# Supplementary material for: Trans-omic analysis reveals obesity-associated dysregulation of inter-organ metabolic cycles between the liver and skeletal muscle
Source: iScience. 2021 Feb 20;24(3):102217. doi: 10.1016/j.isci.2021.102217 (PMC7961104; doi:10.1016/j.isci.2021.102217)
Supplement: Table S1. Western blotting data in the liver and skeletal muscle, related to figure 2 [file mmc2.xlsx]

## Sheet: Readme
Table S1: Western blotting data in the liver and skeletal muscle
Sheet: Liver_Raw		Western blotting data in the liver of WT and ob/ob mice.
	Column A and B	Name of proteins.
	Column C to L	Amount or phosphorylation of proteins. The number indicates the sample number of mice.
Sheet: Liver_Analysis		The result of our analysis of Western blotting data for proteins quantified ratio of phosphorylated form to total amount in the liver
	Column A	Name of proteins quantified ratio of phosphorylated/total proteins.
	Column B to D	Properties of differences of the quantified ratio between WT mice and ob/ob mice
	Column E	Phosphorylated proteins larger in ob/ob mice than WT mice (TRUE), otherwise (FALSE)
	Column F	Phosphorylated proteins larger in WT mice than ob/ob mice (TRUE), otherwise (FALSE)
Sheet: Muscle_Raw		Western blotting data in skeletal muscle of WT and ob/ob mice.
	Column A and B	Name of proteins.
	Column C to L	Amount or phosphorylation of proteins. The number indicates the sample number of mice.
Sheet: Muscle_Analysis		The result of our analysis of Western blotting data for proteins quantified ratio of phosphorylated form to total amount in skeletal muscle.
	Column A	Name of proteins quantified ratio of phosphorylated/total proteins.
	Column B to D	Properties of differences of the quantified ratio between WT mice and ob/ob mice
	Column E	Phosphorylated proteins larger in ob/ob mice than WT mice (TRUE), otherwise (FALSE)
	Column F	Phosphorylated proteins larger in WT mice than ob/ob mice (TRUE), otherwise (FALSE)

## Sheet: Liver_Raw
Name	Long form	WT mice No.1 (a. u.)	WT mice No.2 (a. u.)	WT mice No.3 (a. u.)	WT mice No.4 (a. u.)	WT mice No.5 (a. u.)	ob/ob mice No.1 (a. u.)	ob/ob mice No.2 (a. u.)	ob/ob mice No.3 (a. u.)	ob/ob mice No.4 (a. u.)	ob/ob mice No.5 (a. u.)
Ampkα	adenosine monophosphate-activated protein kinase alpha	897.991	1198.82	1241.82	1550.65	2275.26	4516.74	4154.91	5421.69	4593.28	6895.69
eif4e	eukaryotic translation initiation factor 4e	3014.6	3628.43	4395.67	4493.67	4937.38	3703.84	5244.5	5067.5	4312.38	4938.08
Erk	Extracellular signal-regulated kinase	7010.83	6525.3	7023.83	6274.12	6838.12	6635.71	7459.54	7574.54	7277.83	9397.78
Akt	alpha serine/threonine-protein kinase	5380.91	4297.08	4267.91	3649.38	3146.13	3209.13	2681.3	2479.18	3730.2	4568.91
Gsk3β	glycogen synthase kinase 3 β	5086.28	4509.03	5293.69	3754.2	4499.1	4460.91	4314.15	4973.98	3832.15	5294.93
S6	ribosomal protein S6	4405.84	4838.96	4791.26	4243.55	4190.55	3153.01	3192.72	3147.01	2628.18	3672.72
p38	p38	6928.59	5804.1	5029.4	4569.62	5862.57	4428.45	4528.28	3860.2	3521.79	6297.69
Irβ	Insulin receptor β	5023.91	5872.74	6000.28	5545.15	6317.15	1892.18	1623.77	2406.84	2355.43	2523.84
Irs1	Insulin receptor substrate 1	5638.49	11766.9	10818.8	10948.1	11716.4	9503.63	7411.22	9657.58	7656.92	10058.3
Irs2	Insulin receptor substrate 2	10610.4	9883.54	8299.1	9258.37	7271.3	1098.23	1392.72	2353.79	1809.43	4423.28
Creb	cAMP responsive element binding protein	13730.3	13361.6	13174.6	9365.7	10920.8	3254.64	3700.64	4514.18	3048.03	5368.47
Foxo1	forkhead box protein O1	9872.3	6686.52	8946.83	10105.1	10667.1	5353.93	5066.1	3680.45	4105.98	3319.74
Gp	glycogen phosphorylase	422.92	989.234	894.719	776.063	1245.67	955.427	768.769	806.648	989.204	771.769
Gs	glycogen synthase	6243.07	6215.78	5550.07	5502.61	5632.9	8510.97	8187.73	8278.9	6087.66	6824.07
As160	Akt substrate of 160 kDa	N.D.	N.D.	N.D.	N.D.	N.D.	N.D.	N.D.	N.D.	N.D.	N.D.
pAmpkα	phosphorylated adenosine monophosphate-activated protein kinase alpha	4005.98	3942.98	3628.64	3914.64	4614.76	5895	5653.18	5568.88	5885.76	8510.83
peif4e	phosphorylated eukaryotic translation initiation factor 4e	2204.62	2068.79	1669.43	1208.43	1001.99	1866.65	3485.89	1722.43	1725.69	3574.15
pErk	phosphorylated Erk	4289.1	3734.4	2998.15	2892.28	5097.35	4105.23	3151.1	6592.76	4484.1	4067.28
pAkt	phosphorylated Akt	525.092	771.335	1156.16	721.92	886.749	2412.65	1729.11	2663.06	1638.41	3383.89
pGsk3β	phosphorylated glycogen synthase kinase 3 β	844.355	872.355	1144.89	761.648	1076.48	2261.38	2429.79	2648.79	1717.13	3332.33
pS6	phosphorylated ribosomal protein S6	3819.79	2813.38	6943.98	6159.28	2148.43	5097.03	7614.1	2966.38	985.527	1284.65
pp38	phosphorylated p38	3971.43	3141.6	1014.46	1215.58	2524.77	2366.06	2388.77	1900.23	2301.06	2378.06
pCreb	phosphorylated cAMP responsive element binding protein	7967.2	7408.5	5721.67	4113.01	7221.5	6286.33	5559.5	6009.79	4335.38	5079.38
pGp	phosphorylated glycogen phosphorylase	1653.89	1208.94	2510.13	1428.06	2017.01	8218.88	6906.93	8276.47	5559.98	3616.2
pGs	phosphorylated glycogen synthase	5288.61	4647.78	4033.95	3388.42	5829.73	10742.1	10903.2	11926.7	8973.58	6810.1
pIrβ	phosphorylated insulin receptor β	405.021	827.335	983.749	1082.75	2024.26	3998.18	6922.44	16250.4	15665.3	11476.6
pFoxo1	phosphorylated forkhead box protein O1	5675.22	7190.99	10764.9	4828.61	7755.05	8547.41	9479.65	14304.9	6489.87	13097.9
pIrs1	phosphorylated insulin receptor substrate 1	10515	9518.83	7556.61	7365.54	9283.32	7791.2	7181.97	11448.2	8643.27	9725.22
pAs160	phosphorylated Akt substrate of 160 kDa	N.D.	N.D.	N.D.	N.D.	N.D.	N.D.	N.D.	N.D.	N.D.	N.D.

## Sheet: Liver_Analysis
	Difference between WT mice and ob/ob mice
Molecular name of quantified ratio of phosphorylated / total proteins	Fold changes of phosphorylation/total ratio between WT and ob/ob mice (ob/ob/WT)	P value	Q value	The increased DPP in ob/ob mice: larger in ob/ob mice than WT mice	The decreased DPP in ob/ob mice: larger in WT mice than ob/ob mice
Ampkα	0.407786	0.0112507	0.0208941	FALSE	TRUE
eif4e	1.22265	0.457695	0.595004	FALSE	FALSE
Erk	1.05077	0.781644	0.846781	FALSE	FALSE
Akt	3.55246	0.00505432	0.0118392	TRUE	FALSE
Gsk3β	2.63299	0.000110458	0.00143595	TRUE	FALSE
S6	1.16598	0.725779	0.846781	FALSE	FALSE
p38	1.28428	0.22666	0.327398	FALSE	FALSE
Creb	2.67233	0.00366854	0.0118392	TRUE	FALSE
Gp	3.34749	0.00440237	0.0118392	TRUE	FALSE
Gs	1.6379	0.00191834	0.0118392	TRUE	FALSE
Irβ	26.9945	0.00546424	0.0118392	TRUE	FALSE
Foxo1	3.13029	0.0346002	0.0562253	TRUE	FALSE
Irs1	1.04809	0.851434	0.851434	FALSE	FALSE
As160	N.D.	N.D.	N.D.	N.D.	N.D.

## Sheet: Muscle_Raw
Name	Long form	WT mice No.1 (a. u.)	WT mice No.2 (a. u.)	WT mice No.3 (a. u.)	WT mice No.4 (a. u.)	WT mice No.5 (a. u.)	ob/ob mice No.1 (a. u.)	ob/ob mice No.2 (a. u.)	ob/ob mice No.3 (a. u.)	ob/ob mice No.4 (a. u.)	ob/ob mice No.5 (a. u.)
Ampkα	adenosine monophosphate-activated protein kinase alpha	6193.83	6771.83	5429.64	5781.71	7327.71	5281.93	5697.35	7362.12	8696.66	7959.83
eif4e	eukaryotic translation initiation factor 4e	503.213	715.042	833.456	911.577	869.163	668.042	843.163	535.213	658.042	763.749
Erk	Extracellular signal-regulated kinase	13530.8	13735.7	11296.2	11230.1	9609.7	11474.8	11206.4	12141.2	14929.4	13100.3
Akt	alpha serine/threonine-protein kinase	4578.74	5809.69	6642.52	6511.52	5107.86	3132.96	4038.91	3712.5	4077.91	6763.23
Gsk3β	glycogen synthase kinase 3 β	6204.15	5225.33	5272.33	4770.62	4919.62	4955.62	5081.91	4853.33	5876.45	5553.03
S6	ribosomal protein S6	7871.05	6291.4	3634.79	2069.6	1997.6	2609.55	3800.91	3709.33	3868.03	2415.67
p38	p38	7458.42	5992.76	6232.3	5929.76	6042.64	4982.88	4776.93	6710.54	6702.71	4392.1
Irβ	Insulin receptor β	5230.18	3951.52	4967.05	4125.23	4636.76	2288.62	1255.01	1122.31	1426.43	1062.31
Irs1	Insulin receptor substrate 1	6528.66	10135.4	8586.85	7247.37	5337.3	2294.91	1716.11	1824.92	1787.75	1548.68
Irs2	Insulin receptor substrate 2	3331.03	3070.03	3950.28	3050.5	2121.84	668.213	1443.6	2593.26	4346.52	4397.81
Creb	cAMP responsive element binding protein	3964.64	2683.62	1743.13	1286.53	863.456	1180.31	1234.18	1345.72	1490.96	571.142
Foxo1	forkhead box protein O1	339.263	596.213	1805.36	1447.53	914.991	1612.65	1331.06	683.456	489.042	3554.62
Gp	glycogen phosphorylase	5610.86	5101.65	5685.01	5309.77	5861.06	4948.89	5123.18	5644.18	5935.72	5790.5
Gs	glycogen synthase	6128.23	6212.81	6103.4	5645.28	5179.15	6068.81	5386.57	5717.98	5500.98	4921.57
As160	Akt substrate of 160 kDa	22564.4	23207.2	15577	15190.7	12889.2	14377.6	11896.2	8055.72	10500	11324.9
pAmpkα	phosphorylated adenosine monophosphate-activated protein kinase alpha	583.435	650.92	547.021	461.192	480.778	500.778	660.92	741.092	1800.91	599.092
peif4e	phosphorylated eukaryotic translation initiation factor 4e	577.648	469.234	386.406	367.406	350.92	281.042	401.87	446.577	474.698	609.648
pErk	phosphorylated Erk	2075.84	1853.18	1289.11	1500.82	1719.84	2511.5	3249.45	4362.52	4363.81	3569.86
pAkt	phosphorylated Akt	2253.26	2393.67	1568.18	939.941	3772.03	1204.65	2302.84	9728.37	5094.69	6643.05
pGsk3β	phosphorylated glycogen synthase kinase 3 β	3671.01	2929.6	3676.01	3108.6	4654.26	3690.43	3845.43	4426.55	3662.01	3454.3
pS6	phosphorylated ribosomal protein S6	614.849	147.536	317.192	79.536	731.092	3256.35	6078.2	8911.8	11943.3	8404.68
pp38	phosphorylated p38	2819.89	2116.36	1039.58	1290.7	1457.7	1107.16	1172.87	1019.04	1024.75	539.506
pCreb	phosphorylated cAMP responsive element binding protein	11380.7	12066.4	8694.12	8641.59	10310.5	9718.78	7984.83	7589.71	6805.3	5059.23
pGp	phosphorylated glycogen phosphorylase	994.77	2262.84	4755.45	1740.18	5194.57	7464.35	6736.64	5016.28	4334.74	4451.33
pGs	phosphorylated glycogen synthase	3667.2	4219.33	5204.28	4905.45	4329.91	6902.4	4835.33	2370.84	4151.03	2523.55
pIrβ	phosphorylated insulin receptor β	488.95	510.95	254.364	164.95	405.607	6731	10483.2	12897.9	8367.25	2651.5
pFoxo1	phosphorylated forkhead box protein O1	2529.57	1846.62	4451.71	5470.2	4509.57	4890.97	4975.18	6855.71	8844.51	4048.83
pIrs1	phosphorylated insulin receptor substrate 1	595.435	839.335	775.92	742.849	838.335	969.113	1016.23	1176.94	826.698	1440.72
pAs160	phosphorylated Akt substrate of 160kDa	5285.73	6921.39	8494.68	7373.68	11452.5	9800.75	10147.6	13286.7	13966.5	12525.2

## Sheet: Muscle_Analysis
	Difference between WT mice and ob/ob mice
Molecular name of quantified ratio of phosphorylated / total proteins	Fold changes of phosphorylation/total ratio between WT and ob/ob mice (ob/ob/WT)	P value	Q value	The increased DPP in ob/ob mice: larger in ob/ob mice than WT mice	The decreased DPP in ob/ob mice: larger in WT mice than ob/ob mice
Ampkα	1.36059	0.249499	0.349298	FALSE	FALSE
eif4e	1.05749	0.836475	0.873239	FALSE	FALSE
Erk	2.00395	0.00137256	0.0192159	TRUE	FALSE
Akt	2.87028	0.128896	0.225568	FALSE	FALSE
Gsk3β	1.06133	0.639889	0.814404	FALSE	FALSE
S6	19.9183	0.00565017	0.0263674	TRUE	FALSE
p38	0.659794	0.0926514	0.185303	FALSE	FALSE
Creb	1.08879	0.764023	0.873239	FALSE	FALSE
Gp	1.95069	0.042162	0.0983779	TRUE	FALSE
Gs	0.969179	0.873239	0.873239	FALSE	FALSE
Irβ	77.5869	0.0219679	0.0615101	TRUE	FALSE
Foxo1	2.46979	0.228391	0.349298	FALSE	FALSE
Irs1	5.82521	0.0044637	0.0263674	TRUE	FALSE
As160	2.29229	0.0180937	0.0615101	TRUE	FALSE
