# Supplementary material for: Trans-omic analysis reveals obesity-associated dysregulation of inter-organ metabolic cycles between the liver and skeletal muscle
Source: iScience. 2021 Feb 20;24(3):102217. doi: 10.1016/j.isci.2021.102217 (PMC7961104; doi:10.1016/j.isci.2021.102217)
Supplement: Table S2. Transcriptomic analysis in the liver and skeletal muscle, related to figure 2 [file mmc3.xlsx]

## Sheet: Readme
Table S2: Transcriptomic analysis in the liver and skeletal muscle.
Sheet: Liver_Raw		Transcriptomic data in the liver of WT and ob/ob mice measured by RNA sequencing.
	Column A and B	ID and name of genes.
	Column C	Genes analyzed in this study (TRUE) and not analyzed (FALSE).
	Column D to Z	FPKM values of genes. The number indicates the sample number of mice.
Sheet: Liver_Analysis		The result of our transcriptomic analysis for all analyzed molecules in the liver.
	Column A to C	Same as the column A to C of Liver_Raw sheet.
	Column D to F	Properties of differences of the expression level of genes between WT mice and ob/ob mice
	Column G	Genes larger in ob/ob mice than WT mice (TRUE), otherwise (FALSE)
	Column H	Genes larger in WT mice than ob/ob mice (TRUE), otherwise (FALSE)
Sheet: Liver_Path_ObIncGenes		KEGG pathway enrichment analysis of the increased differentially expressed genes (DEGs) in the liver of ob/ob mice
	Column A to D	KEGG ID, name, abbrebiation, and class of pathways.
	Column E to J	Number of genes and properties(p value and q value) in each pathway
Sheet: Liver_Path_ObDecGenes		KEGG pathway enrichment analysis of the decreased DEGs in the liver of ob/ob mice
	Column A to D	KEGG ID, name, abbrebiation, and class of pathways.
	Column E to J	Number of genes and properties(p value and q value) in each pathway
Sheet: Muscle_Raw		Transcriptomic data in skeletal muscle of WT and ob/ob mice measured by RNA sequencing.
	Column A and B	ID and name of genes.
	Column C	Genes analyzed in this study (TRUE) and not analyzed (FALSE).
	Column D to Z	FPKM values of genes. The number indicates the sample number of mice.
Sheet: Muscle_Analysis		The result of our transcriptome analysis in skeletal muscle of WT and ob/ob mice.
	Column A to C	Same as the column A to C of Muscle_Raw sheet.
	Column D to F	Properties of differences of the expression level of genes between WT mice and ob/ob mice
	Column G	Genes larger in ob/ob mice than WT mice (TRUE), otherwise (FALSE)
	Column H	Genes larger in WT mice than ob/ob mice (TRUE), otherwise (FALSE)
Sheet: Muscle_Path_ObIncGenes		KEGG pathway enrichment analysis of the increased DEGs in skeletal muscle of ob/ob mice
	Column A to D	KEGG ID, name, abbrebiation, and class of pathways.
	Column E to J	Number of genes and properties(p value and q value) in each pathway
Sheet: Muscle_Path_ObDecGenes		KEGG pathway enrichment analysis of the decreased DEGs in skeletal muscle of ob/ob mice
	Column A to D	KEGG ID, name, abbrebiation, and class of pathways.
	Column E to J	Number of genes and properties(p value and q value) in each pathway

## Sheet: Liver_Raw
ENSMUSG97 ID	Name	Analysed molecule	WT mice No.1 (FPKM)	WT mice No.2 (FPKM)	WT mice No.3 (FPKM)	WT mice No.4 (FPKM)	WT mice No.5 (FPKM)	WT mice No.6 (FPKM)	WT mice No.7 (FPKM)	WT mice No.8 (FPKM)	WT mice No.9 (FPKM)	WT mice No.10 (FPKM)	WT mice No.11 (FPKM)	ob/ob mice No.1 (FPKM)	ob/ob mice No.2 (FPKM)	ob/ob mice No.3 (FPKM)	ob/ob mice No.4 (FPKM)	ob/ob mice No.5 (FPKM)	ob/ob mice No.6 (FPKM)	ob/ob mice No.7 (FPKM)	ob/ob mice No.8 (FPKM)	ob/ob mice No.9 (FPKM)	ob/ob mice No.10 (FPKM)	ob/ob mice No.11 (FPKM)	ob/ob mice No.12 (FPKM)
ENSMUSG00000000001	Gnai3	TRUE	23.48	24.72	22.43	29.11	26.43	24.48	22.24	29.78	24.76	21.04	23.95	29.14	26.31	28.24	27.27	21.1	31.26	27.98	19.77	30.87	26.19	29.7	30.6
ENSMUSG00000000028	Cdc45	TRUE	0.79	0.99	1.16	0.57	0.4	0.88	0.92	0.64	0.37	0.52	0.6	1.29	0.8	0.86	0.91	1.37	1.55	1.56	0.53	1.14	0.7	0.99	0.81
ENSMUSG00000000031	H19	TRUE				0.39	0.19	0.19	0.22	0.35	0.14	0.16	0.16	0.65	1.48		1.38	0.48	0.87	1.42	0.76	0.44	0.55	2.69	0.15
ENSMUSG00000000049	Apoh	TRUE	2032.26	1988.48	2073.77	1787	1722.68	1645.53	1876.73	1877.68	2065.86	1912.17	1913.62	1587.11	1683.59	1786.47	1722.62	1449.16	1738.62	1739.19	1543.86	1575.03	1722.27	1697.32	1980.17
ENSMUSG00000000056	Narf	TRUE	13.25	10.21	10.1	14.94	12.07	15.09	13.45	11.33	11.91	12.14	15.77	18.25	16.43	18.04	13.23	12.8	10.34	12.42	12.68	12.76	14.62	19.27	13.04
ENSMUSG00000000058	Cav2	TRUE	2.6	1	1.13	1.79	1.2	1.14	1.15	0.96	1.14	0.81	1	1.5	1.51	1.41	1.06	0.97	1.54	1.29	2.33	0.9	0.98	1.33	1.21
ENSMUSG00000000078	Klf6	TRUE	2.05	2.98	2.66	2.66	2.95	2.32	2.89	3.28	2.8	2.47	1.95	9.37	11.93	8.45	10.32	7.82	7.94	8.11	11.63	13.85	7.33	6.65	6.81
ENSMUSG00000000085	Scmh1	TRUE	3.18	4.08	2.09	1.74	4.7	4.69	5	5.55	3.93	5.37	3.43	6.32	5.05	3.86	4.05	5.65	3.76	2.69	2.73	4.32	3.81	2.41	3.92
ENSMUSG00000000088	Cox5a	TRUE	132.65	161.92	115.71	178.92	133.09	131.13	118.9	187.87	115.91	112.65	115.55	154.64	139.58	173.82	155.16	112.59	169.61	177.41	249.52	128.81	124.5	153.48	191.07
ENSMUSG00000000093	Tbx2	TRUE	0.67	0.57	0.82	0.47	0.61	0.73	0.77	0.3	0.74	0.55	0.76	0.83	1.05	0.92	0.72	0.87	0.96	0.86	0.42	0.83	1.42	0.8	0.75
ENSMUSG00000000120	Ngfr	TRUE	0.4	0.2	0.23		0.8	0.48	0.43	0.35	0.64	0.61	0.54	1.75	1.59	1.42	1.93	1.96	1.15	1.32	1.79	1.48	2.03	1.12	1.16
ENSMUSG00000000127	Fer	TRUE	2.96	2.67	1.62	2.79	3.39	3.92	3.01	4.56	3.3	3.42	2.37	3.55	4.3	3.26	3.02	3.55	3.16	3.16	2.13	2.66	2.69	2.54	2.17
ENSMUSG00000000131	Xpo6	TRUE	13.73	10.01	12.79	11.57	15.79	15.25	16.2	12.38	14.92	13.5	13.38	19.56	23.5	21.64	25.64	23.28	18.66	21.58	6.97	22.92	19.23	18.16	16.46
ENSMUSG00000000134	Tfe3	TRUE	8.93	7.87	8.38	7.5	7.7	7.34	8.04	5.17	7.81	8.51	8.49	6.85	10.21	6.47	7.49	9.07	5.97	6.63	5.4	8.86	7.86	7.76	5.39
ENSMUSG00000000142	Axin2	TRUE	1.24	1.88	1.89	1.57	2.2	2.04	1.55	3.37	1.51	2.23	1.44	1.22	2.4	2.67	1.88	2.73	2.22	1.7	1.03	1.61	1.53	1.9	1.93
ENSMUSG00000000148	Brat1	TRUE	1.9	1.6	2.02	1.72	2.08	2.26	2.64	1.38	2.68	2.13	3.38	2.63	2.81	2.51	2.53	3.52	2.17	2.22	1.49	2.89	2.45	2.62	2.16
ENSMUSG00000000149	Gna12	TRUE	48.65	29.56	44.2	37.7	45.3	44.45	52.2	33.45	51.76	47.84	52.04	44.22	48.64	43.19	48.58	44.66	35.67	42.15	21.71	35.75	34.29	41.05	32.95
ENSMUSG00000000154	Slc22a18	TRUE	48.74	28.48	48.29	23.38	39.58	37.16	44.22	14.4	54.72	51.89	64.05	51.58	57.4	57.97	64.2	54.15	38.87	51.53	39.27	60.43	67.35	53.84	37.04
ENSMUSG00000000157	Itgb2l	TRUE	0.13	0.19		0.19	0.44		0.13		0.44	0.1	0.3		0.28	0.18	0.2	0.57	0.25	0.11	0.21	0.16	0.19
ENSMUSG00000000159	Igsf5	TRUE	14.28	9.02	11.12	15.18	12.9	13.22	12.18	13.21	12.28	10.54	11.7	20.55	17.52	17.36	19.21	12.66	18.78	17.85	33.12	16.32	15.9	16.88	15.39
ENSMUSG00000000167	Pih1d2	TRUE	0.25		0.41	0.43	0.23	0.45	0.5	0.32	0.33	0.71	0.35	0.97	0.37	0.29		0.86	0.25	0.47	0.69	0.22	0.27	0.16	0.7
ENSMUSG00000000168	Dlat	TRUE	17.23	19.22	13.05	17.2	16.54	14.76	14.17	16.32	12.68	15.14	14.23	25.51	19.14	20.44	21.65	17.28	24.72	15.45	10.79	16.08	16.59	18.83	26.21
ENSMUSG00000000171	Sdhd	TRUE	123.19	83.2	120.03	84.98	125.92	118.03	130.69	82.28	146.61	145.31	144.99	129.15	129.34	120.45	143	103.97	97.37	106.18	348.52	119.36	140.03	125.97	105.31
ENSMUSG00000000184	Ccnd2	TRUE	1.77	1.19	1.42	1.27	1.57	1.16	1.17	1.12	1.28	1.61	1.08	1.46	1.93	1.91	1.32	3.3	1.25	1.31	0.71	1.89	1.37	1.15	1.02
ENSMUSG00000000194	Gpr107	TRUE	3.83	3.9	3.32	3.03	4.5	3.91	4.42	3.65	3.85	4.25	5.24	3.51	3.97	3.38	5.66	6.41	3.68	3.79	1.88	5.62	4.55	4.75	3.5
ENSMUSG00000000247	Lhx2	TRUE	1.7	0.8	0.78	0.93	1.36	1.31	2.3	0.69	1	1.44	1.22	1.2	1.14	1.02	1.24	1.37	1.31	0.77	0.63	1.2	1.11	0.96	0.99
ENSMUSG00000000253	Gmpr	TRUE	0.18	0.12	0.46	0.35	0.33	0.33	0.4		0.23	0.78	0.21	0.46	0.79	0.4	0.75	0.86	0.18	0.29	0.99	0.49	0.3	0.71	0.14
ENSMUSG00000000266	Mid2	TRUE	1.39	1.42	0.95	1.58	1.98	1.5	1.34	2.43	1.36	1.62	1.71	2.48	1.6	1.75	1.88	1.71	1.62	1.82	0.92	1.42	1.44	1.47	1.56
ENSMUSG00000000275	Trim25	TRUE	13.21	14.45	19.31	16.55	21.88	16.77	19.87	21.32	18.33	18.47	14.69	16.84	21.83	19.27	17.33	22.84	16.56	14.59	11.56	15.38	19.12	15.17	16.44
ENSMUSG00000000276	Dgke	TRUE	0.45	0.29	0.28	0.42	0.39	0.2	0.11	0.48	0.31	0.38	0.36	0.46	0.48	0.59	0.62	0.36	0.63	0.42		0.53	0.29	0.36	0.4
ENSMUSG00000000278	Scpep1	TRUE	15.58	14.48	15.99	14.89	15.37	14.17	14.46	12.6	13.99	12.42	16.57	18.3	20.47	17.16	15.77	17.5	17.54	18.63	14.91	20.34	17.61	17.07	17.19
ENSMUSG00000000282	Mnt	TRUE	2.04	1.57	2.86	1.74	1.22	1.48	1.71	0.93	1.34	1.75	2.54	1.5	2.1	1.56	1.77	2.36	1.64	1.3	0.9	2.68	2.34	1.62	1.98
ENSMUSG00000000290	Itgb2	TRUE	1.74	1.63	1.72	2.08	1.41	1.72	1.63	1.31	1.99	1.53	1.54	3.43	5.44	2.9	5.53	4.47	4.96	6.45	3.66	5.06	4.1	3.47	2.92
ENSMUSG00000000295	Hddc2	TRUE	0.73	0.85	0.78	0.18	0.93	0.58	0.75	0.85	0.85	0.68	0.71	1.72	1.47	1.24	1.22	0.57	1.9	1.24	3.79	1.38	0.94	1.19	1.33
ENSMUSG00000000296	Tpd52l1	TRUE	8.73	7.01	8.28	10	7.87	9.16	7.57	9.24	9.51	7.08	8.21	8.97	8.96	7.99	8.46	8.44	8.54	8.46	12.84	6.29	8.26	7.11	7.88
ENSMUSG00000000301	Pemt	TRUE	154.21	72.81	134.84	65.34	108.89	128.69	138.17	39.81	188.95	140.51	159.26	172.7	209.3	155	232.19	192.49	95.38	184.59	382.56	205.29	234.85	234.92	97.06
ENSMUSG00000000303	Cdh1	TRUE	5.15	5.83	4.67	5.67	8.16	8.32	8.8	6.41	5.2	8.95	4.48	1.32	1.97	0.9	1.39	1.06	1.19	1.05	0.64	0.94	0.8	0.91	0.42
ENSMUSG00000000305	Cdh4	TRUE	0.13	0.13	0.72	0.28	0.19	0.33	0.18	0.11	0.21	0.17	0.22	0.46	0.3	0.24	0.38	0.7	0.32	0.68		0.39	0.39	0.29	0.21
ENSMUSG00000000317	Bcl6b	TRUE	0.52	0.21	0.27	0.57	0.86	0.8	0.93	0.68	1.06	0.2	0.23	2.09	2.54	1.43	1.6	1.75	1.25	1.27	1.38	2.34	2.05	1.76	1.09
ENSMUSG00000000318	Clec10a	TRUE	0.63	0.84	0.13		0.49	0.65	0.11	0.26	0.43	1.42	0.59	0.15	0.31	0.36	0.29	0.72	0.22	0.48	0.17	0.73	0.46	0.45	0.77
ENSMUSG00000000325	Arvcf	TRUE	2.36	2.63	3.89	2.41	2.23	2.54	4.78	0.99	3.19	5.42	3.56	3.46	5.14	3	4.78	7.27	2.53	6.19	7.55	5.3	6.53	4.21	3.98
ENSMUSG00000000326	Comt	TRUE	202.27	119.61	173.38	111.2	210.75	161.49	224.6	120.54	211.15	188.57	183.59	251.16	328.58	222.5	286.17	238.75	182.54	234.46	419.12	310.8	237.46	229.32	148.22
ENSMUSG00000000339	Rtca	TRUE	4.35	4.96	5.17	5.97	4.57	5.13	4.33	6.57	4.82	5.05	5.78	6.76	6.35	6.62	6.31	4.6	5.74	6.03	5.49	6.45	5.93	6.71	6.04
ENSMUSG00000000340	Dbt	TRUE	45.47	53.72	45.68	41.07	40.75	42.83	40.95	43.29	43.55	39.95	47.79	40.43	23.44	38.72	31.48	35.76	35.12	38.35	20.84	34.53	39.66	34.62	36.66
ENSMUSG00000000346	Dazap2	TRUE	58.66	44.71	53.24	42.27	58.3	63.99	60.61	48.24	69.92	64.71	63.97	62.12	64.11	58.9	67.68	56.1	58.14	60.35	58.43	66.42	62.32	61.49	52.38
ENSMUSG00000000355	Mcts1	TRUE	21.57	21.2	15.56	21.49	20.88	18.42	12.62	29.37	19.84	15.44	20.9	18.53	15.59	27.61	15.81	13.3	23.9	22.41	26.63	17.72	19.93	19.56	22.27
ENSMUSG00000000374	Trappc10	TRUE	5.82	5.28	5.98	4.91	5.01	5.52	5.81	3.86	5.27	4.99	6.15	5.28	7.84	5.81	5.56	7.32	5.67	5.39	4.14	7.12	6.83	7.66	5.12
ENSMUSG00000000378	Ccm2	TRUE	9.53	8.11	10.74	8.82	10.09	10.53	11.93	6.79	13.51	10.91	10.24	11.78	13.25	10.24	12.3	13	9.96	9.97	14.89	12.85	13.54	12.09	9.27
ENSMUSG00000000384	Tbrg4	TRUE	17.74	17.58	16.37	14.05	23.3	23.75	19.54	10.73	14.7	19.54	16.19	13.97	17.69	23.15	17.44	17.46	17.01	15.64	14.14	14.89	22.55	19.58	20.53
ENSMUSG00000000385	Tmprss2	TRUE	1.84	1.78	2.27	0.93	1.48	1.6	1.43	2.31	1.66	1.5	1.73	1.68	2.06	1.29	2.26	2.52	1.7	2.03	4.39	2.68	2.33	1.78	5.58
ENSMUSG00000000386	Mx1	TRUE	1.37	0.27	0.55	0.59	1.73	0.65	0.3	2.59	0.6	1.08	1.22	0.45	0.46	0.7	0.45	0.99	2.09	2.35	0.91	0.65	0.68	0.46	0.86
ENSMUSG00000000399	Ndufa9	TRUE	57.13	56.12	53.79	58.62	54.42	56.63	58.02	62.83	63.01	54.38	61.98	71.58	64.03	80.64	70.41	57.43	75.78	78.64	85.14	68.2	73.91	76.64	81.18
ENSMUSG00000000409	Lck	TRUE	0.96	0.22	0.9	0.46	0.3	0.28	0.8	0.48	0.27	0.47	0.49	0.54	0.77	0.27	0.16	0.51	0.1	0.92	0.52	0.39	0.46	0.12	0.81
ENSMUSG00000000420	Galnt1	TRUE	17.71	16.79	14.19	19.85	18.52	17.44	14.56	18.97	17.02	14.92	16.91	21.26	16.67	20.65	20.43	15.66	22.58	19.78	15.5	21.44	18.77	21.72	21.62
ENSMUSG00000000439	Mkrn2	TRUE	6.85	5.57	5.37	4.13	11.02	5.43	6.89	5.88	7.73	5.74	8.74	11.04	11.48	8.82	10.42	8.61	6.34	5.4	7.92	7.9	9.64	7.56	11.38
ENSMUSG00000000440	Pparg	TRUE	6.01	4.91	3.96	5.28	7.6	6.77	5.64	7.3	6.69	5.1	4.97	24.72	22.84	26.16	23.89	20.28	22.87	21.55	12.61	18.96	17.64	19.82	16.98
ENSMUSG00000000441	Raf1	TRUE	19.18	13.85	18.25	13.19	17.83	17.28	18.76	16.64	20.42	18.38	18.19	18.52	21.78	16.78	20.76	19.97	15.42	16.57	14.48	19.96	18.7	17.62	14.45
ENSMUSG00000000486	2020-09-01	TRUE	0.88	0.44	1.02	0.92	0.78	0.73	0.96	0.83	1.14	0.74	0.92	0.83	0.72	1.36	1.72	1.66	0.68	1.24	1.42	1.35	0.93	1.54	1.1
ENSMUSG00000000489	Pdgfb	TRUE	0.84	0.32	0.53	0.4	0.43	0.43	0.55	0.28	0.45	0.82	0.54	0.41	0.68	0.39	0.8	0.42	0.69	0.66	0.47	0.76	0.69	1.06	0.38
ENSMUSG00000000530	Acvrl1	TRUE	1.02	0.59	1.37	0.93	0.8	0.9	0.97	0.48	0.8	0.84	1.16	1.15	2.18	1.32	1.7	0.97	0.94	1.29	3.02	1.12	1.38	1.5	1.16
ENSMUSG00000000531	Grasp	TRUE	1.15	1.02	0.88	1.07	0.76	1.39	0.9	0.31	0.7	1.36	0.93	1.01	1.04	1.05	1.34	1.92	1.3	1	0.55	1.74	1.53	1.58	1.13
ENSMUSG00000000532	Acvr1b	TRUE	2.79	1.7	2.67	2.33	2.65	2.57	3.24	2.27	3.59	3.21	4.41	3.91	3.93	3.7	4.66	3.5	3.45	4.04	1.36	4.09	3.98	4.91	2.98
ENSMUSG00000000538	Tom1l2	TRUE	6.66	6.79	7.75	5.96	6.54	7.7	7.9	3.83	6.76	7.13	7.46	6.05	7.99	5.54	7.81	8.46	5.74	5.48	3.48	7.82	8.19	6.32	4.9
ENSMUSG00000000552	Zfp385a	TRUE	3.37	1.92	4.11	2.87	3.99	4.74	4.7	2.87	4.22	4.82	4.22	6.14	8.61	5.84	6.2	7.7	5.23	5.76	4.61	6.5	6.76	5.88	4.34
ENSMUSG00000000555	Itga5	TRUE	2.9	2.94	3.15	1.82	3.51	3.56	3.47	2.63	3.92	5.08	3.82	3.12	4.35	2.88	3.28	4.92	3.86	2.66	1.13	3.49	3.15	3.53	2.86
ENSMUSG00000000561	Wdr77	TRUE	8.82	7	9.06	6.85	9.87	7.21	10.02	7.38	10.39	10.72	11.05	9.85	8.17	8.22	9.29	8.86	6.66	6.52	9.44	11.2	11.45	7.59	6.46
ENSMUSG00000000563	Atp5f1	TRUE	265.57	319.64	229.22	332.4	265.77	279.15	238.03	351.17	226.58	226	222.46	251.16	218.15	263.43	231.19	225.25	302.52	281.81	530.17	209.87	224.36	253.52	352.21
ENSMUSG00000000567	Sox9	TRUE	0.93	1.54	1.51	0.91	0.95	0.9	1.47	0.64	1.18	1.71	1.15	0.59	1.01	0.7	0.76	1.01	1.03	0.74	0.59	1.27	0.89	0.79	0.6
ENSMUSG00000000568	Hnrnpd	TRUE	23.2	31.43	27.65	40.7	39.75	45.22	38.97	57.48	36.13	43.38	38.01	29.28	41.78	32.22	41.08	32.96	45.17	37.41	11.3	21.69	27.35	29.98	36.1
ENSMUSG00000000579	Dynlt1c	TRUE	0.57		0.57		0.48		0.17	0.76	0.17	0.53	0.53		0.37		0.34	0.45	0.36	0.77	0.15	1.1	0.4	1.05	0.34
ENSMUSG00000000581	C1d	TRUE	17.52	13.22	11.95	16.92	11.39	12.32	8.73	14.07	12.63	9.97	13.9	18.87	17.42	21.1	13.77	15.87	14.23	16.28	55.08	15.54	11.2	15.36	15.46
ENSMUSG00000000594	Gm2a	TRUE	26.57	17.04	26.84	19.45	22.36	20.82	23.74	21.68	25.61	30.8	25.54	55.18	44.82	47.97	47.7	51.38	51.71	46.6	31.68	47.6	56.28	47.91	42.78
ENSMUSG00000000600	Krit1	TRUE	5.06	5.9	3.97	5.59	4.85	4.75	4.28	4.97	4.07	4.35	4.38	3.84	4.25	4.21	3.52	6.17	4.8	3.38	3.11	4.5	3.63	4.54	4.74
ENSMUSG00000000605	Clcn4	TRUE	13.18	13	13.48	13.68	14.03	14.72	13.64	14.31	15	15.02	15.41	17.34	16.39	15.08	16.37	15.13	17.67	15.67	13.98	17.05	17.31	16.7	15.21
ENSMUSG00000000628	Hk2	TRUE	0.26	0.17	1.15	0.35	0.24	0.27	0.4	0.7	0.4	0.52	0.26	3.07	3.74	2.77	4.24	5.51	3.38	5.1	1.03	3.08	2.18	3.53	2.38
ENSMUSG00000000631	Myo18a	TRUE	24.67	15.13	24.4	20.31	23.39	25.75	36.28	10.71	24.94	33.99	16.51	18.37	38.82	13.95	21.82	39.86	19.95	18.38	17.3	19.14	21.27	23.22	15.24
ENSMUSG00000000673	Haao	TRUE	251.66	197.61	221.1	163.03	187.33	198.42	207.34	229.91	257.08	214.98	223.15	255.21	231.81	255.97	243.72	234.67	232.51	241.46	370.17	194.27	236.46	245.77	238.22
ENSMUSG00000000682	Cd52	TRUE	4.16	10.11	7.86	8.49	8.64	6.09	7.7	10.32	7.15	5.78	6.69	14.04	17.54	14.04	24.9	10.27	10.17	24.36	48.72	12.81	11.31	11.96	12.03
ENSMUSG00000000686	Abhd15	TRUE	15.45	15.66	21.81	13.45	11.53	10.77	16.34	7.64	16.57	16.7	21.51	23.19	18.99	21.41	23.13	20.77	20.43	21.06	15.53	22.48	25.78	23.43	21.01
ENSMUSG00000000693	Loxl3	TRUE	0.13		0.58	0.22	0.34	0.29	0.39	0.73	0.22	0.4	0.67	0.24	0.68	0.29	0.53	0.76	0.91	0.48	0.21	0.3	0.38	0.34	0.15
ENSMUSG00000000708	Kat2b	TRUE	46.52	26.54	30.93	59.28	45.02	47.17	34.04	69.73	32.42	43.81	39.14	40.48	26.73	31.41	29.27	39.91	41.11	40.66	17.76	42.23	28.98	29.95	51.51
ENSMUSG00000000711	Rab5b	TRUE	37.12	25.9	31.52	26.42	36.02	34.63	35.17	26.79	37.78	33.96	37.64	40.85	35.76	37.69	35.3	37.4	33.11	36.49	31.39	38.88	35.82	35.89	32.33
ENSMUSG00000000732	Icosl	TRUE	0.2	0.16	0.13	0.27	0.1	0.27	0.24	0.26	0.15	0.33	0.37	0.3	0.57	0.41	0.28	0.48	0.28	0.47	0.49	0.44	0.41	0.45	0.43
ENSMUSG00000000738	Spg7	TRUE	18.25	16.54	21.49	11.73	18.79	15.58	26.8	13.58	20.19	30.29	20.08	29.24	37.54	30.75	32.01	38.26	26.96	25.96	22.32	29.37	29.68	34.22	26.55
ENSMUSG00000000739	Sult5a1	TRUE	3.65	5.12	5.05	3.45	6.03	5.16	6.27	4.81	5.15	8.74	2.99		0.2		0.16	0.32	0.15	0.86	0.12	0.14	0.11	0.2	0.34
ENSMUSG00000000740	Rpl13	TRUE	222.92	141.46	244.37	157.26	199.15	206.8	224.66	107.05	207.94	225.49	193.38	205.06	257.71	165.98	248.69	191.41	185.37	197.38	600.87	206.59	234.27	242.36	176.51
ENSMUSG00000000743	Chmp1a	TRUE	16.11	25.24	18.91	40.5	17.49	19.59	22.68	11.07	29.67	27.58	28.76	31.53	26.3	51.66	29.15	21.73	19.4	59.9	46.1	25.34	38.08	26.29	22.06
ENSMUSG00000000751	Rpa1	TRUE	7.44	5.55	5.74	5	9.8	8.86	5.88	5.97	8.08	8.1	9.52	10.81	11.3	11.44	11.48	10.75	10.07	10.84	7.59	11.91	10.83	12.23	11.52
ENSMUSG00000000753	Serpinf1	TRUE	917.2	881.88	862.69	835.88	849.05	902.53	829.26	665.64	829.8	829	731.27	688.59	744.33	743.3	716.92	794.6	682.17	680.44	494.18	597.68	606.89	588.66	676.27
ENSMUSG00000000759	Tubgcp3	TRUE	4.76	3.67	3.57	4.3	3.96	4.67	3.61	5.33	4.61	5.18	7.03	4.17	4.74	4.24	6.04	6.41	5.62	4.77	4.47	4.99	4.05	6.55	6.21
ENSMUSG00000000776	Polr3d	TRUE	5.22	3.47	4.28	2.82	5.02	4.63	5.2	3.61	4.2	7	3.55	3.92	5	3.38	4.31	5.66	2.53	3.48	2.71	6.82	4.54	3.49	2.71
ENSMUSG00000000782	Tcf7	TRUE	0.62	0.47	0.74	1.14	0.99	0.79	0.98	0.7	0.99	0.64	0.9	1.21	1.62	1.08	1.3	1.78	0.67	1.6	1.07	1.37	0.75	1	1.11
ENSMUSG00000000787	Ddx3x	TRUE	54.49	64.36	56.12	60.57	60.33	59.32	55.21	76.2	46.97	53.03	49.92	62.86	47.37	62.17	56.32	61.81	70.71	62.19	15.13	64.06	59.67	60.43	69.44
ENSMUSG00000000791	Il12rb1	TRUE	0.29	0.24	0.69	0.37	0.1	0.23	0.17		0.21	0.56	0.44	0.14	0.21	0.31		0.36	0.15	0.21	0.15	0.18	0.18	0.27	0.11
ENSMUSG00000000804	Usp32	TRUE	12.86	14	13.76	13.25	12.35	12.09	12.02	12.43	9.69	8.67	9.33	8.88	9.98	6.71	10.45	8.27	7.56	6.1	5.23	12.73	9.12	8.95	13.75
ENSMUSG00000000811	Txnrd3	TRUE	2.25	1.02	1.52	1.72	2.04	2.04	1.64	2.67	2.67	2.56	2.1	3.06	2.69	3.15	3.61	2.97	3.15	3.51	1.57	2.76	3.11	3.06	2.51
ENSMUSG00000000823	Zfp512b	TRUE	5.52	3.17	7.45	3.84	5.27	6.25	10.23	4.67	7.29	9.25	7.54	5.91	9.44	7.71	5.09	11.08	5.34	5.6	3.72	6.37	6.47	6.52	4.07
ENSMUSG00000000826	Dnajc5	TRUE	12.49	12.73	15.21	11.94	13.4	13.83	18.14	11.81	12.98	13.02	13.2	13.57	18.05	18.12	13.41	19.93	14.39	14.59	9.35	14.95	17.34	14.65	11.05
ENSMUSG00000000827	Tpd52l2	TRUE	14.22	9.96	15.02	10.91	10.45	11.25	17.6	6.58	14.22	14.16	15.33	15.62	22.35	11.73	18.52	13.28	9.57	15.27	44.09	16.52	16.17	16.11	7.47
ENSMUSG00000000838	Fmr1	TRUE	6.61	9.26	6.45	8.24	8.57	8.22	7.37	9.78	6.77	8.18	6.51	6.29	7.37	7.17	8.06	8.94	9.37	8.47	5.15	7.93	7.55	7.63	9
ENSMUSG00000000876	Pxmp4	TRUE	45.31	39.71	48.65	43.94	51.36	50.29	47.53	37.72	50.43	40.99	41.28	43.67	40.65	47.12	39.22	41.98	38.73	41.68	43.39	43.87	52.11	48.22	41.94
ENSMUSG00000000881	Dlg3	TRUE	6.41	5.97	6.16	6.03	5.95	5.83	6.12	6.09	6.81	7.44	8.01	6.15	6.82	6.38	5.38	10.53	5.15	6.02	3.55	4.17	4.83	5.25	5.33
ENSMUSG00000000884	Gnb1l	TRUE	0.55	0.76	1.35		0.54	0.7	0.64	0.67	0.53	1.09	0.97	1.16	1.7	1.1	0.97	1.77	1.16	1.49	3.15	1.06	1.02	0.67	0.94
ENSMUSG00000000901	Mmp11	TRUE	0.78	0.42	1.25	0.23	0.27	0.13	0.35	0.3	0.37	0.15	0.1		0.25	0.41	0.65	0.45		0.23	0.88	0.35	0.16	0.14
ENSMUSG00000000902	Smarcb1	TRUE	7.56	5.07	8.33	6.15	8.17	8.22	8.81	5.49	7.33	7.88	7.67	7.19	10.31	4.08	7.72	8.27	5.55	6.6	8.24	8.78	7.91	7.22	5.97
ENSMUSG00000000915	Hip1r	TRUE	2.99	5.42	5.86	3.49	4.41	5.63	5.68	2.82	4.13	4.08	3.1	2.94	3.81	2.41	2.7	3.72	2.71	3.06	2.61	3.76	3.19	2.06	1.8
ENSMUSG00000000916	Nsun5	TRUE	2.69	2.37	2.87	1.32	2.12	2.33	3.85	1.02	4.11	3.17	3.97	2.82	2.98	3.61	2.58	3.17	1.68	2.28	3.01	2.8	3.85	2.33	1.5
ENSMUSG00000000934	Top1mt	TRUE	8.95	8.82	9.92	7.53	8.68	10.98	13.6	11.9	12.54	12.37	10.68	12.37	14.42	11.28	11.84	14.92	9.86	13	9.13	11.26	13.45	12.09	11.33
ENSMUSG00000000957	Mmp14	TRUE	9.59	8.77	11.6	12.7	18.08	18.99	17.44	16.86	13.11	14.21	12.87	14.93	18.02	14.36	14.7	14.16	15.51	13.26	6.61	16.63	16.2	15.7	13.78
ENSMUSG00000000958	Slc7a7	TRUE	1.19	0.62	1.17	0.64	0.79	0.81	0.86	0.85	1.17	0.67	1.82	1.34	1.02	1.13	1.38	0.93	1.04	1	1.65	1.33	1.31	0.81	1.57
ENSMUSG00000000959	Oxa1l	TRUE	20.86	17.82	19.8	14.61	18.79	23	23.72	17.08	20.34	19.84	22.12	17.05	18.38	18.47	18.96	20.51	16.03	16.99	12.3	19.47	22.46	20.17	18.15
ENSMUSG00000000976	Heatr6	TRUE	2.65	2.27	2.13	2.42	3.01	2.55	2.65	2.51	2.55	2.87	3.55	2.67	3.86	2.75	3.32	3.86	2.65	2.9	1.48	3.17	3.76	2.6	2.35
ENSMUSG00000001016	Ilf2	TRUE	5.21	5.01	4.57	4.96	5.76	5.9	5.98	6.4	6.25	5.67	4.96	5.42	6.41	4.84	4.91	5.75	6.12	5.29	8.53	5.17	5.83	5.86	5.82
ENSMUSG00000001017	Chtop	TRUE	14.85	16	16.21	17.9	18.76	16.87	16.67	18.78	16.8	16.33	16.8	18.57	16.81	16.88	17.94	18.75	20.17	20.01	19.86	17.7	18.58	19.49	18.8
ENSMUSG00000001018	Snapin	TRUE	8.23	7.53	6.97	9.8	10.02	9.36	8.25	12.93	10.75	7.79	9	13.06	12.69	13.21	13.3	14.58	13.75	14.83	11.72	12.29	10.2	13.14	12.85
ENSMUSG00000001025	S100a6	TRUE	1.18	2.07	0.77	0.87	0.8	1.6	0.62	2.05	1.81	1.1	2.41	4.44	8.14	4.3	3.57	2.21	2.87	2.78	17.12	5.32	3.67	3.52	2.87
ENSMUSG00000001029	Icam2	TRUE	2.05	1.29	1.46	1.35	1.84	1.08	1.35	1.41	1.49	1.53	1.29	2.57	3.12	1.72	3.31	1.89	2.45	3.21	5.02	2.82	2.7	2.76	1.64
ENSMUSG00000001034	Mapk7	TRUE	1	0.71	1.68	1.4	0.6	0.45	2.06	0.22	0.79	0.84	0.49	1.19	1.51	0.54	1.11	0.72	1.47	1.04	1.72	1.2	0.78	0.55	0.81
ENSMUSG00000001036	Epn2	TRUE	1.52	3.22	1.9	2.41	2.73	1.71	1.95	2.57	2.15	2.7	2.18	2.8	4.8	1.43	2.96	4.15	3.12	2.18	1.95	1.66	1.83	1.92	1.77
ENSMUSG00000001052	Sec24b	TRUE	8.69	14.63	15.93	7.53	10.73	10.58	13.54	12.44	9.18	14.14	9.16	8.42	13.63	8.99	7.61	14.97	6.72	8.59	8.55	13.94	9.14	9.3	7.78
ENSMUSG00000001053	N4bp3	TRUE	0.75	0.53	1.54	0.57	0.82	0.81	1.7	0.21	1.5	1.3	1.44	0.65	1.55	0.7	0.86	1.5	0.61	0.56	1.9	1.75	1.45	0.81	0.55
ENSMUSG00000001054	Rmnd5b	TRUE	2.69	2	3.84	1.6	3.25	3.78	4.02	1.56	4.31	3.89	4	4.7	4.19	4.11	4.98	5.25	3.17	3.58	4.1	4.62	4.04	4.64	4.11
ENSMUSG00000001056	Nhp2	TRUE	12.26	10.26	14.68	13.17	16.2	15.43	14.86	11.03	16.99	13.94	11.23	17.48	23.56	18.01	24.96	20.37	15.09	22.86	54.07	18.5	22.85	20.02	15.51
ENSMUSG00000001062	Vps9d1	TRUE	5.7	4.54	5.05	3.33	2.73	4.2	6.09	5.2	4.67	6.98	6.11	4.5	9.97	5.77	6.21	9.66	6.25	6.06	4.66	5.91	6.02	6.59	4.84
ENSMUSG00000001065	Zfp276	TRUE	6.67	4.89	6.48	2.9	4.1	5.78	8.67	2.74	5.08	6.59	6.83	4.72	8.08	6.08	4.8	11.89	3.88	4.89	6.12	6.76	8.6	8.12	4.46
ENSMUSG00000001082	Mfsd10	TRUE	1.76	0.51	1.05	1.85	2.42	15.5	1.78	0.77	1.54	1.87	2.7	2.74	8.97	2.5	2.33	2.84	4.24	1.1	3.43	4.33	2.55	1.42	2.16
ENSMUSG00000001089	Luzp1	TRUE	2.61	2.44	2.7	3.76	3.3	3.4	2.95	2.76	2.72	2.79	2.51	3.43	3.74	2.95	3.01	3.84	3.63	2.97	1.11	3.6	3.15	2.87	3.54
ENSMUSG00000001098	Kctd10	TRUE	5	4.39	4.44	3.18	3.45	4.9	5.43	2.9	5.05	5.55	4.34	5.33	7.04	5.53	4.55	6.17	5.46	4.85	7.69	6.41	5.42	4.9	4.64
ENSMUSG00000001100	Poldip2	TRUE	47.65	37.11	49.55	35.86	47.58	45.95	53.71	34.39	53.53	47.36	48.35	59.53	57.54	54.23	60.34	52.81	51.34	51.75	85.51	54.02	54.61	54.32	48.19
ENSMUSG00000001105	Ift20	TRUE	36.44	30.34	37.37	30.77	38.86	36.53	40.29	23.06	40.87	33.78	33.83	39.59	40.98	42.11	37.51	35.97	37.05	31.61	124.5	42.71	38.68	41.93	29.27
ENSMUSG00000001119	Col6a1	TRUE	1.67	1.36	2.37	1.04	1.55	1.68	2.31	1.02	1.78	1.98	1.63	2.8	6.05	2.39	3.57	4.43	2.96	2.76	1.67	3.15	2.71	3.08	1.55
ENSMUSG00000001120	Pcbp3	TRUE	0.59	0.34	0.49	1.56	0.72	0.75	1.38	0.73	1.06	0.71	0.42	0.34	0.59	0.24	0.47	1.5	0.53	0.4	0.34	0.5	0.29	0.7	0.19
ENSMUSG00000001123	Lgals9	TRUE	185.02	132.71	142.65	141.66	269.56	254.56	233.94	190.37	264.36	204.64	204.36	249.66	261.74	276.73	276.97	220.66	217.21	297.73	186.79	260.41	274.52	238.01	211.53
ENSMUSG00000001127	Araf	TRUE	31.19	21.47	33.34	24.71	34.55	32.38	29.87	15.89	34.17	32.34	34.6	28.27	40.42	24.26	26.76	41	27.18	22.35	30.75	27.37	32.37	29.59	23.6
ENSMUSG00000001128	Cfp	TRUE	6.7	5.81	6.98	6.87	7.07	7.78	5.8	3.85	6.52	8.21	6.58	7.22	10.99	9.71	14.49	9.91	5.38	10.29	19.09	8.53	9.53	8.77	5.27
ENSMUSG00000001134	Uxt	TRUE	11.8	22.02	11.87	16.56	19.46	15.06	11.66	24.74	14.19	11.09	14.53	22.3	14.58	21.93	24.12	12	27.1	19.68	41.07	20.59	22.93	26.2	18.58
ENSMUSG00000001138	Cnnm3	TRUE	2.41	2.33	3.08	2.22	4.08	2.72	2.34	1.8	3.38	3.16	3.98	1.91	2.78	1.96	1.79	3.51	1.45	1.82	1.03	1.64	2.33	2.23	1.87
ENSMUSG00000001143	Lman2l	TRUE	5.94	4.3	5.71	6.87	5.3	4.87	6.14	4.43	5.56	5.62	4.98	3.5	4.15	3.43	3.97	4.05	3.64	2.67	2.97	3.67	3.8	4.15	3.2
ENSMUSG00000001150	Mcm3ap	TRUE	6.06	4.75	6.07	4.85	7.52	3.41	5.71	2.91	5.09	4.42	6.58	2.6	6.83	3.05	4.78	5.41	3.79	3.72	4.1	4.23	4.01	4.58	3.77
ENSMUSG00000001151	Pcnt	TRUE	2.75	2.33	4.05	2.75	2.64	3.62	2.68	3.79	2.97	3.12	3.2	2.11	2.99	2.45	2.9	5.1	2.32	3.02	1.24	3.23	1.71	1.97	2.18
ENSMUSG00000001155	Ftcd	TRUE	135.51	112.75	157.99	89.03	138.35	143.67	174.54	80.8	172.35	162.42	186.37	107	143.91	124.6	148.1	160.85	102.61	119.01	114.07	124.76	187.36	144.51	98.04
ENSMUSG00000001156	Mxd1	TRUE	1.92	1.32	2.3	1.24	2.2	1.04	1.53	0.87	1.38	1.88	1.48	1.47	1.53	1.32	1.33	1.82	1.21	1.81	1.24	1.51	1.4	1.01	0.89
ENSMUSG00000001157	Gmcl1	TRUE	3.46	3.47	2.46	4.2	4.15	4.4	3.16	4.63	3.53	3.03	3.98	4.16	3.99	3.96	4.39	2.97	4.15	3.89	3.79	4.52	3.57	4.48	4.41
ENSMUSG00000001158	Snrnp27	TRUE	9.64	11.5	12.59	11.15	14.33	12.13	15.14	14.32	10.97	13.04	8.57	8.43	14.74	10.01	12.51	12.55	10	11.33	34.17	9.75	11.44	10.86	13.88
ENSMUSG00000001166	Oas1c	TRUE	0.19		0.15		0.18	0.68	0.14	0.43	0.49	0.48	0.51	0.39	0.39	0.57	0.32	0.62	0.45	0.5	0.49	0.27	0.21	0.47	0.19
ENSMUSG00000001173	Ocrl	TRUE	1.47	1.34	1.45	1.56	1.8	2.37	1.83	1.86	1.63	1.82	1.91	1.96	2.13	2.39	2.58	2.6	2.72	1.99	1.5	2.28	2.23	1.77	2.59
ENSMUSG00000001175	Calm1	TRUE	85.78	64.68	79.61	81.29	75.4	91.21	90.89	95.57	73.99	82.14	62	118.38	163.41	101.05	119.92	124.58	123.73	120.07	210.02	115.61	115.36	146.98	103.85
ENSMUSG00000001211	Agpat3	TRUE	121.93	115.49	138.85	99.39	136.68	131.07	164.5	87.67	132.76	157.04	142.48	163.96	165.34	157.93	172.06	170.77	148.84	145.57	119.74	161.91	172.49	170.98	164.31
ENSMUSG00000001227	Sema6b	TRUE	0.88	0.72	1.79	1.35	0.72	1.02	0.9	0.61	0.94	1.36	1.62	1.19	2.07	1.15	1.56	1.27	1.3	1.33	1.74	2.52	2.01	1.61	1.33
ENSMUSG00000001229	Dpp9	TRUE	9.1	9.86	12.8	8.9	11.73	10.64	12.31	6.54	11.22	12.69	10.21	9.11	13.44	10.17	11.37	11.42	9.11	9.29	5.8	14.32	14.31	11.3	10.17
ENSMUSG00000001240	Ramp2	TRUE	6.93	6.31	8.87	11.92	6.64	7.66	4.82	4.74	8.2	6.72	7.08	6.39	10.72	6.52	10.39	10.65	5.53	9.77	17.66	11.59	12.47	12.89	10.12
ENSMUSG00000001247	Lsr	TRUE	46.04	41.39	51.56	35.21	49.15	43.67	49.61	30.68	53.44	56.03	44.31	38.17	53.62	31.86	44.37	36.66	33.78	36.87	39.77	40.76	43.58	36.35	29.05
ENSMUSG00000001248	Gramd1a	TRUE	2.18	1.74	2.76	1.78	2.95	2.5	3.02	2.76	2.91	3.34	3.17	2.2	3.5	2.27	2.33	3.4	2.59	2.86	3	2.4	2.23	2.54	1.37
ENSMUSG00000001249	Hpn	TRUE	165.78	117.78	187.88	91.75	138.76	141	190.86	67.47	186.53	187.52	210.4	175.26	203.41	183.8	201.9	195.37	160.58	166.49	177.18	189.7	219.73	162.16	161.44
ENSMUSG00000001270	Ckb	TRUE	1.61	0.45	1.02	0.77	1.83	1.99	0.57	2.1	2.04	1.55	1.9	2.56	4.77	2.87	3.95	2.91	2.63	3.57	3.15	3.33	2.99	3.32	1.31
ENSMUSG00000001280	Sp1	TRUE	5.97	8.46	7.3	7.62	7.61	6.54	6.03	7.52	6.78	6.59	7.63	4.85	4.65	4.31	5.42	5.17	6.39	5.41	2.11	5.58	5.51	5.27	5.59
ENSMUSG00000001281	Itgb7	TRUE	0.16	0.2	1.03	0.25	0.43	1.07	0.39	0.27	0.49	1.09	0.3	1.05	0.9	1.52	0.88	0.95	0.53	2.06	2.19	0.48	0.99	0.8	1.16
ENSMUSG00000001285	Myg1	TRUE	8.4	8.3	9.41	8.11	9.95	8.59	9.37	10.58	9.97	10.48	12.08	8.8	8.43	9.43	10.06	8.94	8.86	8.97	13.37	8.79	9.67	8.66	4.99
ENSMUSG00000001288	Rarg	TRUE	1.49	1.12	1.59	0.63	1.22	1.43	2	1.62	1.32	1.67	1.57	1.78	2.47	1.41	2.06	3.25	1.4	2.91	1.98	2.42	2.4	2.35	1.43
ENSMUSG00000001289	Pfdn5	TRUE	115.01	137.07	126.83	184.41	133.92	143.94	108.2	178.96	113.67	116.39	86.27	135.33	143.61	142.13	154.35	134.6	169.29	159.95	579.93	119.85	129.16	135.92	170.96
ENSMUSG00000001300	Efnb2	TRUE	0.73	1.18	0.65	0.54	0.83	1.09	1.1	0.5	0.98	0.72	1.05	1.08	1.64	1.21	0.91	2.73	0.81	0.67	0.52	1.06	1.13	1.03	0.86
ENSMUSG00000001305	Rrp15	TRUE	6.19	9	8.85	7.31	8.48	8.84	8.58	11.36	7.49	9.13	5.95	8.77	9.7	8.99	9.9	8.52	8.68	6.95	13.62	6.71	8.64	7.79	7.89
ENSMUSG00000001313	Rnd2	TRUE	5.54	4.53	4.71	2.54	4.71	4.5	3.87	1.98	5.57	5.73	5.35	23.41	20.58	22.15	23.67	18.58	19.15	16.53	34.35	21.09	20.51	23.93	17.24
ENSMUSG00000001323	Srr	TRUE	55.94	64.25	56.07	78.86	60.06	63.2	46.86	87.33	50.7	69.53	46.79	66.95	61.48	71.16	65.63	73.55	79.7	72.38	50.57	66.67	62.02	61.42	83.89
ENSMUSG00000001348	Acp5	TRUE	57.78	36.7	60.03	39.42	42.63	47.08	49.9	31.09	52.23	53.44	50.56	70.73	86.25	69.31	86.98	66.53	55.59	65.25	82	73.26	73.16	69.79	58.26
ENSMUSG00000001349	Cnn1	TRUE		0.79	0.11		0.4	0.19	0.51	0.85	0.22	0.11	0.14		0.46		0.38	0.32	0.3	0.48	0.21		0.2	0.12	0.18
ENSMUSG00000001366	Fbxo9	TRUE	42.61	38.66	33.95	38.33	40.15	46.51	35.31	38.64	39.02	37.84	38.33	34.66	30.81	30.49	35.2	34.57	36.57	34.59	47.85	30.05	35.34	44.2	31.56
ENSMUSG00000001376	Vps50	TRUE	2.64	3.97	3.15	4.59	3.21	3.37	2.79	4.25	2.9	2.27	3.07	3.76	3.4	2.99	3.99	2.66	4.64	3.7	3.05	3.13	3.62	3.55	3.5
ENSMUSG00000001380	Hars	TRUE	16.06	12.69	16.88	13.74	14.47	14.98	14.11	14.64	15.12	16.45	15.68	14.6	16.25	15.03	16.46	13.51	14.11	15.96	12.64	16.51	15.1	14.89	12.37
ENSMUSG00000001383	Zmat2	TRUE	17.1	17.3	22	20.08	19.96	22.37	24.2	28.35	17.89	20.52	17.51	19.36	29.07	20.32	22.82	24.76	20.91	22.11	24.98	20.71	16.89	19.68	21.12
ENSMUSG00000001403	Ube2c	TRUE	0.1	0.1	0.34	0.16	0.24	0.17	0.22		0.36		0.25	0.68	0.91	0.59	0.48	0.31	0.9	1.05	0.17	0.81	0.5	1.02	0.13
ENSMUSG00000001415	Smg5	TRUE	7.25	7.67	11.25	7.16	8.55	9.47	8.04	6.67	7.81	9.58	7.75	8.32	10.12	7.86	9.54	12.52	8.23	7.12	6.16	8.28	8.14	8.08	8.11
ENSMUSG00000001416	Cct3	TRUE	42.59	53.66	46.58	51.92	52.17	51.32	40.37	45.2	47.55	41.28	38.65	36.09	36.53	34.05	36.45	32.44	42.67	43.6	53.94	37.04	40.85	38.67	34.64
ENSMUSG00000001418	Glmp	TRUE	34.35	26.62	46.76	24.54	32.31	37.01	44.29	13.28	40.08	47.56	45.03	37.71	59.36	42.39	42.38	40.09	26.02	32.86	30.73	42.25	56.08	40.49	30.15
ENSMUSG00000001419	Mef2d	TRUE	7.13	7.62	9.33	7.04	7.41	7.7	9.91	4.44	6.65	7.08	6.41	5.72	8.18	5.73	4.81	9.07	5.12	5.24	2.94	6.09	6.65	5.75	5.96
ENSMUSG00000001420	Tmem79	TRUE	1.94	1.56	2.51	0.59	0.73	1.32	1.51	0.61	1.46	1.8	1.09	0.93	0.64	0.95	0.48	0.7	0.36	0.36	0.76	1.77	1	1.04	0.17
ENSMUSG00000001424	Snd1	TRUE	29.81	29.83	25.11	34.02	27.85	27.81	23.25	34.71	24.78	25.93	19.89	33.86	27.21	25.91	21.48	31.6	34.62	33.81	11.42	32.47	28.23	31.48	38.97
ENSMUSG00000001435	Col18a1	TRUE	199.85	135.71	240.36	103.65	168.21	167.39	254.87	81.74	209.56	251.82	237.22	157.99	232.85	163.8	177.97	226.59	134.47	149.8	69.32	183.57	203.38	171.9	134.13
ENSMUSG00000001436	Slc19a1	TRUE	6.02	2.58	5.2	3.54	3.28	4.27	4.87	1.19	4.34	5.42	7.29	4.76	6.92	4.11	5.24	9.21	4.4	4.08	3.83	4.59	7.51	5.54	3.84
ENSMUSG00000001440	Kpnb1	TRUE	22.16	25.96	23.52	27.71	26.02	30.6	27.33	34.84	24.17	25.29	23.59	21.95	25.1	21.56	21.86	30.45	24.21	21.11	13.31	24.78	25.83	23.65	28.2
ENSMUSG00000001441	Npepps	TRUE	7.95	7.25	7.51	8.45	7.43	8.18	7.44	7.37	7.51	6.5	8.87	6.18	6.73	7.57	5.68	6.51	6.9	6.39	4.27	7.85	7.25	7.28	6.79
ENSMUSG00000001445	Mrpl10	TRUE	22.6	16.83	21.06	18.44	22	23.47	21.96	17.83	23.86	21.76	22.48	26.83	28.9	27.26	29.48	26.58	23.21	26.64	43.72	26.46	30.06	29.68	25.16
ENSMUSG00000001467	Cyp51	TRUE	8.37	3.15	3.55	7.88	11.05	5.96	4.33	6.16	7.39	8.27	6.2	22.53	23.62	20.19	15.19	20.99	18.83	20.75	20.12	25.84	12.69	22.99	21.98
ENSMUSG00000001472	Tcf25	TRUE	87.07	63.7	98.82	62.06	64.78	46	134.2	101.77	51.23	50.49	51.27	50.05	82.75	70.27	76.28	57.47	72.56	71.29	80.83	53.75	57.11	50.64	44.46
ENSMUSG00000001473	Tubb6	TRUE	2.65	1.93	3.43	2.11	2.51	2.76	4.16	2.39	2.8	3.32	3.38	4.87	8.09	4.71	6.99	5.43	5.77	7.06	6.12	8.61	7.13	5.26	5.05
ENSMUSG00000001482	Def8	TRUE	13.74	10.43	16.48	8.41	16.07	15.08	16.44	6.82	18.05	16.18	13.68	19.5	18.5	20.14	19.99	23.69	14.04	16.94	11.99	18.86	20.46	16.27	13.35
ENSMUSG00000001506	Col1a1	TRUE	0.64	0.19	0.68	0.34	0.54	0.56	0.81	0.46	0.55	0.63	0.48	3.38	9.6	2.24	3.28	5.1	2.3	2.39	0.86	2.17	2.08	3.22	1.42
ENSMUSG00000001507	Itga3	TRUE	2.92	1.02	1.45	0.88	1.23	0.93	1.28	0.61	1.29	1.02	2.52	1.58	2.41	0.99	1.77	2.2	1.99	1.59	0.92	1.89	2.62	2.1	1.11
ENSMUSG00000001518	Itfg2	TRUE	7.31	6.53	4.8	6.8	7.72	11.4	5.16	9.18	4.33	4.99	5.38	4.43	6.86	7.97	3.91	8.13	10.86	7.29	5.31	5.34	3.7	6.83	3.21
ENSMUSG00000001521	Tulp3	TRUE	0.18	0.23	0.71	0.23	0.22	0.31		0.25	0.37	0.2	0.29	0.3	0.67	0.41	0.42	0.39	0.6	0.44	0.41	0.26	0.46	0.38	0.19
ENSMUSG00000001524	Gtf2h4	TRUE	4.32	4.12	5.58	3.8	4.52	5.33	4.94	3.59	6.22	8.52	5.44	4.81	5.33	3.44	4.17	4.29	3.29	5.62	4.71	6.06	4.5	4.72	2.49
ENSMUSG00000001525	Tubb5	TRUE	11.33	9.26	14.07	11.91	9.13	12.82	11	8.44	11.94	13.87	12.8	10.8	17.8	9.82	14.17	11.68	11.2	12.84	16.06	17.05	16.18	13.5	11.03
ENSMUSG00000001542	Ell2	TRUE	50.82	91.84	61.64	46.7	40.74	45.82	48.43	67.72	36.08	49.3	36.32	44.22	34.88	40	25.79	32.18	32.76	29.93	36.29	28.63	29.27	27.06	34.76
ENSMUSG00000001552	Jup	TRUE	15.19	13.54	23.37	15.14	17.41	13.35	20.67	14.59	17.33	20.74	17.76	19.32	25.7	19.35	24.12	25.77	17.87	19.63	8.95	18.77	19.48	15.95	17.37
ENSMUSG00000001555	Fkbp10	TRUE	0.95	0.31	0.2	0.25	0.24	0.54	0.57	0.37	0.24	0.46	0.49	0.85	1.17	0.35	0.87	0.63	0.96	0.49	0.57	0.61	0.65	0.55	0.52
ENSMUSG00000001569	Nom1	TRUE	4.96	6.2	3.64	6.03	5.93	3.59	3.36	10.05	4.86	6.1	6.59	6.44	4.41	5.89	7.47	3.5	7.41	5.19	5.57	6.4	5.64	6.53	7.7
ENSMUSG00000001576	Ergic1	TRUE	31.07	22.58	29.32	21.53	26.56	28.03	25.63	20.74	28.76	28.59	22.17	34.18	41.92	33.01	32.71	35.72	30.49	28.42	33.49	34.64	33.03	30.2	28.07
ENSMUSG00000001588	Acap1	TRUE	0.54	0.19	0.36	0.48	0.39	0.31	0.26		0.32	0.35	0.59	0.36	0.61	0.16	0.31	0.63	0.45	0.38	0.45	0.54	0.53	0.54	0.32
ENSMUSG00000001604	Tcea3	TRUE	49.46	27.65	44.88	32.13	32.21	32.97	53.53	41.39	43.22	48.7	41.8	50.32	68.7	57.39	50.1	55.48	52.06	52.05	60.23	39.07	56.02	45.36	44.69
ENSMUSG00000001627	Ifrd1	TRUE	21.02	21.99	11.06	22.34	15.23	16.19	16.95	18.03	8.24	15.23	13.16	25.78	20.96	14.22	27.07	15.55	29.54	30.58	40.69	24.63	27.3	24.43	32.46
ENSMUSG00000001630	Stk38l	TRUE	3.53	3.27	3.81	3.93	3.49	2.67	2.22	3.38	2.68	3.15	2.62	3.77	3.77	4.21	2.83	4.39	3.84	3.29	2.4	5.21	2.97	3.31	3.3
ENSMUSG00000001632	Brpf1	TRUE	3.45	3.79	4.41	2.62	3.32	2.92	4.43	2.31	3.08	4.04	3.4	2.41	4.05	2.07	3.04	4.39	2.92	2.3	1.67	3.51	3.3	2.34	1.81
ENSMUSG00000001642	Akr1b3	TRUE	3.26	3.06	3.14	2.35	5.36	3.55	3.04	3.25	3.39	1.95	3.73	3.78	3.79	4.71	4.5	2.87	3.94	4.86	7.19	2.45	3.8	3.61	2.72
ENSMUSG00000001663	Gstt1	TRUE	209.57	157.21	156.22	144.67	192.33	164.7	152.88	146.24	189.3	150.25	176.09	373.35	301.71	451.49	370.26	300.24	431.24	397.34	430.21	321.39	349.06	425.48	439.41
ENSMUSG00000001665	Gstt3	TRUE	39.98	39.97	44.25	26.3	29.67	36.43	32.82	31.04	40.41	39.3	51.3	108.57	65.54	129.2	88.56	101.13	101.84	92.65	45.98	69	112.36	109.98	122.55
ENSMUSG00000001666	Ddt	TRUE	430.82	403	476.45	421.05	418.64	482.79	496.83	273.33	491.46	479.02	407.2	308.25	365.75	386.66	348.32	350.62	291.06	350.85	733.65	293.13	415.1	302.81	282.14
ENSMUSG00000001670	Tat	TRUE	1621.48	2255.25	1590.92	1109.11	911.32	1377.5	1611.65	887.27	1031.09	1746.12	1096.68	744.02	595.64	841.2	571.92	667.24	584.53	687.85	356.31	666.02	961.62	615.02	722.44
ENSMUSG00000001674	Ddx18	TRUE	7.89	7.22	8.03	8.94	9.54	9.95	7.83	9.73	10.03	7.63	9.01	8.67	10.95	10.12	8.32	8.87	10.99	9.36	10.18	10.27	10.97	11.55	9.2
ENSMUSG00000001687	Ubl3	TRUE	36.4	39.69	44.49	43.21	34.82	34.78	44.06	34.45	34.25	43.18	32.36	41.43	41.16	42.13	36.69	37.2	37.07	40.42	81.52	42.81	37.65	38.55	44.57
ENSMUSG00000001700	Gramd3	TRUE	12.46	8.85	9.05	13.15	14.89	15.58	13.77	12.34	15.28	10.84	11.37	11.3	13.15	11.16	12.5	11.39	11.02	11.59	10.38	14.17	12.07	13	14.09
ENSMUSG00000001707	Eef1e1	TRUE	3.88	3.95	3.8	2.73	3.51	3.6	1.95	5.17	2.59	2.86	2.73	4.88	2.62	5.04	5.44	1.75	3.62	5.47	10.46	3.96	4.19	3.08	3.43
ENSMUSG00000001729	Akt1	TRUE	18.56	13.86	17.04	15.11	14.99	16.71	20.58	9.71	17.01	20.97	16.72	18.36	23.18	14.68	16.84	20.91	14.16	16.95	18.61	18.68	20.19	15.83	13.78
ENSMUSG00000001739	Cldn15	TRUE	0.29	0.1	0.1			0.24	0.17	0.21	0.32	0.19		0.37	0.19	0.22	0.18	0.35	0.38	0.29	0.73	0.55	1.11	0.75	0.48
ENSMUSG00000001741	Il16	TRUE	0.85	0.86	1.21	0.91	0.68	1.04	1.01	0.98	0.84	0.94	0.8	0.75	1.07	0.78	0.96	0.6	0.9	0.92	0.87	0.98	0.91	1.01	0.94
ENSMUSG00000001750	Tcirg1	TRUE	11.69	10.92	14.45	13.08	11.08	13.14	18.5	8.1	11.75	17.16	19.25	12.04	15.24	9.92	14.72	17.76	12.91	11.56	7.18	11.93	7.2	10.14	10.98
ENSMUSG00000001751	Naglu	TRUE	5.76	4.8	6.54	4.48	5.74	6.43	7.17	2.64	7.18	6.2	8.43	7.65	9.06	7.49	9.2	7.97	6.99	8.97	5.69	6.91	10.73	6.73	5.64
ENSMUSG00000001755	Coasy	TRUE	47.8	29.57	42.51	35.9	49.14	48.41	55.1	29.15	56.85	54.35	53.71	74.17	76.43	68.34	82.68	67.99	59.92	70.23	75.81	73.7	88.23	81.58	59.78
ENSMUSG00000001761	Smo	TRUE	1.44	0.96	1.11	0.89	2.12	1.58	1.18	1.27	1.55	2.06	1.52	1.11	1.33	1.08	1.37	1.04	1.29	1	0.94	1.03	1.11	0.67	0.87
ENSMUSG00000001763	Tspan33	TRUE	7.18	2.63	4	3.64	5.2	5.19	4.94	3	6.58	5.93	5.54	1.14	1.29	0.78	1.21	0.92	1.31	1.07	0.83	1.24	1.78	1.63	0.61
ENSMUSG00000001767	Crnkl1	TRUE	3.69	5.38	4.17	4	4.78	4.08	4.27	4.44	4.14	4.44	3.63	4.04	4.22	3.35	4.33	3.81	4.3	3.78	4.14	3.77	4.12	4.15	3.95
ENSMUSG00000001768	Rin2	TRUE	3.62	4.12	4.51	4.52	6.22	4.42	3.95	5.77	4.8	5.2	4.7	5.37	4.26	4.38	3.56	6.35	4.2	4.77	1.94	3.58	2.75	3.38	3.99
ENSMUSG00000001774	Chordc1	TRUE	20.91	25.74	23.29	28.79	20.19	18.69	20.8	17.23	14.93	12.06	13.3	16.28	12.34	14.28	10.65	13.85	16.47	11.42	15.45	19.88	15.5	11.79	19.24
ENSMUSG00000001783	Rtcb	TRUE	23.28	21.65	22.39	21.3	26	25.37	27.43	24.6	28.4	25.24	26.02	28.57	31.68	29.75	32.17	29.45	25.2	30.87	26.99	28.52	29.99	29.32	25.27
ENSMUSG00000001785	Pwp1	TRUE	4.9	5.57	4.22	5.18	5.13	5.07	5.79	7.47	5.06	5.71	4.61	5.89	5.48	5.9	5.73	4.4	4.94	6.48	4.21	5.91	6.28	6.14	5.37
ENSMUSG00000001786	Fbxo7	TRUE	6.52	7.22	7.26	4.2	6.04	5.72	6.77	5.51	8.27	7.74	7.79	6.93	7.6	8.4	9.05	6.7	5.28	6.54	8.07	6.46	7.89	7.1	6.59
ENSMUSG00000001794	Capns1	TRUE	90.13	63.71	81.86	66.59	83.4	83.15	80.37	56.4	84.49	87.79	81.65	122.8	142.78	123.85	141.28	129.24	108.15	122.47	125.78	122.27	119.34	129.62	97.23
ENSMUSG00000001802	Lrp3	TRUE	4.51	2.33	5.92	3.34	3.53	3.21	4.16	1.9	4.45	4.58	4.86	5.95	5.26	4.53	5.57	5.79	3.87	4.48	3.5	4.54	5.57	4.9	3.93
ENSMUSG00000001829	Clpb	TRUE	23.7	17.5	20.03	22.38	23.05	21.78	19.13	15.46	21.53	20.54	19.45	34.47	37.34	38.54	34.56	37.54	29.76	27.57	26.56	28.54	30.88	28.09	27.78
ENSMUSG00000001833	2020-09-07	TRUE	21.34	25.27	20.63	30.49	26.4	24.62	23.35	30.03	20.71	17.81	20.08	26.35	24.13	25.91	24.97	21.33	29.03	25.2	41.78	26.98	24.45	24.23	29
ENSMUSG00000001844	Zdhhc4	TRUE	14.88	7.89	13.08	8.47	14.34	11.59	16.46	7.1	17.02	15.9	17.69	18.04	18.57	18.49	19.41	17.38	16.32	14.83	19.17	19.2	20.19	19.91	16.22
ENSMUSG00000001847	Rac1	TRUE	77.83	68.03	80.44	70.82	90.13	84.91	86.49	75.65	90.22	80.32	88.25	99.34	95.41	85.9	101.81	90.61	97.06	90.12	75.76	103.14	104.22	97.87	92.44
ENSMUSG00000001855	Nup214	TRUE	2.7	2.61	3.53	3.86	3.72	3.99	4.44	3.28	4.23	3.92	3.54	1.88	4.19	4.14	3.3	3.44	6.35	2.91	1.32	2.67	3.88	3.79	3.18
ENSMUSG00000001870	Ltbp1	TRUE	0.3	0.38	0.38	0.51	0.56	0.5	0.72	0.55	0.4	0.34	0.52	0.62	0.99	0.8	0.6	0.59	0.65	0.57	0.22	0.79	0.55	0.79	0.48
ENSMUSG00000001891	Ugp2	TRUE	190.61	203.47	157.78	243.71	190.51	185.18	167.14	284.09	171.84	138.43	215.76	166.64	150.92	196.99	179.58	113.94	189.07	200.59	174.41	143.04	144.71	174.8	197.28
ENSMUSG00000001909	Trmt1	TRUE	13.31	11.37	19.21	7.94	11.6	13.12	14.63	9.55	13.96	16.51	15.91	11.86	13.89	9.86	15.18	18.17	10.29	9.93	15.07	10.76	15.1	10.49	8.42
ENSMUSG00000001910	Nacc1	TRUE	13.56	7.86	10.55	5.57	8.73	9.54	11.19	4.89	9.21	9.52	10.94	9.14	13.21	8.79	10.24	13.85	10.76	9.6	4.43	12.39	12.36	10.02	7.58
ENSMUSG00000001911	Nfix	TRUE	28.32	14.81	28.01	15.68	24.47	24.7	36.94	15.24	27.25	36.77	30.53	13.94	21.72	14.96	12.8	22.88	13.12	13.44	6.29	11.92	15.35	13.45	11.26
ENSMUSG00000001918	Slc1a5	TRUE	0.34	0.19	0.66	0.53	0.17	0.18	0.47		0.36	1.04	0.64	0.27	2.37	0.57	1.35	1.22	1.07	0.29	1.03	1.7	0.96	0.93	0.91
ENSMUSG00000001924	Uba1	TRUE	62.79	47.68	57.34	62.63	71.48	66.77	54.91	57.34	67.67	59.2	56.3	58.31	60.59	54.32	68.11	68.08	57.31	71.46	29.47	60.66	64.35	66.76	58.53
ENSMUSG00000001930	Vwf	TRUE	2.24	1.07	2.02	0.96	1.39	1.11	1.49	0.89	1.28	2.34	1.55	2.84	5.14	2.75	3.15	5.31	3.29	2.56	0.78	2.97	3.42	3.01	2.9
ENSMUSG00000001942	Siae	TRUE	12.33	9.96	10.74	10.92	12.75	11.98	11.42	14.69	12.39	10.28	14.61	19.6	18.48	18.49	19.16	16.69	21	20.72	11.44	19.69	20.99	19.61	18.13
ENSMUSG00000001943	Vsig2	TRUE	0.77	0.26	0.24		0.23	0.44	0.17		0.11	0.48	0.27	0.8	1.25	0.47	0.23	0.7	0.42	0.1	0.16	0.28	0.15	0.75	0.4
ENSMUSG00000001946	Esam	TRUE	4.62	2.92	3.84	2.35	2.96	4.58	4.49	4.57	4.23	3.95	4.58	3.49	4.13	4.53	4.45	4.21	3.73	3.1	8.24	6.8	7.97	5.48	4.45
ENSMUSG00000001948	Spa17	TRUE	0.6	1.27	0.82	1.25	0.62	0.79	0.98	0.89	0.32	0.1	0.77	0.52	1.86	0.74	0.87	1.24	0.59	0.83	3.25	1.1	1.32	0.45	0.78
ENSMUSG00000001962	Fam50a	TRUE	11.77	12.95	13.23	14.33	13.18	12.17	14.87	14.72	12.12	14.13	12.46	11.83	14	10.33	13.72	13.95	10.42	11.91	16.95	13.3	12.6	12.41	10.6
ENSMUSG00000001964	Emd	TRUE	15	16.64	11.64	11.42	13.99	14.77	15.03	10.82	15.94	13.24	13.19	15.72	15.53	14.48	17.02	13.04	11.43	11.99	22.66	14.23	16.77	14.75	10.11
ENSMUSG00000001983	Taco1	TRUE	12.27	10.18	12.06	10.97	16.36	13.75	17.81	13.61	17.38	15.38	14.93	14.32	16.23	18.02	14.91	18.53	17.6	16.71	20.53	14.23	16.77	15.99	14.07
ENSMUSG00000001995	Sipa1l2	TRUE	1.01	0.41	0.91	0.58	0.82	0.84	0.9	0.5	0.86	0.9	1.22	1.22	1.47	0.84	1.09	1.11	0.94	1.18	0.31	0.73	0.78	0.98	0.5
ENSMUSG00000001998	Ap4e1	TRUE	1.1	1.5	1.25	1.4	1.37	1.77	1.03	1.75	1.11	1.82	1.99	1.34	1.27	0.86	1.23	1.56	1.48	1.1	0.53	1.32	1.23	1.02	1.36
ENSMUSG00000001999	Blvra	TRUE	6.6	4.32	6.15	5.91	8.09	6.77	6.41	6.2	6.57	8.4	7.27	6.12	8.07	6.73	7.55	5.67	8.99	8.63	19.16	6.24	7.68	6.73	7.27
ENSMUSG00000002010	Idh3g	TRUE	46.23	47.61	39.46	33.99	51.59	67.08	48.87	30.46	52.51	48.02	48.23	59.13	59.96	55.11	49.64	63.99	53.82	49.98	53.65	45.29	58.86	58.37	44.38
ENSMUSG00000002014	Ssr4	TRUE	57.54	31.78	60.99	46.75	51.55	63.85	60.9	35.4	63.7	57.97	54.56	55.71	68.46	54.97	67.94	52.86	42.01	52.16	181.36	61.28	65.87	70.48	37.15
ENSMUSG00000002015	Bcap31	TRUE	91.62	75.06	87.73	86.55	84.55	88.19	82.86	79.38	95.51	84.28	92.78	112.57	112.36	109.4	117.15	92.63	102.69	102.31	150.84	108.37	97.41	107.56	105.47
ENSMUSG00000002017	Fam98a	TRUE	8.83	9	8.11	10.54	10.82	10.38	7.94	10.27	8.73	8.19	7.61	8.8	7.47	8.85	8.72	7.44	8.48	8.24	6.16	8.53	8.3	7.63	8.53
ENSMUSG00000002020	Ltbp2	TRUE	0.38		0.36	0.18	0.1	0.17	0.53		0.34	0.14	0.25	0.44	0.96	0.24	0.3	0.22	0.17	0.18	0.19	0.49	0.51	0.31	0.26
ENSMUSG00000002028	Kmt2a	TRUE	1.2	1.82	1.96	1.33	2.62	2.28	1.76	1.19	1.62	2.81	2.1	1.04	2.2	1.1	1.13	4.23	1.5	0.97	0.49	1.02	1.23	1.6	1.6
ENSMUSG00000002031	Ift46	TRUE	27.86	21.69	31.41	15.63	21.49	21.88	28.77	24.64	31.13	34.73	28.04	23.87	29.58	24.53	27.35	22.69	16.56	18.59	32.48	21.83	25.06	19.12	17.37
ENSMUSG00000002032	Tmem25	TRUE	7	6.09	7.9	5.5	5.59	5.21	7.89	3.73	7.82	5.84	7.62	2.78	4.84	3.39	3.21	11.48	3.34	2.39	2.01	3.94	3.97	3.22	3.22
ENSMUSG00000002033	Cd3g	TRUE	0.1	0.59	0.25	0.59	0.83	0.23	0.34	0.68	0.43	0.25	0.35	0.53	0.53	0.81	0.65	0.9	0.28	1.07	0.16	0.62	0.41	0.14	0.47
ENSMUSG00000002043	Trappc6a	TRUE	9.85	5.44	9.47	6.61	9.11	10.22	12.07	5.54	9.34	9.8	9.82	16.47	14.16	17.52	16.87	10.99	9.89	14.82	27.87	13.09	12.27	12.68	12.09
ENSMUSG00000002052	Supt6	TRUE	10.68	12	13.55	8.84	11.8	11.91	13.96	11.02	9.95	11.53	8.87	8.72	11.73	9	9.16	13.91	9.82	9.22	3.82	10.43	10.54	9.17	9.39
ENSMUSG00000002058	Unc119	TRUE	2.81	1.45	2.28	2.43	4.77	3.79	2.92	2.91	5.93	4.02	3.64	13.74	13.18	10.46	14.7	11.15	10.86	10.07	22.57	12.57	11.22	14.11	8.17
ENSMUSG00000002059	Rab34	TRUE	3.13	0.5	1.08	2.93	1.78	2.66	1.77	2.44	2.01	2.45	2.47	3.76	6.19	3.02	4.93	2.69	2.87	3.68	3.3	3.96	3.89	3.68	2.44
ENSMUSG00000002064	Sdf2	TRUE	15.64	12.37	11.64	13.26	13.83	12.41	10.23	8.97	15.86	10.45	12.94	16.95	14.74	17.23	18.2	11.12	17.2	17.3	36.3	17.52	18.38	20.01	12.55
ENSMUSG00000002068	Ccne1	TRUE	0.27		0.63	0.61		0.15	0.32	0.38	0.16	0.39	0.22	0.2	1.44	0.59	0.79	0.97	0.45	1.23	1.85	1.49	0.51	0.82	1.22
ENSMUSG00000002083	Bbc3	TRUE	2.7	2.35	3.34	2.79	1.43	2	3.29	1.81	4.23	2.72	5.8	1.8	2.71	1.67	3.15	2.55	2.38	2.23	4.36	2.95	3.15	2.21	3.42
ENSMUSG00000002102	Psmc3	TRUE	82.79	98.56	92.63	88.78	101.65	94.77	96.48	93.32	96.91	93.51	72.46	75.63	90.11	76.47	78.94	85.24	76.96	85.51	135.24	72.98	73.15	78.56	74.48
ENSMUSG00000002103	Acp2	TRUE	13.51	9.81	12.36	10.42	13.56	12.48	13.05	11.84	14.69	15.05	14.95	14.56	16.25	16.21	16.59	17.6	14.75	14.78	9.96	16.45	13.75	13.18	13.88
ENSMUSG00000002105	Slc39a13	TRUE	4.3	3.95	4.44	5.44	5.12	4.7	5.89	4.85	5.11	4.84	6.12	4.66	6.93	4.17	4.97	7.1	3.57	4.13	3.62	4.22	5.4	4.63	2.67
ENSMUSG00000002107	Celf2	TRUE	3.52	4.83	3.9	4.09	4.42	4.56	4.83	3.48	3.97	3.37	5.37	7.99	6.52	5.08	6.54	11.44	5.01	7.47	2.13	6.89	4.98	7.18	6.14
ENSMUSG00000002108	Nr1h3	TRUE	39.65	29.31	40.29	28.43	38.59	40.93	43.47	22.09	44.09	39.59	37.5	41.63	49.57	44.88	48.3	47.26	33.36	43.15	112.62	40.74	48.98	44.73	35.28
ENSMUSG00000002109	Ddb2	TRUE	1.98	1.13	1.18	1.52	1.56	1.75	1.84	1.76	1.91	1.81	1.97	2.92	3.1	3.05	3.65	3.25	2.79	2.41	4.51	2.76	2.18	3.09	3.27
ENSMUSG00000002111	Spi1	TRUE	2.56	3.05	3.19	2.58	2.34	2.42	2.73	1.72	2.58	1.87	3.12	5.38	5.71	3.89	8.89	4.56	3.8	7.15	9.33	4.11	4.13	4.91	2.81
ENSMUSG00000002129	Sf3a1	TRUE	5.31	5.02	6.88	4.54	5.27	7.08	5.69	4.15	4.86	6.4	5.01	3.4	4.95	3.72	3.81	5.34	3.46	4.08	2.66	3.51	4.21	4.44	2.54
ENSMUSG00000002147	Stat6	TRUE	14.49	10.33	14.11	11.7	15.92	16.32	16.67	10.77	18.31	17.34	17.79	12.14	14.53	10.12	12.81	13.11	9.41	11.24	6.96	13.88	11.84	10.84	8.85
ENSMUSG00000002204	Napsa	TRUE	0.19	0.3	0.78	0.36	0.61	0.2	0.33	0.27	0.24	0.21	0.29	0.42	0.76	0.47	0.76	0.57	0.82	0.32	0.88	0.74	0.55	0.58	0.29
ENSMUSG00000002205	Vrk3	TRUE	10.04	10.9	10.9	12	11.8	11.47	12.52	13.02	10.78	15.21	12.36	13.56	15.22	10.2	13.8	14.92	15.49	12.71	14.85	13.86	12.85	13.31	11.99
ENSMUSG00000002210	Smg9	TRUE	2.89	1.67	2.76	2.34	3.9	3.61	2.77	2.36	3.49	3.15	3.43	2.41	3.26	2.42	3.46	4.34	2.24	3.42	2.12	2.39	2.85	4.01	4.3
ENSMUSG00000002221	Paxip1	TRUE	4.81	6.16	3.77	9.71	4.48	3.63	4.41	6.34	4.22	5.26	5.56	4.52	4.37	4.44	4.45	4.5	4.72	5.96	3.27	3.15	4.66	5.63	5.82
ENSMUSG00000002222	Rmnd5a	TRUE	39.93	47.57	38.64	46.33	41.41	43.21	35.99	50.65	41.49	36.62	44.38	50.16	35.91	48.68	48.69	41.79	48.05	46.06	14.26	48.06	50.06	52.44	52.05
ENSMUSG00000002227	Mov10	TRUE	5.69	2.79	3.44	2.85	4.22	4.89	6.29	4.38	5.69	8.3	5.92	4.7	6.95	4.43	3.6	6.95	3.05	4.99	1.4	4.01	4.07	4.75	3
ENSMUSG00000002233	Rhoc	TRUE	7.96	3.96	7.82	7.52	7.17	9.06	10.26	4.23	10.17	11.2	7.04	8.2	16.64	6.7	10.85	6.79	9.4	10.39	29.33	11.65	13.96	8.81	5.9
ENSMUSG00000002249	Tead3	TRUE	4.86	2.19	3.01	1.97	3.97	2.92	3.38	2.5	3.49	3.78	4.69	2.46	3.06	2.75	3.2	4.15	2.74	2.55	1.66	2.81	2.78	2.15	2.08
ENSMUSG00000002250	Ppard	TRUE	2.54	2.11	2.29	1.91	1.77	2.12	2.95	1.65	2.34	2.87	3.09	1.72	2.05	1.92	1.89	2.47	1.64	1.77	1.02	2.74	2.16	1.72	2.07
ENSMUSG00000002257	Def6	TRUE			0.36	0.13		0.16	0.89	0.43	0.14	0.82	0.48	0.3	0.19	0.34	0.14	0.49	0.27	0.86	0.14	0.35	0.22		0.37
ENSMUSG00000002265	Peg3	TRUE	2.31	2.67	2.16	2.57	2.07	2.16	2.61	3.35	2.25	2.83	3.65	0.47	0.86	0.35	0.52	1.21	0.92	0.37	0.44	0.84	0.42	0.72	0.5
ENSMUSG00000002274	Metrn	TRUE	1.59	1.61	1.39	3.37	1.61	1.74	2.68	0.42	1.9	2.27	2.66	1.95	1.97	2.51	3.1	1.23	2.1	2.25	4.21	1.5	2.17	1.12	1.52
ENSMUSG00000002279	Lmf1	TRUE	19.57	10.82	18.17	10.42	14.69	14.54	20.46	7.83	19.49	19.38	20.23	16.72	18.6	16.79	18.63	17.79	11.77	14.33	12.07	16.33	18.45	12.73	11.89
ENSMUSG00000002280	Narfl	TRUE	7.04	5.11	9.73	5.51	6.18	8.57	8.9	4.58	8.19	9.85	9.4	7.13	9.01	9	6.55	12.53	4.99	5.23	16.6	6.88	7.77	10.58	3.61
ENSMUSG00000002289	Angptl4	TRUE	123.4	95.5	107.01	78.66	88.47	92.57	114.67	48.19	87.68	84.37	69.48	61.43	67.47	69.99	57.88	49.11	45.21	50.26	80.36	81.38	93.23	75.71	66.92
ENSMUSG00000002297	Dbf4	TRUE	0.99	0.48	0.84	1.01	0.51	0.92	0.63	1.13	0.53	1.19	0.38	1.32	1.45	0.58	1.16	0.95	1.15	1.36	1.48	1.07	0.92	1.03	1.97
ENSMUSG00000002307	Daxx	TRUE	3.95	5.52	5.58	4.76	6.05	4.34	7.71	6.42	6.35	5.59	6.59	3.95	5.79	3.87	6.11	5.46	4.46	6.07	4.73	5.05	4.71	5.37	4.88
ENSMUSG00000002308	Cd320	TRUE	1.41	1.77	2.87	3.63	2.14	2.08	1.72	1.12	3.11	2.81	2.71	1.56	1.85	1.83	1.21	2.7	1.91	2.62	4.49	2.26	2.42	1.69	1.7
ENSMUSG00000002319	Ipo4	TRUE	11.3	12.76	17	9.83	15.13	16.02	16.85	12.89	13.08	13.79	12.06	15.55	17.49	15.56	14.22	18.29	13.41	15.45	7.24	17.68	16.9	16.21	14.52
ENSMUSG00000002320	Tm9sf1	TRUE	21.47	17.53	20.91	19.76	21.42	21.93	19.94	19.68	22.67	20.4	25.4	20.93	20.24	21.25	26.32	16.28	24.25	24.57	13.16	24.4	25.31	24.93	21.87
ENSMUSG00000002324	Rec8	TRUE	0.6		0.27	0.31	0.24	0.33	0.6	1.3	0.53	1.31	0.58	1.32	0.85	1.16	0.71	0.56	0.29	0.82	0.83	0.45	0.22	0.53	0.38
ENSMUSG00000002325	Irf9	TRUE	10.32	7.72	11.1	8.21	13.97	10.64	13.71	15.75	12.26	10.94	11.36	8.54	10.64	10.25	8.51	8.23	7.4	10.99	8.43	8.6	6.49	5.88	6.03
ENSMUSG00000002326	Gmpr2	TRUE	8.35	6.49	4.65	8.22	8.71	6.17	7.05	8.63	7.8	4.65	7.27	5.69	7.73	7.39	8.58	5.84	8.82	8.91	8.66	5.72	6.95	7.29	7.06
ENSMUSG00000002329	Mdp1	TRUE	4.55	3.32	4.69	3.5	4.16	3.95	4.01	4.06	4.81	5.3	4.48	7.22	6.32	6.23	6.09	6.85	4.78	6.16	14.63	6.73	5.86	6.71	5.77
ENSMUSG00000002332	Dhrs1	TRUE	87.68	62	76.63	50.68	81.88	87.1	104.26	45.68	106.59	89.61	102.04	70.6	106.63	93.63	100.41	109.43	82.34	73.68	109.04	96.08	83.36	90.48	70.46
ENSMUSG00000002342	Tmem161a	TRUE	5.74	4.27	6.39	3.07	4.34	6.26	7.39	2.64	6.34	7.11	9	4.89	7.78	5.67	8.1	8.72	5.45	4.53	8.36	6.22	10.26	4.78	4.12
ENSMUSG00000002343	Armc6	TRUE	1.57	0.84	0.95	0.57	1.47	2.51	1.18	0.59	1.25	1.28	1.74	0.8	1.66	1.22	1.59	1.83	1	0.92	2.85	1.18	1.31	0.93	0.87
ENSMUSG00000002345	Borcs8	TRUE	12.43	12.19	11.9	8.51	11.98	13.22	13.05	7.61	13.24	9.98	11.29	15.16	19.65	16.7	13.45	15.06	12.9	15.63	24.18	15.24	13.59	11.17	9.28
ENSMUSG00000002346	Slc25a42	TRUE	27.59	22.78	27.63	19.38	25.17	20.1	23.77	10.84	27.84	20.2	33.92	22.27	25.76	24.41	24.89	29.56	25.95	20.15	11.14	25.17	22.83	19.06	20.01
ENSMUSG00000002365	Snx9	TRUE	14.78	13.99	16.06	11.53	15.1	17.42	18.28	15.43	16.64	16.57	16.82	20.09	21.23	22.16	21.5	19.78	16.85	20.69	10.33	17.37	19.99	20.45	16.67
ENSMUSG00000002372	Ranbp3	TRUE	8.79	6.46	8.96	5.42	8.3	7.53	9.92	4.16	8.76	8.91	8.65	8.49	10.7	8.46	8.53	9.61	7.49	8.1	9.55	9.14	8.86	9.14	7.71
ENSMUSG00000002379	Ndufa11	TRUE	61.31	51.14	66.11	37.37	49.72	57.71	67.16	23.78	65.66	73.33	60.29	64.35	91.96	81.67	85.29	76.18	50.5	57.3	206.44	80.23	73.51	70.22	49.67
ENSMUSG00000002393	Nr2f6	TRUE	18.39	11.09	18.61	15.53	22.17	19.8	20.26	13.36	24.96	24.55	20.58	28.91	31.41	27.08	32.9	26.71	20.95	28.73	30.44	25.49	26.93	25.58	20.54
ENSMUSG00000002395	Use1	TRUE	40.79	28.12	43.86	35.7	34.76	40.14	42.88	28.17	40.14	42.74	42.04	35.53	41.69	36.64	44.08	43.78	28.38	35.52	114.91	38.07	46.9	41.93	26.03
ENSMUSG00000002396	Ocel1	TRUE	4.25	2.76	3.89	2.75	3.4	3.78	4.07	3.87	4.22	4.37	3.39	3.19	4.72	3.3	3.67	5.56	2.71	2.91	3.43	2.86	3.37	2.83	2.26
ENSMUSG00000002409	Dyrk1b	TRUE	3.81	2.43	4.09	3.59	3.31	3.46	4.31	2.14	4.72	4.77	5.15	3.65	4.71	4.04	4.27	4.12	3.48	4.17	2.95	3.69	3.47	3.37	3.21
ENSMUSG00000002413	Braf	TRUE	3.94	5.32	3.64	4.45	4.05	4.96	4.68	4.19	3.75	4.58	4.29	3.67	3.58	3.68	3.63	5.8	4.96	4.44	1.76	3.66	3.83	3.9	4.17
ENSMUSG00000002416	Ndufb2	TRUE	39.62	24.85	37.09	30.17	37.57	36.05	28.35	27.37	48.36	35.33	48.65	52.79	52.28	54.7	63.45	38.19	51.24	51.19	161.66	40.04	57.9	55.7	45.91
ENSMUSG00000002428	Hltf	TRUE	2.16	1.99	2.27	2.42	2.76	2.85	2.07	3.38	2.3	2.99	2.37	2.75	2.88	2.63	2.58	2.67	3.7	2.67	1.49	3.17	2.14	3.01	2.33
ENSMUSG00000002455	Prpf6	TRUE	13.16	11.71	15.48	11.31	15.93	15.15	18.51	13.85	15.42	16.14	17.07	12.57	14.33	12.25	11.34	14.61	11.21	11.86	7.02	13.23	15.68	12.13	9.59
ENSMUSG00000002458	Rgs19	TRUE	0.31	1.43	0.57	1.51	0.83	0.42	1.11	0.78	0.86	0.56	0.78	1.11	1.58	1.13	1.73	3.21	1.25	0.9	1.32	1.07	1.42	0.96	0.66
ENSMUSG00000002475	Abhd3	TRUE	39.67	35.98	37.16	44.93	41.38	42.32	34.28	42.72	39.79	36.17	41.07	64.51	46.87	71.06	62.19	49.24	76.49	59.72	53.75	58.1	51.26	68.13	71.42
ENSMUSG00000002477	Snrpd1	TRUE	10.23	9.53	11.25	14.23	14.61	14.29	12.15	18.37	13.2	11.18	10.16	14.36	13.59	12.43	19.19	12.76	13.07	19	36.48	16.01	14.73	14.84	18.9
ENSMUSG00000002486	Tchp	TRUE	0.48	0.27	1.04	0.28	0.43	0.45	1.08	0.3	0.51	0.67	0.32	0.53	0.82	0.96	0.91	0.71	0.7	0.2	0.61	0.57	0.37	0.43	0.23
ENSMUSG00000002489	Tiam1	TRUE	0.31		0.1	0.81	0.6	0.31	0.3	0.82	0.34	0.36	0.26	0.3	0.32	0.18	0.38	0.18	0.56	0.21	0.14	0.12	0.25	0.13
ENSMUSG00000002496	Tsc2	TRUE	12.34	9.69	17.75	11.37	12.85	13.75	21.45	15.66	17.03	20.52	15.04	15.2	22.86	12.54	14.26	33.91	13.55	12.76	8.14	13.53	11.85	12.35	13.77
ENSMUSG00000002504	Slc9a3r2	TRUE	9.97	6.93	8.61	5.41	6.31	8.01	8.4	3.37	8.32	6.61	6.32	7.67	10.08	6.87	8.05	11.19	7.36	5.49	11.29	10.65	11.4	9.36	7.96
ENSMUSG00000002524	Puf60	TRUE	25.48	23.81	35.64	21.31	27.31	28.58	34.15	19.68	28.21	34.47	25.58	24.05	32.5	19.3	25.96	27.63	20.52	23.66	37.74	23.85	27.82	22.55	17.87
ENSMUSG00000002546	Golga2	TRUE	9.07	8.12	10.54	7.73	9.03	9.96	11.67	7.87	10.78	11.93	10.64	10.66	13.93	10.17	11.58	14.59	9.86	9.68	7.57	12.28	10.59	9.63	7.89
ENSMUSG00000002550	Uck1	TRUE	17.93	9.45	13.08	12.68	16.32	16.1	17.01	10.04	19.16	12.39	15.29	33.68	29.6	31.63	31.39	34.05	32.5	29.99	45.41	33.51	30.74	32.23	30.76
ENSMUSG00000002580	Mien1	TRUE	29.19	18.72	29.84	21.77	23.37	23.32	27.54	23.26	34.23	28.13	31.68	35.92	42.29	37.21	39.09	31.13	28.88	37.95	129.29	33.91	40.41	40.1	35.81
ENSMUSG00000002588	Pon1	TRUE	741.22	771.76	494.74	778.38	675.94	635.53	487.74	823.92	686.35	426.11	691.47	619.31	415.42	738.88	566.87	393.37	715.95	670.88	485.41	534.36	472.31	605.02	791.52
ENSMUSG00000002602	Axl	TRUE	4.56	5.63	4.16	4.65	4.26	4.77	4.33	2.9	4.6	5.07	5.12	7.84	11.32	6.76	9.49	7.42	6.65	12.31	8.67	11.61	7.6	11.66	3.88
ENSMUSG00000002603	Tgfb1	TRUE	3.33	2.66	3.76	3.1	3.17	3.67	3.64	2.86	4.19	3.42	3.49	5.22	8.16	3.91	7.4	7.08	5.03	5.67	5.29	5.89	7.85	6.1	3.54
ENSMUSG00000002608	Ccdc97	TRUE	6.14	4.82	6.63	4.29	6.2	5.8	9	6.35	7.14	9.24	6.63	5.26	6.78	5.66	5.47	8.03	4.69	4.44	2.91	5.68	6.58	4.87	3.68
ENSMUSG00000002617	Zfp40	TRUE	0.5	0.3	0.89	0.61	0.39	1.09	0.61	1.5	1.05	0.31	0.54	1.14	0.47	0.6	0.96	0.9	0.92	0.85	0.95	0.92	0.75	0.79	0.67
ENSMUSG00000002625	Akap8l	TRUE	12.11	8.97	14.09	13.31	9.58	8.66	13.06	13.25	10.51	14.65	18.26	10.64	13.65	7.55	8.33	17.35	11.14	8.18	11.31	7.93	9.1	8.02	6.86
ENSMUSG00000002635	Pdcd2l	TRUE	3.11	3.71	4.32	3.91	5.94	3.68	3.48	4.52	4.37	4.47	3.45	5.39	4.31	4.17	6.02	2.57	4.33	5.2	9.29	5.13	5.55	5.11	4.56
ENSMUSG00000002658	Gtf2f1	TRUE	10.46	10.37	16.53	10.61	11.81	12.86	17.23	11.25	10.92	12.81	7.99	9.64	15.9	9.92	10.06	13.67	8.04	8.54	11.06	10.17	8.97	8.61	7.45
ENSMUSG00000002660	Clpp	TRUE	36.66	30.51	38.22	35.07	41.67	39.44	48.67	24.69	42.39	44.54	34.78	26.09	38.31	33.42	33.14	33.48	24.18	31.24	82.19	31.21	35.48	30.89	24.61
ENSMUSG00000002661	Alkbh7	TRUE	5.12	2.01	4.85	2.51	3.3	3.81	3.92	1.09	5.86	6.9	6.57	4.5	4.16	3.67	5.91	5.16	2.44	4.49	16.89	4.11	4.95	4.45	2.71
ENSMUSG00000002668	Dennd1c	TRUE	0.67	0.58	0.59	0.44	0.46	0.85	0.65	0.29	0.64	0.56	0.89	0.55	0.86	1.2	0.84	1.02	0.7	0.48	0.27	0.4	0.62	0.71	0.33
ENSMUSG00000002679	Med6	TRUE	4.99	6.21	6.22	6.1	6.24	6.63	5.86	8.31	7.37	6.27	6.32	5.88	5.74	5.65	5.8	7.06	7.16	7.91	14.71	4.86	5.49	6.96	6.23
ENSMUSG00000002699	Lcp2	TRUE	1.4	1.76	0.97	1.86	1.05	1.85	0.92	1.78	0.86	1.62	1.08	1.68	1.8	1.45	2.49	2.04	1.48	2.04	2.37	2.23	1.15	1.18	2.44
ENSMUSG00000002718	Cse1l	TRUE	10.33	13.6	10.96	18.93	12.76	13.32	13.68	13.29	11.38	12.78	12.7	14.58	12.34	19.17	13.05	12.76	15.85	16.2	7.21	18	12.68	15.04	20.19
ENSMUSG00000002728	Naa20	TRUE	9.45	11.62	8.52	11.9	11.7	12.74	9.72	14.91	8.12	8.52	9.47	10.21	8.43	8.59	10.35	5.91	11.26	9.8	23.69	11.57	9.91	12.14	10.58
ENSMUSG00000002731	Prkra	TRUE	5.49	6.62	4.91	8.1	7.35	6.43	7.06	9.74	8.07	5.84	7.71	11.43	7.74	10.77	9.92	8.86	10.21	10.27	16.66	7.38	7.46	9.42	11.25
ENSMUSG00000002732	Fkbp7	TRUE	3.04	2.78	2.03	2.72	4.05	2.93	1.85	2.4	3.32	2.74	2.39	6.65	8.43	6.89	9.21	6.33	10.22	9.33	13.76	5.68	5.81	7.54	7.35
ENSMUSG00000002733	Plekha3	TRUE	11.57	10.61	8.93	9.08	9.31	9.47	8.8	8.51	7.84	8.17	7.96	11.71	9.84	13.02	11.43	9.61	13.37	12.24	8.37	12.81	11.25	11.42	12.51
ENSMUSG00000002741	Ykt6	TRUE	21.77	16.52	17.37	17.74	22.4	20.58	17.93	18.03	19.86	17.96	19	25.05	22.94	25.46	27.17	21.38	23.88	25.02	25.75	25.67	23.25	25.34	21.05
ENSMUSG00000002748	Baz1b	TRUE	12.35	12.36	13.26	12.19	10.61	11.47	11.67	10.33	9.26	10.25	9.85	9.35	11.3	9.77	8.82	13.69	10.08	8.37	4.8	11.43	9.77	9.24	9.04
ENSMUSG00000002763	Pex6	TRUE	20.33	13.55	21.53	14.75	17.37	17.78	22	10.43	20.84	20.62	22.14	14.78	14.93	14.55	15.67	13.67	10.73	12.92	7.35	15.8	16.05	12.51	10.17
ENSMUSG00000002767	Mrpl2	TRUE	28.35	15.89	26.39	28.57	21.76	25.1	35.09	11.98	33.06	33.21	29.37	21.68	34.37	23.67	33.64	33.74	21.51	29.52	73.47	23.08	31.43	29.06	18.52
ENSMUSG00000002768	Mea1	TRUE	35.68	27.67	40.96	30.71	30.62	38.61	43.52	31.02	43.01	42.23	31.97	43.71	57.4	42.06	51.29	46.89	35.12	46.33	147.58	42.94	48.94	43.18	39.56
ENSMUSG00000002769	Gnmt	TRUE	1993.45	1829.61	2292.84	1285.5	1590.77	1569.8	1988.84	1125.35	2446.64	2190.38	2312.87	1851.38	1943.22	2486.19	1711.02	2208.66	1418.28	1882.89	3777.09	1554.92	2395.66	2056.8	2117.88
ENSMUSG00000002778	Kdelr1	TRUE	42.55	36.22	40.94	36.98	48.22	44.99	47.48	39.8	51.01	39.17	52.53	53.81	48.75	47.61	55.35	41.7	48.57	50.57	45.06	57.74	62.51	60.82	47.11
ENSMUSG00000002781	Tmem143	TRUE	10.25	6.03	11.34	5.36	10.21	11.12	12.27	8.85	12.1	10.85	11.18	11.48	14.67	12.17	14.36	13.62	10.35	8.52	10.95	11.22	11.4	10.9	10.2
ENSMUSG00000002797	Ggct	TRUE	5.02	5.97	6.43	5.79	8.88	5.22	4.8	4.28	6.93	7.11	5.88	12.36	11.74	8.03	12.91	8.55	11.75	9.98	21.25	12.06	5.19	10.09	9.95
ENSMUSG00000002803	Btbd6	TRUE	4.02	4.71	5.83	3.9	4.8	5.41	5.08	6.34	5.35	5.4	6.15	5.23	6.09	5.3	6.45	3.73	4.33	4.42	4.48	5.57	4.72	5.07	3.42
ENSMUSG00000002804	Nudt14	TRUE	5.5	3.69	6.87	3.84	7.6	5.17	7.21	2.41	7.67	7.85	6.94	7.67	11.47	10.99	10.19	9.99	6.21	7.24	29.24	9.35	9.4	8.51	7.9
ENSMUSG00000002812	Flii	TRUE	19.55	16.21	21.58	17.4	17.86	20.18	24.98	22.04	20.85	21.56	20.7	24.73	33.19	24.19	26.12	35.25	19.92	25.19	15.72	26.62	28.21	24.85	23.78
ENSMUSG00000002814	Top3a	TRUE	1.41	1.01	1.72	1.32	1.19	1.25	1.6	1.14	1.3	1.28	1.56	1.58	1.36	1.2	1.18	1.42	1.41	1.21	0.98	1.41	1.42	1.49	1.6
ENSMUSG00000002820	Atg4d	TRUE	7.93	7.08	14.61	5.07	7.51	8.27	11.11	3.1	10.2	12.54	10.8	6.58	11.24	10.59	9.32	7.03	6.12	8.15	20.91	7.87	10.31	8.44	7.04
ENSMUSG00000002825	Qtrt1	TRUE	1.15	0.73	2.22	1.09	0.73	0.93	1.06	0.5	1.34	2.73	1.73	0.87	1.52	0.78	1.17	1.34	0.62	1.04	1.97	1.81	1.66	1.19	0.87
ENSMUSG00000002831	Plin4	TRUE	5.69	4.24	8.03	5.68	2.5	3.52	6.13	1.35	2.99	4.1	4.4	14.97	22.74	12.92	13.93	27.83	17.42	12.31	9.33	14.98	17.98	15.65	13.17
ENSMUSG00000002833	Hdgfl2	TRUE	11.32	8.92	14.42	6.96	10.99	13.16	17.5	9.91	12.32	18.26	12.66	12.49	21.25	12.07	13.2	20.97	12.41	12.96	8.35	10	10.4	12.04	12.09
ENSMUSG00000002835	Chaf1a	TRUE	0.11		0.56		0.1	0.14	0.13	0.19	0.16	0.31	0.34	0.47	0.53	0.55	0.42	0.86	0.51	0.71	0.36	0.38	0.36	0.51	0.36
ENSMUSG00000002844	Adprh	TRUE	1	0.62	1.05	0.96	0.87	1.68	1.56	0.62	1.55	0.78	1.22	0.93	2.41	1.03	2.38	1.26	1.72	1.26	2.46	1.53	1.66	1.52	0.71
ENSMUSG00000002845	Tmem39a	TRUE	9.34	6.76	4.19	3.73	7.24	10.33	14.15	7.41	8.94	8.36	6.77	7.79	8.15	5.51	8.11	12.2	9.73	5.84	10.01	9.25	11.09	8.6	5.41
ENSMUSG00000002846	Timmdc1	TRUE	15.25	11.09	13.48	15.52	15.83	14.1	15.04	15.12	16.57	17	14.31	16.87	17.55	17.49	17.2	14.64	15.96	16.89	42.95	15.45	18.7	18.17	16.88
ENSMUSG00000002847	Pla1a	TRUE	13.85	11.54	19.34	6.82	11.29	11.61	16.13	8.81	14.38	18.41	15.04	9.6	11.52	13.07	10.16	9.53	9.25	11.83	10.08	9.84	12.48	9.35	6.83
ENSMUSG00000002870	Mcm2	TRUE	0.79	0.31	0.38	0.27	0.54	0.71	0.56	0.54	0.53	0.33	0.62	1.09	2.33	1.4	1.81	1.43	1.07	2.12	1.29	1.93	1.28	1.38	0.78
ENSMUSG00000002871	Tpra1	TRUE	7.6	6.08	5.46	6.42	6.18	8.04	8.28	3.67	9.31	7.97	11.16	6.24	9.52	7.18	8.25	12.01	8.74	5.88	6.87	10	7.43	7.53	5.56
ENSMUSG00000002881	Nab1	TRUE	26.63	26.91	23.39	28.61	26.76	25.09	25.91	30.21	23.05	23.35	28.64	25.25	22.61	24.61	28.18	21.52	29.41	27.21	20.23	30.15	21.94	22.58	25.71
ENSMUSG00000002885	Adgre5	TRUE	6.65	6.36	8.77	11.65	6.24	8.81	5.16	7.47	5.86	4.83	6.93	7.23	11.75	8.88	9.91	13.57	10.07	8.62	7.14	9.68	7.65	9.45	9.92
ENSMUSG00000002897	Il17ra	TRUE	5.17	4.14	4.39	5.33	3.02	3.5	3.04	4.3	4.03	4.14	4.82	3.26	4.18	1.64	2.97	3.4	4.17	3.27	1.48	6.55	3	2.04	3.29
ENSMUSG00000002900	Lamb1	TRUE	1.55	1.62	1.44	4.42	3.42	1.54	2.84	1.16	1.59	1.19	1.18	2.67	2.9	2.21	2.21	3.04	2.98	2.37	0.9	2.14	2.82	2.39	3.52
ENSMUSG00000002908	Kcnn1	TRUE	2.35	2.19	2.27	1.76	2.63	3.03	2.23	1.58	2.83	1.61	3.04	2.15	2.21	2.69	3.04	3.16	2.66	3.46	2.04	1.7	2.84	2.57	1.65
ENSMUSG00000002910	Arrdc2	TRUE	9.03	4.62	7.54	8.77	1.82	3.16	5.51	2.79	5.62	7.41	6.17	6.85	10.49	6.1	4.61	9.73	4.08	4.02	7.21	6.05	8.86	9.97	8.07
ENSMUSG00000002944	Cd36	TRUE	43.96	45.59	49.18	55.02	54.7	57.13	49.78	64.57	44.96	27.75	39.3	232.48	228.73	216.36	218.11	205.42	259.56	197.34	200.24	213.46	187.59	207.84	245.03
ENSMUSG00000002948	Map2k7	TRUE	8.71	6.28	8.33	6.17	6.73	7.79	8.82	5.68	7.68	7.88	9.13	6.56	9.56	7.96	7	12.96	6.4	7.51	6.1	6.98	8.23	5.77	4.78
ENSMUSG00000002949	Timm44	TRUE	22.55	26.48	18.73	21.64	22.07	19.4	22.34	25.31	19.17	26.44	21.52	24.19	21.63	18.99	19.06	26.34	22.19	19.94	32.14	19.6	20.18	19.39	21.04
ENSMUSG00000002957	Ap2a2	TRUE	16.96	13.75	17.15	15.44	19.18	19.29	18.38	15.09	20.02	19.28	19.07	19.88	23.36	19.31	21.95	21.36	19.35	20.56	10.84	22.07	21.78	21.24	19.57
ENSMUSG00000002963	Pnkp	TRUE	8.04	4.67	7.95	5.04	8.96	8.21	11.53	5.37	10.83	12.29	10.28	7.09	10.29	7.2	9.98	8.16	5.85	9.34	10.78	7.29	9.93	12.25	6.8
ENSMUSG00000002968	Med25	TRUE	19.21	9.65	20.07	10.15	16.49	14.45	19.78	5.13	19.45	19.44	24.53	19.1	26.1	15.84	21.81	26.18	13.06	14.95	11.9	16.6	22.38	12.48	11.27
ENSMUSG00000002980	Bcam	TRUE	1.24	0.66	0.99	0.77	1.11	0.7	1.05	0.31	0.94	0.98	0.81	2.18	2.25	1.12	1.67	1.91	1.3	1.56	1.72	2.43	2.17	1.98	1.02
ENSMUSG00000002981	Clptm1	TRUE	23.74	24.69	29.54	24.26	26.96	26.32	30.35	20.61	25.15	31.09	27.28	23.17	28.37	23.79	23.07	25.6	22.62	25.12	16.34	24.51	24.06	23.37	23.5
ENSMUSG00000002983	Relb	TRUE	0.59	0.23	0.49		0.28	0.44	0.46	0.32	0.54	0.62	0.35	0.66	1.56	0.39	1.38	0.73	0.76	0.71	1.48	1.32	0.7	0.67	0.32
ENSMUSG00000002984	Tomm40	TRUE	12.51	11.47	22.32	6.98	15.8	16.49	25.49	7.26	18.98	19.3	20.32	15.11	23.86	17.6	18.9	21.64	12.9	13.85	17.07	16.15	22.15	17.92	12.06
ENSMUSG00000002985	Apoe	TRUE	17655.2	8879.28	21808.8	8205.53	15058.1	15533.8	20088	6203.56	20166.3	18764.3	18417.1	20398.9	25974.5	16869.1	23836.3	24388.1	14629.5	20519.4	36827	21085	23738.9	20909	12866.3
ENSMUSG00000002992	Apoc2	TRUE	246.45	217.09	251.18	232.79	348.28	338.45	357.99	233.19	330.86	289.02	277.8	836.52	1123.2	731.68	1068.51	820.28	830.79	810.42	2690.91	818.41	999.74	928.31	582.66
ENSMUSG00000002996	Hbp1	TRUE	30.24	42.48	31.29	49.61	38.91	37.8	27.01	53.26	35.66	26.39	37.04	35.07	31.1	40.14	34.31	33.32	35.96	36.17	38.63	34.58	37.49	37.76	40.9
ENSMUSG00000002997	Prkar2b	TRUE	0.2	0.19	0.14	0.17	0.25	0.21	0.12		0.15		0.19	0.27	0.41	0.25	0.15	0.18	0.11	0.32			0.1	0.2	0.13
ENSMUSG00000003031	Cdkn1b	TRUE	10.1	11.09	8.56	12.07	9.18	9.62	8.14	10.42	9.48	8.32	10.03	8.88	6.75	8.3	8.69	5.64	7.19	6.34	13.18	8.96	8.66	8.03	7.94
ENSMUSG00000003032	Klf4	TRUE	0.87	0.81	0.52	0.22	0.63	0.76	0.78	0.68	0.51	0.54	0.48	2.31	2.65	3.77	1.79	2.74	1.58	1.59	1.37	2.16	1.99	1.49	2.17
ENSMUSG00000003033	Ap1m1	TRUE	13.44	14.49	13.02	12.39	16.05	15.27	15.42	16.04	16.6	13.78	13.29	13.62	15.46	12.64	14.55	16.46	12.41	14.16	16.64	15.78	16.51	15.12	13.93
ENSMUSG00000003037	Rab8a	TRUE	60	52.37	62.88	54.48	61.95	65.67	59.68	64.59	74.57	50.98	50.26	58.48	70.27	58.76	65.86	61.16	67.49	66.51	93.64	56.14	70.67	66.77	66.01
ENSMUSG00000003038	Hmgn2	TRUE	17.84	23.72	14.24	17.88	24.17	29.16	24.17	40.62	22.14	16.69	20.68	34.54	37.7	43.66	44.55	29.81	37.06	48.65	55.31	34.27	32.78	36.06	41.9
ENSMUSG00000003039	Fam32a	TRUE	15.15	11.18	17.76	12.48	15.44	17.97	18.9	15.65	15.15	17.46	13.81	12.86	23.65	15.5	17.69	17.59	11.96	13.93	41.04	14.94	15.71	14.11	11.82
ENSMUSG00000003051	Elf3	TRUE	0.1		0.16	0.14	0.32	0.15	0.31		0.21	0.25	0.25	0.3	0.58	0.11	0.13	0.34	0.23	0.25	0.14	0.53	0.23	0.1	0.17
ENSMUSG00000003053	Cyp2c29	TRUE	1318.35	842.04	1145.21	732.74	839.75	748.79	795.97	915.62	817.69	990.16	849.68	1243.26	1093.4	1235.34	716.48	1002.51	867.05	756.56	559.97	903.74	735.02	853.52	1142.89
ENSMUSG00000003062	Stard3nl	TRUE	2.6	2.53	2.87	2.05	2.79	2.34	2.62	2.55	2.99	3.38	3.1	3.09	3.46	4.94	4.83	1.78	2.11	4.59	9.44	3.76	3.42	4.38	3.97
ENSMUSG00000003068	Stk11	TRUE	43.27	31.13	47.34	23.7	39.24	41.24	57.71	18.24	52.1	51.36	45.72	36.4	50.09	37.52	36.37	48.44	30.71	34	24.59	34.98	39.16	30.4	24.9
ENSMUSG00000003072	Atp5d	TRUE	266.83	171.84	261.72	256.25	225.08	261	277.61	123.45	250.62	275.3	217.84	252.53	310.81	309.54	304.08	295.08	195.15	277.79	386.76	251.52	283.33	264.95	199.79
ENSMUSG00000003099	Ppp5c	TRUE	19.36	15.59	23.3	14.21	15.82	19.15	25.3	13.66	18.89	21.32	19.28	16.22	25.24	15.78	19.27	32.14	15.71	18.55	28.16	19.45	17.99	19.32	14.15
ENSMUSG00000003119	Cdk12	TRUE	5.33	6.46	5.72	5.61	7.16	6.07	6.22	7.14	5.59	5.35	5.33	5.44	6.04	5.26	4.87	6.88	5.73	5.78	1.94	5.59	4.73	5.33	4.87
ENSMUSG00000003123	Lipe	TRUE	5.01	3.78	5.12	5.37	5.59	5.18	6.66	3.18	5.27	4.95	8.17	5.14	5.54	5.19	7.92	6.3	6.18	7.59	3.09	7.1	5.39	5.79	5.31
ENSMUSG00000003131	Pafah1b2	TRUE	8.68	10.14	12.68	13.31	14.3	12.05	12.36	13.85	8.9	13.61	7.31	11.12	14.98	12.98	10.18	13.67	14.61	13.91	24.49	10.2	11.02	13.37	11.28
ENSMUSG00000003134	Tbc1d8	TRUE	8.66	15.67	8.99	8.86	8.63	7.85	9.75	5.82	5.2	7.3	5.65	2.97	3.17	3.29	2.68	3.71	2.95	2.72	1.48	3.37	3.84	2.86	3.18
ENSMUSG00000003135	Cnot11	TRUE	5.78	7.02	5.14	5.14	6.47	5.86	6.35	6.95	5.41	6.45	6.09	5.5	4.72	4.92	5.98	5.51	5.9	5.91	4.23	5.46	5.49	5.09	6.38
ENSMUSG00000003154	Foxj2	TRUE	2.32	2.73	2.77	2.76	3.43	2.25	2.69	1.71	2.12	2.63	2.68	2.21	2.42	2.06	2.05	5.03	2.55	2.19	1	3.75	2.26	2.3	2.15
ENSMUSG00000003161	Sri	TRUE	17.24	13.4	15.89	13.83	21.34	21.81	22.49	15.36	18.52	18.48	19.65	19.74	22.23	24.59	26.69	20.43	14.54	23.96	40.96	21.71	20.67	20.42	11.72
ENSMUSG00000003166	Dgcr2	TRUE	15.29	10.16	14.8	9.73	12.4	13.21	14.42	7.18	15.97	14.82	15.69	11.46	15.41	12.94	14.75	16.19	9.45	11.02	7.51	13.39	14.98	12.34	10.81
ENSMUSG00000003184	Irf3	TRUE	29.67	23.77	31.11	22.9	28.4	30.01	34.12	22.3	30.79	32.26	33.07	26.61	29	23.71	25.69	33.88	21.19	24.59	32.19	31.44	27.99	24.75	22.82
ENSMUSG00000003190	Bcl2l12	TRUE	2.66	1.6	2.24	1.39	1.88	2.37	1.93	2.54	2.98	3.28	3.5	1.1	3.19	2.91	3.17	2.3	1.86	2.78	4.29	2.48	2.08	2.63	2.28
ENSMUSG00000003198	Zfp959	TRUE	2.07	1.81	2.21	2.97	2.17	2.04	1.54	2.66	1.58	2.05	1.73	1.62	1.51	2.2	2.12	1.88	2	2.11	2.93	2.05	1.91	2.25	1.62
ENSMUSG00000003199	Mpnd	TRUE	38.82	28.01	35.91	23.41	27.35	24.6	30.63	20.25	36.89	38.56	31.41	24.46	33.09	27.86	25.52	24.8	24.77	25.4	39.37	25.63	33.69	26.25	21.63
ENSMUSG00000003200	Sh3gl1	TRUE	6.25	4.69	6.18	4.96	4.97	5.65	6.04	3.28	6.24	5.68	6.32	5.67	8.26	4.86	5.85	6.89	5.33	6.05	7.23	6.36	6.38	6.46	4.79
ENSMUSG00000003206	Ebi3	TRUE	0.59	0.42	0.11	0.38	0.53	0.41	0.23	0.59	0.33	0.32	0.3	0.55	0.58	0.57	1.55	0.34	0.39	1.56	0.96	1.01	0.65	0.24	0.51
ENSMUSG00000003208	Yju2	TRUE	1.74	1.44	2.36	1.81	1.57	2.11	2.25	1.25	1.98	2.22	1.91	1.96	3.09	1.85	2.3	1.74	2.45	2.43	1.8	1.73	1.75	1.72	1.68
ENSMUSG00000003226	Ranbp2	TRUE	15.01	22.46	17.44	21.8	19.62	17.75	16.16	24.09	15.46	15.19	15.6	14.2	13.62	14.36	13.64	17.19	18.13	15.69	5.53	15.12	14.85	15.95	16.95
ENSMUSG00000003228	Grk5	TRUE	0.53	0.65	0.77	0.54	1	0.74	0.52	0.72	0.65	0.46	0.61	0.79	0.68	1.29	0.92	0.82	0.62	1.34	0.34	0.96	0.73	0.75	0.84
ENSMUSG00000003233	Dvl3	TRUE	6.91	5.11	6.56	4.12	6.21	6.82	6.97	3.41	5.26	6.29	5.44	4.29	5.96	4.02	4.04	8.12	3.92	3.49	2.07	5.18	4.96	4.58	3.68
ENSMUSG00000003234	Abcf3	TRUE	26.61	22.03	27.09	24.27	25.33	22.25	31.42	28.95	21.35	23.26	27.92	23.5	24.05	20.95	21.82	25.37	27.39	24.86	18.21	27.08	24.93	23.03	23.17
ENSMUSG00000003235	Eif2b5	TRUE	17.17	15.26	18.44	16.4	18.57	18.75	18.63	14.87	17.29	18.42	15.63	16.87	18.02	17.49	16.7	15.39	15.97	17.1	27.31	16.81	17.9	18.2	14.25
ENSMUSG00000003269	Cyth2	TRUE	19.35	17.79	19.26	20.76	19.77	19.9	21.51	14.26	19.5	19.04	15.07	18.73	23.62	15.35	17.86	20.41	17.73	17.06	23.33	18.3	19.94	16.12	17.19
ENSMUSG00000003283	Hck	TRUE	1.33	0.95	1.11	2.46	1.52	1.29	0.85	1.74	1.29	1.24	1.08	2.09	2.43	1.89	3.18	1.51	1.53	2.97	2.32	2.72	1.84	2.13	1.06
ENSMUSG00000003299	Mrpl4	TRUE	14.45	8.95	11.43	13.56	13.73	14.43	14.77	8.91	14.45	16.52	13.99	14.15	18.44	14.71	13.68	18.24	13.75	16.16	20.53	14.65	15.36	15.65	12.62
ENSMUSG00000003308	Keap1	TRUE	14.39	11.64	18.57	11.64	14.9	14.62	19.03	8.66	15.88	17.29	15.25	15.31	19.39	15.33	16.8	16.17	13.94	14.01	12.09	16.17	16.73	14.66	11.85
ENSMUSG00000003316	Glg1	TRUE	7.35	7.36	8.35	7.36	8.17	8.06	7.25	7.7	7.22	8.43	7.83	7.93	10.68	7.74	8.71	10.63	10.54	9.14	2.92	9.8	9.58	9.22	8.33
ENSMUSG00000003344	Btbd2	TRUE	9.5	5.4	9.12	5.73	8.8	10.11	10.53	6.01	8.8	11.23	12.25	8.18	10.09	8.32	8.87	8.66	7.23	6.7	9.94	9.2	10.02	8.81	7.26
ENSMUSG00000003345	Csnk1g2	TRUE	27.96	15.96	27.82	20.28	29.25	26.21	31.93	15.75	33.01	33.66	27.91	31.33	44	29.17	38.69	39.79	27.5	30.63	33.04	35.41	38.71	33.74	27.1
ENSMUSG00000003346	Abhd17a	TRUE	23.78	14.97	19.38	12.66	17.6	17.64	22.44	9.96	22.87	19.82	22.53	65.34	57.26	57.23	65.06	54.95	50.02	52.7	92.63	52.27	56.95	55.27	54
ENSMUSG00000003348	Mob3a	TRUE	0.57	0.58	1.24	0.7	1.14	0.55	0.63	0.27	0.94	1.07	0.99	1.57	2.09	0.96	1.41	1.49	0.97	0.96	1.67	1.43	1.92	1.76	1.19
ENSMUSG00000003355	Fkbp11	TRUE	3.44	1.63	3.62	3.79	5.69	5.76	5.4	2.69	4.63	4.27	3.13	3.08	4.97	3.2	4.3	2.53	2.97	6.33	16.85	2.81	5.05	4.03	2.53
ENSMUSG00000003360	Ddx23	TRUE	17.27	12.32	16.6	14.32	14.46	18.57	17.74	11.28	13.5	21.57	11.18	15.33	20.04	15.16	16.37	18.5	12.53	13.69	14.64	11.12	11.49	13.53	14.39
ENSMUSG00000003363	Pld3	TRUE	11.99	8.34	12.13	8.22	10.21	8.41	11.05	5.65	10.58	9.82	12.11	9.08	15.7	10.59	14.08	12.81	9.31	12.54	16.44	13.94	13.36	10.09	8.81
ENSMUSG00000003378	Grik5	TRUE	2.48	0.94	1.86	1.48	1.35	1.49	2.74	1	1.98	1.73	3.55	1.52	2.19	1.24	1.7	4.07	2.71	1.52	0.81	1.87	1.7	1.47	1.19
ENSMUSG00000003380	Rabac1	TRUE	39.51	29.72	33.86	20.46	35.24	30.23	39.1	14.19	40.96	36.42	36.36	36.55	40.16	39.33	44.55	31.19	31.93	27.87	78.85	37.91	40.61	35.4	30.63
ENSMUSG00000003382	Etv3	TRUE	2.77	3.15	3.24	3.13	3.39	3.56	3.35	2.61	3.07	3.32	3.98	2.54	2.93	2.35	3.03	3.33	3.2	2.95	1.61	3.53	3.69	3.02	2.83
ENSMUSG00000003402	Prkcsh	TRUE	43.89	42.56	55.13	31.42	44.53	46.44	54.33	26.23	46.76	54.65	44.96	39.92	58.57	41.74	41.66	50.11	37.28	40.85	38.95	48.32	46.35	46.27	34.34
ENSMUSG00000003420	Fcgrt	TRUE	76.14	61.05	79.1	61.58	77.25	76.54	84.4	43.56	82.71	74.18	86.5	95.01	94.34	86.87	104.33	77.43	82.95	94.41	136.62	97.72	104.71	93.49	80.92
ENSMUSG00000003421	Nosip	TRUE	7.65	6.9	6.72	7.56	7.93	8.98	10.72	5.03	8.57	9.17	9.32	8.24	10.54	10.24	11.52	10.66	10.71	11.88	10.74	8.62	8.85	9.29	8.89
ENSMUSG00000003423	Pih1d1	TRUE	27.05	21.48	31.98	26.33	25.77	31.44	30.59	31.84	27.1	34.97	24.8	22.67	37.26	19.17	29.57	28.42	27.8	26.61	70.92	30.65	26.48	25.58	30.64
ENSMUSG00000003429	Rps11	TRUE	180.18	163.51	204.78	188.8	170.07	222.03	176.75	149.05	197.77	168.08	157.09	165.34	204.18	171.64	195.99	155	123.1	193.27	626.4	175.65	211.37	198.39	117.52
ENSMUSG00000003435	Supt5	TRUE	17.82	15.95	19.97	14.66	16.71	17.47	22.74	12.61	17.1	20.02	15.88	14.33	20.77	12.55	14.43	21.84	13.9	13.39	8.98	15.3	17.71	14.33	12.42
ENSMUSG00000003437	Paf1	TRUE	19.64	22.4	33.04	23.15	20.34	20.42	30.28	29.97	23.19	33.35	17.56	18.2	30.52	15.68	21.48	24.72	21.35	24.51	24.56	16.97	15.57	12.73	16.6
ENSMUSG00000003438	Timm50	TRUE	15.3	9.17	16.67	9.81	12.11	12.64	13.77	7.98	14.83	14.56	14.79	15.67	19.34	16.13	19.19	14.28	12.51	15.99	23.25	16.35	18.08	15.71	13.58
ENSMUSG00000003444	Med29	TRUE	8.86	8.06	10.13	6.28	10.1	9.16	10.5	3.85	9.08	11.49	8.74	9.66	9.79	8.54	8.95	8.92	6.32	8.32	18.07	8.35	8.86	6.56	8.6
ENSMUSG00000003458	Ncstn	TRUE	17.24	12.42	18.21	11.43	16.23	16.92	16.92	10.37	17.25	18.08	18.1	17	20.06	16.51	18.85	18.72	15.5	16.07	9.66	17.77	19.09	17.15	13.82
ENSMUSG00000003464	Pex19	TRUE	53.8	40.29	55	49.69	62.19	68.3	63.23	62.38	62.14	53.31	63.72	94.04	88.02	96.96	96.29	84.22	80.28	89.57	101.48	87.28	89	94.29	86.19
ENSMUSG00000003477	Inmt	TRUE	493.1	225.69	421.51	232.56	199.1	248.54	276.65	290.47	308.37	274.12	422.24	871.04	719.23	712.18	871.56	605.05	676.97	619.33	1625.58	632.94	574.88	653.86	542.36
ENSMUSG00000003500	Impdh1	TRUE	0.78	0.98	0.83	1.14	1.11	1.47	1.04	1.23	1.41	0.9	0.81	1.5	2.59	1.3	1.43	1.08	0.9	1.46	2.8	2.51	1.79	1.6	1.78
ENSMUSG00000003518	Dusp3	TRUE	17.04	24.81	20.35	20.42	19.94	16.01	20.06	16.78	17.3	15.55	15.9	27.58	22.51	20.19	18.88	25.37	25.79	21	23.48	21.53	25.7	19.97	23.35
ENSMUSG00000003526	Prodh	TRUE	85.14	72.25	104.24	52.33	51.97	62.06	83.31	34.96	72.35	75.89	95.09	81.38	76.54	84.88	71.23	92.64	77.2	85.55	48.09	64.33	85.99	82.11	68.01
ENSMUSG00000003527	Ess2	TRUE	1.43	1.8	2.19	2.58	2.13	1.75	2.17	1.22	1.98	2.39	1.95	2.16	2.57	1.44	2.08	2.64	2.08	1.95	1.98	2.28	1.8	2.38	1.69
ENSMUSG00000003528	Slc25a1	TRUE	99.46	60.19	87.72	65.5	93.82	78.23	92.78	71.96	112.61	104.45	95.57	145.66	172.02	147.58	150.69	153.05	125.64	149.8	143.04	139.15	128.29	145.4	142.47
ENSMUSG00000003531	Dgcr6	TRUE	27.68	14.49	24.55	14.2	19.57	18.46	25.33	15.69	27	21.78	24.75	37.41	36.75	31.35	37.94	36.02	28.99	31.61	98.08	29.46	32.18	31.46	29.08
ENSMUSG00000003534	Ddr1	TRUE	0.25	0.31	0.43	0.57	0.34	0.19	0.41	0.1	0.25	0.28	0.2	0.63	1.13	0.3	0.55	0.44	0.64	0.42	0.24	0.47	0.39	0.47	0.2
ENSMUSG00000003541	Ier3	TRUE	0.43	0.26	0.56	0.39	0.74	0.35	0.24	0.12	0.38	0.22	0.47	1.22	1.73	1.66	1.19	1.8	1.61	1.31	0.92	1.63	1.08	0.9	0.73
ENSMUSG00000003546	Klc4	TRUE	20.25	14.47	27.81	11.55	16.02	16.53	23.41	7.07	21.28	21.84	20.39	21.09	25.72	20.05	22.14	27.86	16.58	16.61	28.63	22.62	23.48	20.53	14.45
ENSMUSG00000003549	Ercc1	TRUE	2.04	2.77	3.26	1.16	3.33	4.24	4.1	2.22	2.83	2.71	3.04	3.32	3.24	2.31	2.54	1.93	1.99	2.15	4.94	2.21	2.16	2.26	1.86
ENSMUSG00000003555	Cyp17a1	TRUE	7.68	35.3	14.74	12.46	19.95	21.05	24.68	5.44	16.74	26.11	15.32	31.73	33.69	63.17	42.94	58.34	87.36	56.19	39.61	31.55	95.03	37.45	51.43
ENSMUSG00000003559	As3mt	TRUE	28	30.7	33.89	27.59	34.12	38.37	38.83	21.23	38.67	36.32	29.82	34.97	35.92	32.16	33.78	32.91	30.16	35.1	38.4	34.6	37.73	31.99	29.19
ENSMUSG00000003573	Homer3	TRUE	0.41	0.24	1.4	0.75	0.82	0.54	0.92	0.21	0.67	0.4	0.7	0.41	1.43	0.51	0.96	1.02	1.26	0.38	1.54	1.29	0.73	1.2	0.32
ENSMUSG00000003575	Crtc1	TRUE	1.53	0.94	2.25	1.52	1.51	1.22	1.7	1.89	1.73	1.67	1.7	1.12	1.64	0.94	1.2	2.32	1.43	1.24	1.62	1.26	1.81	1.31	1.14
ENSMUSG00000003581	Rnf215	TRUE	3.43	2.67	3.7	2.7	3.6	3.72	4.28	1.42	4.31	3.8	4.55	3.27	5.18	4.17	4.23	4.61	3.4	3.62	6.02	5.26	4.59	4.43	3.59
ENSMUSG00000003585	Sec14l2	TRUE	201.19	136.2	162.73	162.04	241.86	220.24	207.96	241.6	241.4	187.34	180.44	277	276.75	247.78	238.06	273.36	262.14	274.86	218.5	213.1	242.83	248.12	242.31
ENSMUSG00000003604	Aven	TRUE	8.19	9.21	9.36	10.99	10.17	9.77	12.06	13.36	10.09	9.8	9.16	11.06	9.82	10.74	10.77	8.63	9.32	10.76	14.53	9.58	10.96	10.95	10.24
ENSMUSG00000003617	Cp	TRUE	670.55	770.54	608.87	778.59	671.19	628.27	565.47	814.95	581.31	601.82	505.99	555.65	679.72	538.37	638.67	572.81	730.46	711.98	374.99	731.06	543.65	570.29	630.72
ENSMUSG00000003623	Crot	TRUE	233.7	180.52	158.77	262.87	421.62	330.57	257.29	474.83	317.9	205.07	277.44	326.08	234.17	303.63	334.62	216.27	283.34	332.16	380.38	410.72	272.29	318.75	293.93
ENSMUSG00000003644	Rps6ka1	TRUE	3.16	1.49	2.71	2.43	2.81	2.93	3.3	3.14	3.53	3.02	4.09	7.84	11.38	6.1	10.1	7.74	6.72	7.2	5.79	7.4	6.63	8.37	4.41
ENSMUSG00000003660	Snrnp200	TRUE	11.34	10.02	14.47	9.15	11.56	13.46	18.99	11.51	13.84	16.14	14.7	8.48	12.78	9.21	10.51	17.59	9.51	9.38	5.07	10.78	12.36	9.45	8.64
ENSMUSG00000003662	Ciao1	TRUE	26.64	13.76	27.48	15.6	22.65	20.95	27.52	16.92	28.86	27.37	30.43	24.22	31.64	26.07	27.18	28.73	19.18	20.26	38.29	22.86	29.81	24.77	17.22
ENSMUSG00000003680	Taf6l	TRUE	1.32	0.63	1.41	0.36	2.43	1.24	1.23	1.42	1.34	1.24	1.2	1.28	2.35	1.17	1.99	1.25	1.36	1.73	1.51	1.22	1.22	1.65	1.23
ENSMUSG00000003721	Insig2	TRUE	84.24	272.55	143.22	240.79	204.57	192.53	121.59	216.45	139.69	129.82	139.68	246.18	147.77	299.35	273.71	167.63	289.93	256.71	250.77	292.94	281.93	384.97	379.76
ENSMUSG00000003731	Kpna6	TRUE	9.18	9.35	11.48	9.35	11.05	11.19	10.6	10.75	10.95	9.7	11.71	10.79	10.5	11.02	10.01	10.65	10.84	10.92	4.71	11.68	11.29	10.04	8.94
ENSMUSG00000003746	Man1a	TRUE	58.81	64.09	75.72	66.55	56.07	52.23	60.2	60	52.62	62.09	61.13	58.48	60	55.31	57.31	54.87	64.38	58.42	35.36	67.9	64.22	63.72	70.5
ENSMUSG00000003752	Itpkc	TRUE	1.69	1.55	1.33	1.05	1.7	1.52	2.11	1.26	1.8	1.73	1.7	1.85	1.58	1.15	1.31	2.25	1.72	1.37	1.56	3.01	2.06	1.89	1.47
ENSMUSG00000003762	Coq8b	TRUE	9.17	4.99	7.37	6.25	7.29	6.35	8.93	5.8	8.7	8.88	7.2	8.14	10.74	8.96	8.85	8.56	8.21	10.28	10.49	6.86	9.24	7.97	7.62
ENSMUSG00000003778	Brd8	TRUE	3.88	5.56	5.77	4.08	5.19	4.79	7.41	8.52	6.08	9.2	4.96	3.17	6.51	2.97	5.55	7.57	5.22	3.82	2.52	4.63	4.04	4.57	3.44
ENSMUSG00000003779	Kif20a	TRUE	0.3	0.35	0.12	0.29	0.26	0.11	0.19	0.24	0.23	0.15	0.24	0.51	0.37	0.37	0.36	0.42	0.32	0.43	0.65	0.35	0.59	0.45	0.28
ENSMUSG00000003808	Farsa	TRUE	6.98	6.29	6.97	4.64	7.48	5.92	9.57	2.95	7.19	9.12	7.61	5.85	7.17	4.93	5.75	7.91	3.57	4.83	4.86	6.92	7.42	6.64	4.52
ENSMUSG00000003809	Gcdh	TRUE	274.7	211.54	280.11	204.06	234.05	237.72	291.33	214.74	303.35	273.34	313.22	354.34	313.96	348.29	354.25	356.28	279.87	301.56	360.04	310.03	354.36	337.5	292.28
ENSMUSG00000003810	Mast2	TRUE	2.73	2.98	3.4	2.13	3.39	2.88	3.45	2.79	3.2	2.94	3.55	3.02	4.51	2.74	3.36	3.9	2.88	3.38	1.42	3.9	4.01	2.54	2.58
ENSMUSG00000003812	Dnase2a	TRUE	8.65	4.89	6.7	6.29	6.34	7.04	7.1	3.48	9.06	7.61	8.95	6.63	11.25	6.22	8.24	5.13	5.83	7.45	15.58	9.07	6.87	6.12	4.05
ENSMUSG00000003813	Rad23a	TRUE	27.04	28.61	29.6	19.73	37.17	29.46	33.42	20.94	32.42	32.57	28.35	32.74	37.25	28.96	33.97	31.15	27.21	30.18	33.88	29.48	31.27	30.31	26.91
ENSMUSG00000003814	Calr	TRUE	368.53	483.5	424.46	604.18	494.95	554.21	491.1	781.22	424.05	497.44	329.71	301.74	450.62	345.61	316.86	363.33	437.4	417.93	383.87	398.23	292.22	320.93	408.56
ENSMUSG00000003824	Syce2	TRUE	1.24	0.65	1.47	2.13	1.15	2.07	1.85	1.89	1.88	0.99	2.07	3.5	2.3	3.5	3.42	1.97	1.23	1.27	6.38	2.94	2.07	1.75	2.54
ENSMUSG00000003847	Nfat5	TRUE	3.05	2.79	4.97	2.86	3.26	3.08	3.86	3.97	2.86	6.11	3.3	1.9	3.92	1.78	3.5	6.49	3.17	1.65	1.98	2.29	1.73	2.17	2.39
ENSMUSG00000003848	Nob1	TRUE	5.06	4.24	4.88	2.86	4.35	3.91	4.4	4	3.37	2.8	4.11	4.28	4.9	4.05	4.22	4.43	4.1	3.76	3.71	3.48	5.14	4.21	2.75
ENSMUSG00000003849	Nqo1	TRUE	4.78	5.03	5.08	3.87	6.14	5.42	3.47	5.92	7.3	5.44	6.51	19.52	21.16	22.69	22.7	16.41	21.21	20.69	31.22	20.22	20.67	20.61	15.75
ENSMUSG00000003865	Gys1	TRUE	0.72	0.52	0.63	0.91	0.67	0.68	0.88	0.29	0.65	0.7	1.25	0.57	0.96	0.73	0.52	0.55	0.49	0.49	0.36	0.66	0.69	1.13	0.54
ENSMUSG00000003868	Ruvbl2	TRUE	4.71	3.5	5.7	2.61	4.53	4.05	4.92	3.74	5.15	4.07	4.38	4.16	4.49	5.14	4.98	3.74	2.69	4.62	4.76	5.44	5.17	3.79	3.24
ENSMUSG00000003873	Bax	TRUE	9.97	5.53	13.22	6.77	8.72	9.36	10.03	8.86	10.61	10.76	9.81	12.84	15.87	11.07	15.76	13.19	12.5	14.16	38.96	16.64	18.95	14.07	10.27
ENSMUSG00000003882	Il7r	TRUE	0.15	0.81	0.13	0.11	0.28	0.12	0.22	0.34	0.23		0.24	0.48	0.25	0.39	0.37	0.25	0.26	0.35	0.25	0.44	0.16	0.29	0.21
ENSMUSG00000003923	Tfam	TRUE	32.1	37.27	31.28	47.76	39.2	39.17	40.42	39.36	35	32.99	35.42	37.76	39.07	38.03	37.81	34.75	52.03	38.22	58.17	38.14	35.17	36	41.18
ENSMUSG00000003929	Zfp81	TRUE	0.44	0.45	0.42	2.08	0.94	0.95	0.59	0.78	0.77	0.51	1.03	0.44	0.41	0.27	0.47	0.69	0.77	0.66	0.48	0.36	0.85	0.59	0.52
ENSMUSG00000003948	Mmd	TRUE	92.64	77.3	72.2	91.69	94.29	76.5	74.03	81.52	75.94	60.03	76.16	97.96	67.72	89.14	85.11	68.59	96.68	89.58	67.16	91.82	66.98	84.95	95.92
ENSMUSG00000003949	Hlf	TRUE	21.47	17.15	22.37	18.64	15.16	20.39	22.87	14.32	21.44	18.91	24.21	22.07	29.43	20.21	26.28	29.69	26.17	24.46	14.52	22.69	24.25	25.32	22.99
ENSMUSG00000003955	Fam162a	TRUE	68.06	65.06	69.19	83.79	66.06	71.67	70.62	81.43	64.48	64.03	59.42	77.75	84.58	75.42	88.11	61.71	76.22	79	189.8	70.47	61.45	84.32	71.19
ENSMUSG00000003970	Rpl8	TRUE	188.62	131.05	241.42	100.29	144.74	157.5	200.68	65.31	206.27	197.41	198.09	165.36	218.47	158.55	205.19	167.68	123.78	141.48	473.51	177.95	207.83	186.65	113.16
ENSMUSG00000003992	Ssbp2	TRUE	1.19	1.22	0.96	0.74	1.6	1.33	0.95	1.33	1.35	0.83	1.03	0.8	0.75	0.64	0.88	0.57	1.1	0.58	0.51	0.78	0.78	0.67	0.48
ENSMUSG00000004018	Fancl	TRUE	1.94	2.73	1.78	3.23	3.39	1.85	3.02	4.01	2.05	3.3	2.82	2.3	1.88	3.42	2.46	2.06	3.34	3.69	1.91	1.84	3.36	2.83	3.87
ENSMUSG00000004032	Gstm5	TRUE	3.21	3.4	4.68	4	4.35	5.97	4.02	4.5	4.31	3.7	3.17	6.56	8.62	8.16	9.17	4.87	10.06	6.6	14.47	7.83	7.21	5.78	6.66
ENSMUSG00000004035	Gstm7	TRUE	17.85	13.56	12.91	9.69	19.27	19.28	22.11	13.78	23.39	20.37	17.94	24.94	25.03	28.47	28.57	25.9	21.87	29.4	26.62	20.8	34.14	25.87	24.05
ENSMUSG00000004038	Gstm3	TRUE	10.92	4.58	6.22	3.94	11.06	6.02	5.49	13.29	13.04	11.26	8.62	452.5	405.94	423.63	393.08	442.73	273.95	306.92	256.67	392.31	362.72	437.52	371.95
ENSMUSG00000004040	Stat3	TRUE	26.74	28.26	29.92	32.11	23.19	21.61	27.16	27.33	25.44	29.66	26.25	24.64	28.07	22.27	23.32	28.09	22.33	25.65	16.27	49.6	33.7	26.8	27.04
ENSMUSG00000004043	Stat5a	TRUE	2.42	1.31	3.4	1.76	2.67	3.82	4.61	1.16	2.96	3.25	3.57	4.9	4.28	3.93	4.11	6.16	4.12	4.62	3.27	6.6	3.77	4.61	3.71
ENSMUSG00000004044	Cavin1	TRUE	2.01	1.74	2.54	1.98	2.28	2.15	2.75	1.69	1.86	2.07	2.08	3.07	3.74	2.69	3.78	2.81	3.14	2.84	2.68	3.42	3.79	2.8	3.24
ENSMUSG00000004054	Map3k11	TRUE	10.01	9.48	12.76	9.16	10.03	9.84	13.21	5.18	10.36	11.84	11.53	8.72	12.83	8.33	9.59	11.84	6.62	8.44	5.69	11.16	10.23	8.42	7.95
ENSMUSG00000004056	Akt2	TRUE	26.99	23	34.65	26.41	30.47	29.77	38.31	23.05	32.17	33.05	29.38	29.55	41.09	27.1	29.46	38.7	30.69	28.75	24.34	30.44	28.95	24.09	22.9
ENSMUSG00000004069	Dnaja3	TRUE	50.03	55.87	53.26	51.56	49.34	53.25	51.83	47.38	47.65	56.46	50.38	49.39	45.45	53.44	50.43	48.09	46.84	49.34	45.89	53.8	57.05	55.23	49.55
ENSMUSG00000004070	Hmox2	TRUE	32.42	31.73	32.34	27.9	28.69	33.51	36.24	33.3	34.18	44.93	36.19	28.53	34.9	32.06	36.5	29.44	33.55	35.68	46.97	29.4	33.74	39.13	34.22
ENSMUSG00000004071	Cdip1	TRUE	48.02	51.77	48.16	34.79	38.77	48.79	48.14	26.7	45.7	58.89	54.14	25.84	33.55	33.14	26.6	39.8	24.39	26.13	29.21	28.01	33.04	32.37	28.43
ENSMUSG00000004085	Map3k20	TRUE	3.29	2.13	2.48	2.05	2.75	3.54	3.91	4.82	2.55	3.1	3.43	3.75	3.63	4.08	3.12	3.82	3.6	3.87	3.01	3.34	3.92	3.75	3.56
ENSMUSG00000004096	Cwc15	TRUE	52.34	54.58	59.97	58.29	56.3	60.47	63.23	73.36	54.82	58.65	43.42	54.7	66.67	55.77	60.92	63.89	58.48	58.94	96.89	51.17	47.46	53.05	52.92
ENSMUSG00000004098	Col5a3	TRUE	1.38	0.32	1.11	0.85	1.38	1.04	1.16	0.31	1.79	1.8	2.03	3.38	5.8	2.18	3.02	6.41	2.49	2.46	1.81	3.01	3.93	3.35	1.9
ENSMUSG00000004099	Dnmt1	TRUE	0.86	0.65	0.98	1.05	1.23	0.92	0.97	1.84	1.32	1.55	1.05	1.16	2.59	0.89	1.21	1.63	1.33	1.6	1.23	1.23	1.11	0.95	0.81
ENSMUSG00000004100	Ppan	TRUE	5.5	4.97	7.41	4.07	6.39	5.51	8.22	2.13	5.73	7.43	4.9	5.38	6.38	5.47	4.43	6.33	3.05	4.41	6.24	5.36	6.5	4.18	3.06
ENSMUSG00000004105	Angptl2	TRUE	4.03	2.47	3.47	2.54	3.07	3.36	3.3	2.39	3.19	4.16	3.51	4.34	5.31	4.29	5.28	4.94	5.94	4.64	3.64	4.42	4.69	4.03	3.84
ENSMUSG00000004127	Trmt10a	TRUE	1.72	1.99	3.08	2.4	1.02	1.88	1.74	2.15	1.72	1.55	2.05	2.78	3.63	1.93	2.66	2.84	2.74	1.87	6.86	3.5	2.24	2.82	3.01
ENSMUSG00000004151	Etv1	TRUE	0.15	0.45	0.11	0.35	0.23	0.55	0.47	0.34	0.25	0.74	0.52	0.26	0.58	0.35	0.19	0.21	0.48	0.56	0.17	0.24	0.44	0.2	0.22
ENSMUSG00000004187	Kifc2	TRUE	1.36	0.96	1.82	0.99	1.23	1.21	1.38	0.42	2.16	2.4	2.58	1.43	2	1.75	1.29	2.93	1.71	1.7	0.83	1.24	1.18	1.13	1.02
ENSMUSG00000004207	Psap	TRUE	187.62	159.55	198.05	146.44	195.14	182.84	202.83	110.82	199.98	191.43	220.71	295.39	323.1	293.82	316.9	295.28	250.23	288.83	177.26	315.2	307.27	296.41	241.93
ENSMUSG00000004221	Ikbkg	TRUE	19.5	27.67	34.5	19.54	18	22.8	29.8	18.26	21.85	36.06	16.03	28.45	34.24	26.2	24.51	34.5	18.67	23.11	35.55	23.89	32.9	30.34	22.49
ENSMUSG00000004233	Wars2	TRUE	1.05	2	1.19	1.96	0.74	0.83	1.29	1.05	1.42	2.39	1.52	1.63	1.52	1.99	1.06	1.34	0.94	1.5	1.13	1.78	1.22	1.05	1.55
ENSMUSG00000004263	Atn1	TRUE	3.05	4.88	6.79	4.88	3.36	3.27	6.34	2.11	4.07	8.3	5.08	4.88	8.57	5.58	6.41	8.89	5.47	4.2	2.79	5.81	6.34	4.34	4.01
ENSMUSG00000004264	Phb2	TRUE	126.85	98.26	140.99	88.93	129.5	135.1	148.8	87.77	146.98	140.52	130.64	129.86	163.96	130.24	133.99	151.1	110.73	128.42	251.44	111.05	136.75	127.25	100.89
ENSMUSG00000004266	Ptpn6	TRUE	10.6	15.97	15.87	12.07	13.55	12.97	17.79	24.61	12.97	11.83	10.91	14.09	18.48	13.51	18.76	11.87	24.87	15	14.75	12.99	15.38	15.41	17.63
ENSMUSG00000004268	Emg1	TRUE	23.9	19.34	26.17	16.44	24.71	19.53	29.01	18.89	28.5	26.4	27.29	19.99	23.58	19.49	22.08	19.6	21.1	16.77	53.29	19.79	23.68	20.14	18.86
ENSMUSG00000004270	Lpcat3	TRUE	41.92	31.04	47.39	31.68	34.56	31.03	44.65	21.1	41.62	43.24	48.73	54.71	65.47	48.67	68.83	61.17	49.34	49.64	28.18	53.28	63.04	51.13	35.75
ENSMUSG00000004285	Atp6v1f	TRUE	39.72	31.19	38.44	27.08	36.52	38.44	35.47	27.8	39.25	35.21	35.95	34.49	43.03	41.33	48.45	29.69	35.27	43.45	122.79	38.71	34.73	32.46	34.88
ENSMUSG00000004317	Clcn5	TRUE	2.36	0.62	1.22	2.41	0.97	1.87	1.36	1.2	1.16	1.37	1.35	0.83	1.63	0.82	1.87	0.98	1.44	2.01	0.29	1.4	2.13	1.44	1.02
ENSMUSG00000004319	Clcn3	TRUE	10.24	12.17	11.14	11.68	11.02	10.76	11.15	11.02	9.78	9.72	10.55	16.22	11.98	13.19	13.71	14.22	15.28	14.02	5.29	15.77	14.44	14.34	14.4
ENSMUSG00000004341	Gpx6	TRUE	0.14			0.11	0.22	0.23	0.25	0.1	0.18	0.4	0.43	0.15	0.66	0.72	0.52	0.42	0.66	0.89	0.41	0.36	1.27	0.49	0.43
ENSMUSG00000004356	Utp20	TRUE	2.13	2.51	3.61	2.74	3.43	3.35	4.3	3.34	3.02	2.6	2.82	3.59	3.03	2.53	4	4.44	3.64	3.97	2.67	2.99	3.76	3.12	3.08
ENSMUSG00000004359	Spic	TRUE	0.32	0.97	0.65	0.39	0.74	0.53	0.61	1.17	0.36	0.4	0.37	1.16	0.27	0.73	1.36	0.7	0.57	0.86	1.17	1.26	0.66	0.77	0.45
ENSMUSG00000004364	Cul3	TRUE	37.65	45.48	37.46	40.18	33.88	30.93	33.69	42.73	31.92	38.92	34.3	31.72	34.99	34.13	31.18	36.73	40.27	33.25	19.44	34.44	30.96	34.89	39.12
ENSMUSG00000004383	Large1	TRUE	1.26	1.05	1.56	1.76	1.74	1.72	1.79	1.3	2.02	1.92	1.67	2.13	2.3	2.39	2.37	1.97	2.06	2.02	1.21	2.44	2.09	2.32	1.95
ENSMUSG00000004393	Ddx56	TRUE	12.09	10.54	10.73	10.3	16.68	13.07	12.9	10.34	14.42	13.33	11.82	15.44	15.72	14.5	16.74	16.59	13.96	15.11	13.93	15.61	17.64	16.52	15.8
ENSMUSG00000004394	Tmed4	TRUE	31.16	24.9	25.41	26.53	34.24	41.08	35.26	31.99	33.47	29.07	30.23	40.85	38.94	35.91	44.31	32.21	38.32	38.11	43.5	40.96	38.71	44.09	38.33
ENSMUSG00000004446	Bid	TRUE	6.57	4.6	5.59	5.15	5.37	5.77	5.28	6.34	6.41	4.46	6.28	7.23	7.45	6.86	7.07	5.9	6.58	7.69	7.77	6.48	5.48	5.78	6.67
ENSMUSG00000004451	Ralb	TRUE	2.53	2.1	3.38	2.93	2.91	3	3.59	2.88	3.21	2.74	3.48	5.7	7.14	4.48	5.15	4.24	4.67	4.4	11.14	6.6	5.56	4.79	4.69
ENSMUSG00000004455	Ppp1cc	TRUE	50.02	64.24	58.56	56.97	51.87	52.57	56.27	62.84	54.51	49.28	50.44	59.28	57.41	59.96	54.55	52.48	53.37	49.04	99.44	49.47	49.54	51.88	58.23
ENSMUSG00000004460	Dnajb11	TRUE	45.34	42.49	44.19	55.2	49.53	49.55	44.44	44.03	47.08	45.25	39.05	34.13	34.43	29.56	33.82	32.48	36.44	35.83	32.33	45.71	35.8	34.57	35.39
ENSMUSG00000004462	Tbccd1	TRUE	13.37	7.19	9.02	8.9	9.31	10.29	12.1	7.6	14.38	9.73	12.32	8.71	7.76	8.17	7.67	8.76	6.82	7.7	7.8	11.18	8.95	10.66	6.03
ENSMUSG00000004473	Clec11a	TRUE	0.23	0.18	0.1	0.44	0.32	0.38	0.31	0.12	0.36	0.32	0.33	0.35	0.54	0.56	1.02	0.5	0.48	0.47	1.13	0.5	0.68	0.47	0.57
ENSMUSG00000004500	Zfp324	TRUE	1.07	0.35	1.51	1.02	1.12	1.02	1.12	0.65	0.91	0.94	1.04	0.79	0.92	0.56	1	0.81	0.94	0.55	0.41	1.28	0.74	0.63	0.77
ENSMUSG00000004508	Gab2	TRUE	0.5	0.7	0.51	0.68	0.71	0.77	0.49	0.38	0.66	0.41	0.55	0.65	1.2	0.7	0.9	1.08	0.78	1.01	0.63	1.1	0.91	0.91	0.78
ENSMUSG00000004530	Coro1c	TRUE	6.39	4.93	6.74	6.18	6.89	8.72	8.43	8.84	5.59	7.19	5.68	8.19	13.21	6.74	8.22	8.7	7.94	8.28	6.42	9.16	8.57	7.79	6.11
ENSMUSG00000004535	Tax1bp1	TRUE	60.61	83.64	64.78	82.44	75.21	76.02	65.15	84.68	60.22	67.63	59.89	68.66	61.93	71.18	69.37	67.3	79.17	72.08	44.6	66.45	65.99	69.18	74.38
ENSMUSG00000004552	Ctse	TRUE	0.2	0.2	0.11	0.37	0.15	0.36	0.38	0.29	0.17	0.16	0.18	1.28	1.1	0.76	0.97	0.81	1.16	0.63	0.21	1.47	0.57	0.62	0.85
ENSMUSG00000004558	Ndrg2	TRUE	1447.45	1442.35	1098.39	1288.9	1248.09	1313.26	1209.23	1732.65	1204.21	1134.52	1090.48	1044.54	853.38	1064.51	948.16	985.11	1155.87	1099.22	644.82	856.25	872.14	960.85	1073.24
ENSMUSG00000004561	Mettl17	TRUE	5.62	4.23	9.22	2.56	7.02	7.87	6.54	3.22	7.85	4.13	7.35	3.27	10.4	2.67	3.45	8.49	3.65	4.43	4.31	5.2	3.33	3.79	5.78
ENSMUSG00000004562	Arhgef40	TRUE	4.39	3.6	2.99	4.03	3.9	4.05	4.85	4.93	5.28	4.12	5.36	4.48	5.11	5.1	4.53	5.22	4.6	4.14	3.46	5.73	4.31	3.2	3.88
ENSMUSG00000004565	Pnpla6	TRUE	7.21	5.83	6.44	6.88	6.1	6.22	6.48	3.09	5.5	6.88	9.23	4.71	9.33	6.02	5.09	9.93	7.4	4.54	5.63	5.59	5.89	5.19	6.93
ENSMUSG00000004567	Mcoln1	TRUE	19.17	11.09	16.98	13.56	12.64	12.19	16.13	6.91	20.11	20.47	22.86	12.02	19.42	11.17	13.38	15.31	15.48	11.53	12.42	15.45	16.14	13.54	10.27
ENSMUSG00000004568	Arhgef18	TRUE	4.15	4.03	5.25	4.62	4.4	4.3	5.01	3.11	4.36	5.29	4.48	3.94	5.06	3.31	3.3	4.55	3.6	4.1	1.96	4.48	4.39	3.55	3.06
ENSMUSG00000004591	Pkn2	TRUE	9.38	15.94	10.61	13.05	11.18	11.36	10.39	13.69	9.04	11.19	10.18	10.5	8.86	11.89	9.87	11.24	12.19	10.44	8.8	10.88	10.03	10.79	11.63
ENSMUSG00000004609	Cd33	TRUE	0.27	0.81	0.18	0.33	0.4	0.37	0.12	0.14	0.2	0.15	0.6	0.53	0.39	0.39	0.31	0.41	0.31	0.98	0.31	0.75	0.46	0.41	1.05
ENSMUSG00000004610	Etfb	TRUE	321.08	241.99	312.56	258.71	320.08	338.43	332.98	218.96	404.35	305.29	371.31	325.27	269.06	306.63	351.48	233.53	267.55	385.67	576.14	309.01	351.69	371.75	223.74
ENSMUSG00000004612	Nkg7	TRUE	0.51	0.51	0.42	0.53	0.56	0.47	0.16	0.33	0.62	0.59	0.32	0.42	0.57	0.54	0.43	0.23	0.13	1.85	0.19	0.63	1.12	0.57	0.4
ENSMUSG00000004626	Stxbp2	TRUE	17.52	12.7	19.88	12.18	14.18	16.9	18.64	11.58	22.29	24.8	20.16	35.29	34.81	24.33	26.92	35.19	20.95	25.03	22.64	24.37	24.3	24.12	19.66
ENSMUSG00000004631	Sgce	TRUE	2.12	1.63	2.02	2.67	2.25	2.31	2.38	1.65	2.29	2.14	1.82	1.48	2.06	1.03	1.72	1.16	1.85	1.21	2.62	1.43	1.59	0.87	1.12
ENSMUSG00000004633	Chn2	TRUE	17.76	18.82	16.9	15.73	16.83	19.03	18.35	18.68	14.31	16.4	15.75	22.77	20.43	18.9	18.63	17.54	23.22	18.88	17.05	15.6	15.99	17.42	23.44
ENSMUSG00000004637	Wwox	TRUE	3.48	2.16	3.47	2.19	2.11	4.2	3.31	3.34	3.55	3.5	3.09	3.63	4.98	4.06	4.11	4.6	3.81	3.37	4.05	3.45	4.42	3.49	3.17
ENSMUSG00000004642	Slbp	TRUE	6.87	7.11	6.02	6.61	7.9	6.86	6.84	7.58	5.88	5.2	6.1	8.77	7.03	8.13	7.71	6.42	9.48	8.72	8.66	8.36	7.21	8.35	8.31
ENSMUSG00000004655	Aqp1	TRUE	29.27	22.85	25.75	23.33	22.9	27.59	25.76	15.15	28.08	25.15	28.03	28.47	35.42	31.28	36.97	28.28	32.2	31.15	33.01	39.45	34.42	35.43	25.17
ENSMUSG00000004661	Arid3b	TRUE	0.73	0.71	0.44	1.22	0.77	0.6	0.79	0.85	0.86	0.62	1.1	0.64	1.03	0.81	0.82	1.77	1.05	0.58	0.63	0.7	0.76	0.56	0.99
ENSMUSG00000004665	Cnn2	TRUE	2.29	1.43	1.05	1.68	1.32	2.28	1.9	0.85	1.79	2.06	1.32	2.43	4.16	2.28	3.98	2.83	2.01	2.8	4.56	4.03	4.33	2.46	1.84
ENSMUSG00000004667	Polr2e	TRUE	23.01	14.31	22.01	15.66	25.91	27.39	28.78	20.2	27.59	25.76	20.31	26.53	39.36	28.18	33.31	33.81	22.97	26.66	90.69	25.03	28.88	30.23	22.77
ENSMUSG00000004677	Myo9b	TRUE	5.18	4.75	5.35	3.27	7.41	6.48	9.05	5.28	5.83	8.33	6.86	7.71	14.72	7.68	10.41	10.86	7.99	8.2	6.28	11.23	7.17	7.12	5.64
ENSMUSG00000004698	Hdac9	TRUE	0.11	0.16	0.11	0.1	0.57	0.21	0.22	0.32	0.31	0.18	0.12	0.5	0.23	0.48	0.41	0.41	0.18	0.25	0.1	0.16	0.26	0.11	0.2
ENSMUSG00000004707	Ly9	TRUE	0.68	1.04	0.71	0.48	0.61	0.77	0.58	1.04	0.46	0.6	0.68	1.58	1.22	1.06	1.75	1.04	1.18	1.84	1.1	1.36	0.78	0.97	0.79
ENSMUSG00000004730	Adgre1	TRUE	4.05	4.18	3.74	6.3	4.27	3.87	2.56	4.36	3.49	4.62	2.76	5.58	4.56	4.63	8.49	4.17	4.12	9.26	5.08	5.47	4.96	4.27	5.11
ENSMUSG00000004748	Mtfp1	TRUE	12.68	9.64	12.24	10.24	12.44	11.83	10.39	6.7	10.96	10.75	8.94	8.93	7.52	8.84	9.58	8.99	8.03	8.95	16.76	8.06	11.17	10.23	10.77
ENSMUSG00000004768	Rab23	TRUE	1.26	1.37	1.37	2.58	1.42	1.24	0.92	1.54	2.3	2.55	2.54	2.78	2.46	2.49	2.23	2.74	3.48	2.35	2.78	3.02	3.09	2.28	2.5
ENSMUSG00000004771	Rab11a	TRUE	94.65	103.45	85.59	133.86	99.98	110.76	100.77	142.36	85.27	98.73	82.14	109.43	116.03	97.28	102.94	96.53	116.11	108.22	191.11	91.49	81.96	103.67	114.46
ENSMUSG00000004788	Eif2b2	TRUE	7.72	4.7	11.24	4.34	10.7	11.02	10.25	3.62	13.18	18.8	10.56	9.42	16.84	13.69	14.7	13.45	5.68	12.94	16.61	16.11	12.8	9.56	5.4
ENSMUSG00000004789	Dlst	TRUE	89.34	83.57	90.53	77.5	100.33	109.82	108.53	89.68	111.89	102.36	109.33	112.16	98.9	109.94	111.64	117.47	95.99	117.41	77.31	102.6	118.53	101.86	94.84
ENSMUSG00000004798	Ulk2	TRUE	14.81	9.28	10.72	11.93	13.06	11.58	13.44	11.49	11.96	13.31	11.42	9.36	9.44	10.47	8.9	9.89	8.12	8.36	3.99	10.17	8.81	8.68	9.1
ENSMUSG00000004814	Ccl24	TRUE	1.07	0.65	1.64	1.2	2.16	1.9	1.44	0.3	2.01	1.2	1.68	1.62	2.99	1.21	3.98	3.3	3.06	2.01	6.24	1.09	1.52	1.64	2.89
ENSMUSG00000004815	Dgkq	TRUE	2.63	1.68	3.01	1.78	4.05	2.87	3.37	1.26	3.01	2.25	4.32	2	4.88	1.59	2.3	4.48	3.9	2.26	1.25	2.68	2.06	2.7	2.07
ENSMUSG00000004837	Grap	TRUE	1.94	1	2.23	0.5	1.29	1.69	1.36	0.54	1.34	2.05	1.33	1.08	1.75	1	1.62	1.61	1.2	1.95	2.84	1.99	1.78	1.62	1.28
ENSMUSG00000004843	Chmp2b	TRUE	10.48	11.17	11.06	13.88	12.91	13.05	11.49	15.36	11.67	10.94	10.08	18.31	18.73	15	16.63	15.37	19.27	16.6	29.32	17.84	15.79	16.86	18.3
ENSMUSG00000004846	Plod3	TRUE	12.79	5.57	11.98	6.76	9.53	8.66	10.72	4.64	8.42	9.3	9.06	8.7	10.96	5.66	10.22	14.15	6	8.24	7.94	9.04	8.44	9.49	8.46
ENSMUSG00000004849	Ap1s1	TRUE	23.66	18.72	14.83	24.54	23.9	22.62	17.5	35.37	28.23	20.39	21.49	42.8	32.2	45.36	45.04	26.93	45.78	42.41	56.6	38.78	40.15	44.51	48.78
ENSMUSG00000004865	Srpk1	TRUE	7.51	9.91	9.48	10.86	7.17	5.13	10.22	7.62	6.68	8.12	7.28	8.32	10.75	8.86	4.73	8.61	9.94	10.38	11.36	9.45	6.67	7.67	7.39
ENSMUSG00000004880	Lbr	TRUE	1.99	2.09	2.08	2.4	2.22	2.02	1.27	1.78	1.41	1.9	1.6	2.04	2.04	2.15	2.32	2.77	2.83	1.92	1.96	3.45	1.92	2.49	2.8
ENSMUSG00000004891	Nes	TRUE	0.3	0.17	0.2	0.27	0.29	0.34	0.23	0.2	0.21	0.25	0.15	0.58	0.95	0.41	0.54	0.8	0.67	0.43	0.41	0.81	0.87	0.53	0.46
ENSMUSG00000004895	Prcc	TRUE	8.93	7.66	10.05	8.63	9.29	9.96	11.61	5.61	10.11	10.73	9.12	7.53	10.25	6.73	7.54	8.91	6.82	6.87	9.46	9.19	9.27	6.89	6.85
ENSMUSG00000004896	Rrnad1	TRUE	2.43	1.61	1.9	2.56	2.26	1.77	2.19	2.19	2.65	2.02	2.41	2.12	3.84	2.46	2.08	4.74	2.39	1.95	1.58	2.31	1.77	2.43	1.91
ENSMUSG00000004897	Hdgf	TRUE	78.6	75.8	92.24	74.53	77.51	71.55	85.49	68.75	78.5	82.55	79.99	74.67	92.82	75.33	75.18	78.49	67.36	72.42	71.01	72.23	73.09	75.33	65.11
ENSMUSG00000004929	Thop1	TRUE	2.99	1.99	3.63	1.3	2.51	2.51	4.39	1.3	2.98	3.86	2.92	3.11	3.73	3.58	2.8	3.51	1.72	2.12	3.62	2.42	3.22	2.06	2.03
ENSMUSG00000004931	Apba3	TRUE	26.66	14.99	22.03	10.67	17.4	17.69	23.22	11.6	18.83	24.4	17.37	9.93	20.05	9.79	9.31	22.23	5.88	10.46	11.68	10.08	12.89	9.62	8.74
ENSMUSG00000004933	Matk	TRUE	0.26	0.1	0.14	0.56		0.19	0.22			0.28	0.13	0.63	0.36	0.25	0.51	0.38	0.53	0.33	1.2	0.31	0.56	0.3	0.4
ENSMUSG00000004934	Pias4	TRUE	5.98	4.02	5.85	3.6	5.96	5.71	6.58	4.53	7.25	7.67	6.74	7.22	7.64	6.9	5.9	8.43	5.84	4.86	3.67	6.29	4.85	6.2	4.09
ENSMUSG00000004936	Map2k1	TRUE	13.14	10.67	12.57	12.1	13.06	12.51	13.3	9.26	12.37	12.53	12.87	13.88	16.59	14.56	14.29	12.12	14.97	16.16	11.94	15.75	14.16	16.17	14.49
ENSMUSG00000004937	Sgta	TRUE	33.95	22.28	35.43	20.98	36.12	33.75	40.42	17.92	37.1	37.53	33.46	44.62	54.91	43.42	50.38	53.82	35.42	43.03	44.32	42.59	47.33	44.46	35.33
ENSMUSG00000004945	Tmem242	TRUE	22.37	14.74	19.37	15.17	19.93	21.66	17.89	18.26	22.74	20.43	21.07	26.42	26.98	29.92	29.75	24.83	27.04	28.48	91.08	22.91	25.15	27.34	28.65
ENSMUSG00000004947	Dtx2	TRUE	1.44	0.96	1.29	0.91	1.07	1.08	1.76	1.5	1.47	2.03	1.02	1.11	1.35	0.88	0.97	1.2	1.29	0.73	0.97	1.22	1.37	1.05	0.65
ENSMUSG00000004951	Hspb1	TRUE	28.11	32.74	44.63	43.21	21.25	23.13	26.37	9.67	22.45	19.65	18.05	5.7	15.06	7.61	11.81	6.08	6.57	8.1	21.38	12.57	7.95	9.38	5.32
ENSMUSG00000004952	Rasa4	TRUE	0.3	0.17	0.39	0.22	0.24	0.31	0.32	0.43	0.47	0.75	0.32	0.9	1.33	0.86	0.8	1.03	0.67	0.77	0.94	0.96	0.75	0.98	1.15
ENSMUSG00000004980	Hnrnpa2b1	TRUE	164.62	172.87	129.62	180.56	192.32	199.81	151.65	231.05	180.78	143.57	170.84	171.38	154.45	166.58	161.49	176.69	187.2	165.44	106.68	168.95	156.83	149.39	158.83
ENSMUSG00000004994	Ccdc130	TRUE	5.7	3.37	5.31	3.74	3.17	5.74	6.02	3.15	4.61	5.31	3.79	2.11	4.31	3.4	6.2	6.08	3.18	4.05	4.37	4	3.18	5.45	1.86
ENSMUSG00000004996	Mri1	TRUE	6.91	9.04	9.35	10.4	8.47	11.61	9.98	4.64	12.28	11.87	10.14	6.25	12.56	11.2	12.9	12.19	10.29	11.01	12.92	10.05	9.65	12.24	10
ENSMUSG00000005034	Prkacb	TRUE	18.58	14.38	16.35	14.06	14.68	15.77	15.42	17.52	14.91	14.34	15.49	19	17.06	18.71	17.8	23.56	18.28	20.24	8.15	20	19.05	21.3	17.66
ENSMUSG00000005043	Sgsh	TRUE	1.16	0.88	2.07	1.67	2.11	2.6	2.35	1.43	1.86	2.34	1.95	1.76	2.29	1.62	1.84	2.19	1.34	1.98	1.61	1.5	1.71	2.03	1.27
ENSMUSG00000005054	Cstb	TRUE	29.81	16.74	28.75	25.38	38.92	34.49	30.93	32.29	33.66	31.59	27.77	50.19	71.73	55.74	71.11	40.21	60.3	71.77	175.12	56.23	52.76	52.95	51.42
ENSMUSG00000005057	Sh2b2	TRUE	0.25	0.42	0.35	0.68	0.34	1.03	0.33	0.42	0.37	0.46	0.4	0.64	0.68	0.25	0.28	0.36	0.32	0.24	0.37	0.52	1.22	0.31	0.52
ENSMUSG00000005069	Pex5	TRUE	31.66	27.49	33.88	27.24	36.29	33.01	36.45	28.86	36.4	32.25	37.91	44.3	41.57	43.99	47.04	37.63	39.91	43.4	20.36	42.4	41.29	40.31	38.32
ENSMUSG00000005078	Jkamp	TRUE	10.01	7.06	9.1	7.45	7.31	9.09	9.2	4.26	11.53	9.3	9.92	10.25	12.58	13.34	14.46	12.87	7.61	12.39	22.94	15.67	13.04	13	8.62
ENSMUSG00000005087	Cd44	TRUE	1.69	1.96	2.33	2.55	2.36	2.19	1.59	2.3	2.03	1.78	1.52	2.85	4.08	3.13	4.8	3.98	3.1	4.82	3.29	3.64	3.21	3.4	3.31
ENSMUSG00000005089	Slc1a2	TRUE	42.54	40.94	52.4	34.87	35.89	32.96	43.75	31.43	39.95	37.03	48.31	21.77	16.1	27.25	14.43	25.47	17.28	21.73	12.63	20.81	9.09	16.79	20.91
ENSMUSG00000005102	Eif2ak4	TRUE	1.62	1.56	1.26	1.78	1.33	1.45	2.03	1.51	1.58	2.41	1.29	1.8	1.81	2.1	1.5	1.79	1.9	1.87	1.28	1.72	1.85	1.56	1.38
ENSMUSG00000005103	Wdr1	TRUE	13.47	11.82	13.83	15.69	17.55	16.82	15.08	21.17	16.52	15.4	15.39	21.58	25.61	19.8	23.33	21.92	23.95	23.84	13.66	23.94	21.97	23.18	18.89
ENSMUSG00000005107	Slc2a9	TRUE	14.27	9.46	13.16	10.46	13.34	14.79	15.21	11.14	16.23	13.38	16.96	17.11	20.46	18.41	19.65	21.24	15.8	14.66	14.31	15.71	18.77	15.79	15.51
ENSMUSG00000005125	Ndrg1	TRUE	5.21	4.66	3.44	4.24	5.83	5.81	4.92	6.2	6.28	5.55	5.88	5.82	7.6	4.86	6.06	5.39	4.22	5.24	8.75	7.21	5.11	6.7	6.13
ENSMUSG00000005142	Man2b1	TRUE	32.58	24.75	37.54	23.87	26.88	31.12	32.64	19.51	31.09	33.38	34.27	34.86	45.33	32.63	37.79	39.62	28.97	34.45	15.79	35.05	37.61	33.73	27.77
ENSMUSG00000005150	Wdr83	TRUE	9.94	6.22	9.59	5.97	9.51	8.52	10.8	5.39	11.89	9.09	11.63	9.53	12.66	12.59	10.91	8.89	7.75	10.82	9.83	10.54	11.71	11.64	6.99
ENSMUSG00000005161	Prdx2	TRUE	48.78	29.99	49.24	30.25	35.45	38.16	42.94	27.02	58.53	45.43	54.12	58.55	63.63	57.1	66.79	48.36	46.13	57.92	165.07	53.82	63.16	62.83	45.75
ENSMUSG00000005198	Polr2a	TRUE	6.9	7.35	9.71	7.84	7.04	6.75	7.39	6.64	6.35	8.15	7.57	6.64	10.71	6.41	6.45	12.91	7.96	7.24	2.1	7.75	7.72	7.79	7.87
ENSMUSG00000005204	Senp3	TRUE	13.94	10.26	13.45	9.46	13.31	12.34	14.54	13.18	13.47	13.01	14.25	13.38	15.56	13.96	18.54	14.46	15.43	16.28	22.43	16.02	17.53	19.44	10.58
ENSMUSG00000005225	Plekha8	TRUE	10.12	7.26	8.51	8.42	9.68	9.31	10.3	7.41	8.37	7.34	7.04	17.17	16.08	13.84	15.22	15.76	16.74	13.5	21.08	13.34	14.53	15.72	14.1
ENSMUSG00000005233	Spc25	TRUE	3.51	0.98	4.58	4.84	2.17	1.41	1.08	2.7	1.97	1.5	1.72	6.55	4.59	4.93	4.93	3.11	6	5.8	9.63	3.9	3.97	4.94	5.89
ENSMUSG00000005251	Ripk4	TRUE	2.62	2.46	2.82	2.14	1.59	1.84	2.71	1.41	1.97	2.39	2.56	2.51	3.13	2.48	2.57	2.39	2.7	2.33	2.15	3.38	3.48	3.3	2.8
ENSMUSG00000005262	Ufd1	TRUE	17.34	19.69	18.16	20.7	19.39	17.39	18.17	17.54	18.46	21.43	21.35	17.65	16.85	19.52	20.04	18.06	21.91	18.91	25.27	17.82	19.76	21.28	22.37
ENSMUSG00000005267	Zfp287	TRUE	0.2	0.1	0.21			0.12	0.1	0.11	0.11	0.19	0.19	0.2	0.11			0.19	0.14	0.17	0.11	0.19	0.22		0.13
ENSMUSG00000005268	Prlr	TRUE	61.98	58.28	48.82	34.55	61.64	47.28	40.29	59.05	44.48	38.48	32.12	53.91	62.49	58	56.98	81.55	80.03	65.65	36.06	57.42	57.69	44.54	64.82
ENSMUSG00000005299	Letm1	TRUE	13.45	12.04	18.06	13.4	13.39	15.61	18.08	12.05	15.78	17.32	15.4	18.26	22.38	17.63	17.24	21.14	16.05	17.35	11.64	17.22	17.29	17.42	14.87
ENSMUSG00000005312	Ubqln1	TRUE	46.29	54.81	49.81	51.6	55.5	55.48	50.78	52.94	48.76	49.34	45.18	47.64	44.36	47.71	45.98	45.41	53.32	49.95	20.76	48.01	46.86	51.12	49.64
ENSMUSG00000005320	Fgfr4	TRUE	7.93	5.62	7.87	4.05	8.18	8.24	9.71	4.29	10.4	10.85	9.47	7.94	9.71	6.94	6.88	8.27	6.34	8.2	3.76	7.85	9.3	7.53	6.49
ENSMUSG00000005338	Cadm3	TRUE	1.47	1.49	1.37	1.21	1.21	1.03	1.83	1.16	1.44	1.39	0.89	1.56	1.34	1.22	1.56	1.37	1.28	1.5	0.94	1.36	1.47	1.43	1.7
ENSMUSG00000005354	Txn2	TRUE	144.91	113.67	180.1	92.57	135.4	179.05	206.19	93.03	183.74	190	162.26	130.94	176.08	132.39	155.32	181.13	108.99	143.04	279.68	134.67	166.35	152.2	108.9
ENSMUSG00000005362	Crbn	TRUE	18.19	19.94	17.49	20.55	15.89	16.44	17.01	21.03	15.79	19.05	17.67	18.92	17.27	22.48	19.17	20.79	19.31	19.1	41.86	17.91	17.34	17.97	23.67
ENSMUSG00000005370	Msh6	TRUE	2.2	2.5	2.2	2.91	2.31	2.43	2.57	3.43	2.39	2.28	2.52	2.45	2.57	2.28	2.32	2.27	2.6	2.93	1.6	2.49	2.12	2.26	2.71
ENSMUSG00000005371	Fbxo11	TRUE	10.73	11.2	12.24	13.38	11.56	11.97	10.67	18.34	10.91	10.03	10.85	11.25	9.97	10.5	10.69	13.1	10.42	11.53	6.77	11.18	8.72	10.19	11.84
ENSMUSG00000005373	Mlxipl	TRUE	38.34	19.69	42.41	20.97	27.31	31.93	38.62	21.66	34.13	43.51	48.24	37.21	62.37	28.54	31.47	86.17	35.31	26.03	28.4	35.88	34.96	30.78	25.59
ENSMUSG00000005374	Tbl2	TRUE	5.71	4.24	5.3	4.85	6.57	4.06	6.88	2.07	5.53	7.63	5.1	5.53	8.61	5.67	7.97	9.25	4.98	5.68	5.86	7.04	6.97	6	5.5
ENSMUSG00000005378	Bud23	TRUE	10.19	15.11	11.5	8.54	11.34	11.07	12.42	7.14	17.6	15.21	11.99	8.34	14.27	8.78	9.88	19.2	9.9	9.22	20.87	10.81	11.84	11.42	6.69
ENSMUSG00000005397	Nid1	TRUE	3.35	4.29	2.9	3.95	4.44	2.85	3.58	2.64	2.61	2.17	2.52	7.2	12.3	5.67	8.52	8.1	8.22	7.45	2.78	9.13	5.69	8.31	8.47
ENSMUSG00000005410	Mcm5	TRUE	0.93	0.56	0.12	0.4	0.68	0.65	0.45	0.41	0.56	0.48	0.34	0.68	1.54	0.9	1.03	0.68	0.9	2.23	0.96	0.81	0.76	0.25	0.64
ENSMUSG00000005413	Hmox1	TRUE	9.45	11.18	13.75	13.97	12.15	13.66	11.75	6.35	13.76	13.06	14	12.09	21.71	11.72	18.65	15.79	12.56	21.49	18.41	23.88	19.59	12.45	14.34
ENSMUSG00000005417	Mprip	TRUE	21.2	17.52	22.92	18.89	20.81	21.44	26.38	19.78	20.5	26.77	25.5	20.37	27.64	21.09	22.1	31.56	20.82	19.27	18.75	24.58	20.95	22.38	18.99
ENSMUSG00000005442	Cic	TRUE	6.75	3.81	10.45	7.11	5.8	7.73	7.4	1.92	5.85	6.99	9.03	3.63	11.51	8.6	5.51	12.77	4.99	5.24	2.97	11.7	6.45	6.03	4.93
ENSMUSG00000005447	Pafah1b3	TRUE	1.48	0.82	0.52	0.86	0.71	0.87	1.92	0.32	1.14	2.3	1.33	2.5	2.6	1.12	2.2	1.5	1.54	1.25	6.81	1.44	2.26	1.74	0.93
ENSMUSG00000005465	Il27ra	TRUE	0.33	0.23	0.13	0.24	0.33	0.32	0.3	0.28	0.36	0.17	0.24	0.32	0.69	0.19	0.54	0.63	0.31	0.11	0.44	0.39	0.39	0.32	0.28
ENSMUSG00000005469	Prkaca	TRUE	20.27	14.15	16.79	14.98	23.14	23.18	27.1	16.6	27.03	21.96	25.86	27.93	28.91	29.84	26.83	25.89	27.98	29.97	17.31	27.85	27.32	33.19	28.92
ENSMUSG00000005481	Ddx39	TRUE	4.92	4.41	5.61	3.07	4.64	5.78	5.33	3.88	5.06	5.31	4.18	4.16	5.48	3.11	4.76	3.82	4.88	3.75	11.16	4.05	5.55	5.17	2.57
ENSMUSG00000005483	Dnajb1	TRUE	8.42	7.96	7.32	4.83	8.05	7.33	8.46	3.5	7.4	6.78	5.17	6.24	7.11	6.5	5.85	7.4	3.81	4.41	8.3	6.9	6.27	4.5	5.12
ENSMUSG00000005501	Usp40	TRUE	6.64	9.79	7.04	9.37	9.53	8.41	8.22	10.59	7.76	7.23	8.67	4.13	7.4	7.38	6.81	9.23	8.78	7.38	3.49	7.05	7.27	6.4	10.31
ENSMUSG00000005505	Kbtbd4	TRUE	6.1	3.06	7.21	2.99	4.46	4.68	6.87	3.46	5.38	7.09	5.97	5.32	6.07	4.86	5.51	9.62	4.59	4.61	4.11	4.91	5.63	4.56	4.17
ENSMUSG00000005506	Celf1	TRUE	22.28	25.51	23.05	23.87	23.26	22.93	23.59	21.98	21.36	22.16	21.01	20.09	19.26	18.49	19.92	20.61	20.14	17.79	11.46	23.81	22.26	20.82	19.76
ENSMUSG00000005510	Ndufs3	TRUE	88.54	82.65	83.3	101.22	99.91	87.38	85.95	95.15	94.49	79.95	102.15	123.04	88.77	122.53	118.96	86.55	110.61	110.27	124.83	96.69	109.82	116.76	127.13
ENSMUSG00000005514	Por	TRUE	560.52	675.78	747.42	543.13	313.17	467.29	565.05	305.6	322.51	532.71	396.21	391.19	385.92	325.41	281.27	460.7	329.17	353.28	126.53	347.97	477.78	310.9	283.04
ENSMUSG00000005533	Igf1r	TRUE	0.3	0.36	0.35	0.4	0.27	0.33	0.26	0.41	0.2	0.31	0.22	0.37	0.39	0.31	0.29	0.74	0.36	0.35	0.11	0.35	0.24	0.36	0.29
ENSMUSG00000005534	Insr	TRUE	30.73	30.4	30.57	32.06	32.88	30.73	31.36	33.43	28.99	34.29	30.68	27.03	26.65	27.77	24.22	36.08	30.22	24.15	6.47	29.34	31.14	26.42	28.9
ENSMUSG00000005547	Cyp2a5	TRUE	868.24	634.15	938.57	577.3	238.73	325.32	548.05	349.5	419.37	572.22	786.89	736.26	740.41	858.8	778.05	800.5	525.84	666.66	496.46	621.87	608.69	626.19	426.81
ENSMUSG00000005566	Trim28	TRUE	37.71	21.5	34.41	29.14	29.1	34.79	39.95	22.18	36.29	38.85	35.81	25.38	34.92	26.34	27.51	32.31	20.47	27.35	20.99	30.84	31.31	27.61	22.12
ENSMUSG00000005575	Ube2m	TRUE	47.98	36.99	41.4	45.41	51.2	57.38	47.62	38.82	47.75	41.19	40.13	51.47	48.39	48.93	52.25	42.24	48.51	47.78	47.19	49.31	57.64	52.87	45.04
ENSMUSG00000005580	Adcy9	TRUE	7.32	8.02	7.94	4.27	6.58	6.53	7.28	7.26	6.99	8.97	9.33	6.14	5.58	6.22	4.99	7.22	5.18	5.97	1.89	4.58	6.11	5.72	5.56
ENSMUSG00000005583	Mef2c	TRUE	1.01	1.1	1.18	1.5	0.85	1.59	0.56	1.8	0.97	2.26	0.78	1.52	1.47	1.26	1.33	2.48	1.35	1.08	0.76	0.92	1.46	1.47	1.11
ENSMUSG00000005609	Ctr9	TRUE	6.34	6.68	7.53	11.32	6	6	6.14	7.19	5.98	7.72	5.45	4.7	6.6	4.78	4.58	5.67	5.36	5.55	3.58	5.41	5.06	6.16	5.92
ENSMUSG00000005610	Eif4g2	TRUE	135.5	186.22	160.06	221.4	159.26	163.18	152.09	191.3	126.98	148.39	134.86	154.38	174.79	169.94	172.35	177.03	194.65	167.47	158.67	164.16	165.62	179.56	188.21
ENSMUSG00000005611	Mrvi1	TRUE	0.49	0.8	0.4	0.54	0.66	0.45	0.43	0.32	0.35	1	0.24	0.5	0.72	0.44	0.89	0.47	0.33	0.34		0.96	0.73	0.29	0.24
ENSMUSG00000005615	Pcyt1a	TRUE	20.96	16.77	24.15	18.93	20.27	21.17	24.72	17.39	20.32	25.65	19.36	30.77	32.62	30.87	26.58	36.52	28.32	27.49	14.67	24.1	23.83	25.44	25.54
ENSMUSG00000005621	Zfp592	TRUE	5.54	4.21	7.46	4.97	7.95	4.49	7.28	3.55	6.73	6.46	5.63	4.36	5.84	4.25	5.54	6.17	4.05	3.64	2.39	5.79	5.24	4.26	3.66
ENSMUSG00000005625	Psmd4	TRUE	57.96	49.36	84.98	50.82	73	71.11	81.97	38.07	77.75	84.29	63.99	59.2	75.78	60.39	71.25	70.84	48.08	58.26	130.67	60.08	64.11	60.96	43.22
ENSMUSG00000005656	Snx6	TRUE	7.7	7.76	4.91	7.12	7.68	7.75	7.7	9.8	8.02	5.91	8.72	9.72	9.06	10.39	10.22	6.85	8.84	10.18	8.81	9.91	8.41	7.27	9.47
ENSMUSG00000005667	Mthfd2	TRUE	0.38	1.44	0.62	0.26	0.45	0.48	2.11	0.35	0.34	0.18	0.29	0.89	1.03		1.02	1.39	0.31	0.63	1.63	0.88	1.56	0.77	0.56
ENSMUSG00000005672	Kit	TRUE	2.11	1.54	2.15	2.03	0.98	0.93	1.27	1.23	1.04	1.89	0.96	1.03	1.18	0.79	1.04	2.14	1.07	1.48	0.55	1.25	0.71	0.95	0.63
ENSMUSG00000005674	Tomm40l	TRUE	4.95	2.2	3.12	2.97	2.59	3.45	5.53	3.31	3.53	3.96	6.96	4.35	7.34	6.25	6.67	12.45	4.65	3.82	16.35	4.32	6.29	5.03	3.18
ENSMUSG00000005677	Nr1i3	TRUE	113.88	70.59	117.06	75.93	80.71	81.57	108.99	67.81	97.87	99.71	157.65	109.85	134.36	98.15	86.44	181.39	91.51	75.69	100.75	104.09	59.05	89.48	99.32
ENSMUSG00000005681	Apoa2	TRUE	15238	12754	12798.6	13111.4	14570.6	14960.5	13977.8	14655.6	16112.2	11688.7	13706.8	19738.9	17579.7	19806.9	20626	16424.2	16771.9	18134.9	22100.1	17179.7	16849.8	18646.7	18663.2
ENSMUSG00000005682	Pan2	TRUE	3.34	2.89	3.09	2.41	3.7	4.38	4.06	3.68	4.11	4.24	4.91	2.83	4.62	3.43	3.54	5.39	4.21	3.42	1.5	3.72	3.59	3.1	1.86
ENSMUSG00000005683	Cs	TRUE	25.01	22.46	25.57	25.43	31.22	29.11	29.71	23.42	26.04	26.55	26.18	40.21	42.92	39.91	43.27	35.25	38.55	41.9	23.09	40.16	41.58	45.79	42.17
ENSMUSG00000005686	Ampd3	TRUE	0.34	0.39	0.83	0.22	0.29	0.25	0.35	0.12	0.26	0.84	0.61	0.77	0.45	0.14	0.52	0.52	0.53	0.33		0.7	0.64	0.32	0.4
ENSMUSG00000005687	Bcas2	TRUE	17.57	20.5	17.48	19.25	21.64	23.64	22.95	37.85	19.38	19.5	19.89	25.35	23.45	22.96	22.31	22.7	28.16	25.91	34.75	26.89	25.03	28.87	27.66
ENSMUSG00000005698	Ctcf	TRUE	10.5	17.03	12.18	13.49	11.34	12.77	11.61	14.41	11.58	11.65	11.63	10.68	12.67	14.24	13.5	16.69	13.22	11.4	8.52	12.45	12.47	12.76	14.22
ENSMUSG00000005699	Pard6a	TRUE	2.76	1.57	2.98	0.77	2.26	1.82	2.48	0.21	2.45	1.23	2.87	2.75	2.62	0.86	1.51	2.52	1.65	1.07	5.86	2.76	3.22	1.66	1.33
ENSMUSG00000005718	Tfap4	TRUE	1.51	1.47	3.34	1.43	1.55	1.31	3.34	0.61	2.71	3.03	2.68	1.06	1.79	0.9	1.02	2.11	0.8	0.76	1.72	1.91	1.2	1.22	1.16
ENSMUSG00000005732	Ranbp1	TRUE	21.52	25.88	27.88	23.38	24.64	26.52	26.68	25.95	22.28	25.44	15.41	22.69	29.57	23.53	26.59	22.15	24.39	24.82	44.73	22.93	21.16	20.59	24.4
ENSMUSG00000005763	Cd247	TRUE	0.23	0.34		0.51	0.62	0.32		0.56	0.53	0.68		0.15	0.45		0.49	0.35	0.87	0.42	0.43	0.14	0.21		0.14
ENSMUSG00000005774	Rfx5	TRUE	1.4	1.22	1.77	1.45	2.71	2.41	2.91	2.98	2.95	2.94	3.82	2.55	2.67	3.2	2.14	2.43	1.76	2.27	0.99	2.76	2.23	2.02	1.64
ENSMUSG00000005779	Psmb4	TRUE	82.86	98.6	70.8	98.97	106	97.05	80.55	95.5	93.54	79.13	94.93	91.41	78.51	108.43	97.83	55.97	91.74	112.79	165.77	95.81	91.05	103.51	89.47
ENSMUSG00000005802	Slc30a4	TRUE	2.86	3.53	2.4	3.35	2.95	2.41	1.99	3.32	2.01	2.21	3.04	3.69	3.03	2.99	3.19	2.13	3.73	3.24	3.44	3.84	3.33	3.46	3.6
ENSMUSG00000005803	Sqor	TRUE	97.51	58.88	94.84	54.11	70.1	68.36	83.41	61.53	83.73	79.87	78.57	89.97	102.44	93.67	89.53	99.79	82.9	83.38	108.75	73.66	99.05	92.37	76.43
ENSMUSG00000005804	Bloc1s6	TRUE	4.41	5.37	5.02	7.74	7.05	7.51	3.8	11.3	6.43	5.45	8.23	8.02	8.12	9.88	9.23	7.52	10.79	9.79	6.86	7.17	7.1	7.77	11.01
ENSMUSG00000005813	Metap1	TRUE	14.65	18.04	13.49	16.95	15.22	15.71	13.82	15.18	14.61	12.94	14.29	18.26	13.6	17.16	16.53	15.43	16.49	16.02	10.01	18.28	15.79	16.87	16.54
ENSMUSG00000005823	Gpr108	TRUE	9.71	6.3	11.99	6.26	7.99	9.61	11.87	5.03	8.87	11.63	8.73	4.86	7.3	4.77	5.68	6.32	3.83	4.86	6.68	5.7	3.99	6.13	3.68
ENSMUSG00000005836	Gata6	TRUE	4.08	5.32	5.84	4.46	3.47	3.84	4.25	2.47	2.95	4.46	4.06	4.4	3.75	3.54	2.88	4.13	3.86	3.53	1.98	5.97	5.11	3.9	4.94
ENSMUSG00000005846	Rsl1d1	TRUE	20.68	24.33	20.94	26.46	24.5	23.85	19.43	25.89	20.24	19.74	19.96	21.83	19.92	22.31	22.02	17.96	24	21.26	30.97	19.64	22.3	23.23	28.08
ENSMUSG00000005871	Apc	TRUE	3.94	5.53	4.87	5.6	4.07	5.24	4.11	5.5	3.75	4.6	3.96	3.79	4.05	3.72	3.63	5.23	4.46	3.39	1.23	4	3.77	3.88	3.99
ENSMUSG00000005873	Reep5	TRUE	7.94	3.26	5.66	5.46	4.52	5.42	3.64	6.84	4.27	5.32	4.13	7.31	14.86	7.24	13.29	11.91	6.46	10.02	43.79	12.11	10.01	14.9	5.47
ENSMUSG00000005881	Ergic3	TRUE	43.04	24.27	44.27	29.27	32.03	35.43	47.74	34.33	45.66	46.75	45.16	44.68	63.33	42.36	49.25	46.63	36.19	48.07	87.34	55.1	49.18	43.98	31.83
ENSMUSG00000005882	Uqcc1	TRUE	29.03	25.88	28.9	28.53	25.8	30.25	27.32	31.98	30	30.35	27.68	33.72	30.87	33.65	30.65	31.07	35.81	29.23	55.96	33.34	30.99	31.77	30.85
ENSMUSG00000005886	Ncoa2	TRUE	8.48	9.08	10.23	8.31	10.08	9	11.85	12.58	10.29	11.75	8.58	9.09	10.89	8.4	7.07	15.27	7.41	7.15	2.3	7.62	7.75	6.36	7.14
ENSMUSG00000005893	Nr2c2	TRUE	3.75	3.86	4.58	3.92	3.91	3.88	2.84	3.65	3.91	3.87	3.35	3.2	2.67	3.73	4.43	3.35	4.4	2.96	1.77	4.01	3.7	3.46	4.5
ENSMUSG00000005897	Nr2c1	TRUE	4.92	4.9	4.66	5.92	4.77	4.16	4.12	5	3.76	4.17	4.18	3.72	4.05	4.39	4.4	3.07	4.78	4.3	2.66	4.27	4.13	4.39	4.13
ENSMUSG00000005899	Smpd4	TRUE	2.9	3.33	4.1	2.67	3.59	3.83	4.36	3.03	3.66	4.15	4.79	3.76	6.13	3.25	4.13	7.45	4.06	3.24	2.7	5.13	4.73	3.97	3.92
ENSMUSG00000005907	Pex1	TRUE	13.31	16.76	15.09	20.31	13.3	11.29	14.24	15	10.88	12.39	13.58	14.24	16.36	9.87	14.55	18.91	17.32	12.52	11.14	16.61	13.49	11.85	16.45
ENSMUSG00000005936	Kctd20	TRUE	11.3	10.19	11.26	15.5	12.04	15.32	13.33	15.97	12.38	14.69	13.28	14.61	15.82	16.01	12.77	11.92	13.57	12.98	14.26	12.28	12.15	12.44	12.46
ENSMUSG00000005949	Ctns	TRUE	7.43	4.44	7.37	4.23	4.84	5.81	5.96	4.11	5.89	4.36	7.06	6.95	7	5.53	4.81	7.78	4.5	5.45	3.31	7.73	7.25	5.99	5.24
ENSMUSG00000005951	Shpk	TRUE	16.64	14.24	16.45	13.73	15.48	16.71	16.4	13.94	17.53	15.39	17.9	26.27	24.76	28.91	26.43	26.69	22.31	25.83	16.01	22.3	26.04	25.13	23.39
ENSMUSG00000005968	Tuft1	TRUE	0.69	1.81	1.53	3.41	2.28	2.03	1.29	1.22	1.13	2.18	1.07	0.77	3	1.04	1.1	0.61	0.86	1.09	1.3	1.34	0.55	0.97	0.56
ENSMUSG00000005973	Rcn1	TRUE	3.29	3.82	2.67	3.55	2.29	2.7	2.57	3.12	2.58	2.8	2.31	3.32	2.92	3.06	3.69	2.86	3.6	3.75	2.89	3.8	3.56	3.33	2.74
ENSMUSG00000005980	Dnase1	TRUE	0.74	0.44	0.53	1.35	0.33	0.42	0.13	0.54	0.43	0.82	0.4	1.55	1.97	1.18	1.44	1.1	1.98	1.34	1.56	1.43	0.51	1.43	1.36
ENSMUSG00000005981	Trap1	TRUE	82.34	70	69.98	79.11	80.07	84.88	75.52	80.12	79.25	69.94	69.23	105.2	89.43	104.64	96.79	93.22	90.7	96.76	79.14	97.02	93.82	100.06	99.3
ENSMUSG00000005982	Naa60	TRUE	68.79	50.21	68.05	65.24	49.84	54.17	69.11	69.52	54.3	49.96	55.14	64.07	61.92	75.94	54.05	66.78	82.52	59.79	30.15	57.52	58.26	58.74	74.09
ENSMUSG00000005983	1700037C18Rik	TRUE	0.11		0.56	0.17	0.23	0.35	0.31		0.63	1.24	0.47		0.6	0.72		0.3	0.51	0.3	0.24	0.26	0.38	0.39	0.37
ENSMUSG00000006005	Tpr	TRUE	25.37	36.13	28.55	33.19	29.6	31.56	29.77	39.28	24.6	29.46	20.04	23.7	42.31	26.33	33.2	37.28	30.69	32.42	12.39	29.31	27.7	27.42	29.46
ENSMUSG00000006010	Odr4	TRUE	19.74	21.59	20.57	15.24	20.36	20.92	25.3	17.68	18.49	17.23	18.99	18.98	16.97	23.25	19.66	21.88	24.65	23.8	23.67	24.74	18.71	18.98	17.62
ENSMUSG00000006014	Prg4	TRUE	8.48	13.16	14.86	8.37	7.5	7.52	10.49	9.22	6.66	10.39	8.29	9.16	16.49	13.24	14.02	22.18	14.49	16.41	3.37	24.52	13.38	13.91	12.06
ENSMUSG00000006019	Dhx34	TRUE	2.24	1.22	1.79	1.43	1.87	1.97	2.76	2.14	2.1	2.65	2.48	2.41	2.69	2.1	2.51	2.35	1.68	2.28	1.02	2.05	2.2	1.84	1.38
ENSMUSG00000006021	Kptn	TRUE	4.66	3.09	5.87	4.81	5.97	4.98	6.54	3.77	5.36	6.94	5.37	6.3	6.02	6.41	6.13	6.32	5.67	6.2	10.6	7.08	7.11	5.69	4.12
ENSMUSG00000006024	Napa	TRUE	43.19	44.16	36.25	41.05	44.11	42.95	32.86	41.07	40.88	36.17	34.38	41.27	43.14	42.08	47.96	44.73	43.69	38.45	50.51	42.38	43.93	36.18	44.42
ENSMUSG00000006050	Sra1	TRUE	61.39	61.34	57.31	70.34	76.93	74.88	61.85	78.62	64.27	56.3	61.07	60.63	54.59	65.47	63.35	50.25	69.69	67.24	89.57	55.16	60.3	69.27	60.08
ENSMUSG00000006057	Atp5g1	TRUE	145.26	102.17	145.41	88.9	132.03	138.12	128.78	55.92	145.25	141.09	145.12	131.16	142.03	140.54	148.69	132.93	107.62	135.8	221.13	130.92	161	148.62	102.26
ENSMUSG00000006058	Snf8	TRUE	25.34	17.57	28.89	20.9	23.75	26.58	31.98	23.7	28.35	29.95	26.82	36.38	42.03	31.25	36.15	33.43	29.61	35.03	69.4	30.12	37.48	39.25	32.47
ENSMUSG00000006095	Tbcb	TRUE	11.24	11.36	10.38	16.7	14.53	18.53	13.96	19.02	15.41	17.64	10.03	18.28	17.02	19.26	19.49	15.74	19.56	18.02	33.95	17.8	15.4	19.16	13.34
ENSMUSG00000006127	Inpp5k	TRUE	5.26	3.84	4.21	5.04	5.81	6.57	3.99	6.02	5.25	5.54	5.4	5.63	6.34	6.87	8.33	7.55	6.48	5.33	4.54	4.95	6.5	6.33	8.61
ENSMUSG00000006134	Crkl	TRUE	8.7	9.29	11.68	5.64	8.2	10.29	9.51	6.59	7.34	10.95	6.71	7.58	9.93	6.51	7.34	8.9	6.33	6.38	3.42	7.35	6.79	6.06	7.5
ENSMUSG00000006154	Eps8l1	TRUE	1.39	0.91	1.22	0.61	0.64	1.91	0.93	3.63	1.75	0.42	0.52	0.75	0.15	0.17	1.82	0.68	0.66	0.55	1.37	0.28	0.62	0.15	0.18
ENSMUSG00000006169	Clint1	TRUE	16.56	20.63	19.16	19.72	22.28	20.86	21.84	20.17	18.17	21.32	16.37	18.29	23.16	18.17	19.49	23.19	21.53	19.72	12.24	21.61	19.08	18.63	19.3
ENSMUSG00000006191	Cdkal1	TRUE	2.61	5	2.99	4.71	2.83	4.06	4.09	4.02	3.64	4.13	2.6	5.32	3.4	2.22	2.15	3.41	2.6	3.26	2.51	3.41	2.7	3.28	2.44
ENSMUSG00000006205	Htra1	TRUE	0.56	0.36	1.29	1.51	0.78	1.18	0.9	0.64	0.67	0.62	0.98	1.07	2.24	0.46	0.63	2.11	1.1	0.72	2.91	0.94	0.98	1.25	0.5
ENSMUSG00000006215	Zbtb17	TRUE	2.62	1.93	3.54	2.63	2.16	2.52	3.99	2.06	2.49	3.23	2.87	2.45	2.68	2.48	2.97	4.78	2.47	2.46	4.38	3.92	2.35	3.18	1.97
ENSMUSG00000006218	Fam131c	TRUE	0.59	0.13	1.55	0.3	1.68	1.68	1.33	1.1	2.01	1.67	1.89	2.57	5.74	2.9	6.24	4.26	4.28	3.52	5.67	4.87	4.26	3.52	2.55
ENSMUSG00000006219	Fblim1	TRUE	1.26	0.53	0.5	0.53	0.25	0.47	0.58	0.31	0.34	0.93	0.64	0.94	1.81	0.29	0.87	0.68	1.41	0.81	0.52	1.14	0.75	0.83	1.19
ENSMUSG00000006235	Epor	TRUE	0.16	0.26	0.39	0.16	0.28	0.69	0.33		0.36	0.66	0.59	0.17	0.55	0.29	0.9	0.31	0.24	0.39	0.26	0.62	0.49	0.25	0.19
ENSMUSG00000006241	Ccdc159	TRUE	1.73	1.04	1.87	1.81	1.78	1.26	1.8	1.48	1.98	1.39	2.99	1.87	2.78	2.29	1.86	4.16	1.57	1.09	3.36	2.33	1.81	1.94	1.02
ENSMUSG00000006262	Mob1b	TRUE	9.37	9.22	7.31	9.95	8.65	7.9	7.35	11.07	6.7	6.97	7.92	9.52	7.15	8.95	8.02	7.56	10.3	9.54	5.74	10.21	8.15	8.97	10.76
ENSMUSG00000006273	Atp6v1b2	TRUE	11.65	18.95	14.09	15.62	14.75	15.36	13.35	16.08	13.93	12.6	15.43	13.83	14.89	15.87	16.44	9.58	13.15	16.43	12.14	16.42	16.95	16.17	14.29
ENSMUSG00000006276	Eps15l1	TRUE	5.45	4.48	5.22	4.61	3.87	5.26	6.36	4.38	5.12	5.21	5.95	3.8	6.16	3.94	3.61	7.17	3.98	3.74	3.47	5.33	5.06	4.33	4.19
ENSMUSG00000006281	Tep1	TRUE	1.56	1.09	3.61	1.76	2.52	2.06	2.89	1.18	2.9	4.28	2.76	2.21	6.22	2.24	3.9	3.13	2.33	3.01	4.55	2.42	3.2	2.37	1.69
ENSMUSG00000006288	Ttc5	TRUE	1.82	1.59	2.34	2.35	1.94	3.05	3.81	2.86	3.23	3.6	3.17	3.53	3.81	3.48	5.44	3.45	4.14	3.49	4.85	3.5	3.01	3.12	3.06
ENSMUSG00000006289	Osgep	TRUE	16.38	9.12	10.81	11.7	11.22	13.19	16.01	11.22	14.02	14.39	11.9	21	21.55	19.02	18.35	17.55	14.01	13.2	41.4	16.85	16.63	17.26	12.35
ENSMUSG00000006299	Aamp	TRUE	63.87	42.62	73.31	39.28	56.3	59.37	74.23	28.71	79.11	71.48	75.1	56.93	73.95	57.48	69.67	66.48	44.52	57.65	76.26	65.14	79.7	66.89	43.15
ENSMUSG00000006301	Tmbim1	TRUE	19.42	13	16.58	13.46	18.78	18.37	18.4	11.09	19.72	16.67	18.94	23.29	24.73	22.01	24.96	20.45	18.02	22.59	23.38	23.62	26.19	22.85	17.26
ENSMUSG00000006304	Arpc2	TRUE	86.24	81.89	82.26	100.52	81.11	86.8	85.22	93.82	82.04	83.47	76.91	98.54	102.33	99.48	101.05	89.59	106.31	99.44	98.11	89.48	89.41	97.12	100.17
ENSMUSG00000006307	Kmt2b	TRUE	4.32	2.71	6.29	3.02	5.09	4.53	7.5	2.95	4.72	4.23	4.06	3.01	7.28	2.98	2.49	9.67	2.88	2.97	1.71	4.71	3.74	2.42	2.17
ENSMUSG00000006310	Zbtb32	TRUE	0.17	0.15	0.96		0.4	0.5	0.4	0.22	0.48	0.26	0.43	0.22	0.25	0.58	0.33	0.52	0.24	0.17	0.37	0.62	0.46	0.5	0.37
ENSMUSG00000006315	Tmem147	TRUE	38.3	24.89	32.45	24.57	36.6	34.87	39.77	13.55	43.08	35.01	42.37	38.81	35.56	37.95	41.28	28.68	30.35	37.86	77.91	40.79	41.01	43.76	29.82
ENSMUSG00000006333	Rps9	TRUE	250.54	248.37	279.75	188.83	226.92	226.99	243.03	170.32	284.97	266.37	260.32	246.12	262.53	213.19	292.15	182.64	163.96	226.28	938.09	233.61	278.33	248.41	201.99
ENSMUSG00000006335	Tfpt	TRUE	7.68	4.49	9.25	4.15	5.9	4.35	7.8	6.32	6.48	6.32	8.05	6.57	6.56	6.09	5.44	5.77	6.43	6.2	10.44	5.72	6.88	5.39	4.9
ENSMUSG00000006342	Susd2	TRUE	0.39	0.5	0.5	0.54	0.49	0.24	0.6	0.31	0.41	0.46	0.35	0.81	1.09	0.57	0.68	0.71	0.88	0.99	0.55	0.78	0.96	0.73	0.7
ENSMUSG00000006344	Ggt5	TRUE	0.27	1.32	1.05	1	0.31	0.45	0.58	0.37	0.4	0.47	0.67	0.7	1.03	0.78	0.98	0.72	0.59	0.83	1.02	1.83	1.26	1.21	0.75
ENSMUSG00000006356	Crip2	TRUE	28.67	19.58	24.55	10.85	38.34	27.64	29.37	11.97	25.61	35.47	19.76	22.99	30.78	23.07	22.96	29.38	25.04	21.38	30.19	22.63	26.48	22.74	25.79
ENSMUSG00000006360	Crip1	TRUE	4.22	0.93	2.49	3.72	2.9	1.24	1.65	0.43	3.75	2.02	3.07	3.75	9.7	4.02	9.59	3.53	5.68	9.97	31.79	5.94	6.03	5.73	1.14
ENSMUSG00000006362	Cbfa2t3	TRUE	1.08	0.72	1.19	1.14	0.8	2.06	0.5	0.58	0.72	0.66	0.5	0.9	1.27	1.87	1.24	1.56	0.91	0.78	1.04	1.42	1.19	1.22	1.18
ENSMUSG00000006369	Fbln1	TRUE	0.6	1.03	0.9	0.43	0.59	0.39	0.4	0.29	0.55	0.57	0.57	0.61	0.43	0.76	0.73	0.75	0.59	0.58	0.4	0.58	0.89	0.63	0.23
ENSMUSG00000006373	Pgrmc1	TRUE	745.83	607.76	615.67	770.72	672.77	608.74	593.07	780.01	695.36	603.77	606.44	1076.8	832.13	1041.29	1108.53	805.17	988.55	994.03	1326.52	974.42	835.15	1103.86	1052.66
ENSMUSG00000006378	Gcat	TRUE	19.56	10.64	25.28	11.02	15.95	16.29	34.97	6.6	27.93	27.58	23.09	18.11	34.22	27.64	27.66	35.37	8.59	19.52	41.16	16.07	25.45	20.47	11.66
ENSMUSG00000006386	Tek	TRUE	3.43	2.95	2.57	3.58	3.35	3.46	2.31	3.11	2.97	2.65	2.8	3.47	3.26	2.67	3.06	4	4.16	2.95	1.83	3.78	3.81	3.27	3.53
ENSMUSG00000006390	Elovl1	TRUE	12.61	10.54	12.69	8.38	15.71	11.91	12.24	5.72	16.73	13.33	13.94	20.32	23.39	20.33	26.02	20.9	16.98	21.78	13.65	26.39	23.56	21	17.52
ENSMUSG00000006392	Med8	TRUE	24.96	21.32	24.33	27.18	30.45	25.2	25.63	28.1	27.01	28.92	24.1	27.09	28.56	34.03	27.28	29.45	31.19	29.78	45.16	26.05	27.25	30.72	28.3
ENSMUSG00000006395	Hyi	TRUE	31.19	12.8	26.11	21.57	22.23	19.89	29.49	17.12	24.99	23.2	29.45	38.07	38.25	38.8	40.22	37.79	31.97	29.94	64.08	33.27	33.07	39.97	35.94
ENSMUSG00000006412	Pfdn2	TRUE	39.3	40.18	57.59	45.22	43.03	55.58	65.22	49.41	50.31	52.98	41.3	44.94	52.64	46.74	40.62	53.22	39.3	42.4	92.92	36.77	44.04	47.95	40.43
ENSMUSG00000006418	Rnf114	TRUE	28.43	22.65	23.74	24.53	25.18	24.79	22.96	25.56	26.61	26.7	32.03	25.97	27.57	25.63	28.01	21.11	25.01	27.54	28.43	32.6	30.31	32.22	29.09
ENSMUSG00000006423	C330007P06Rik	TRUE	11.94	12.46	10.29	13.25	12.94	12.51	9.17	16.56	11.47	9.73	10.4	14.46	12.04	15.77	13.71	11.63	15.55	14.67	15.42	13.81	12.45	14.78	17.13
ENSMUSG00000006442	Srm	TRUE	12.75	10.97	15.33	12.2	11.15	10.36	13.71	4.55	13	11.37	11.27	12.44	14.85	13.18	14.52	13.59	13.25	9.87	14.71	14.29	17.13	12.22	9.87
ENSMUSG00000006445	Epha2	TRUE	7.38	6.14	6.87	4.7	6.85	8.53	8.71	4.05	8.31	6.95	6.31	4.04	6.94	4.45	8.54	8.25	9.29	10.82	4.12	10.12	9.86	8.07	7.7
ENSMUSG00000006456	Rbm14	TRUE	6.09	4.78	5.27	2.97	4.76	5.07	6.47	2.4	5.25	4.23	4.68	3.11	4.68	4.22	3.42	9.23	2.68	2.65	2.33	5.44	4.9	4.09	3.16
ENSMUSG00000006463	Zdhhc24	TRUE	0.9	0.68	0.37	0.83	0.71	0.99	0.57	0.82	1.14	0.63	1.24	1.12	0.79	0.79	0.75	1.33	0.64	0.72	1.57	1.3	0.69	0.72	0.5
ENSMUSG00000006464	Bbs1	TRUE	0.17	0.35	0.51	0.35	0.64	0.63	0.84	0.77	0.42	0.23	0.3	0.23	0.54	0.7	0.19	1.35	0.22	0.37	0.4	0.61	0.2	0.16	0.15
ENSMUSG00000006471	Ndor1	TRUE	2.31	2.76	3.55	2.91	3.15	4.16	4	1.34	4.05	3.9	5.42	3.59	4.48	3.31	3.97	6.34	2.63	3.04	1.46	3.07	4.07	2.68	2.4
ENSMUSG00000006476	Nsmf	TRUE	19.51	12.09	14.48	15.85	28.61	27.21	26.38	19.33	25.91	27.34	19.17	30.01	36.54	21.96	32.46	34.52	28.63	27.95	24.64	27.3	31.77	28.38	22.09
ENSMUSG00000006494	Pdk1	TRUE	30.33	29.91	26.42	31.45	27.04	30.56	30	43	25.83	24.2	27.33	73.96	52.59	57.06	52.49	55.46	56.24	53.95	65.39	47.76	41.81	55.62	69.23
ENSMUSG00000006498	Ptbp1	TRUE	29.64	20.57	31.49	21.81	29.86	30.62	38.74	17.82	29.36	32.81	29.8	26.79	34.24	24.44	29.75	33.9	21.5	21.5	12.14	27.57	32.56	24.18	16.62
ENSMUSG00000006517	Mvd	TRUE	0.73	0.42	1.07	0.71	1.7	0.88	0.99	0.29	1.23	0.96	1.09	6.01	7.71	3.3	3.19	7.69	2.75	2.83	6.39	4.49	3.6	3.84	4.36
ENSMUSG00000006519	Cyba	TRUE	4.07	3.36	4.97	4.16	4.77	5.85	5.09	1.94	3.84	6.26	5.69	9.86	14.8	7.79	12.69	7.56	8.12	11.08	45.24	10.9	10.06	9.7	5.5
ENSMUSG00000006522	Itih3	TRUE	308.09	435.91	425.19	302.26	288.59	305.57	335.01	326.01	304.9	392.17	305.96	158.43	196.51	158.5	158.08	161.73	185.34	227.02	91.58	284.96	218.7	172.88	179.33
ENSMUSG00000006526	Stimate	TRUE	4.13	2.99	1.99	3.45	4.47	2.84	3.99	3.39	2.97	4.53	4.2	7.67	7.61	6.57	9.24	4.48	7.04	6.18	7.12	9.14	5.11	5.97	5.93
ENSMUSG00000006527	Sfmbt1	TRUE	5.67	3.91	4.6	5.73	5.35	5.35	4.88	5.21	4.93	5.59	5.39	4.5	4.11	5.27	4.14	6.22	4.83	5.06	1.98	4.78	4.33	4.66	5.19
ENSMUSG00000006529	Itih1	TRUE	222.3	202.2	241.27	167.48	209.72	221.69	239.7	158.89	227.37	237.69	208.48	172.07	189.86	158.04	174.39	183.93	148.96	176.63	114.86	188.87	186.11	170.19	152.79
ENSMUSG00000006538	Ihh	TRUE	0.18	0.13		0.21	0.17	0.38	0.27	0.25	0.16	0.55	0.13	0.23	1.56	0.65	0.36	0.47	0.16	0.34	1.01	0.56	0.56	0.31	0.2
ENSMUSG00000006567	Atp7b	TRUE	4.03	2.12	3.78	2.95	4.87	5.36	5.94	3.62	5.45	5.81	5.63	6.37	7.76	5.87	6.74	7.63	4.95	4.95	1.74	5.15	5.33	5.35	4.43
ENSMUSG00000006575	Rundc3a	TRUE	3.09	1.94	3.51	1.96	2.86	3.06	3.67	1.68	4.05	4.36	4.05	2.6	4.93	4.43	3.98	4.62	2.85	2.65	3.72	4.25	6.1	4.03	2.89
ENSMUSG00000006585	Cdt1	TRUE	0.65	0.45	0.51	0.88	0.79	0.94	0.57	0.44	0.58	0.94	0.88	0.86	0.82	0.79	0.67	1.05	0.57	0.86	0.57	0.42	0.54	0.51	0.35
ENSMUSG00000006589	Aprt	TRUE	27.46	24.45	31.53	17.24	27.99	30.75	36.73	10.53	30.31	37.09	26.88	14.81	30.44	21.18	21.46	16.09	14.69	15.41	51.34	15.58	25.21	19.8	12.14
ENSMUSG00000006599	Gtf2h1	TRUE	19.95	21.29	17.45	20.82	16.58	17.53	18.15	17.53	16.88	15.09	15.57	20.81	18.65	19.12	20.42	19.88	19.71	17.69	15.05	21.09	17.07	18.94	22.33
ENSMUSG00000006611	Hfe	TRUE	19.39	16.98	22.75	16.52	20.77	21.63	20.47	16.87	22.62	24.44	17.86	33.57	30.02	28.41	32.16	26.56	20.89	25.01	48.77	28.91	29.72	24.78	21.47
ENSMUSG00000006638	Abhd1	TRUE	1.09	0.69	1.31	1.31	0.9	1.52	1.75	0.22	1.07	0.92	1.23	0.74	1.12	0.45	1.17	1.75	1.7	0.95	1.58	1.33	1.01	1.21	1.05
ENSMUSG00000006641	Slc5a6	TRUE	4.99	3.6	4.37	2.95	2.09	3.6	4.21	1.61	2.27	2.2	4.51	8.18	13.01	6.31	9.66	9.01	8.01	7.42	5.29	7.7	8.64	7.13	5.74
ENSMUSG00000006673	Qrich1	TRUE	19.08	18.85	18.34	17.42	17.52	19.89	18.13	17.86	15.82	21.07	19.01	19.26	20.55	16.14	19.71	21.27	17	20	13.49	21	20.89	18.21	21.32
ENSMUSG00000006676	Usp19	TRUE	14.29	14.14	17.38	11.49	14.96	14.02	18.27	8.5	16.65	17.65	20.74	11.43	17.59	13.45	13.29	18.98	12.63	11.87	8.02	15.1	16.69	14.54	11.86
ENSMUSG00000006678	Pola1	TRUE	0.44	0.44	0.23	0.41	0.47	0.42	0.57	0.71	0.37	0.52	0.32	0.38	0.43	0.52	0.61	0.44	0.78	0.72	0.21	0.65	0.58	0.58	0.42
ENSMUSG00000006699	Cdc42	TRUE	69.12	62.56	50.71	80.38	73.97	71.01	56.59	88.26	66.3	52.47	58.76	95.93	89.03	93.02	101.89	70.81	108.73	104.55	114.26	95.98	91.35	105.94	101.61
ENSMUSG00000006705	Pknox1	TRUE	4.14	3.6	3.8	3.1	3.68	4.73	3.7	2.26	4.06	3.24	5.05	2.53	2.68	2.26	2.42	4	2.6	2.46	1.33	3.38	3.19	3.64	3.12
ENSMUSG00000006711	D130043K22Rik	TRUE	0.7	0.48	0.5	1.95	0.84	0.84	1.66	0.97	1.38	0.29	0.46	3.78	4.44	1.5	3.74	4.78	3.23	2.18	3.58	4.18	2.46	2.72	2.5
ENSMUSG00000006715	Gmnn	TRUE	4.08	5.1	6.01	7.69	6.26	6.94	3.98	11.31	5.15	4.54	6.47	7.09	6.47	7.54	8.56	6.47	9.21	9.39	15.17	5.85	6.18	7.26	7.76
ENSMUSG00000006717	Acot13	TRUE	53.91	40.91	48.29	55.68	63.97	80.97	64.74	58.3	53.5	52.17	54.86	115.79	125.6	97.44	103.39	102.44	103.3	93.36	305.18	90.24	107.73	98.72	93.24
ENSMUSG00000006728	Cdk4	TRUE	11.75	10.12	11.59	10.21	14.54	13.41	13.54	11.23	16.35	13.89	16.43	12.77	19.79	14.66	16.02	12.56	13.41	15.32	25.39	13.35	17.52	14.89	13.48
ENSMUSG00000006731	B4galnt1	TRUE	33.29	23.83	39.28	23.69	34.18	36.85	39.96	16.97	43.75	49.83	37.04	25.06	43.48	24.24	29.22	34.6	26.08	29.02	23.43	31.96	36.52	27.37	21.43
ENSMUSG00000006732	Mettl1	TRUE	3.68	2.82	3.56	4.02	4.52	3.67	3.58	2.2	4.1	3.03	3.45	3.64	5.48	3.93	5.05	5.03	3.12	3.49	9.23	5.57	5.97	4.57	3.67
ENSMUSG00000006736	Tspan31	TRUE	139.19	142.05	156.49	147.72	187.29	191.43	196.29	132.99	195.34	165.18	170.71	149.48	168.94	168.69	168.82	155.01	167.94	167.6	282.2	165.67	178.03	163.21	158.9
ENSMUSG00000006740	Kif5b	TRUE	10.26	13.27	12.54	14.22	11.2	11.99	11.54	12.66	9.62	12.36	9.25	11.42	11.86	11.94	12.16	14.82	15.34	12.4	7.27	12.57	10.65	12.88	12.33
ENSMUSG00000006763	Saal1	TRUE	0.83	1.24	1.32	0.78	1.34	1.33	1.51	1.74	1.86	1.58	2.16	2.08	1.78	1.28	1.37	0.9	1.66	1.76	2.31	1.77	2.04	1.57	1.21
ENSMUSG00000006777	Krt23	TRUE	5.74	6.47	6.21	7.94	7.24	5.42	7.26	8.6	4.95	2.11	10.08	8.19	3.33	10.48	9.92	6.83	5.93	2.68	5.93	5.97	7.98	4.59	4.89
ENSMUSG00000006782	Cnp	TRUE	2.44	1.47	1.55	1.19	1.9	2.55	2.49	1.89	2.6	1.84	2.38	2.41	2.78	2.05	2.27	2.46	1.54	2.62	1.92	2.15	2.54	2.26	1.78
ENSMUSG00000006800	Sulf2	TRUE	7.78	11.27	14.14	6.03	9.14	9.25	14.89	10.06	6.86	9.93	8.47	15.38	14.56	15.55	14.29	21.14	14.97	13.03	4.49	10.61	15.29	11.79	10.33
ENSMUSG00000006818	Sod2	TRUE	143.78	101.09	149.44	112.59	137.76	136.23	144.26	77.1	142.5	147.33	139.08	176.16	169.87	171.47	170.06	170.81	140.19	155.9	179.07	161.47	165.34	143.22	131.97
ENSMUSG00000006850	Tmco6	TRUE	1.71	1.9	2.84	1.55	1.41	1.75	1.38	1.03	1.96	1.64	2.41	1.63	2.65	1.64	1.18	1.93	1.19	1.39	2.05	2.62	1.72	1.26	1.38
ENSMUSG00000006906	Stambp	TRUE	5.88	7.55	6.5	6.43	6.89	7.11	4.32	8.18	6.99	5.94	6.16	7.09	7.01	8.13	8.73	6.24	8.2	7.64	6.13	6.09	7.2	7.04	7.27
ENSMUSG00000006920	Ezh1	TRUE	2.94	3.56	4.12	2.81	3.92	3.43	4.67	3.65	4.18	4.66	5.04	3.43	4.36	2.9	4.12	4.54	3.34	4.52	2.33	3.95	3.85	3.7	2.61
ENSMUSG00000006930	Hap1	TRUE	0.35	1.36	0.31	0.45	0.61	0.63	0.91	0.44	0.42	0.33	0.34	0.54	0.68	0.61	0.41	0.7	1.09	1.1	0.25	0.3	0.35	0.66	0.76
ENSMUSG00000006931	P3h4	TRUE	1.06	1.2	0.34	0.12	0.41	1.28	0.43	3.46	0.55	0.32	0.62	0.18	0.57	0.37	0.53	1.56	0.41	0.95	0.55	0.38	0.42	0.54	0.3
ENSMUSG00000006932	Ctnnb1	TRUE	67.51	72.34	65.25	76.67	68.49	73.94	59.97	80.6	66.87	57.75	73.36	68.72	64.85	72	84.34	54.25	72.65	68.84	41.65	85.58	74.56	70.96	65.35
ENSMUSG00000006941	Eif1b	TRUE	15.46	14.71	21.24	14.3	19.24	18.72	17.92	18.9	17.65	15.99	11.85	18.32	17.85	20.92	19.94	16.68	17.38	19.27	29.47	19.11	18.3	17.66	19.02
ENSMUSG00000006958	Chrd	TRUE	0.66	0.6	1.37	0.41	0.54	1.51	0.96	0.6	1.54	1.27	1.77	0.48	1.45	0.72	0.9	1.58	0.72	0.92	0.66	1.53	0.9	1.19	0.52
ENSMUSG00000006998	Psmd2	TRUE	55.2	56.27	56.72	51.96	70.32	57.85	65.16	70.17	65.41	62.89	57.31	54.05	53.52	50.86	58.22	49.11	54.08	56.08	36.49	55.3	49.22	50.92	47.76
ENSMUSG00000007029	Vars	TRUE	7.66	5.36	12.42	4.36	6.34	6.39	10.37	2	6.32	12.92	8.12	7.12	10.05	6.39	8.37	10.53	6.33	6.97	3.59	6.87	9.76	7.34	7.67
ENSMUSG00000007033	Hspa1l	TRUE		0.11	0.13	0.12	0.1			0.1	0.13	0.19	0.24	0.2	0.34		0.26	0.18	0.11			0.18	0.39	0.18	0.12
ENSMUSG00000007036	Abhd16a	TRUE	17.54	10.6	18.05	15.37	16.14	18.66	19.14	9.59	22.47	20.35	21.65	20.93	31.3	23.71	31.27	27.07	16.54	22.16	33.31	25.02	27.95	27.07	20.42
ENSMUSG00000007038	Neu1	TRUE	13.35	9.35	12.18	11.37	11.47	12.81	14.16	8.09	13.41	13.25	13.87	14.6	17.08	13.32	14.69	12	11.77	11.63	21.06	13.91	14.91	14.04	12.09
ENSMUSG00000007039	Ddah2	TRUE	1.2	0.47	1.07	0.64	1.19	0.79	1.79	0.1	1.62	0.4	1.11	1.09	1.65	1.32	1.51	1.88	1.7	1.76	4.41	1.51	1.84	0.94	1.2
ENSMUSG00000007041	Clic1	TRUE	6.39	5.43	4.71	6.75	7.05	5.8	6.22	10.12	6.66	7.9	6.79	8.11	10.62	7.72	11.58	6.92	10.22	10.39	27.7	10.61	10.92	7.8	11.19
ENSMUSG00000007050	Lsm2	TRUE	13.36	13.99	10.77	17.03	11.75	15.57	9.71	13.4	14.44	11.46	15.45	12.95	13.64	11.69	14.91	16.07	12.56	13.66	21.92	16.81	15.84	13.03	12.7
ENSMUSG00000007080	Pole	TRUE	0.34	0.25	0.26	0.61	0.56	0.35	0.24	0.6	0.37	0.28	0.51	0.39	0.63	0.69	0.64	0.35	0.68	0.97	0.36	1.08	0.26	0.41	0.19
ENSMUSG00000007216	Zfp775	TRUE	0.71	0.32	0.7	0.22	0.6	0.7	0.92	0.46	0.49	0.94	1.09	0.85	0.94	0.56	0.68	0.78	0.59	0.38	0.38	0.63	0.56	1.12	0.6
ENSMUSG00000007338	Mrpl49	TRUE	13.72	8.13	10.2	12.42	12.71	12.85	13.45	18.91	15.06	13.85	11.93	16.75	15.57	19.14	15.12	16.34	14.46	17.04	24.04	14.24	15.36	17.12	16.41
ENSMUSG00000007379	Dennd2c	TRUE	0.19	0.2		0.16	0.16	0.14	0.1	0.15	0.17		0.25	0.33	0.11	0.28	0.11	0.1	0.12	0.24	0.14	0.11		0.15	0.12
ENSMUSG00000007411	Mark3	TRUE	13.24	12.21	13.23	14.12	12.02	11.48	12.93	10.65	12.64	14.63	13.6	11.25	12.25	11.99	11.87	13.76	12.98	11.7	8.73	10.93	12.15	12.6	13.12
ENSMUSG00000007415	Gatad1	TRUE	57.55	49.49	55.85	59.43	56.75	53.57	60.58	62.23	56.33	57.45	53.75	72.08	66.07	56.79	65.48	63.64	66.25	62.7	75.4	62.57	61.94	65.2	66.64
ENSMUSG00000007458	M6pr	TRUE	35.33	29.18	32.02	30.75	36.5	36.55	35.93	34.29	40.6	33.45	38.57	49.42	48.23	44.71	51.6	39.81	41.93	49.13	62.43	50.27	47.26	47.17	41.66
ENSMUSG00000007476	Lrrc8a	TRUE	8.56	7.99	11.15	7.88	7.41	8.2	9.89	4.09	6.99	9.73	8.12	7.2	10.12	6.78	6.92	7.95	7.37	8.11	5.51	11.58	10.87	7.94	7.81
ENSMUSG00000007564	Ppp2r1a	TRUE	22.95	16.91	25.42	16.75	24.99	26.27	31.87	11.09	34.34	30.36	32.76	32.39	39.92	28.86	42.74	37.88	21.57	31.02	27.44	34.12	38.77	31.72	16.66
ENSMUSG00000007570	Fance	TRUE	3.43	2.05	5.32	3.17	3.39	4.13	3.08	1.72	4.56	5.38	4.15	2.41	3.81	3.29	2.9	4.58	2.14	3.18	3.85	3.09	4.04	5.43	4.02
ENSMUSG00000007589	Tinf2	TRUE	3.13	2.51	3.51	3.39	2.64	2.82	3.74	3.43	4.4	2.97	2.74	4.97	5.6	4.05	5.9	4.2	3.79	5.78	5.75	5.31	4.61	4.02	3.34
ENSMUSG00000007594	Hapln4	TRUE	1.09	1.16	0.77	0.39	0.96	1.29	1.09	0.76	1.24	0.9	1.69	0.39	0.66	0.54	0.65	0.72	1.39	0.55	0.48	1.01	1.22	0.92	0.43
ENSMUSG00000007603	Dus3l	TRUE	4.25	2.64	5.86	2.4	3.5	3.24	5.06	1.49	4.73	5.45	5.77	3.81	6.67	3.74	5.31	7.08	3.01	3.58	6.36	5.2	5.63	4.06	2.67
ENSMUSG00000007610	Gtpbp3	TRUE	1.64	2.16	2.51	2.25	2.36	1.96	2.48	1.49	2.12	3.28	2.14	2.83	2.27	1.54	3.15	2.03	1.24	1.6	3.52	2.26	3.92	1.99	1.24
ENSMUSG00000007613	Tgfbr1	TRUE	6.59	8.23	7.28	8.83	7.65	7.15	5.96	6.38	5.3	6.09	6.08	7.46	6.92	7.27	8.49	6.86	8.02	8.18	4.83	7.81	7.76	8.23	8.12
ENSMUSG00000007617	Homer1	TRUE	3.33	3.64	2.92	3.74	3.4	2.89	3.67	3.7	2.8	2.72	3.21	3.07	2.61	2.52	2.36	2.99	3.28	3.1	1.75	3.71	2.64	2.92	4.07
ENSMUSG00000007655	Cav1	TRUE	1.44	3.11	2.52	1.42	2.13	1.48	1.58	2.68	1.72	4.41	0.77	1.23	0.88	1.56	1.52	1.08	4.74	0.82	1.14	0.92	1.24	1.38	1.4
ENSMUSG00000007656	Arpp19	TRUE	53.18	53.26	63.59	71.88	57.93	53.38	70.15	77.14	44.31	72.06	39.01	98.02	134.81	81.33	109.92	95.61	100.47	86.47	281.84	89.16	91.44	102.36	101.92
ENSMUSG00000007659	Bcl2l1	TRUE	16.88	19.33	17.96	21.77	12.69	13.79	17.57	13.17	14.26	18.76	18.11	14.75	19.97	13.05	17.8	19.89	16.69	21.64	21.31	21.94	18.97	18.44	16.85
ENSMUSG00000007670	Khsrp	TRUE	8.81	6.91	9.46	5.4	8.43	8.99	11.76	5.25	10.2	10.36	10.73	6.31	11.07	5.85	6.94	10.5	5.93	6.21	3.2	8.25	8.79	6.74	5.13
ENSMUSG00000007721	Ccdc124	TRUE	15.55	12.02	17.61	10.19	15.82	15.56	22.13	14.22	18.02	20.69	12.21	18.7	27.19	16.52	22.87	24.96	15.84	18.97	46.07	17.13	16.99	18.47	15.66
ENSMUSG00000007739	Cct4	TRUE	53.78	75.06	54.14	73	52.56	50.59	46.98	73.3	50.35	49.33	49.25	45.01	47.48	49.61	51.25	42.27	50.62	52.08	79.75	44.83	46.32	48.49	54.1
ENSMUSG00000007777	0610009B22Rik	TRUE	14.11	11.3	9.36	16.58	14.12	14.03	7.48	12.13	13.09	11	12.27	14.59	9.95	13.85	10.74	7.51	15.96	10.84	22.47	13.27	12.75	13.63	16.26
ENSMUSG00000007812	Zfp655	TRUE	8.87	12.68	10.03	12.91	11.18	10.57	9.49	13.12	11.7	8.73	10.55	14.59	15.81	18.01	16.44	14.46	15.47	20.22	19.42	16.44	14.7	14.98	15.43
ENSMUSG00000007815	Rhoa	TRUE	105.8	112.07	70.85	110.29	100.92	110.35	86.06	138.69	99.07	77.53	87.32	108.63	110.08	105.05	124.6	94.25	124.5	123.17	148.54	107.09	108.44	127.5	131.28
ENSMUSG00000007817	Zmiz1	TRUE	4.63	4.28	7.55	5.4	4.58	5.06	6.18	4.03	5.81	6.94	5.96	5.08	8.6	4.87	5.03	9.62	7.12	6.41	2.26	6.54	7.78	5.47	5.24
ENSMUSG00000007827	Ankrd26	TRUE	0.94	1.03	0.73	0.95	0.66	0.91	0.6	1.66	0.89	0.69	0.6	0.61	0.85	0.65	0.48	0.79	0.84	0.49	0.27	0.68	0.44	1	0.86
ENSMUSG00000007833	Aldh16a1	TRUE	27.68	24.35	28.13	20.72	13.07	29.72	26.63	7.6	31.29	52.53	25.6	14.94	38.51	36.92	22.68	20.17	24.68	19.55	19.86	20.92	23.36	29.54	12.37
ENSMUSG00000007836	Hnrnpa0	TRUE	9.43	8.55	13	8.95	10.61	9.79	11.15	7.93	9.46	11.62	11.37	11.46	13.14	10.56	13.26	10.88	9.94	9.28	6.83	11.12	12.71	11.7	10.32
ENSMUSG00000007837	Prrg2	TRUE	15.87	8.7	16.51	9.87	11.86	16.08	21.34	6	19.48	18.91	17.56	20.41	21.67	20.68	21.4	16.18	15.31	17.46	43.2	19.34	22.58	18.59	15.85
ENSMUSG00000007850	Hnrnph1	TRUE	35.37	34.95	40.55	38.68	41.57	36.97	38.76	42.07	31.24	27.05	39.13	27.23	35.48	28.35	24.64	48.43	46.56	21.46	17.24	31.19	21.45	33.53	24.17
ENSMUSG00000007867	Ift43	TRUE	2.99	1.91	2.11	1.85	3.19	2.41	2.61	3.61	2.88	1.86	1.65	3.27	3.87	3.25	3.02	3.72	3.42	2.88	6.68	4.22	2.69	4.32	2.32
ENSMUSG00000007872	Id3	TRUE	7.89	9.7	11.27	8.44	10.9	11.91	12.65	5.21	9.49	9.18	18.32	14.47	14.55	16.25	26.83	14.66	17.68	28.18	30.67	27.38	22.23	15.66	12.44
ENSMUSG00000007880	Arid1a	TRUE	4.44	3.99	5.64	4.71	6.81	5.55	6.32	4.34	6.13	6.86	5.19	4.68	7.08	5.04	4.6	9.86	4.55	4.91	1.46	4.41	4.82	4.53	3.65
ENSMUSG00000007891	Ctsd	TRUE	153.61	136.2	163.6	115.86	148.69	152.83	159.3	99.95	173.64	165.85	170.47	293.91	298.35	266.66	312.44	267.48	236.27	274.22	315.15	292.86	276.78	281.6	236.81
ENSMUSG00000007892	Rplp1	TRUE	431.89	359.09	505.13	323.15	345.93	382.87	470.96	164.95	530.54	456.7	383.66	450.87	582.08	540.75	679.45	437.13	278.37	551.05	1129.04	514.79	573.82	545.07	300.85
ENSMUSG00000007950	Abhd8	TRUE	0.96	0.73	2.18	0.41	1.09	1.1	1.16	0.37	1.33	0.83	1.31	0.71	1.13	1.03	0.88	0.78	1.26	1.1	1.29	0.88	1.08	0.99	0.44
ENSMUSG00000007987	Ift22	TRUE	5.67	2.64	4.9	2.67	3.74	2.26	3.58	3.44	3.94	5.24	3.34	1.8	3.54	3.42	2.26	2.79	2	3.65	7.33	1.3	2.75	3.82	1.31
ENSMUSG00000008035	Mid1ip1	TRUE	7.3	3.93	6.79	8.81	4.79	7.62	4.08	5.35	8.9	9.45	8.02	13.86	14.76	12.45	11.7	21.62	11.2	14.55	10.12	11.08	15.13	12.25	9.05
ENSMUSG00000008036	Ap2s1	TRUE	53	39.44	46.53	48.37	49.12	51.09	50.34	45.09	55.96	43.37	42.26	60.17	62.97	58.41	61.89	44.68	49.69	66.49	99.89	52.93	57.92	63.59	50.56
ENSMUSG00000008090	Fgfrl1	TRUE	12.71	6.88	9.75	9.43	8.8	11.84	12.64	12.68	10.48	10.31	13.58	23.76	24.91	21.79	27.74	20.9	29.58	28.5	21.21	21.76	21.28	24.51	28.66
ENSMUSG00000008140	Emc10	TRUE	27.04	15.85	25.96	20.64	23.32	26.91	25.05	9.73	25.1	27.84	26.05	25.4	32.9	26.17	26.93	29.17	18.81	21.68	28	26.76	31.85	27.35	21.67
ENSMUSG00000008153	Clstn3	TRUE	9.06	3.97	7.89	8.38	11.25	13.87	18.52	6.93	16.61	9.18	8.37	23.72	20.88	18.34	19.71	22.22	15.32	17.88	25.47	16.33	12.64	15.65	10.68
ENSMUSG00000008167	Fbxw9	TRUE	9.75	4.06	7.08	6.79	6.56	7.21	9.28	4.09	9.83	9.44	10.35	15.1	18.66	14.55	19.96	18.9	13.61	13.65	34.84	15.94	17.35	17.62	10.98
ENSMUSG00000008193	Spib	TRUE		0.13	0.19	0.2		0.13	0.17	0.19		0.32	0.13	0.14	0.2	0.17	0.11	0.47		0.34		0.19	0.11	0.18	0.32
ENSMUSG00000008200	Fnbp4	TRUE	6.95	5.6	7.04	4.92	5.4	4.09	8.17	8.33	5.14	8.03	6.93	5.29	7.79	5.17	5.31	10.3	9.72	4.35	4.41	4.89	4.8	4.49	5.44
ENSMUSG00000008206	Cers4	TRUE	0.42	0.27	0.44	0.61	0.54	0.54	0.6	0.43	0.58	0.71	0.6	0.2	0.65	0.61	0.59	0.91	0.34	0.46	0.75	0.38	0.71	0.59	0.44
ENSMUSG00000008226	Scrn3	TRUE	21.43	25.52	24.12	28.71	22.59	23.23	24.95	34.44	24.82	29.6	23.89	23.91	26.46	21.77	20.94	28.26	25.43	21.41	23.15	25.29	21.57	20.97	21.91
ENSMUSG00000008301	Phax	TRUE	11.57	15.6	13.58	12.56	12.18	12.11	12.12	14.37	11.64	14.68	11.82	11.4	13.7	11.14	12.28	11.56	13.38	14.33	15.9	13.15	12.76	12.28	15.74
ENSMUSG00000008305	Tle1	TRUE	27.54	23.91	20.71	25.84	23.36	31.49	29.5	24.47	26.05	23.01	23.76	16.11	15.91	21.71	16.65	18.52	13.66	18.67	14	15.45	25.42	13.46	20.06
ENSMUSG00000008307	1700109H08Rik	TRUE	0.64	0.38	0.2		0.5	0.16	0.15	0.34	0.2	0.33	0.34	0.26	0.29			0.81	1.28	0.32	0.39	0.1	0.2	0.77
ENSMUSG00000008333	Snrpb2	TRUE	8.17	10.76	6.86	9.58	11.81	9.64	7.05	13.13	8.17	6.93	6.79	9.83	8.58	10.02	8.25	6.58	10.24	11.54	17.14	5.56	7.48	7.75	12.38
ENSMUSG00000008348	Ubc	TRUE	418.58	162.56	231.83	113.11	434.5	404.05	401.83	128.5	402.6	363.39	295.98	293	278.49	287.19	245.58	423.84	192.43	271.35	158.14	355.22	401.48	342.98	304.43
ENSMUSG00000008373	Prpf31	TRUE	4.9	3.39	4.33	4.58	3.61	4.91	6.25	5.36	4.49	4.83	4.74	4.4	6.01	3.34	5.36	4.97	5.35	4.4	5.39	3.76	5.36	4.77	3.44
ENSMUSG00000008384	Sertad1	TRUE	3.58	1.72	3.88	2.23	2.31	2.57	3.58	1.63	2.59	2.37	2.67	4.16	4.89	4.11	3.93	3.26	2.67	2.88	11.84	4.74	4.52	3.92	2.56
ENSMUSG00000008393	Carhsp1	TRUE	22.64	13.89	19.11	13.48	21.21	20.59	23	14.91	30.53	22.13	27.25	32.27	33.97	33.82	38.22	33.82	26.43	32.16	29.38	30.76	38.41	33.39	22.48
ENSMUSG00000008398	Elk3	TRUE	2.26	2.46	1.86	2.66	2.6	2.54	2.23	2.37	2.64	1.83	2.27	2.82	2.94	2.81	3.23	3.58	3.72	2.75	1.93	2.88	2.85	2.13	2.82
ENSMUSG00000008429	Herpud2	TRUE	17.1	22.71	16.68	20.47	18.54	18.69	16.98	18.98	16.46	16.05	17.04	18.55	16.62	18.2	19.26	16.66	18.49	17.23	12.02	22.3	19.42	18.79	20.32
ENSMUSG00000008435	Rdh13	TRUE	4.03	3.39	3.37	2.06	2.34	3.59	4.37	1.12	3.18	2.78	3.66	2.58	3.64	2.09	4.25	2.95	2.92	2.88	3.94	4.78	4.48	3.88	2.45
ENSMUSG00000008450	Nutf2	TRUE	17.59	21.58	21.63	18.09	18.57	20.28	23.73	24.86	21.74	23.92	23	23.1	26.8	24.47	27.73	26.29	23.95	24.16	44.35	26.62	27.91	23.2	24.76
ENSMUSG00000008475	Arpc5	TRUE	30.17	26.81	31.08	26.42	32.36	30.85	29.24	31.34	33.28	29.83	29.22	40.56	44.82	41.34	47.27	34.91	38.52	44.42	89.09	37.07	39.99	42.35	39.51
ENSMUSG00000008496	Pou2f2	TRUE	0.24	0.13	0.24	0.16	0.17	0.26	0.26	0.29		0.44		0.12	0.43		0.55	0.37		0.28	0.12	0.2	0.14	0.23
ENSMUSG00000008540	Mgst1	TRUE	2361.91	2360.76	2521.59	2483.04	2629.25	2441.49	3034.29	2804.22	3030.25	2830.76	2390.61	4387.86	5126.79	4649.73	4466.72	4377.04	3807.37	3546.52	10126.2	3849.38	3337.18	3986.54	4196.47
ENSMUSG00000008575	Nfib	TRUE	9.96	8.58	10.15	10.6	13.47	13.16	11.86	17.28	12.24	12.83	11.86	14.73	16.69	15.55	12.53	17.55	15.63	13.93	4.62	12.12	10.65	12.5	13.36
ENSMUSG00000008604	Ubqln4	TRUE	14.49	12.12	14.47	12.71	12.66	14.02	15.22	9.47	13.47	11.17	12.34	9.87	12.35	11.57	10.24	16.36	9.58	9.59	6.82	12.44	11.69	11.38	10.69
ENSMUSG00000008668	Rps18	TRUE	330.35	411.22	350.01	415.31	313.91	334.88	313.38	387.41	312.9	309.74	289.35	292.27	310.42	317.65	330.48	222.31	284.39	304.94	1198.44	289.4	282.7	304.14	304.49
ENSMUSG00000008682	Rpl10	TRUE	350.6	338.2	283.17	356.43	315.78	298.21	228.55	293.33	315.13	247.18	300.72	305.25	290.13	304.48	332.57	201.58	294.92	277.02	558.94	298.7	329.41	344.7	309.08
ENSMUSG00000008683	Rps15a	TRUE	170.98	255.76	221.34	324.24	196.48	201.2	170.95	291.1	178.75	195.81	185.19	226.71	187.43	291.09	275.8	137.71	257.01	247.13	636.43	241.19	199.53	250.9	261.51
ENSMUSG00000008690	Ncaph2	TRUE	14.08	12.13	16.93	15.43	16.06	15.29	18.3	11.56	19.01	16.61	15.27	14.43	19.36	17.78	17.99	17.72	17.78	18.9	34.74	16.91	21.98	20.06	17.32
ENSMUSG00000008730	Hipk1	TRUE	16.9	15.77	17.05	15.67	12.91	15.37	14.38	14.35	12.25	15.31	14.07	13.49	13.87	14.33	13.76	16.02	14.24	13.17	5.31	14.44	15.3	14.79	17.56
ENSMUSG00000008734	Gprc5b	TRUE		0.21	0.6	0.23	0.58	0.68	0.54		0.17		0.2	2.01	3.23	3.32	2.44	3	2.76	2.86	2.97	2	2.23	2.35	2.2
ENSMUSG00000008763	Man1a2	TRUE	11.56	12.07	9.34	11.87	9.53	8.98	10.97	7.71	8.25	11.29	7.99	7.05	9.98	8.67	7.1	18.46	11.88	8.58	4.03	8.14	10.22	8.52	11.69
ENSMUSG00000008822	Acyp1	TRUE	6.17	4.27	4.43	3.47	6.35	5.63	4.67	3.69	7.21	6.31	8.09	6.76	5.49	4.17	4.4	4.46	4.27	5.52	18.45	4.45	4.08	7.06	3.23
ENSMUSG00000008845	Cd163	TRUE	5.24	11.39	8.73	8.79	5.27	6.01	5.39	5.63	4.7	7.14	6.37	3.64	2.28	3.78	3.97	3.54	4.22	5.4	1.4	4.49	2.71	3.91	4.58
ENSMUSG00000008855	Hdac5	TRUE	9.26	4.9	12.08	5.1	8.37	7.85	12.21	4.84	9.24	12.16	9.3	13.84	14.71	8.42	12.3	14.43	8.54	9.47	7.79	9.37	11.75	9.35	8.75
ENSMUSG00000008859	Rala	TRUE	10.97	9.83	12.69	11.28	10.83	12.89	12.85	13.51	9.94	12.68	9.71	13.2	14.45	13.23	14.54	15.45	15.56	14.14	23.67	12.84	11.58	13.62	12.86
ENSMUSG00000008892	Vdac3	TRUE	49.65	62.3	38.16	63.94	58.92	58.3	46.81	75.81	52.77	42.66	50.47	59.84	49.31	59.22	64.36	38.17	69.77	66.06	50.8	57.29	56.63	64.46	72.05
ENSMUSG00000008958	Vps72	TRUE	7.27	6.38	8.72	7.64	8.72	9.23	9.04	7.61	8.66	10.83	8.05	7.21	10.26	8.39	7.1	9.96	10.26	9.24	9.87	7.96	7.81	7.38	7.69
ENSMUSG00000008976	Gabpa	TRUE	16.6	20.48	17.9	18.45	18.23	19.15	18.36	24.97	17.49	18.75	18.09	14.9	16.55	15.76	17.09	23.31	20.42	15.07	9.28	16.5	15.33	13.77	15.88
ENSMUSG00000008999	Bmp7	TRUE	0.52	0.14	0.41	0.14	0.33	0.42	0.35	0.38	0.39	0.44	0.37	0.41	0.36	0.67	0.28	0.38	0.28	0.47	0.58	0.32	0.14	0.33	0.86
ENSMUSG00000009013	Dynll1	TRUE	22.92	14.27	17.64	18.56	17.06	14.01	13	17.7	15.07	13.22	11.95	11.3	18.39	10.79	15.69	15.81	11.17	11.88	30.58	17.1	10.93	15.91	10.12
ENSMUSG00000009030	Pdcl	TRUE	10.11	12.13	12.88	11.91	10	12.79	12.39	14.24	11.31	10.92	10.83	9.44	14.66	9.81	11.98	10.05	12.31	7.69	14.66	13.13	8.6	8.08	13.98
ENSMUSG00000009035	Tmem184b	TRUE	7.66	3.96	7.99	4.68	7.15	7.55	9.67	4.17	5.93	7.54	8.88	12.41	18.56	11.26	14.49	16.21	8.92	9.7	6.17	14.35	12.02	9.21	9.16
ENSMUSG00000009073	Nf2	TRUE	9.35	10.73	10	9.22	8.29	10.34	9.37	8.97	8.76	7.89	9.69	9.23	9.87	9.26	10.03	11.61	9.71	8.35	5.82	8.79	8.55	7.67	13.93
ENSMUSG00000009076	Zmat5	TRUE	3.08	1.61	1.99	1.21	3.87	3.87	4.11	1.08	3.74	4.18	4.66	2.49	3.48	3.63	4.94	2.5	2.21	3.4	6.04	3.58	4.1	2.82	1.96
ENSMUSG00000009079	Ewsr1	TRUE	90.96	44.46	99.23	38.21	52.72	69.34	137.22	54.27	105.34	115.02	76.79	49.06	129.94	35.74	35.85	174.01	44.07	38.63	56.18	34.45	46.37	36.48	24.73
ENSMUSG00000009090	Ap1b1	TRUE	13.89	13.64	13.9	12.21	15.23	16.14	16.26	10.45	14.04	16.09	14.76	15.91	18.82	18.73	17.71	19.9	14.16	17.96	6.75	16.78	17.68	18.74	13.21
ENSMUSG00000009092	Derl3	TRUE	1.33	0.44	1.62	0.76	0.34	1.46	2.19	0.35	2.49	1.13	1.26	0.56	1.03	0.42	1.55	0.98	0.71	1.03	0.65	1.3	0.38	0.25	0.64
ENSMUSG00000009108	Gnat2	TRUE	0.25	0.38			0.57	0.38	0.35	1.25	0.34	0.28	0.31	0.9	0.26	0.54	0.27		0.77	0.7	1.17	0.44	0.63	0.17	0.21
ENSMUSG00000009112	Bcl2l13	TRUE	12.04	13.24	8.76	8.14	12.65	14.43	10.79	12.99	9.37	7.91	8.13	17.74	9.29	11.98	12.93	9.01	22.01	15	9.31	12.05	13.39	20.23	21.62
ENSMUSG00000009145	Dqx1	TRUE	2.43	1.31	1.62	1.45	1.27	2.47	2.39	1.64	2.54	1.99	2.92	2.55	4.14	2.51	3.16	4	2.68	2.66	2.57	1.89	2.56	2.3	1.91
ENSMUSG00000009207	Lnpk	TRUE	1.76	2.19	1.99	2.1	2.26	1.76	1.78	2.37	1.53	2.45	1.75	2.43	1.59	1.98	2.26	2.37	1.93	2.27	1.13	1.99	1.69	2.24	2.65
ENSMUSG00000009281	Rarres2	TRUE	444.43	420.55	524.13	372.89	444.43	423.68	525.67	352.09	440.75	452.77	457.41	523.36	583.86	530.9	548.87	509.83	521.54	534.9	1125.24	416.92	516.98	531.77	419.68
ENSMUSG00000009291	Pttg1ip	TRUE	109.37	87.97	97.95	94.31	115.8	114.48	119.44	104.61	130.54	111.92	126.6	125.64	116.42	129.77	135.03	116.95	118.55	126.45	139.04	120.81	139.47	141.9	125.16
ENSMUSG00000009292	Trpm2	TRUE	0.77	0.98	0.98	0.37	0.79	0.64	0.71	1.36	0.56	0.82	0.94	1.64	2.06	1.55	1.84	3.45	0.99	1.93	1.75	2.09	0.98	0.74	1.99
ENSMUSG00000009293	Ube2g2	TRUE	19.99	25.36	21.89	30.39	16.49	25.05	18.77	25.57	18.98	27.16	14.87	22.25	20.62	23.37	19.64	20.24	21.08	22.28	39.97	25.61	27.4	24.23	23.44
ENSMUSG00000009376	Met	TRUE	16.86	20.9	19.06	21.93	18.13	28.15	18.47	22.47	18.65	15.88	20.2	19.91	15.39	19.17	16.9	21.19	20.71	20.51	6.58	20.6	14.73	15.92	21.44
ENSMUSG00000009378	Slc16a12	TRUE	24.49	17.54	23.17	22.29	17.91	18.81	28.7	20.25	17.65	21.13	22.97	25.36	31.73	22.67	30.3	30.9	32.76	28.05	32.29	25.52	19.93	22.9	27.04
ENSMUSG00000009406	Elk1	TRUE	1.49	0.93	1.46	1.11	1.11	1.33	1.57	0.96	1.08	1.4	1.72	1.09	1.38	1.19	1.24	1.45	1.19	1.66	1.26	1.55	1.38	1.15	1.01
ENSMUSG00000009418	Nav1	TRUE	0.74	0.58	1.21	0.4	1.31	0.63	0.53	0.39	0.82	1.27	0.93	1.19	1.72	0.99	0.6	1.59	1.07	0.85	0.47	0.7	1.1	0.62	0.68
ENSMUSG00000009470	Tnpo1	TRUE	13.23	12.14	10.37	12.24	13.51	12.81	11.89	15.51	12.81	12.59	12.79	14.21	13.71	13.52	12.94	14.33	12.87	12.77	5.23	15.04	13.38	14.85	13.29
ENSMUSG00000009535	Rnmt	TRUE	4.83	5.32	5.13	6.7	4.4	5.08	4.01	6.89	4.5	3.97	4.51	6.63	4.22	4.61	4.6	4.8	5.77	5.17	6.1	5.21	6.3	5.12	4.7
ENSMUSG00000009545	Kcnq1	TRUE	0.43	0.43	0.48	0.35	1.08	0.3	1.19	0.12	1.47	0.58	0.31	0.41	0.62	0.42	0.37	0.68	0.64	0.29	0.29	1.59	0.45	0.28	0.21
ENSMUSG00000009549	Srp14	TRUE	31.96	40.73	31.24	39.36	36.15	43.19	39.84	49.91	39.22	33.76	32.5	42.08	48.66	43.84	48.62	36.55	46.03	44.43	114.2	39.98	38.4	46.13	42.9
ENSMUSG00000009555	Cdk9	TRUE	19.31	14.67	18.81	20.61	16.48	19.11	21.91	15.39	19.23	19.89	16.65	21.38	27.73	19.21	24.42	24.25	19.63	25.46	23.34	21.66	22.42	22	25.54
ENSMUSG00000009563	Tor2a	TRUE	16.6	10.71	17.17	7.87	15.29	13.63	15.35	4.48	17.97	17.33	16.09	20.79	25.67	23.05	28.8	21.95	19.49	20.43	35.38	30.75	31.82	23.09	14.35
ENSMUSG00000009566	Fpgs	TRUE	82.22	61.52	99.19	52.77	93.42	96.85	100.16	35.28	117.61	95.43	105.88	93.35	92.59	102.67	96.35	116.49	83.88	87.8	72.99	91.2	109.87	102.65	82.8
ENSMUSG00000009569	Mrtfb	TRUE	3.93	4.53	5.79	4.51	3.31	4.42	3.87	3.39	2.76	4.36	4.4	3.85	5.54	3.89	4.76	7.81	6.6	4.7	2.43	6.75	5.42	5.24	5.88
ENSMUSG00000009575	Cbx5	TRUE	8.75	6	7.87	6.85	7.38	7.68	6.26	8.24	6.19	5.52	5.51	4.89	5.43	4.57	5.13	7.82	4.98	4.09	5.69	5.62	4.55	4.83	6.44
ENSMUSG00000009585	Apobec3	TRUE	1.01	1.29	1.21	1.1	1.12	1.42	1.23	1.45	1.35	1.49	1.41	0.96	1.48	1.6	1.54	1.79	0.97	2.34	2.15	1.84	2.15	1.55	1.55
ENSMUSG00000009614	Sardh	TRUE	406.86	275.03	408.84	220.39	301.44	293.43	385.35	162.07	356.66	360.63	420.2	366.78	336.2	364.66	320.71	401.8	299.67	303.11	136.74	313.3	395.34	313.97	294.97
ENSMUSG00000009621	Vav2	TRUE	7.71	4.67	6.51	5.87	7.6	7.29	8.47	5.81	8.36	8.5	8.66	7.95	10.13	8.46	8.4	10.27	7.9	7.51	3.52	9.13	7.61	7.38	6.39
ENSMUSG00000009630	Ppp2cb	TRUE	15.78	15.68	15.59	14.09	15.27	13.8	15.36	12.26	16.18	16.57	18.19	19.48	19.47	16.6	20.92	14.4	15.98	16.87	17.92	22.47	21.3	18.49	16.54
ENSMUSG00000009633	G0s2	TRUE	167.23	43.91	100.31	64.33	48.15	129.55	173.77	39.48	81.96	83.98	120.14	131.62	163.09	151.55	181.88	176.75	229.16	281.52	647.83	242.13	249.07	225.89	181.43
ENSMUSG00000009640	Dmap1	TRUE	4	3.35	3.7	3.94	3.87	3.73	4.3	3.75	4.42	5.14	4.83	4.06	4.82	3.92	4.6	4	3.42	3.85	3.38	3.7	4.52	4.07	2.55
ENSMUSG00000009646	Pla2g12b	TRUE	18.63	14.62	18.2	13.56	18.76	17.78	17.77	15.76	21.17	18.97	20.06	24.72	24.35	25.78	27.79	16.64	24.78	26.57	67.1	22.84	24.41	29.21	19.71
ENSMUSG00000009647	Mcu	TRUE	4.56	3.97	5.3	5.39	5.74	5.34	5.98	5.53	5.4	6.49	4.93	6.36	7.51	6.28	7.63	6.53	6.46	6.52	4.02	7.22	7.1	8.63	6.61
ENSMUSG00000009654	Oit3	TRUE	11.03	11.04	12.33	8.57	9.6	9.8	9.31	5.68	12.27	12.03	9.85	9.7	11.28	10.51	11.49	11.44	9.08	7.35	6.01	10.09	8.97	9.85	8.2
ENSMUSG00000009681	Bcr	TRUE	7.03	4.34	5.99	4.76	6.9	8.12	8.85	6.4	7.93	7.82	7.42	7.46	7.9	5.65	6.64	9.87	5.04	7.1	2.93	8.25	6.46	6.18	5.74
ENSMUSG00000009687	Fxyd5	TRUE	4.06	3.37	4.89	5.79	2.67	2.32	4.46	7.69	2.89	3.08	4.2	6.31	10.9	6.1	9.23	8.24	4.45	7.57	17.58	7.82	6.81	6.21	3.26
ENSMUSG00000009733	Tfcp2	TRUE	1.93	1.73	2.39	2.26	2.47	2.2	2.81	2	2.18	3.8	3.49	2.4	2.04	1.95	2.65	2.45	1.35	1.86	2.43	2.71	1.78	2.49	1.7
ENSMUSG00000009739	Pou6f1	TRUE	2.62	1.94	2.28	2.23	2.67	3.11	2.87	1.73	2.51	2.14	3.42	1.75	2.73	2.49	2.16	2.59	2.45	1.74	0.79	2.6	2.03	2.67	2.6
ENSMUSG00000009741	Ubp1	TRUE	25.98	20.13	23.22	22	24.63	27.06	24.05	24.84	25.19	27.41	22.13	22.6	25.78	28.37	22.86	33.34	27.14	22.64	10.93	24.66	26.3	26.1	29.14
ENSMUSG00000009772	Nuak2	TRUE	3.17	2.75	3.07	3.11	2.53	3.08	2.67	2.15	2.96	3.35	4.24	1.77	2.56	1.71	3.06	2.36	2.4	2.9	1.7	3.37	2.66	2.37	2.08
ENSMUSG00000009828	Ick	TRUE	6.57	6.36	6.95	5.22	5.79	6.41	5.2	5.03	5.41	5.21	5.13	4.71	9.14	6.5	7.5	7.72	6.81	5.1	8.57	6.54	6.81	5.43	6.77
ENSMUSG00000009863	Sdhb	TRUE	149.22	127.95	159.69	140.92	132.71	139.32	152.63	111.14	146.61	154.81	154.13	162.36	159.12	172.53	170.18	151.77	147.34	169.73	262.26	136.35	175.28	155.41	164.24
ENSMUSG00000009894	Snap47	TRUE	31.19	17.38	20.67	15.58	29.42	28.57	28.87	18.4	35.63	30.49	32.25	28.51	30.14	29.72	29.9	26.84	28.09	32.83	27.67	31.34	29.09	28.88	24.71
ENSMUSG00000009905	Kdsr	TRUE	6.07	8.06	10.17	9.61	6.47	7.03	9.66	12.56	7.55	5.69	7.03	17.7	17.01	14.84	16.91	14.06	18.76	13.77	18.3	15.83	14.24	16.87	18.97
ENSMUSG00000009907	Vps4b	TRUE	21.51	22.04	22.19	24.49	26.12	25.15	20.65	33.48	21.44	24.2	21.4	28.31	20.25	29.63	32.5	23.64	31.96	28.63	14.24	27.57	25.45	27.25	30.19
ENSMUSG00000009927	Rps25	TRUE	278.65	336.03	346.51	323.43	259.82	295.49	296.09	313.44	278.8	304.17	251.91	258.32	352.09	258.6	276.7	242.42	270.08	254.13	1382.52	231.26	262.87	284.56	270.43
ENSMUSG00000009995	Taz	TRUE	10.84	10.52	9.75	7.81	8.86	8.6	10.76	12.39	12.58	10.84	14.24	12.39	12.53	11.4	12.35	12.52	11.99	10.02	20.73	11.41	9.58	13.22	11.26
ENSMUSG00000010025	Aldh3a2	TRUE	179.07	132.37	154.48	184.59	236.61	238.95	212.33	211.76	201.63	140.6	210.06	525.14	458.14	478.03	542.6	455.01	541.48	512.47	311.52	513.14	428.25	486.1	468.19
ENSMUSG00000010045	Tmem115	TRUE	6.72	6.04	10.31	5.15	6.66	6.68	9.49	3.81	8.35	8.28	8.38	6.69	10.01	7.57	8.19	7.92	6	6.27	5.05	8.83	10.12	7.56	5.19
ENSMUSG00000010047	Hyal2	TRUE	21.64	18.89	32.88	22.82	19.72	24.05	28.64	10.24	30.42	25.88	25.62	21.51	35.58	21.88	25.24	27.97	22.28	20.92	26.58	29.83	26.67	19.92	20.01
ENSMUSG00000010048	Ifrd2	TRUE	27.36	23.49	26.19	24.13	20.89	21.69	25.97	15.24	21.24	22.71	22.8	22.13	29.54	21.09	28.16	26.63	23.58	23.2	38.34	27.91	24.47	22.8	18.58
ENSMUSG00000010051	Hyal1	TRUE	21.39	19.13	21.64	15.13	18.4	19.19	20.76	12.09	20.39	16.91	23.96	17.95	20.04	17.43	15.61	33.61	17.88	14.18	6.1	19.74	16.97	12.89	13.07
ENSMUSG00000010054	Tusc2	TRUE	26.18	13.67	18.64	19.64	24.06	23.14	19.35	16.89	22.9	19.59	20.64	23.56	25.41	25.61	34.65	23.69	21.93	23.79	64.05	25.32	29.27	29.07	21.47
ENSMUSG00000010057	Nprl2	TRUE	9.61	7.14	8.37	5.84	7.22	8.14	10.24	7.75	8.77	9.01	8.4	6.21	7.45	5.43	6.98	7.71	5.73	5.46	9.53	5.95	7.53	8.37	5.13
ENSMUSG00000010064	Slc38a3	TRUE	444.6	329.64	419.1	271.68	408.52	436.48	530.33	273.71	490.26	475.93	584.14	368.07	426.8	446.26	450.5	471.6	313.46	444.31	125.62	413.25	479.99	357.94	281.43
ENSMUSG00000010067	Rassf1	TRUE	3.05	2.24	2.96	1.75	2.64	2.59	1.94	1.44	2.23	3.11	2.16	4.39	4.99	3.65	4.9	4.43	4.34	4.44	7.33	4.41	3.91	3.44	3.64
ENSMUSG00000010095	Slc3a2	TRUE	23.05	40.03	29.04	37.23	26.26	24.46	25.32	24.77	20.49	23.67	24.55	29.08	33.9	34.27	32.24	25.06	29.4	39.26	21	29.77	32.52	24	37.44
ENSMUSG00000010097	Nxf1	TRUE	15.3	14.67	15.08	14.77	13.49	13.02	13.08	13.84	15.35	13.22	15.58	11.63	16.5	11.02	16.83	20.74	17.51	14.53	9.97	17.98	16.28	13.66	14.2
ENSMUSG00000010110	Stx5a	TRUE	27.97	29.54	21.26	28.61	24.33	29.38	27.95	29.18	28.75	21.45	24.98	21.84	26.47	18.95	24.82	29.08	24.17	23.76	22.84	26.04	21.72	23.69	22.14
ENSMUSG00000010122	Slc47a1	TRUE	42.12	39.1	43.37	34.8	34.64	38.93	42.31	36.21	48.14	37.6	52.56	70.29	71.36	76.3	69.83	83.27	72.86	71.88	41.01	62.14	73.79	70.35	73.15
ENSMUSG00000010175	Prox1	TRUE	19.39	24.74	26.06	22.81	29.39	24.25	25.77	28.83	22.92	23.07	22.49	18.3	20.12	21.33	23.2	34.22	23.1	22.32	5.34	20.33	19.11	19.78	21.56
ENSMUSG00000010205	Raver1	TRUE	6.18	5.94	6.64	6.04	6.23	7.4	6.53	4.66	5.81	6.76	6.58	5.61	8.01	6.38	6.12	6.45	5.9	5.91	2.49	6.67	6.32	5.47	5.05
ENSMUSG00000010277	2610507B11Rik	TRUE	25.66	19.48	24.67	20.42	29	27.46	29.64	25.89	27.74	27.33	26.99	33.79	33.96	33.68	32.77	40.77	29.66	31.18	14.35	33.5	32.1	32.74	31.15
ENSMUSG00000010290	AI597479	TRUE	3.68	3.23	2.88	2.9	3.62	3.36	2.69	4.08	3.38	3.29	3.08	3.81	2.9	3.48	3.18	3.35	3	2.72	2.72	3.5	3.41	3.56	2.82
ENSMUSG00000010307	Tmem86a	TRUE	2.48	1.74	2.86	2.25	3.41	2.99	2.93	1.59	3.73	2.64	3.47	6.87	10.01	4.22	12	6.29	11.37	8.53	11.42	8.44	14.01	11.1	5.37
ENSMUSG00000010358	Ifi35	TRUE	6.93	5.69	6.91	6.3	10.44	8.57	11.57	7.47	8.78	8.23	8.38	9.51	9.7	11.69	10.37	7.65	8.58	12.85	16.3	8.77	10.65	8.26	7.6
ENSMUSG00000010362	Rdm1	TRUE	4.69	2.7	4.21	2.75	3.19	3.76	4.81	5.23	6.22	4.38	6.18	5.38	3.21	5.25	5.19	4.4	3.39	3.22	12.24	3.43	4.87	4.6	4.66
ENSMUSG00000010376	Nedd8	TRUE	39.58	33.93	47.07	33.19	42.89	43.06	50.64	41.69	44.87	46.88	36.08	44.82	67.56	38.53	53.02	55.33	38.74	51.62	144.18	42.52	45.36	47.78	36.93
ENSMUSG00000010392	Gosr1	TRUE	15.47	18.48	23.54	9.79	16.44	14.46	21.38	17.06	13.67	17.61	12.36	14.76	22.17	11.56	19.91	29.91	19.51	18.27	10.7	17.84	11.61	9.99	15.09
ENSMUSG00000010406	Mrpl52	TRUE	55.91	50.65	73.44	43.39	45.03	55.47	66.5	32.36	69.23	65.77	82.11	77.8	92.9	96.82	111.92	66.65	59.16	61.16	228.58	82.44	76.09	71.25	56.75
ENSMUSG00000010453	Kansl3	TRUE	12.81	9.69	13.04	9.21	10.59	11.58	10.96	8.86	12.63	11.38	12.86	11.14	11.27	11.17	10.57	12.2	8.64	10.9	6.11	11.2	10.67	10.55	8.76
ENSMUSG00000010517	Faf1	TRUE	7.3	15.21	9.98	13.6	10.14	8.94	10.38	13.49	7.04	8.66	8.86	8.09	6.96	9.65	8.27	8.26	9.14	7.01	7.86	7.66	7.38	7.56	11.79
ENSMUSG00000010538	Tsacc	TRUE	4.46	4.59	2.57	3.05	3.01	3.57	2.05	5.68	3.15	1.74	2.56	1.77	2.83	4.14	1.51	2.53	3.05	3.63	12.92	0.88	2.7	3.57	4.47
ENSMUSG00000010554	Mettl16	TRUE	3.29	4.43	4.91	3.56	4.99	4.35	5.16	5.36	4.18	4.02	3.81	4.6	4.07	5.17	4.36	4.81	5.03	3.72	4.08	4.62	5	5.52	4.88
ENSMUSG00000010601	Apol7a	TRUE	58.73	22.98	25.22	25.28	48.78	48.06	46.23	72.05	53.65	40.97	48.38	61.89	58.25	76.67	50.87	56.17	58.7	70.2	51.33	38.61	31.49	40.71	52.99
ENSMUSG00000010607	Pigyl	TRUE	12.63	9.31	16.3	8.9	14.35	13.79	16.01	5.79	16.71	16.28	15.71	12.76	13.79	17.43	21.19	9.62	10.93	14.76	42.43	15.44	14.19	14.33	11.08
ENSMUSG00000010608	Rbm25	TRUE	17.87	20.27	21.66	21.55	16.84	19.97	20.27	19.14	13.27	22.18	16.16	16.6	26.56	17.19	15.58	36.16	23.42	17.25	7.87	17.21	15.04	15.84	17.56
ENSMUSG00000010609	Psen2	TRUE	91.96	56.04	93.88	54.67	95.99	98.29	97.47	59.84	139.25	122.86	105.77	85.9	101.18	87.88	83.79	96.29	69.2	74.15	111.15	68.7	93.06	95.31	67.47
ENSMUSG00000010651	Acaa1b	TRUE	364.95	184.83	402.16	277.82	437.78	475.21	565.32	205.06	451.63	362.74	432.45	1033.47	928.07	746.78	963.72	928.48	778.31	730.13	774.26	835.32	986.34	745.97	593.92
ENSMUSG00000010663	Fads1	TRUE	90.06	83.06	85.65	77.5	103.66	82.41	90.26	62.11	88.71	85.32	100.55	115.66	134.36	113.04	119.37	119.34	141.36	125.28	74.79	131.78	125.31	102.87	123.86
ENSMUSG00000010721	Lmbr1	TRUE	0.9	1.03	0.87	1.44	1.51	1.18	1.13	1.77	1.48	1.49	1.65	1.58	1.15	1.54	1.6	1.28	1.5	1.07	1.98	1.69	1.34	1.26	1.28
ENSMUSG00000010751	Tnfrsf22	TRUE	0.17	0.42	0.35	0.15	0.34	0.51	0.42	0.75	0.21	0.24	0.44	2.3	1.22	1.89	1.1	1.24	1.27	0.92		1.53	0.68	1.08	0.86
ENSMUSG00000010755	Cars	TRUE	5.2	5.12	9.22	8.98	7.46	6.53	7.54	9.23	6.86	7.1	6.61	12.47	14.5	7.49	9.63	11.84	9.55	10.25	12.26	10.98	10.28	9.86	8.08
ENSMUSG00000010797	Wnt2	TRUE	0.75	0.95	1.1	1.13	1.08	1.24	1.34	0.55	1.21	0.96	1.19	1.12	1.18	1.48	1.3	0.88	0.95	1.49	2.11	1.32	1.08	1.76	1.15
ENSMUSG00000010911	Apip	TRUE	12.98	13.43	12.63	11.36	15.61	17.64	13.96	16.44	16.54	11.7	14.65	20.58	18.18	21.9	19.74	17.87	17.23	20.07	37.84	17.2	17.68	17.48	22.43
ENSMUSG00000010914	Pdhx	TRUE	16.95	20.34	20.93	19.47	23.6	22.82	25.83	18.64	17.51	24.52	16.77	21.34	21.23	14.87	20.35	24.17	18.8	16.98	18.97	18.11	18.81	17.99	17.06
ENSMUSG00000010936	Vac14	TRUE	6.62	4.17	6.16	5.15	5.67	5.66	5.56	4.23	5.49	5.66	5.71	12.98	12.41	10.11	10.56	12.75	12.83	11.94	5.88	9.89	7.94	9.02	8.86
ENSMUSG00000011034	Slc5a1	TRUE	0.15	0.17	0.28	0.16	0.31	0.2	0.31	0.23	0.23	0.15	0.25	0.23	0.15	0.26	0.38	0.28	0.29	0.3	0.11	0.3	0.27	0.2	0.2
ENSMUSG00000011096	Akt1s1	TRUE	28.67	25.1	31.6	28.17	27.04	23.32	29.02	22.11	26.58	31.16	26.41	23.86	31.69	26.21	28.49	29.27	24.77	22.34	30.53	24.33	24.06	21.92	29.06
ENSMUSG00000011114	Tbrg1	TRUE	16.49	15.87	17.34	14.07	21.56	20.59	21.86	14.78	20.31	17.85	19.31	17.68	24.98	18.55	20.07	18.2	18.45	20.3	36.36	18.92	24.83	19.73	15.17
ENSMUSG00000011148	Adssl1	TRUE	13.43	10.15	16.23	10.1	10.76	14.54	19.38	10.61	13.24	14.93	14.94	12.44	19.26	11.47	12.82	16.55	9.24	10.55	10.53	12.36	13.55	12.75	14.09
ENSMUSG00000011158	Brf1	TRUE	8.13	6.07	8.75	3.81	7.49	6.42	7.89	6.97	6.81	7.45	8.45	7.81	8.47	7.85	6.61	10.02	9.79	5.78	5.51	5.79	7.59	6.74	8.23
ENSMUSG00000011179	Odc1	TRUE	43.5	56.74	48.14	62.18	52.49	55.14	44.55	58.32	45.65	32.34	38.68	60.24	57.78	68.89	73.39	54.04	80.69	63.23	117.32	60.12	82.68	73.07	65.03
ENSMUSG00000011254	Thg1l	TRUE	0.99	1.15	1.21	2.78	1.95	1.82	1.37	0.73	0.99	0.91	1.6	1.77	1.08	2.62	2.62	1.87	2.59	1.56	1.84	1.22	1.45	1.16	1.12
ENSMUSG00000011256	Adam19	TRUE	0.13	0.21	0.12	0.15	0.15	0.16	0.19	0.15	0.16	0.11	0.17	0.27	0.34	0.17	0.28	0.45	0.32	0.22		0.35	0.29	0.18	0.14
ENSMUSG00000011257	Pabpc4	TRUE	17.77	22.32	25.2	19.17	18.23	19.58	20.33	15.66	17.96	18.16	18.77	12.84	17.29	15.4	14.07	15.39	14.37	13.88	8.98	13.78	19.77	13.79	15.05
ENSMUSG00000011263	Exoc3l2	TRUE	1.73	1.38	2.11	1.57	1.67	1.45	2.05	0.87	1.94	1.87	1.86	2.07	2.45	1.89	2.21	2.37	1.78	1.94	0.94	2.02	2	1.73	1.52
ENSMUSG00000011305	Plin5	TRUE	37.42	48.48	81.53	36.33	24.77	30.04	39.8	7.8	25.94	40.81	29.64	20.31	24.85	20.95	24.67	23.73	21.97	27.84	47.41	32.26	58.3	42.75	26.74
ENSMUSG00000011306	Sugp1	TRUE	6.41	6.76	8.07	6.47	6.7	6.68	8.4	6.31	7.27	7.1	6.59	5.35	7.85	5.23	6.4	7.9	4.91	5.32	6.19	6.08	6.64	5.95	5.18
ENSMUSG00000011382	Dhdh	TRUE	43.49	35.34	43.49	36.03	39.91	43.78	49.83	48.93	46.79	51.14	48.14	50.15	49.74	45.48	47.26	53.29	42.33	40.65	34.55	39.87	40.44	42.49	46.61
ENSMUSG00000011427	Zfp790	TRUE	3.68	3.2	3.06	3.61	3.97	3.15	3.31	3.88	3.01	2.96	2.91	2.44	2.54	2.97	2.47	2.54	2.45	2.66	1.37	2.65	2.46	2.6	2.37
ENSMUSG00000011658	Fuz	TRUE	5.12	3.14	3.86	3.97	4.73	5.45	5.53	3.21	5.69	4.63	5.71	2.83	5.49	3.84	5.01	4.72	3.62	3.26	5	4.21	3.5	3.8	2.39
ENSMUSG00000011752	Pgam1	TRUE	94.65	80.37	98.98	69.81	99.8	97.54	99.14	69.17	103.03	93.99	97.23	147.04	129.43	125.07	139.95	125.24	125.71	120.53	126.57	124.8	142.95	137.7	115.56
ENSMUSG00000011831	Evi5	TRUE	39.63	52.98	47.8	47.1	47.06	49.61	41.53	54.05	48.5	49.13	42.14	44.01	42.79	40.46	38.5	50.56	44.35	36.82	41.39	46.02	36.85	42.85	47.33
ENSMUSG00000011832	Evi5l	TRUE	0.98	0.67	1.27	1.05	1.51	2.02	1.67	1.12	1.69	1.86	1.57	1.93	2.51	2.48	2.85	2.04	2.51	1.72	1.37	1.79	1.77	2.23	1.63
ENSMUSG00000011837	Snapc2	TRUE	6.04	3.01	3.71	5.19	3.54	3.69	4.65	2.67	4.76	5.25	4.95	5.79	4.27	4.66	5.28	4.59	4.46	4.71	5.22	7.54	4.61	6.62	4.94
ENSMUSG00000011877	Git1	TRUE	3.78	2.78	4.52	2.44	3.7	4.24	4.49	2.36	3.07	3.73	3.99	4.93	6.75	3.53	4.39	6.61	4.36	4.5	3.4	5.87	5.82	4.55	4.27
ENSMUSG00000011884	Gltp	TRUE	2.33	1.66	2.47	1.23	2.14	2.04	2.69	1.45	2.74	2.7	2.43	2.26	5.18	2.94	4.22	3.35	3.42	3.91	4.04	3.41	3.12	4.09	2.46
ENSMUSG00000011958	Bnip2	TRUE	22.46	17.49	15.71	22.14	17.9	18.05	18.19	23.93	18.21	17.46	20.8	24.69	23.5	24.32	28.63	23.52	29.79	29.44	38.03	28.08	23.09	26.98	21.84
ENSMUSG00000011960	Ccnt1	TRUE	6.08	8.73	7.19	6.76	7.72	5.62	9.26	6.37	5.27	8.44	5.32	5.19	7.26	7.05	5.21	6.38	5.2	5.27	3.54	5.34	5.69	5.33	4.07
ENSMUSG00000012017	Scarf2	TRUE	0.68	0.59	0.98	0.51	1.1	1.01	1.02	0.37	0.84	0.9	0.89	1.24	2.08	1.32	1.68	1.65	1.02	0.85	0.93	1.33	1.29	1.03	1.4
ENSMUSG00000012076	Brms1l	TRUE	0.96	1.48	0.65	0.66	1.39	1.64	1.95	1.2	1	1.32	0.85	1.3	2.01	0.8	0.93	1.51	1.54	1.16	2.27	2.16	1.43	1.45	1.33
ENSMUSG00000012114	Med15	TRUE	8.9	8.75	12.22	10.16	8.69	9.82	9.88	9.25	9.04	11.9	9.74	7.14	14.68	7.65	8.83	16.2	8.54	8.18	4	9.56	8.88	8.29	7.95
ENSMUSG00000012117	Dhdds	TRUE	6	5.46	5.66	4.92	6.65	6.93	6.72	5.91	7.47	7.75	6.03	6.48	9.12	8.31	6.95	7.36	6.95	8.22	6.4	7.3	7.65	8.4	6.14
ENSMUSG00000012123	Crybg2	TRUE	0.5	0.59	0.51	0.74	0.47	0.34	0.43	0.3	0.31	0.74	1.21	2.58	6.22	3.25	4.54	6.38	3	3.05	3.21	4.36	3.25	3.17	2.58
ENSMUSG00000012187	Mogat1	TRUE	0.25	1.93	1.03	1.2	0.94	0.99	1.35	0.72	1.51	0.39	1.29	14.44	12.09	19.06	20.09	12.66	22.45	16.42	20.06	16.05	13.2	14.12	16.37
ENSMUSG00000012296	Tjap1	TRUE	2.71	2.53	3.84	2.08	1.78	2.76	3.45	1.49	2.9	2.35	1.76	3.31	2.96	2.24	1.9	2.55	1.11	3.42	1.81	2.87	2.01	1.15	1.76
ENSMUSG00000012350	Ehf	TRUE	0.12	0.5	0.62	0.67	0.33	0.23	0.17	0.21	0.27	0.12	0.24	0.12	0.27	0.21	0.19	0.61	0.3	0.21		0.18	0.39	0.23	0.21
ENSMUSG00000012405	Rpl15	TRUE	138.23	128.2	156.68	141.56	123.7	127.86	124.89	110.56	146.97	130.9	139.71	131.68	162.49	140.91	151.96	109.66	121.4	128.23	419.81	140.46	140.6	156.56	113.97
ENSMUSG00000012422	Tmem167	TRUE	3.62	4.68	3.12	4.48	4.53	4.47	3.57	4.47	3.5	2.97	3.24	4.09	3.71	3.62	4.72	3.07	4.43	3.97	7.17	4.26	3.52	3.75	4.26
ENSMUSG00000012428	Steap4	TRUE	25.81	21.11	24.63	24.97	20.85	20.02	20.03	20.04	19.29	18.36	24.05	45.74	52.15	40.15	50.68	38.17	48.92	60.26	37.48	173.3	59.32	46.33	41.23
ENSMUSG00000012429	Mplkip	TRUE	7.39	9.17	5.04	5.33	6.22	5.8	9.47	10.58	6.49	7.03	7.65	5.02	5.3	7.38	5.67	8.24	7.8	6.45	15.26	4.78	5.34	7.42	7.99
ENSMUSG00000012443	Kif11	TRUE	0.23	0.23	0.24	0.21	0.12	0.2	0.11	0.17	0.15	0.18	0.15		0.14	0.16	0.16	0.13	0.14	0.25		0.17	0.12	0.14	0.11
ENSMUSG00000012483	Rpa3	TRUE	3.5	3.86	1.82	3.02	2.21	2.68	2.28	8.19	3.67	5.16	2.72	2.93	4.61	6.67	3.87	2.76	4.36	3.69	15.19	4.76	2.31	4.46	4.69
ENSMUSG00000012519	Mlkl	TRUE	1.1	1.17	1.42	1.11	2.13	1.8	1.64	3.23	1.17	1.84	0.99	1.64	3.43	1.91	1.96	1.84	1.7	3.52	2.47	1.95	1.91	1.91	1.22
ENSMUSG00000012535	Tnpo3	TRUE	16.41	18.61	19.35	18.85	16.63	20.34	16.19	19.74	16.25	18.02	17.97	15.05	15.62	12.83	15.15	14.58	13.33	13.93	9.58	15.71	14.05	13.74	15.86
ENSMUSG00000012609	Ttll5	TRUE	3.84	2.12	3.41	2.22	5.23	2.73	3.23	4.38	4.13	3.36	3.97	5.02	4.62	3.52	2.61	3.58	2.98	3.68	1.13	3.45	3.56	2.78	2.87
ENSMUSG00000012640	Zfp715	TRUE	2.55	3.46	3.77	3.25	3.19	2.98	3.13	4.07	2.56	2.81	3.15	2.84	2.85	2.73	2.33	3.36	3.18	2.2	4.7	3.35	2.54	2.48	2.6
ENSMUSG00000012848	Rps5	TRUE	181.97	153.4	200.56	143.13	152.35	160.17	171.2	113.51	200.38	173.36	178.48	156.14	191.22	150.57	205.74	130.28	113.63	156.76	586.27	178.14	198.26	175.47	120.54
ENSMUSG00000013033	Adgrl1	TRUE	0.49	0.91	0.33	0.74	1.21	0.36	1.47	0.4	0.5	0.54	1.05	1.03	1.11	1.6	0.54	1.63	1.01	0.68	0.26	0.53	0.58	0.33	1.29
ENSMUSG00000013076	Amotl1	TRUE	1.61	1.13	1.68	1.07	1.18	1.83	1.62	0.93	1.47	1.45	1.31	1.19	2.17	1.14	1.26	2.44	1.43	1.23	1.09	1.52	2.01	1.63	0.99
ENSMUSG00000013089	Etv5	TRUE	0.95	1.19	1.58	1.14	1.13	1.3	1.22	0.93	1.23	1.17	2.04	1.29	1.43	1.54	1.58	1.28	1.22	1.28	0.66	1.29	1.36	1.27	1.23
ENSMUSG00000013150	Gfod2	TRUE	1.44	1.51	3.01	1.15	2.61	1.8	2.25	1.06	3.06	1.92	2.46	2.82	2.82	2.04	2.36	3.19	2.75	1.32	3.21	4.82	3.15	2.4	1.33
ENSMUSG00000013155	Enkd1	TRUE	0.22		0.25	0.23	0.18		0.31		0.3	0.14	0.4		0.25	0.17	0.14	0.3	0.12	0.19	0.26	0.13	0.38	0.26
ENSMUSG00000013160	Atp6v0d1	TRUE	32.04	24.27	33.35	25.5	30.61	32.16	36.39	14.14	41.71	33.39	37.01	37.95	43.3	30.42	44.59	39.82	30.95	38.06	53.76	39.52	45.63	35.25	33.13
ENSMUSG00000013236	Ptprs	TRUE	0.75	0.95	0.99	1.37	1.73	1.5	4.29	1.52	1.04	1.57	1.16	0.74	2.91	1.88	1.79	2.01	1.27	0.99	1.18	1.05	1.55	0.97	1.74
ENSMUSG00000013275	Slc41a1	TRUE	0.85	0.53	0.8	0.6	0.76	0.61	0.81	0.99	1.21	1.55	1.44	0.93	1.13	0.53	1.04	1.41	0.98	0.97	0.2	1.75	0.77	0.72	0.57
ENSMUSG00000013419	Zfp651	TRUE	0.27	0.22	0.1	0.13	0.18	0.53	0.56	0.19	0.15	0.34	0.21	0.99	1.2	0.75	0.76	0.46	0.31	0.81	0.59	0.45	0.59	0.74	0.41
ENSMUSG00000013465	Nelfb	TRUE	6.43	4.86	6.17	6.1	6.69	7.73	8.37	5.78	10.44	8.38	10.37	7.33	8.84	8.12	10.53	9.3	5.87	6.41	7.4	8.97	10.66	9.44	9.03
ENSMUSG00000013495	Tmem175	TRUE	3.36	1.89	2.3	2.41	2.92	3.27	3.57	1.84	4.21	2.49	4.52	3.67	3.75	3.83	3.02	3.2	2.75	2.8	1.9	2.98	3.54	2.98	2.87
ENSMUSG00000013539	Tango2	TRUE	30.1	41.13	40.36	34.88	21.58	23.19	31.54	22.6	24.45	35.81	33.75	16.47	21.27	19.29	21.53	23.66	25.7	28.83	47.51	20.33	20.03	23.15	24.74
ENSMUSG00000013593	Ndufs2	TRUE	115.97	95.06	115.43	95.08	113.73	114.91	127.39	90.5	129.36	122.27	134.07	136.06	128.17	135.61	144.35	114.47	117.72	125.77	176.21	119.36	159.24	156.34	114.62
ENSMUSG00000013622	Atraid	TRUE	65.06	57.43	60.29	52.6	54.81	54.85	63.59	45.73	62.73	60.42	69.35	79.38	79.49	83.07	89.28	71.17	70.56	72.05	134.92	78.79	86.02	84.34	72.46
ENSMUSG00000013629	Cad	TRUE	0.96	0.71	1.75	0.8	1.35	1.93	1.38	0.63	1.48	0.99	1.12	0.92	2.01	1.09	1.62	2	1.4	1.03	0.45	1.39	1.26	1.44	1.64
ENSMUSG00000013646	Sh3bp5l	TRUE	3.47	2.33	4.02	2.56	3.58	3.34	4.41	1.52	4.85	3.58	3.55	5.01	5.93	3.49	4.63	5.08	3.74	3.44	4.73	5.05	5.45	5.21	2.95
ENSMUSG00000013662	Atad1	TRUE	20.84	27.85	19.77	25.72	21.03	19.63	18.22	26.98	16.26	18.76	21.09	20.78	15.79	20.34	20.45	15.94	22.46	19.73	10.1	20.38	17.99	21.38	24.82
ENSMUSG00000013663	Pten	TRUE	27.08	35.79	27.48	34.06	27.63	27.21	26.75	33.13	25.29	25.37	29.36	29.49	23.82	28.52	28.35	27.2	33.61	30.16	12.99	29.64	27.65	29.95	35.08
ENSMUSG00000013698	Pea15a	TRUE	5.28	3.99	4.08	5.02	5.64	6.35	5.12	5.83	5.67	5.25	3.89	7.76	11.41	7.41	10.43	8.32	9.79	8.39	16.26	9.95	8.46	7.98	7.25
ENSMUSG00000013701	Timm23	TRUE	87.89	83.61	99.24	76.88	90.63	100.63	108.34	86.63	109.04	97.73	85.33	102.72	97.5	95.81	118.17	94.52	88.83	103.22	267.19	93.46	116.62	120.44	93.87
ENSMUSG00000013707	Tnfaip8l2	TRUE	0.61	0.79	1.25	0.52	0.81	0.56	0.54	0.12	0.82	0.55	1	0.66	1.53	1.09	2.32	1.99	0.81	1.1	4.78	1.19	1.51	1.28	0.74
ENSMUSG00000013736	Trnt1	TRUE	8.35	10.16	8.72	7.74	8.24	6.64	6.94	9.38	8.45	7.97	8.06	8.17	7.41	8.79	9.13	8.84	9.11	8.34	16.35	7.55	9.48	9.48	9.57
ENSMUSG00000013787	Ehmt2	TRUE	16.32	9.97	14.84	12.22	14.79	15.62	17.78	9.63	18.04	17.93	18.87	17.72	23.52	14.94	17.29	22.17	14.33	16.29	12.63	18.27	18.19	15.32	12.51
ENSMUSG00000013822	Elof1	TRUE	23.08	18.62	21.49	22.82	23.88	24.77	26.19	20.43	25.74	21.2	23.59	23.24	25.97	21.55	29.82	23.12	21.58	22.26	91.45	21.54	25.64	25.56	23.55
ENSMUSG00000013833	Med16	TRUE	5.49	4.7	5.18	3.66	6.46	6.27	6.96	3	7.35	6.5	6.93	8.18	9.65	9.38	9.09	7.86	7.05	7.69	5.09	8.87	9.32	8.29	6.9
ENSMUSG00000013846	St3gal1	TRUE	10.53	15.38	20.66	11.84	18.79	17.9	17.19	12.86	17.53	16.04	16.36	17.07	15.32	15.76	11.83	18.6	15.37	12.87	8.43	20.55	19.97	13.82	11.68
ENSMUSG00000013858	Tmem259	TRUE	44.89	36.79	46.55	34.09	41.68	47.51	50.28	22.01	45.57	48.1	45.53	47.39	56.34	45.6	50.82	58.88	41.25	43.01	36.98	49.13	51.75	49.53	36.1
ENSMUSG00000013878	Rnf170	TRUE	8.07	5.85	7.35	8.98	8.23	6.8	6.28	10.53	7.41	7	8.66	10.99	9.64	11.1	10.21	12.49	11.5	10.34	8.51	12.35	9.2	12.6	12.21
ENSMUSG00000013921	Clip3	TRUE	0.18	0.96	2.15		0.45	0.11	0.61	0.81	0.43	0.67	0.43	0.38	1.6	0.59	0.28	2.65	0.45	0.39	0.42	0.88	0.49	0.73	0.41
ENSMUSG00000013973	Dedd	TRUE	15.64	11.48	13.76	10.43	14.9	16.85	15.13	10.82	17.01	12.07	15.43	14.17	15.54	11.11	15.01	18.12	12.69	11.62	13.3	12.1	12.85	15.06	14.13
ENSMUSG00000013997	Nit1	TRUE	62.14	62.51	74.22	55.38	69.58	68.16	83.74	53.88	80.73	83.18	75.89	75.64	87.67	79.69	80.86	78.45	62.81	80.22	98.64	75.82	85.36	79.14	60.04
ENSMUSG00000014039	Prdm15	TRUE	1.14	0.87	0.67	0.61	1.16	1.93	1.82	1.64	0.73	1.19	0.73	1.58	1.47	0.93	0.61	1.32	0.55	1.16	3.23	1	1.3	0.95	0.55
ENSMUSG00000014074	Rnf168	TRUE	3.17	3.6	3.93	3.44	3.9	3.93	3.3	4.09	3.38	3.59	3.15	3.61	3.55	3.3	3.06	3.46	2.83	2.82	5.08	3.63	3.1	2.9	2.69
ENSMUSG00000014075	Tctex1d2	TRUE	0.28	0.62	0.35	0.94	1.53	0.3	0.54	1.05	0.39	0.92	0.45	1.23	1.16	1.19	0.99	1.1	1.53	0.91	1.25	0.68	1.59	1.69	1.37
ENSMUSG00000014077	Chp1	TRUE	158.55	188.13	153.77	178.67	172.28	182.77	156.67	179.11	146.92	147.46	151.11	134.53	113.82	137.17	126.79	124.57	149.69	149.71	76.22	151.16	141.2	147.1	167.09
ENSMUSG00000014158	Trpv4	TRUE	0.21	0.24	0.37	0.27		0.11	0.13	0.16		0.2	0.26	0.25	0.16		0.18	0.25	0.26	0.24	0.18	0.32	0.23	0.29	0.14
ENSMUSG00000014164	Klhl3	TRUE	1.94	2.27	2.26	1.79	1.23	1.9	1.8	1.71	1.66	2.08	1.95	1.01	1.04	1.02	0.82	1.7	1.1	1.07	0.53	1.13	1.43	0.93	0.76
ENSMUSG00000014177	Tvp23b	TRUE	11.05	10.96	8.65	10.83	9.24	9.88	8.04	12.89	11.86	6.83	13.33	16.71	11.18	12.58	17.47	9.33	15.48	13.58	22.97	17.79	15.2	17.48	15.97
ENSMUSG00000014195	Dnajc7	TRUE	25.58	29.52	32.84	20.1	27.47	24.88	29.13	23.35	28.64	33.26	30.54	22.41	28.08	24.36	23.79	32.88	23.9	27.03	20.98	23.87	28.62	28.56	23.69
ENSMUSG00000014226	Cacybp	TRUE	19.29	21.8	18.39	24.51	16.86	16.98	17.01	20.11	16.54	14.13	13.68	13.45	14	14.28	13.37	14.43	15.41	12.85	26.5	13.73	11.62	13.65	14.27
ENSMUSG00000014232	Cluap1	TRUE	2.59	3.16	3.18	4.23	3.11	3.2	3	4.27	3.32	1.81	2.65	3.15	3.76	3.56	2.51	2.91	3.22	2.78	5.43	3.01	3.55	3.14	3.18
ENSMUSG00000014243	Zswim7	TRUE	9.05	8.35	9.57	8.27	8.12	8.94	7.32	4.57	8.15	5.53	8.52	12.19	11.44	10.83	12.61	9.29	11.33	12.83	38.33	11.66	15.36	14.29	13.05
ENSMUSG00000014245	Pigl	TRUE	2.06	1.24	1.77	1.05	1.67	2.38	2.23	1.55	1.6	1.74	1.88	1.34	2.27	1.44	1.88	2.32	1.85	1.72	1.3	1.61	1.81	2.25	1.05
ENSMUSG00000014294	Ndufa2	TRUE	72.68	53.99	68.57	60.43	60.81	62.01	62.54	50.96	70.63	72.46	58.94	78.55	89.76	87.41	98.18	64.11	72.5	75.25	246.91	70.92	81.52	80.76	70.88
ENSMUSG00000014301	Pam16	TRUE	19.88	12.51	17.75	17.8	12.94	14.2	17.93	12.13	14.74	18.45	17.69	15.84	22.21	20.24	20.54	15.81	15.97	17.1	51.8	18.47	20.26	20.56	14.11
ENSMUSG00000014303	Glis2	TRUE	0.17	0.28	1.05	0.41	0.8	0.25	0.65	0.2	0.19	0.35	0.45	0.81	0.99	0.86	0.65	1.9	0.35	0.42	0.34	0.55	0.37	0.4	0.81
ENSMUSG00000014313	Cox6c	TRUE	253.1	213.71	216.46	225.03	234.11	237.82	237.18	256.04	266.14	233.01	282.45	327.97	278.13	317.75	351.39	227.48	330.63	312.58	724.6	334.9	321.73	326.25	358.32
ENSMUSG00000014329	Bicc1	TRUE	0.77	1.17	1.1	1.01	1.07	1.04	0.99	1.05	0.89	1	0.83	1.11	2.08	0.92	1.42	1.5	1.14	1.43	0.68	0.91	0.82	1.08	0.8
ENSMUSG00000014349	Ube2z	TRUE	11.84	9.31	11.81	8.19	11.36	11.02	12.92	7.94	12.82	12.22	11.88	11.47	13.98	10.61	11.93	12.35	10.74	10.18	11.82	12.59	14.2	12.32	10.4
ENSMUSG00000014353	Tmem87b	TRUE	7.18	11.05	8.73	7.65	6.48	7.65	6.51	7.53	5.63	7.2	8.18	7.28	7.69	8.29	8.14	8.31	9.91	8.12	5.24	9.26	10.6	10.06	9.61
ENSMUSG00000014355	Anapc1	TRUE	9	11	8.52	12.08	11.82	14.04	13.77	16.1	8.55	11.92	12.77	8.41	9.66	4.74	6.28	13.8	9.28	8.12	3.98	9.1	9.33	8.28	10.84
ENSMUSG00000014361	Mertk	TRUE	5.96	7.63	7.64	7.46	7.25	6.85	6.28	8.84	5.89	6.61	7.54	6.68	7.41	6.96	7.54	8.28	9.68	9.07	3.12	7.14	5.7	6.88	7.22
ENSMUSG00000014402	Tsg101	TRUE	29.86	31.54	31.78	32.36	28.93	34.03	36.97	25.96	33.91	34.44	25.99	27.56	44.61	31.6	35.25	41.96	26.93	37.49	54.97	28.59	34.12	34.29	27.11
ENSMUSG00000014418	Hps5	TRUE	4.01	3.65	3.16	3.87	3.09	3.67	3.82	4.88	3.36	2.58	3.64	5.26	4.95	5.65	4.54	6.63	5.25	5.23	3.05	5.67	5.53	4.3	5.91
ENSMUSG00000014426	Map3k4	TRUE	3.96	1.83	3.59	4.45	3.54	3.28	3.5	3.3	3.59	4.27	3.57	4.05	5.89	3.85	3.89	4.37	3.64	4.65	1.31	4.35	2.94	3.53	2.36
ENSMUSG00000014444	Piezo1	TRUE	0.68	0.38	1.72	1.18	1.87	0.96	1.02	0.68	1.9	0.86	1.41	1.31	2.99	2.1	3.07	3.23	1.71	1.53	1.21	2.58	1.75	2.29	0.94
ENSMUSG00000014470	Rnf166	TRUE	6.61	4.4	5.62	3.16	5.97	5.52	5.18	3.79	4.99	6.9	4.52	5.91	9.41	6.45	6.58	5.71	4.53	5.47	9.36	6.08	6.53	6.17	7.24
ENSMUSG00000014496	Ankrd28	TRUE	8.51	8.89	7.54	9.43	7.11	6.96	8.13	7.92	7.41	7.91	8.89	6.79	6.37	8.28	6.92	7.19	9.44	9.22	5.54	7.91	8.02	8.49	9.29
ENSMUSG00000014498	Ankrd52	TRUE	6.02	3.63	6.53	4.16	5.13	5.5	6.76	2.6	5.46	6.33	6.59	4.29	6.32	3.29	4.06	7.41	4.16	3.76	1.42	4.94	5.34	4.28	3.1
ENSMUSG00000014504	Srp19	TRUE	15.85	14.27	14.96	17.6	14.72	14.82	18.94	25.63	14.28	17.02	12.18	15.56	20.48	20.01	16.73	18.68	18.66	16.55	33.33	16.95	17.44	14.09	18.87
ENSMUSG00000014542	Clec4f	TRUE	27.35	35.73	33.9	36.72	37.91	33.69	29.99	36.73	28.47	30.19	26.13	37.64	34.28	38.22	45.74	27.14	31.8	53.36	69.27	39.86	36.77	36.87	36.26
ENSMUSG00000014547	Wdfy2	TRUE	3.47	2.91	3.07	3.04	2.9	3.48	3.63	2.63	3.46	2.95	3.57	3.42	3.08	2.98	3.03	3.32	2.89	2.84	1.52	3.46	3.17	3.49	3.19
ENSMUSG00000014550	Rbsn	TRUE	2.26	2.44	2.85	2.29	2.49	2.51	2.47	1.77	2.88	2.56	2.53	2.08	2.52	2.05	2.27	2.62	2.35	2.13	0.98	2.69	2.72	2.51	2.54
ENSMUSG00000014551	Mrps25	TRUE	4.53	4.01	7.07	4.74	4.94	7.31	6.24	6.77	6.16	6.72	5.47	6.67	9.74	7.42	6.62	9	5.87	6.28	19.76	7.16	6.01	6.15	5.66
ENSMUSG00000014554	Dguok	TRUE	6.58	5.21	6.67	5.92	5.99	6.15	6.26	4.41	6.86	6.4	7.18	5.1	10.17	6.76	9.91	7.61	5.97	6.83	10.39	7.14	7.2	7.07	6.92
ENSMUSG00000014592	Camta1	TRUE	7.25	4.73	3.62	7.67	2.84	4.24	4.45	7.08	6.35	2.5	2.91	6.58	4.67	11.75	7.64	1.85	5.6	6.79	10.38	8.04	6.98	7.9	7.45
ENSMUSG00000014599	Csf1	TRUE	2.01	1.13	1.55	0.88	2.54	2.19	1.89	3.1	2.54	1.58	1.34	3.94	3.58	1.71	2.93	3.26	3.98	2.95	1.77	2.24	2.92	2.76	2.31
ENSMUSG00000014601	Strip1	TRUE	3.62	3.16	4.35	3.23	3.45	4.59	3.91	3.32	4.36	4.13	3.85	3.84	5.79	3.52	3.65	3.94	2.96	3.46	2.51	4.6	3.52	3.66	3.14
ENSMUSG00000014606	Slc25a11	TRUE	30.04	15.98	30.06	18.14	29.57	32.33	34.27	14.02	33.12	29.5	37.89	28.29	33.51	27.1	31.2	27.93	22.21	26.74	39.68	25.83	35.49	32.73	24.58
ENSMUSG00000014633	Cmc2	TRUE	6.84	3.32	9.09	4.5	4.12	3.67	6.56	3.28	9.21	6.25	5.71	4.78	7.22	5.64	8.12	8.8	4.31	4.79	16.58	7.58	7.02	7.74	4.59
ENSMUSG00000014668	Chfr	TRUE	5.03	5.24	5.47	4.71	6.36	7.4	6	6.92	6.57	5.98	6.79	5.92	6.53	5.94	7.47	6.85	5.96	5.23	6.65	7.98	7.45	7.02	6.87
ENSMUSG00000014704	Hoxa2	TRUE	0.1	0.15	0.34	0.39	0.12	0.12	0.18		0.18		0.22	0.17	0.2	0.35	0.28	0.1	0.4	0.3	0.21	0.35	0.18	0.29	0.25
ENSMUSG00000014748	Tex261	TRUE	22.89	16.35	20.25	15.65	22.02	21.38	21.58	20.99	24.77	22.04	25.86	29.34	28.14	26.92	29.04	22.42	22.59	29.48	17.08	28.87	30.64	30.72	24.9
ENSMUSG00000014763	Fam120b	TRUE	4.05	4.85	5.16	5.19	3.53	3.93	3.94	3.93	4.17	3.81	4.94	5.02	5.3	3.64	4.4	5.45	5.51	4.54	4.52	5.34	4.54	4.1	5.31
ENSMUSG00000014767	Tbp	TRUE	8.95	6.55	7.32	9.75	6.54	8.16	7.29	10.03	6.5	7.19	5.3	5.09	7.66	8.6	6.83	11.79	8.1	5.82	8.58	5.71	5.49	4.85	5.32
ENSMUSG00000014769	Psmb1	TRUE	61.02	63.76	56.85	66.23	60.93	61.85	58.1	69.73	65.59	55.97	57.18	68.51	63.48	75.64	74.07	55.09	69.41	82.43	144.94	63.5	68.67	75.49	70.72
ENSMUSG00000014771	Pdcd2	TRUE	11.99	15.08	10.55	15.41	17.16	13.26	15.43	17.78	14.51	12.76	13.85	17.22	14.78	18.26	17.61	15.34	16.35	18.51	33.05	10.71	15.6	17.94	20.22
ENSMUSG00000014773	Dll1	TRUE	1.71	0.63	0.98	1.12	0.56	0.94	1.39	0.91	0.68	0.91	1.59	1.71	0.89	1.32	1.22	2.25	2.23	1.84	0.79	1.46	2.39	0.92	0.89
ENSMUSG00000014776	Nol3	TRUE	0.26	0.32	0.31	0.21	0.35	0.25	0.46	0.25	0.25	0.16	0.27	0.61	1.51	0.68	0.87	0.95	0.84	0.66	0.84	0.86	1.16	0.7	0.4
ENSMUSG00000014778	Fhod1	TRUE	0.63	0.89	0.95	0.94	0.93	1.48	0.66	0.37	0.98	0.93	0.93	1.21	1.08	1.03	1.03	1.19	0.65	0.49	0.66	0.95	0.67	0.83	0.44
ENSMUSG00000014791	Elmo3	TRUE	11.41	5.07	8.17	4.86	10.25	8.86	11	5.5	11.96	11.18	12.36	9.43	11.01	8.02	11.25	10.75	5.74	7.51	9.68	8.81	9.44	7.35	6.97
ENSMUSG00000014837	4931428F04Rik	TRUE	0.28	0.19	0.2		0.13	0.74	0.2	0.24	0.18	0.2	0.16	0.19	0.43	0.1	0.15	0.47	0.28	0.15			0.1	0.1	0.45
ENSMUSG00000014846	Tppp3	TRUE		0.15	0.48		0.12	0.12		0.12	0.3	0.47	0.18	0.28	0.35	0.1	0.16		0.95	0.2	0.24	0.28	0.18	0.36	0.18
ENSMUSG00000014850	Msh3	TRUE	6.55	4.64	5.89	7.32	7.52	7.53	6.27	10.46	5.61	6.35	5.98	6.46	6.37	6.71	5.29	7.02	6.59	5.9	4	5.4	4.75	5.56	7.06
ENSMUSG00000014852	Adamts13	TRUE	0.67	0.7	0.83	0.6	1.06	0.92	1.07	0.56	1.07	1.01	1.08	0.89	1.78	1.27	0.98	1.77	1.06	1.1	0.55	0.74	1.33	1.01	0.82
ENSMUSG00000014856	Tmem208	TRUE	17.33	11.04	19.57	15.44	22.75	20.19	19.08	10.1	24.46	22.19	24.7	20.13	19.5	22.55	24.04	18.05	17.06	19.12	79.29	24.2	26.79	23	16.34
ENSMUSG00000014859	E2f4	TRUE	8.59	6.83	8.39	6.9	7.47	9.09	10.32	4.68	9.07	9.64	8.98	7.34	10.42	7.12	7.83	11.72	6.61	7.49	8.64	7.99	9.96	7.66	5.62
ENSMUSG00000014867	Surf4	TRUE	85.33	52.05	81.43	52.69	74.64	75.65	76.52	45.78	75.29	69.73	68.29	61.82	81.22	75.97	71.95	72.16	63.82	62.61	60.09	77.48	75.97	68.41	57.95
ENSMUSG00000014873	Surf2	TRUE	10.99	14.28	14.94	12.82	11.77	14.23	12.94	14.85	12.35	15.67	11.57	16.16	18.73	18.45	12.4	20.76	17.05	16.95	24.55	12.71	10.54	12.81	14.32
ENSMUSG00000014905	Dnajb9	TRUE	64.02	56.85	41.48	74.12	51.56	57.64	51.38	47.77	47.2	31.95	39.46	44.47	38.32	43.58	47.29	41.57	52.57	40.37	58.14	61.8	49.27	42.38	54.28
ENSMUSG00000014907	Naf1	TRUE	1.31	2.05	1.57	2.02	2.16	1.83	1.55	2.57	1.6	1.56	1.77	2.35	1.67	1.85	1.84	1.48	1.83	2.05	0.98	1.89	2.19	2.01	1.91
ENSMUSG00000014932	Yes1	TRUE	10.61	13.46	10.43	12.58	11.72	10.98	9.74	13.93	9.99	9.98	9.97	11.27	9.17	10.3	9.69	7.77	10.66	9.7	6.38	9.9	9.19	9.48	11.98
ENSMUSG00000014956	Ppp1cb	TRUE	32.26	50.35	31.16	41.47	35.39	37.05	31.92	39.31	32.04	32.71	34.86	38.67	29.44	35.35	36.9	27.09	34.23	34.71	53.84	35.72	33.79	38.33	35.53
ENSMUSG00000014959	Gorasp2	TRUE	50.04	42.77	43.68	46.14	47.16	50.51	52.96	40.76	47.63	51.31	42.2	53.49	59.95	49.97	55.65	58.11	54.61	56	44.18	52.54	55.34	53.83	53.65
ENSMUSG00000014980	Tsen15	TRUE	1.87	1.85	3.18	2.07	2.73	4.1	2.7	1.7	3.44	2.43	3.38	1.97	3.31	2.83	2.4	4.19	2.34	4.09	7.35	2.72	3.26	2.5	1.7
ENSMUSG00000015002	Efr3a	TRUE	11.64	17.26	10.52	14.5	16.81	16.51	13.56	16.42	12.17	12.58	13.42	16.41	12.96	17.54	15.32	14.45	18.12	16.77	7.55	17.64	14.68	13.6	19
ENSMUSG00000015013	Trappc2l	TRUE	4.58	5.76	6.9	3.89	8.35	10.44	7.88	7.85	7.36	4.09	5.54	8.63	12.21	6.49	8.56	8.05	10.43	6.99	20.95	8.09	9.94	9.73	5.29
ENSMUSG00000015016	Acsf3	TRUE	10.94	7.63	11.19	6.4	12.47	13.58	14.54	6.73	14.04	12.19	12.43	16.31	16.75	16.23	16.64	16.81	11.08	14.9	13.85	15.81	17.99	15.75	13.08
ENSMUSG00000015023	Ddx19a	TRUE	10.7	11.28	11.92	8.51	11.39	13.04	13.23	10.17	11.93	12.87	12.74	11.09	13.75	9.19	11.61	10.86	10.48	11.1	12.09	11.14	12.84	11.15	10.97
ENSMUSG00000015027	Galns	TRUE	2.86	2.97	3.69	2.19	2.23	2.18	2.53	1.73	2.67	3.67	2.47	3.3	4.72	2.74	3.39	3.17	2	3.59	2.42	3.44	3.31	2.36	2.22
ENSMUSG00000015053	Gata2	TRUE	0.67	0.67	0.22	0.17	0.61	0.81	0.75	0.27	0.37	0.45	0.29	0.7	0.51	0.31	1.09	1.36	0.8	0.8	0.35	0.88	0.69	0.57	0.34
ENSMUSG00000015083	C8g	TRUE	221.63	167.18	176.25	192.78	186.99	184.57	191.52	182.59	197.65	204.26	191.04	248.86	200.29	287.67	261.78	188.55	228.77	219.13	574.6	212.05	231.22	200.04	248.68
ENSMUSG00000015085	Entpd2	TRUE	0.88	0.78	1.73	0.31	0.62	0.86	0.76	0.26	0.81	1.14	1.46	3.1	3.67	2.33	3.69	1.74	1.35	2.66	1.64	2.7	3.15	2.38	1.87
ENSMUSG00000015087	Rabl6	TRUE	6.45	4.29	7.31	6.25	6.42	4.25	9.75	4.07	6.91	5.63	7.12	7.31	8.41	5.03	5.11	8.75	6.56	6.34	8.06	5.87	6.49	5.36	5.75
ENSMUSG00000015092	Edf1	TRUE	136.54	124.54	198.03	132.06	139.68	181.43	199.9	131.41	152.15	181.13	104.2	153.68	229.41	155.47	156.87	212.45	145.32	169.94	388.44	136.52	140.4	140.78	121.02
ENSMUSG00000015094	Npdc1	TRUE	1.54	1.17	1.14	1.04	1.55	1.27	1.4	0.66	1.33	1.87	1.19	2.3	5.13	2.99	3.5	3.86	2.23	4.11	3.81	2.88	2.94	1.45	1.1
ENSMUSG00000015095	Fbxw5	TRUE	14.36	9.83	16.18	8.89	13.64	17.7	19.36	8.07	16.26	18.45	17.68	21.64	25.34	19.2	24.4	23.93	16.6	17.92	16.64	19.63	21.9	21.34	15.78
ENSMUSG00000015112	Slc25a13	TRUE	124.16	133.84	113.85	130.81	132.89	129.92	125.84	128.76	128.39	120.2	134.48	107.55	85.02	106.19	96.37	86.42	106.24	111.61	74.41	91.09	93.99	99.89	109.58
ENSMUSG00000015120	Ube2i	TRUE	44.83	42.2	36.68	40.2	42.44	46.13	43.56	62.55	47.84	43.52	40.78	57.89	61.04	64.07	58.88	57.27	55.56	56.54	51.89	53.12	54.96	55.18	51.11
ENSMUSG00000015126	Tsr3	TRUE	6	4.55	6.96	4.88	7.33	6.44	8.24	6	8.19	9.08	8.49	6.8	8.7	7.91	9.29	7.75	6.38	7.29	14.7	7.57	8.33	8.78	6.8
ENSMUSG00000015127	Unkl	TRUE	6.08	7.67	8.64	6.11	8.71	9.46	7.59	4.39	9.56	8.08	7.21	3.44	4.72	5.87	4.78	6.88	5.46	4.33	5.38	6.24	4.41	4.37	4.46
ENSMUSG00000015133	Lrrk1	TRUE	2.05	1.49	1.95	0.59	2.36	1.64	2.08	1.2	2.4	2.31	1.96	3.77	2.52	1.83	2.04	2.32	2.22	2.15	1.03	1.67	3.08	2.08	1.36
ENSMUSG00000015134	Aldh1a3	TRUE	0.42	0.1	0.18	0.17	0.27	0.28	0.28	0.34	0.16	0.25	0.2	0.27	0.61	0.67	0.28	0.49	0.53	0.27	0.17	0.3	0.24	0.24	0.25
ENSMUSG00000015143	Actn1	TRUE	5.79	3.67	6.4	4.19	5.73	5.44	7.72	5.28	6.33	7.67	7.49	7.28	10.09	6.84	7.43	9.92	7.35	6.4	3.43	6.14	5.65	5.2	3.58
ENSMUSG00000015149	Sirt2	TRUE	28.62	21.28	34.87	21.27	27.15	26.87	30.63	16.47	31.46	30.9	29.35	25.32	35.23	25.18	27.12	28.88	23.58	23.07	22.58	27.75	29.74	26.74	18.83
ENSMUSG00000015165	Hnrnpl	TRUE	34.72	28.75	31.26	35.07	40.57	38.59	41.56	40.77	35.68	39.99	41.05	37.29	43.17	38.01	43.4	45.43	48.92	42.46	39.41	33.42	39.59	40.52	36.32
ENSMUSG00000015176	Nolc1	TRUE	9.68	14.42	14.02	11.74	11.08	10.16	14.59	11.79	8.44	12.86	6.78	9.52	13.12	11.75	9.22	15.9	9.82	9.93	7.1	8.71	10.43	8.93	8.19
ENSMUSG00000015189	Casd1	TRUE	8.31	8.31	6.05	12.33	9.29	7.41	8.78	8.74	7.94	8.56	7.52	6.77	4.74	7.49	5.87	4.24	8.19	5.46	2.56	6.93	7.26	8.17	9.38
ENSMUSG00000015202	Cnksr3	TRUE	2.03	1.61	2.39	2.23	2.93	2.73	1.72	2.29	2.91	2.88	2.39	2.35	2.52	2.5	2.76	2.42	2.44	2.35	0.98	2.55	2.08	1.96	2.04
ENSMUSG00000015214	Mtmr1	TRUE	9.91	11.27	8.69	10.52	11.17	10.73	9.56	11.3	8.15	9.79	9.82	12.97	10.76	14.58	10.91	10.03	13.05	13.9	5.02	11.43	10.22	12.02	13.81
ENSMUSG00000015217	Hmgb3	TRUE	7.75	5.19	4.99	11.09	9.46	11.81	9.11	14.01	8.89	7.68	7.74	12.85	11.43	12.58	13.73	9.36	12.38	12.34	20.41	12.13	10.42	13.17	12.14
ENSMUSG00000015222	Map2	TRUE	0.28	0.66	0.24	0.79	0.47	1.93	0.93	0.23	0.51	0.26	0.38	0.71	0.3	0.6	0.19	0.29	1.28	0.11	0.68	0.59	0.33	0.46	0.1
ENSMUSG00000015224	Cyp2j9	TRUE	3.61	2.63	2.94	4.85	2.49	3.37	2.26	3.98	2.9	3.9	3.76	3.54	4.64	2.45	2.77	5.5	7	2.99	2.64	2.7	2.24	3.58	3.21
ENSMUSG00000015243	Abca1	TRUE	13.67	13.3	14.44	13.17	18.86	19.31	19.31	20.8	17.42	17.88	17.11	18.26	22.78	20.81	19.74	27.77	21.33	22.05	5.64	21.55	24.57	22.73	18.12
ENSMUSG00000015247	Nipsnap3b	TRUE	25.94	24.47	29.07	29.53	32.31	35.1	30.31	27.93	28.11	24.75	28.97	35.7	42.84	38.59	41.45	38.83	38.22	40.17	64.59	38.42	35.53	34.99	35.61
ENSMUSG00000015289	Lage3	TRUE	13.55	12.18	13.46	12.11	11.15	14.73	16.59	9.89	17.16	13.7	17.5	15.32	19.14	17.84	19.56	18.8	13.65	18.63	62.73	15.59	21.88	20.64	14.97
ENSMUSG00000015290	Ubl4a	TRUE	10.16	8.06	9.67	9.29	9.16	9.28	11.22	6.08	11.68	11.17	11.01	9.89	14.78	12.7	13.83	13.68	9.84	10.7	29.53	13.12	12.82	13.44	10.3
ENSMUSG00000015291	Gdi1	TRUE	21.84	21.55	16.68	24.06	24.71	16.14	18.17	21.65	18.7	22.3	20.79	20.77	23.19	16.42	17.84	17.86	26.57	20.64	15.21	17.88	17.01	19.31	19.87
ENSMUSG00000015305	Sash1	TRUE	5.87	5.94	6.33	5.98	6.95	6.53	5.6	5.72	6.12	7.67	6.42	4.66	5.96	5.06	4.7	5.58	4.92	4.63	1.9	5.26	5.89	5.41	4.84
ENSMUSG00000015312	Gadd45b	TRUE	6.91	6.62	5.03	3.58	6.6	6.72	6.8	4.36	4.67	6.38	3.13	2.19	3.35	4.64	1.91	1.33	2.49	2.37	6.5	5.09	7.55	4.34	6.95
ENSMUSG00000015335	Zdhhc12	TRUE	7.27	6.3	8.58	4.98	7.55	8.6	10.57	5.6	10.1	9.78	9.99	9.02	10.7	8.46	8.94	8.64	7.96	8.95	9.2	7.43	8.88	7.87	6.16
ENSMUSG00000015337	Endog	TRUE	14.79	14.37	18.55	13.08	11.29	13.18	17.13	6.34	11.27	18.35	13.06	11.27	13.5	9.74	14.25	12.65	9.4	12.07	27.96	9.31	14.54	12.34	8.83
ENSMUSG00000015340	Cybb	TRUE	2.28	2.89	1.71	3.43	2.54	2.48	1.7	3.78	2.26	2.55	2.17	4.17	4.51	4.35	6.61	3.44	4.64	6.98	3.66	4.83	3.84	4.66	3.68
ENSMUSG00000015341	Golga7	TRUE	35.38	30.93	30.9	32.77	37.14	40.67	34.38	39.48	39.82	35.84	37.91	35.37	33.81	36.01	39.12	34.92	40.56	37.85	44.67	35.92	36.32	39.94	38.51
ENSMUSG00000015342	Xk	TRUE	1.04	0.74	0.92	1.24	1.34	1.09	1.08	1.19	1.16	1.04	1.32	1.07	1.06	1.04	1.05	0.94	1.06	1.24	0.59	1.23	0.87	1.2	1.12
ENSMUSG00000015354	Pcolce2	TRUE	0.62	0.71	0.62	0.96	0.88	0.51	0.2	0.91	0.37	0.48	0.3	0.6	0.38	0.99	1.82	0.48	0.66	1.28	0.55	0.36	0.29	0.88	0.44
ENSMUSG00000015355	Cd48	TRUE	1.47	1.63	1.07	1.11	1.33	0.72	0.57	1.82	1.13	0.46	0.88	1.78	1.74	1.39	3.29	1.06	1.84	2.19	3.08	1.82	1.41	1.77	1.39
ENSMUSG00000015357	Clpx	TRUE	30.03	47.68	47.75	45.48	57.2	44.72	39.38	66.07	52.5	41.76	37.26	33.47	28.81	38.05	37.36	28.42	41.96	36.37	30.79	52.84	53.87	54	64.46
ENSMUSG00000015363	Trabd	TRUE	32.89	20.81	29.54	22.96	24.69	25.39	33.54	12.31	33.29	29.9	31.45	27.11	30.48	23.26	30.09	28.14	23.09	24.3	36.01	28.81	33.27	28.9	21.02
ENSMUSG00000015377	Dennd6b	TRUE	1	1.16	1.34	0.62	1.37	1.11	1.15	1.29	1.79	1.93	2.17	1.65	1.78	1.38	1.19	2.44	1.22	1.05	0.89	1.18	1.43	1.1	1.16
ENSMUSG00000015396	Cd83	TRUE	0.5	0.43	0.55	0.56	1.42	0.43	0.18	1.04	0.51	0.29	0.5	1.66	1.85	2.69	3.34	1.55	2.68	2.58	3.31	1.31	0.97	1.51	1.06
ENSMUSG00000015405	Ace2	TRUE	0.1	0.37	0.13	0.29	0.16	0.16	0.11	0.36	0.23	0.16	0.25	0.37		0.29	0.12	0.23	0.2	0.23	0.15	0.28	0.24	0.14	0.28
ENSMUSG00000015437	Gzmb	TRUE	0.13	0.26	0.17	0.1	0.1		0.41	0.27	0.42		0.12	0.21	0.25		0.24	0.2		0.71	0.38	0.17	0.19	0.14
ENSMUSG00000015451	C4a	TRUE	2.26	1.14	4.12	1.63	1.49	1.78	4.55	2.63	4.62	4.58	4	4.29	9.65	5.37	7.93	6.74	3.39	8.52	18.94	8.32	9.71	6.47	2.59
ENSMUSG00000015461	Atf6b	TRUE	5.98	6.68	6.16	5.78	7.77	5.58	6.61	8.95	7	6.47	5.87	6.32	6.89	5.33	7.22	7.27	5.08	6.18	4.56	6.8	6.65	6.06	5.89
ENSMUSG00000015468	Notch4	TRUE	0.61	0.6	2.38	0.7	0.44	0.78	1.24	1.49	0.88	0.88	0.76	0.55	1.51	0.86	0.77	1.79	3.09	1.38	1.51	2.27	1.05	1.16	3.65
ENSMUSG00000015474	Ppt2	TRUE	29.29	22.1	19.75	30.8	16.05	21.42	20.65	15.92	20.69	19.4	24.34	19.55	20.71	20.34	21.98	23.75	20.81	23.15	12.51	25.12	23.57	22.12	19.01
ENSMUSG00000015478	Rnf5	TRUE	37.79	20.91	39.99	17.1	32.68	27.59	36.65	12.41	44.72	37.16	40.6	29.4	41.47	34.79	35.94	38.16	22.13	23.52	51.6	30.42	41	28.76	24.05
ENSMUSG00000015488	Cacfd1	TRUE	10.64	6.49	8.86	8.3	8.07	7.89	8	5.42	10.07	9.52	11.69	8.19	12.24	9.86	11.18	10.46	7.54	7.01	8.79	11.48	10.72	10.22	7.56
ENSMUSG00000015501	Hivep2	TRUE	1	1.7	1.41	1.37	1.06	1.46	1.8	1.75	1.32	1.78	1.86	1.05	1.74	1.34	1.48	1.87	1.46	1.18	0.84	1.5	1.5	1.23	1.42
ENSMUSG00000015522	Arnt	TRUE	9.11	10.22	11.5	10.05	8.4	9.12	9.26	8.57	9.05	9.42	9.33	11.04	11.06	9.64	9.7	10.46	11.86	10.44	5.64	11.16	9.35	9.22	10.44
ENSMUSG00000015536	Mocs2	TRUE	68.59	58.1	68.91	65.79	74.21	64.02	57.57	63.39	67.4	59.49	62.95	78.47	67.54	88.71	77.88	56.64	92.74	88.65	140.97	72.06	79.51	91.85	98.47
ENSMUSG00000015542	Nat9	TRUE	26.01	13.94	21.04	12.42	21.23	21.74	27.59	16.74	29.11	24.75	26.73	26.17	25.03	22.53	24.21	29.3	17.12	23.65	42.05	20.69	23.73	23.31	18.6
ENSMUSG00000015568	Lpl	TRUE	4.05	3.53	3.13	3.89	5.43	3.99	5.19	7.47	4.75	3.7	5.77	9.52	9.89	7.91	13.26	6.34	8.34	10.86	9.01	10.1	12.44	9.15	5.38
ENSMUSG00000015575	Atp6v0e	TRUE	25.36	25.36	23.41	23.89	27.23	23.05	22.18	19.64	28.16	22.22	22.2	35.25	32.54	38.54	41.84	24.6	29.91	37.93	69.3	40.19	40.15	47.21	40.46
ENSMUSG00000015597	Zfp318	TRUE	7	5.12	8.06	5.36	7.37	5.68	7.19	7.77	6.32	7.3	6.57	5.43	7.62	3.8	4.94	7.88	7.07	6.07	2.67	8.25	4.91	4.69	6.36
ENSMUSG00000015605	Srf	TRUE	4.99	2.6	5.53	1.98	6.84	5.33	4.93	2.44	5.83	5.19	3.26	8.11	6.8	5.46	6.07	9.65	4.99	3.51	3.94	7.71	6.78	3.68	4.12
ENSMUSG00000015647	Lama5	TRUE	0.71	0.19	0.55	0.68	0.3	0.94	1.1		0.47	0.8	0.68	0.42	1.21	0.6	0.95	2.56	1.57	0.67	0.19	0.96	1.28	1.51	0.52
ENSMUSG00000015653	Steap2	TRUE	1.94	2.5	2.46	2.31	2.34	2.44	2.03	1.84	1.64	2.02	2.01	0.81	1.06	0.47	0.57	0.67	1.18	0.85	0.48	1.16	1.12	0.71	0.86
ENSMUSG00000015656	Hspa8	TRUE	1267.37	1722.21	1587.04	1404.8	1026.67	1326.24	1223.48	781.41	1117.58	1058.24	1087.18	613.26	643.35	678.58	575.29	872.22	504.2	629.04	855.6	801.16	823.23	610.65	643.06
ENSMUSG00000015659	Serac1	TRUE	1.28	0.58	0.94	0.58	0.96	1.07	0.96	0.84	1.25	1.35	1.18	1.15	1.25	1.04	0.61	1.11	1.14	0.91	0.86	1.09	0.61	0.95	0.55
ENSMUSG00000015668	Pdzd11	TRUE	11.22	9.34	9.82	10.77	14.55	13.77	11.91	11.76	13.26	9.55	10.48	16.72	14.14	15.09	15.47	14.85	14.33	15.54	21.92	12.65	14.13	15.54	14.82
ENSMUSG00000015671	Psma2	TRUE	29.59	29.44	26.9	40.85	33.93	36.14	27.17	50.95	29.16	29.91	27.2	34.94	33.18	32.82	33.63	24.23	35.29	36.88	52.98	26.85	25.89	34.95	34.62
ENSMUSG00000015672	Mrpl32	TRUE	23.75	24.96	24.93	32.1	25.16	25.62	23.98	34.54	22.63	26.13	16.65	27.26	28.07	30.8	24.93	30.57	28.43	30.25	68.34	21.96	20.85	21.45	27.52
ENSMUSG00000015697	Setdb1	TRUE	4.07	4.27	4.21	4.18	3.94	4.7	4.5	4.07	4.85	4.68	4.86	3.33	4	2.88	3.75	4.3	4.02	3.73	1.39	3.89	3.51	3.43	3.44
ENSMUSG00000015702	Anxa9	TRUE	0.29	0.15	0.57	0.15	0.34	0.46	0.17	0.34	0.27	0.47	0.53	0.16	1.32	0.5	0.58	0.54	0.65	0.34	0.73	0.46	0.56	0.41	0.47
ENSMUSG00000015711	Prune1	TRUE	5.1	4.8	7.89	5.89	7.55	6.82	6.17	5.18	6.79	6.92	7.39	8.89	13.78	7.5	10.83	9	9.5	10.7	8.09	12.49	9.27	10.31	7.43
ENSMUSG00000015714	Cers2	TRUE	130.23	103.08	112.2	83.51	116.88	110.37	117.23	104.33	130.83	115.23	133.12	194.2	181.04	204.27	199.34	188.94	188.74	193.79	127.23	209.54	200.96	198.56	165.52
ENSMUSG00000015733	Capza2	TRUE	59.13	84.08	59.48	94.6	61.57	65.02	56.04	83.5	56.75	56.88	51.64	67.52	61.42	73.81	72.74	62.06	87.31	78.28	91.36	69.17	55.81	69.01	83.69
ENSMUSG00000015745	Plekho1	TRUE	2.45	4.51	4.47	3.82	1.96	2.24	4.04	2.75	2.1	2.95	2.32	4.05	6.66	4.44	4.52	6.5	3.18	3.45	10.15	6.02	3.71	4.62	1.77
ENSMUSG00000015747	Vps45	TRUE	2	4.74	2.33	2.9	4.51	4.1	3.58	3.12	5.01	4.47	2.58	4.24	6.07	4.51	5.77	3.3	2.92	4.46	6.28	3.6	3.02	4.35	5.38
ENSMUSG00000015748	Prpf3	TRUE	6.05	4.78	4.88	4.84	5.94	6.64	5.44	7.28	4.9	5.13	4.57	3.45	6.23	4.88	2.75	7.27	4.54	3.16	4.99	5.49	5.14	4.15	3.09
ENSMUSG00000015749	Anp32e	TRUE	11.27	11.54	10.43	19.1	15.29	15.73	16.24	20.82	14.71	11.34	13.53	13.47	13.46	12.66	11.76	12.56	15.42	15.29	10.07	13.28	14.19	15.63	12.45
ENSMUSG00000015750	Aph1a	TRUE	36.18	27.1	37.62	28.2	31.17	37.38	37.68	24.92	46.14	37.63	49.85	36.52	30.9	33.96	39.2	29.08	30.55	35.98	29.38	35.22	44.73	37.93	34.05
ENSMUSG00000015755	Tab2	TRUE	19.86	27.75	21.45	27.28	26.25	24.59	22.49	31.25	22.5	28.46	17.06	19.95	18.89	18.65	17.77	22	23.9	20.2	11.9	22.91	20.31	18.67	22.12
ENSMUSG00000015757	Ppil4	TRUE	3.54	5.29	5	4.99	4.69	5.53	4.53	6.48	4.33	4.5	4.24	4.41	5.39	5.96	4.11	5.62	5.42	5	3.04	4.91	4.96	5.48	5.66
ENSMUSG00000015759	Cnih1	TRUE	32.01	30.55	30.98	33.03	33.27	35.02	29.24	33.39	35.08	28.48	32.56	52.16	42.94	50.48	50.02	37.9	46.5	46.35	99.24	44.04	45.62	52.14	52.34
ENSMUSG00000015766	Eps8	TRUE	0.58	1.28	0.66	0.7	3.1	0.68	1.46	3.14	0.74	0.8	0.65	1.32	2.09	0.78	1.47	1.27	1.43	1.63	0.82	1.02	1.3	1.01	1.98
ENSMUSG00000015776	Med22	TRUE	6.03	6.15	5.21	7.13	10.16	5.49	7.76	4.13	6.84	6.18	7.62	10.76	11.78	15.31	11.48	13.09	8.7	10.41	10.22	13.09	13.06	9.73	10.67
ENSMUSG00000015790	Surf1	TRUE	32.08	22.25	35.89	26.48	28.2	28.89	33.36	23.56	32.98	36.05	34.8	32.35	36.84	31.99	35.7	34.99	25.55	30.51	41.02	35.75	35.96	29.83	27.15
ENSMUSG00000015804	Med28	TRUE	7.63	8.34	6.87	6.19	10.63	7.67	12.63	8.03	13.09	8.85	10.2	10.26	11.16	10.21	12.36	10.53	6.67	7.76	22.93	10.84	9.06	10.41	7.77
ENSMUSG00000015806	Qdpr	TRUE	140.51	130.56	129.03	116.17	139.3	164.26	141.67	120.34	186.16	132.16	174.01	165.94	149.62	175.56	165.12	134.87	157.37	177.14	243.16	142.55	181.9	211.52	180.94
ENSMUSG00000015837	Sqstm1	TRUE	236.31	355.05	315.74	327.89	321.57	287.38	280.56	360.77	245.86	268.97	205.16	243.72	288.77	248.8	247.04	228.72	258.67	255.37	295.87	269.88	254.82	234.5	247.42
ENSMUSG00000015839	Nfe2l2	TRUE	27.96	29.03	23.32	21.26	28.74	26.66	23.83	29.37	22.33	22.82	21.63	44.25	48.19	52.8	43.29	56.16	38.45	36.41	33.13	36.49	36.27	39.72	34.21
ENSMUSG00000015843	Rxrg	TRUE	1.53	0.62	1.31	0.85	2.64	2.09	1.43	2.84	2.13	1.62	1.84	3.14	2.86	1.92	3.94	3.24	2.94	3.18	4.03	2.03	2.06	1.74	2.34
ENSMUSG00000015846	Rxra	TRUE	118.85	77.11	114.9	78.57	102.58	131.28	128.04	79.71	115.16	124.38	141.7	88.71	102.44	93.6	99.16	116.77	92.76	93.61	29.21	108.41	100.11	97.38	99.11
ENSMUSG00000015850	Adamtsl4	TRUE	0.58	0.38	0.62	1.33	0.52	1.22	0.73	0.22	1.22	0.62	0.58	0.6	1.49	0.36	0.69	1.94	0.86	0.79	1.29	1.47	0.85	0.78	0.44
ENSMUSG00000015854	Cd5l	TRUE	25.41	25.14	27.6	27.9	26.78	28.74	23.2	30.78	31.59	26.99	28.23	53.53	60.97	54.38	99.9	44.06	49.23	87.85	86.49	60.51	62.2	52.35	37.71
ENSMUSG00000015869	Prpsap1	TRUE	29.98	25.21	26.88	30.72	32.68	30.68	31.87	25.08	33.36	32.98	33.81	48.7	46.8	47.02	48.77	45.25	43.82	48.04	35.48	39	41.85	45.42	37.66
ENSMUSG00000015882	Lcorl	TRUE	3.5	2.83	3.96	4.33	3.66	3.38	2.02	3.73	3.24	2.64	2.62	2.9	2.79	3.26	3.25	2.88	4.75	2.9	1.99	4.29	2.85	2.95	3.14
ENSMUSG00000015889	Lta4h	TRUE	12.08	11.17	9.93	9.62	12.93	12.59	13.72	12.59	12.74	12.24	15.12	13.1	11.89	14.1	14.47	13.9	16.08	12.61	7.07	14.69	15.8	14.92	15.65
ENSMUSG00000015890	Amdhd1	TRUE	102.9	81.65	104.41	67.22	115.49	113.1	128.59	97.76	127.35	126.16	131.11	69.67	69.98	60.24	72.82	75.4	57.68	63.26	54.87	59.76	81.45	77.77	50.27
ENSMUSG00000015932	Dstn	TRUE	125	146.34	102.51	162.76	132.01	132.94	109.23	161.1	117.21	112.09	103.14	134.5	129.09	146.28	145.94	97.69	155.23	158.56	231.54	123.08	126.24	146.71	164.23
ENSMUSG00000015937	H2afy	TRUE	36.2	27.99	39.71	29.91	35.65	36.65	43.85	29.38	38.76	44.69	34.25	42.27	50.25	35.39	43.94	44.82	37.34	42.05	35.96	40.93	38.91	46.57	35.1
ENSMUSG00000015942	Gtf2ird2	TRUE	1.35	1.79	2.52	1.61	1.44	1.42	1.7	1.16	0.94	1.23	1.18	0.78	1.48	1.06	1.82	1.72	0.93	1.13	0.92	1.1	1.19	0.83	0.78
ENSMUSG00000015943	Bola1	TRUE	10.74	5.87	12.69	11.04	12.73	12.65	13.95	5.18	14.54	9.05	12.17	12.29	15.13	17.45	17.43	13.78	11.83	12.75	42.72	15.3	17.54	17.06	12.96
ENSMUSG00000015944	Castor2	TRUE	0.31	0.21	0.41	0.15	0.42	0.59	0.37	0.3	0.47	0.42	0.51	0.5	0.91	1.15	0.5	1.01	0.55	0.79	0.18	0.6	0.39	0.45	0.52
ENSMUSG00000015947	Fcgr1	TRUE	0.54	0.65	1.31	0.46	1.14	0.79	0.94	1	0.82	0.61	0.74	1.44	1.8	1.96	1.99	1.31	2.06	2.63	3.62	1.6	1.07	1.27	1.07
ENSMUSG00000015950	Ncf1	TRUE	1.13	2.37	1.71	2.09	0.94	1.01	1.76	1.46	1.07	1.56	1.11	1.71	1.59	1.39	1.71	1.5	1.61	2.26	2.18	1.62	1.35	1.4	1.33
ENSMUSG00000015961	Adss	TRUE	18.03	22.98	17.22	20.32	20.33	19.48	16.79	23.38	17.64	16.21	18.88	22.31	19.76	23.05	22.4	18.46	26.23	23.14	23.15	19.77	21.24	22.72	25.09
ENSMUSG00000015966	Il17rb	TRUE	5.05	6.41	4.63	4.82	5.29	6.5	5.66	5.48	4.73	5.72	4.92	4.33	4.23	3.56	3.49	3.89	3.65	3.67	3.31	3.37	3.5	3.28	2.22
ENSMUSG00000015968	Cacna1d	TRUE	1.21	0.51	1.5	1.01	0.68	0.85	0.87	0.66	0.95	0.8	1.2	0.92	0.72	1.09	0.87	0.82	0.66	0.85	0.27	0.68	1.05	0.83	0.64
ENSMUSG00000015970	Chdh	TRUE	44.66	37.64	43.43	41.14	47.1	46.17	45.16	48.36	44.89	44.79	46.4	49.56	45.74	42.17	43.47	49.16	43.12	44.01	17.26	45.55	41.27	40.56	42.74
ENSMUSG00000015971	Actr8	TRUE	12.92	11.24	12.42	10.93	11.49	11.54	15.29	10.99	11.59	12.9	11.23	10.02	13.72	9.59	11.44	10.87	10.4	9.81	11.21	10.48	11.26	11	9.72
ENSMUSG00000015994	Fnta	TRUE	19.64	22.3	17.64	24.39	21.74	22.31	18.94	30.92	22.07	18.46	16.37	23.93	20.99	24.58	25.15	17.67	26.9	24.34	33.75	22.45	21.11	26.24	25.45
ENSMUSG00000016018	Mtrex	TRUE	8.08	10.4	8.42	10.98	9.66	9.63	9.03	8.39	7.34	7.99	7.77	7.83	7.15	6.98	7.64	7.41	8.46	7.92	4.58	7.67	7.48	8.02	8.7
ENSMUSG00000016024	Lbp	TRUE	67.04	59.78	90.14	52.7	60.25	62.86	95.62	39.01	83.27	94.89	97.66	49.73	64.88	52.8	70.11	58.95	52.2	47.51	43.72	88.59	76.3	55.13	51.01
ENSMUSG00000016028	Celsr1	TRUE	1.27	2	3.51	1.76	1.84	2.29	3.66	1.07	2.09	2.48	1.86	1.39	2.27	1.26	1.29	4.47	2.51	1.28	0.78	1.69	1.94	1.31	1.31
ENSMUSG00000016087	Fli1	TRUE	1.05	1.23	0.85	1.26	1.16	1.88	1.2	1.2	0.93	0.89	1.12	2.16	2.02	2.2	2.15	1.83	1.84	1.59	1.77	2.09	2.01	1.84	1.33
ENSMUSG00000016128	Stard13	TRUE	4.74	3.89	4.51	3.59	4.98	4.22	4.61	3.14	5.73	4.43	4.52	2.37	2.95	7.32	3.02	4.31	2.53	1.93	1.74	3.86	2.75	2.37	2.7
ENSMUSG00000016181	Diexf	TRUE	3.94	3.48	3.17	2.72	3	3.47	3.57	2.81	3.24	1.87	2.8	2	2.42	2.33	3.45	3.94	1.83	1.43	2.37	2.68	3.46	2.61	2.09
ENSMUSG00000016194	Hsd11b1	TRUE	316.16	304.61	322.18	303.31	251.82	232.74	230.85	271.48	256.32	251.75	275.84	277.94	220.31	278.13	237.82	209.49	288.12	237.06	267.61	208.78	222.73	242.4	268.07
ENSMUSG00000016206	H2-M3	TRUE	0.65	0.52	0.73	0.2	0.3	0.79	0.41	1	0.84	0.79	0.55	1.14	0.74	1.18	0.9	0.59	1.01	1.48	2.04	0.95	1.4	0.77	1.03
ENSMUSG00000016239	Lonrf3	TRUE	1.16	1.52	1.7	2.42	0.58	0.6	0.61	0.67	0.75	0.78	0.96	1.01	1.09	1.22	1.38	1.72	1.63	1.28	0.33	1.28	0.82	0.92	2.22
ENSMUSG00000016252	Atp5e	TRUE	141.26	124.95	130.48	150.38	151.35	129.47	126.56	138.05	142.14	135.53	111.67	186.95	149.12	203.83	204.95	121.35	202.3	199.41	725.36	153.09	181.07	209.21	226.33
ENSMUSG00000016253	Nelfcd	TRUE	7.69	5.66	9.22	9.33	7.67	8.71	10.93	9.5	8.61	9.82	7.86	11.79	13.98	10.57	11.47	12.38	8.66	10.75	8.9	10.85	10.37	11.84	9.11
ENSMUSG00000016256	Ctsz	TRUE	133.9	125.75	167.72	122.57	126.22	142.24	142.48	94.72	153.09	145.64	129.25	148.31	200.36	144.67	193.36	149.75	147.56	166.05	154.1	155.49	186.82	152.84	123.2
ENSMUSG00000016257	Prelid3b	TRUE	31.03	43.64	33.18	37.98	30.39	36.56	34.82	33.25	22.63	31.3	22.45	33.31	30.86	36.99	30.28	30.75	39.04	35.55	40.67	30.48	31.08	34.08	34.25
ENSMUSG00000016308	Ube2a	TRUE	32.09	31.96	25.55	43.02	36.79	34.68	28.51	35.23	30.54	27.36	32.08	46.2	37.39	40.31	47.17	22.07	42.26	46.97	71.87	36.68	39.33	42.52	45.4
ENSMUSG00000016319	Slc25a5	TRUE	307.03	319.62	318.08	317.12	291.86	297.68	311.54	298.25	310.7	287.69	340.25	460.53	390.02	471.21	462.61	362.58	470.07	467.42	441.73	421.85	454.2	483.37	463.87
ENSMUSG00000016344	Ppdpf	TRUE	52.98	39.42	49.84	57.13	56.55	59.15	54.79	56.07	53.36	52.59	57.54	54.5	63.1	57.79	61.65	52.32	45.59	57.5	90.12	53.76	55.41	55.21	50.41
ENSMUSG00000016382	Pls3	TRUE	32.68	32.19	28.59	32.53	30.82	33.69	28.61	49.64	31.18	29.82	34.8	49.76	34.75	48.92	44.79	38.34	57.18	45.21	10.14	48.55	42.31	49.82	54.21
ENSMUSG00000016409	Nkap	TRUE	2.17	2.31	4.36	2.41	2.7	2.32	2.52	3.94	2.15	3.1	2.59	1.85	3.6	2.02	1.89	3.03	2.19	2.06	2.88	2.21	1.88	2.07	2.53
ENSMUSG00000016427	Ndufa1	TRUE	135.94	67.27	156.99	62.83	86.16	126.55	160.22	50.99	189.17	175.17	164.97	139.7	196.79	123.12	185.98	170.86	100.04	162.75	545.06	164.41	209.39	214.49	92.28
ENSMUSG00000016458	Wt1	TRUE	0.39	0.19		0.17	0.29	0.15	0.26	0.36	0.27	0.14		0.21	0.45	0.21	0.25	0.11	0.67	0.22	0.19	0.19		0.4	0.16
ENSMUSG00000016477	E2f3	TRUE	2.15	2.27	2.01	2.44	2.38	2.23	1.95	2.75	1.89	2.02	1.83	2.99	2.39	3.08	2.42	2.9	3.23	2.81	0.95	2.68	2.92	3.05	2.83
ENSMUSG00000016481	Cr1l	TRUE	34.63	36.84	24.64	34.89	40.24	40.92	24.51	41.49	31.35	27.44	31.53	36.37	27.96	42.59	34.57	27.05	38.12	41.13	38.8	31.96	36.86	39.2	39.37
ENSMUSG00000016487	Ppfibp1	TRUE	10.39	11.22	8.01	9.45	16.16	14.63	12.68	19.66	11.31	14.24	14.21	14.35	14.07	12.75	14.23	12.16	15.45	11.84	7.91	18.15	16.16	16.4	12.36
ENSMUSG00000016493	Cd46	TRUE	0.18	0.24	0.16	0.13	0.1	0.23	0.11	0.21	0.16	0.16	0.16	0.57	0.18	0.24	0.28	0.29	0.25	0.18	0.2		0.13	0.15	0.46
ENSMUSG00000016494	Cd34	TRUE	0.59	1.4	0.67	1.04	0.63	0.77	1.39	0.35	0.84	0.53	0.55	1.69	1.84	1.27	1.42	0.79	2.31	2.33	1.65	1.39	1.68	1.72	0.54
ENSMUSG00000016495	Plgrkt	TRUE	2.3	1.2	1.88	2.64	1.81	3.63	2.92	3.49	2.97	1.64	4.16	4.59	6.62	4.3	3.16	7.97	5.42	5.52	3.18	2.89	3.04	3.37	2.71
ENSMUSG00000016496	Cd274	TRUE	0.36	0.38	0.44	0.47	0.74	0.63	0.27	2.52	0.61	0.31	0.66	0.67	0.9	0.94	1.26	0.89	1.09	2.21	0.42	0.87	0.78	0.66	1.24
ENSMUSG00000016503	Gtf3a	TRUE	12.47	7.82	8.39	11.21	9.18	10.87	10.2	9.09	9.34	10.72	8.2	10.46	13.78	10.22	11.53	12.15	9.58	10.72	35.69	10.69	10.8	10.87	12.28
ENSMUSG00000016510	Mtif3	TRUE	16.28	20.21	19.71	24.26	20.94	20.06	26.26	22.97	22.58	22.52	19.05	27.81	25.6	17.8	22.1	20	19.4	25.04	46.06	21.79	23.84	20.92	20.99
ENSMUSG00000016520	Lnx2	TRUE	4.52	5.18	7.17	6.26	6.51	5.04	3.93	5.2	5.1	5.08	3.61	8.21	6.85	7.77	5.54	6.86	9.52	8.02	2.52	6.15	6.06	4.66	5.82
ENSMUSG00000016526	Dyrk3	TRUE	0.47	0.45	0.37	0.25	0.48	0.33	0.57	0.65	0.46	0.39	0.41	0.24	0.84	0.39	0.56	0.77	0.75	0.48	1.03	0.5	0.52	0.44	0.57
ENSMUSG00000016528	Mapkapk2	TRUE	16.95	22.73	21.57	21.03	21.57	18.89	26.27	25.67	20.34	16.44	22.43	30.54	29.97	35.35	29.43	25.09	26.04	34.03	17.4	26.41	27.44	29.41	23.92
ENSMUSG00000016534	Lamp2	TRUE	313.96	307.76	265.36	271.23	308.75	291.41	277.18	320.15	307.7	276.69	303.63	315.4	255.46	315.61	293.6	247.8	289.91	311.26	294.8	303.31	283.76	323.38	315.32
ENSMUSG00000016541	Atxn10	TRUE	44.16	45.39	36.24	51.06	50.04	49.79	48.84	54.93	46.41	41.43	43.15	53.6	47.02	51.42	52.99	42.19	52.71	53.49	40.8	47.43	51.16	46.81	47.89
ENSMUSG00000016554	Eif3d	TRUE	32.62	33.45	42.55	28.92	37.19	35.7	51.27	28.64	38.07	40.85	33.89	40.18	38.19	30.26	34.16	32.37	30.69	32.1	42.26	32.99	37.55	31.89	27.6
ENSMUSG00000016559	H3f3b	TRUE	76.63	99	93.54	94.7	96.68	88.01	94.4	99.57	92.57	89.27	108.98	132.85	141.23	136.81	156.69	112.87	147.82	171.46	204.8	151.88	147.19	141.73	147.33
ENSMUSG00000016619	Nup50	TRUE	8.08	12.58	10.84	9.54	8.12	10.12	12.12	9.83	7.76	10.46	9.27	10.43	10.9	8.15	9.91	11.95	9.62	11.85	10.01	9.36	9.37	8.09	8.42
ENSMUSG00000016637	Ift27	TRUE	3.64	2.62	3.21	2.08	2.46	3.8	3.62	1.56	3.21	2.29	3.39	3.01	3.19	3.55	3.31	3.32	4.46	4.08	7.23	2.2	3.77	2.76	2.73
ENSMUSG00000016664	Pacsin2	TRUE	16.94	13.46	18.38	21.59	21.09	22.2	25.07	19.16	22.22	23.72	22.97	27.29	30.56	28.68	31.66	29.72	27.85	28.64	15.63	26.59	26.14	26.37	20.43
ENSMUSG00000016756	Cmah	TRUE	14.48	15.79	11.99	21.72	22.95	20.61	18.8	20.08	14.32	17.14	11.17	12.46	13.14	10.5	11.09	13.61	13.48	10.75	4.48	13.37	11.33	11.31	12.31
ENSMUSG00000016757	Ttll12	TRUE	1.83	1.21	1.74	1.44	1.9	2.08	1.83	1.31	2.09	2.14	2.17	2.16	2.85	2.14	2.56	2.34	1.64	2.02	1.63	2.35	2.2	2.26	1.41
ENSMUSG00000016758	Bik	TRUE	3.13	0.84	2.62	1.86	2.92	2.41	2.61	1.56	4.36	3.12	6.12	0.77	2.1	1.2	2.02	1.73	1.05	2.03	6.24	1.42	1.55	2.14	1.18
ENSMUSG00000016831	Tox4	TRUE	8.5	10.1	9.76	9.74	8.96	9.12	8.95	8.88	8.27	8.56	8.85	7.21	7.75	7.13	7.19	8	7.47	6.85	6.11	8.17	8.12	6.84	7.95
ENSMUSG00000016833	Mrps18c	TRUE	21.04	19.67	16.98	20.75	22.3	18.98	18.84	32.8	22.6	16.9	22.15	23.44	19.96	23.17	23.84	15.74	29.04	26.89	55.15	24.13	19.37	28.31	26.1
ENSMUSG00000016918	Sulf1	TRUE	0.15	0.68	0.13	0.12	0.21	0.1	0.77	0.76	0.43	0.25	0.39	0.34	0.38	0.85	0.36	0.43	0.43	0.45	0.36	0.3	0.28	0.54	0.41
ENSMUSG00000016921	Srsf6	TRUE	21.74	27.67	23.59	28.36	22.41	20.35	20.39	23.38	17.59	18.42	19.89	19.38	24.09	16.74	19.27	24.96	23.17	17.21	18.64	21.68	20.73	19.61	19.68
ENSMUSG00000016933	Plcg1	TRUE	8.48	5.85	8.73	8.43	8.28	8.06	8.75	7.42	8.9	9.81	9.69	10.3	11.19	9.54	10.98	12.13	9.06	10.19	3.32	8.5	7.8	8.88	8.4
ENSMUSG00000016940	Kctd2	TRUE	5.99	3.7	5.7	5.35	6.33	6.28	7.39	6.07	6.89	5.89	6.63	15.24	11.97	9.28	12.16	9.78	8.63	9.61	9.63	11.34	10.38	10.85	8.75
ENSMUSG00000016942	Tmprss6	TRUE	115.09	73.48	127.51	67.34	92.54	94.86	112.52	52.22	122.47	120.65	115.24	142.04	158.66	129	149.67	152.85	112.18	127.2	83.52	138.79	146.84	155.24	107.88
ENSMUSG00000016946	Kctd5	TRUE	1.35	1.02	1.5	1.5	1.03	1.09	1.39	1.61	1.13	1.35	1.42	1.83	1.91	1.77	1.79	1.57	2.02	1.43	1.75	1.42	1.63	1.68	0.92
ENSMUSG00000016984	Etaa1	TRUE	1.02	1.58	1.16	1.67	1.29	1.07	1.07	1.09	1.33	1	1.29	0.62	0.64	0.53	1.03	0.52	0.98	0.86	0.67	1.27	1.13	1.01	1.34
ENSMUSG00000017002	Slpi	TRUE	1.36	0.47	0.54	0.43	1.06	0.44	1.14	0.73	0.4	1.62	0.97	1.54	3.6	0.97	2.39	1.28	2.11	1.29	5.54	2.33	2.47	1.22	1.64
ENSMUSG00000017009	Sdc4	TRUE	254.38	163.5	214.34	152.67	204.54	221.84	236.93	154.38	266.14	243.18	236.98	142.87	162.26	125.46	141.28	132.45	129.71	150	200.91	180.06	159.14	160.84	145.43
ENSMUSG00000017057	Il13ra1	TRUE	6.53	9.46	6.96	7.8	7.79	8.05	6.94	13.61	6.61	6.35	6.06	12.32	10.42	12.65	12.21	7.48	14.49	14.26	16.56	18.54	13.08	10.58	13.83
ENSMUSG00000017119	Nbr1	TRUE	61.66	73.57	60.21	61.08	68.41	67.65	67.21	72.41	63.35	62.75	67.68	47.7	55.18	53.35	48.47	55.76	47.95	48.78	18.22	50.25	51.77	48.82	50.94
ENSMUSG00000017132	Cyth1	TRUE	35.77	45.81	36.98	34.11	33.6	35.24	31.41	40.93	25.86	30.25	28.74	37.2	39.93	40.77	33.67	37.3	28.6	36.87	23.44	31.87	32.17	32.42	36.68
ENSMUSG00000017144	Rnd3	TRUE	4.83	5.11	4.61	6.86	6.22	6.33	5.05	7.09	5.29	5.13	5.58	7.78	6.96	7.05	9.22	7.08	10.71	9.71	4.04	10.75	5.97	6.85	6.88
ENSMUSG00000017146	Brca1	TRUE	0.59	0.97	0.31	0.4	0.44	0.59	0.66	0.45	0.66	0.68	0.65	0.48	0.73	0.32	0.87	0.64	0.54	0.97	0.9	0.94	0.37	0.47	0.64
ENSMUSG00000017167	Cntnap1	TRUE	0.11	0.34	0.37	0.28	1.08	1.24	0.59	0.39	0.77	0.58	0.25	3.34	5.58	2.4	5.63	3.9	3.94	3.2	2.49	5.64	6.2	4.61	2.14
ENSMUSG00000017176	Nt5c3b	TRUE	1.31	0.77	0.56	0.57	1.43	1.67	1.08	2.12	0.9	0.58	0.76	1.23	1.7	1.31	1.65	1.24	1.59	1.24	3.44	1.86	2.13	0.79	0.96
ENSMUSG00000017188	Coa3	TRUE	47.67	18.29	60.4	38.1	54.31	45.64	65.73	36.64	66.96	57.53	45.92	49.67	63.46	58.26	56.82	44.03	24.48	52.46	170.36	53.24	59.56	34.92	25.9
ENSMUSG00000017210	Med24	TRUE	3.46	3.55	4.69	7.8	4.26	4.61	4.04	5.44	5.16	3.88	5.82	4.02	5.95	4.43	4.59	4.94	5.14	4.58	1.68	4.51	4.26	4.95	3.88
ENSMUSG00000017221	Psmd3	TRUE	51.48	53.31	62.95	49.81	60.74	64.98	66.6	43.63	61.17	73.61	55.02	52.14	57.56	50.8	58.75	55.65	47.12	56.32	34.5	50.93	52.77	52.77	41.52
ENSMUSG00000017264	Exosc10	TRUE	7.91	6.93	9.44	6.63	8.87	9.85	9.8	5.88	7.78	8.95	7.85	6.07	9.4	5.4	7.33	8.04	7.55	6.64	5.43	6.87	7.41	6.5	5.83
ENSMUSG00000017286	Glod4	TRUE	43.7	25.4	29.26	44.78	46.39	39.78	24.89	45.57	44.87	29.63	43.71	45.17	41.41	74.73	61.28	35.29	62.29	45.39	63.57	56.53	50.37	72.63	73.07
ENSMUSG00000017288	Vps53	TRUE	13.08	13.33	13.24	14.3	14.09	16.97	14.7	16.24	15.32	16.48	15.44	12.75	14.45	15.8	14.29	14.45	15.06	14.01	11.61	16.25	15.23	15.23	13.32
ENSMUSG00000017291	Taok1	TRUE	6.77	8.37	6.32	8.2	7.41	8.12	6.52	9.74	6.29	6.41	6.6	7.8	6.78	7.44	6.71	8.4	9.13	7.29	2.5	8.41	7.17	7.87	8.99
ENSMUSG00000017299	Dnttip1	TRUE	5.64	5.09	6.56	4.75	6.22	6.17	7.56	4.94	7.16	5	5.85	7.4	7.79	6.98	7.71	11.23	5.92	8.06	7.37	6.2	6.46	6.64	4.89
ENSMUSG00000017307	Acot8	TRUE	12.03	6.78	8.6	10.6	13.49	13.88	13.67	3.3	12.41	9.8	11.7	12.9	15.11	13.22	15.66	13.42	9.89	16.28	22.46	13	12.61	12.9	10.45
ENSMUSG00000017309	Cd300lg	TRUE	8.87	6.19	7.64	6.33	6.63	7.85	7.09	4.65	9.13	7.39	6.83	6.44	8.04	6.46	8.91	8.63	7.52	6.54	6.08	8.05	7.14	7.67	6.21
ENSMUSG00000017344	Vtn	TRUE	1063.96	841.06	1422.67	719.36	894.41	1016.8	1221.77	582.15	1171.92	1353.65	1044.82	685.08	959.59	689.6	729.45	790.53	629.08	701.02	588.44	804.73	892.38	778.44	576.83
ENSMUSG00000017376	Nlk	TRUE	2.69	2.95	2.12	3.26	3.4	3.15	2.3	2.31	2.82	2.05	3.53	2.7	2.41	4.2	3.19	3.05	2.95	2.99	2.5	3.05	2.86	3.49	3.78
ENSMUSG00000017386	Traf4	TRUE	14.95	10.03	12.79	9.58	10.99	12.28	15.92	6.7	14.79	14.54	13.7	11.07	12.51	9.37	13.61	13.28	9.82	10.29	11.31	11.08	10.59	9.84	8.35
ENSMUSG00000017390	Aldoc	TRUE	4.57	1.7	3.69	3.37	3.98	2.54	2.61	1.87	3.81	4.08	3.35	4.09	7.53	3.8	5.19	3.98	5.33	4.52	5.96	3.81	2.76	3.51	2.5
ENSMUSG00000017404	Rpl19	TRUE	313.29	267.56	349.44	279.61	276.65	316.35	315.21	244.05	323.62	324.66	258.34	325.22	387.24	320.2	378.77	293.22	232.07	341.53	1408.79	319.21	331.04	366	236.66
ENSMUSG00000017405	Nek8	TRUE	1.01	0.74	1.5	1.2	0.84	1.69	1.81	0.93	1.67	1.72	1.6	1.05	2.22	0.98	1.28	1.9	2.02	0.86	2.53	2.03	2.6	1.38	1.4
ENSMUSG00000017417	Plxdc1	TRUE	0.44	0.18	0.12	0.14	0.24	0.18	0.28		0.31	0.59	0.18	0.19	0.41	0.45	0.39	0.32	0.38	0.28	0.26	0.28	0.31	0.16	0.21
ENSMUSG00000017418	Arl5b	TRUE	13.16	12.05	8.94	11.12	12.26	10.03	9.84	14.43	8.61	8.27	8.33	10.57	10.4	10.46	7.81	10.56	8.55	8.33	6.56	6.82	6.85	6.45	6.56
ENSMUSG00000017421	Zfp207	TRUE	29.1	34.75	25.49	28.95	40.19	40.77	33.03	41.48	35.27	32.98	32.17	37.36	40.84	41.74	39.16	42.82	39.43	36.02	43.62	35.1	37.29	34.94	36.12
ENSMUSG00000017428	Psmd11	TRUE	52.43	75.68	64.63	81.77	70.27	74.39	64.96	83.4	61.32	67.39	54.6	67.43	58.43	59.92	64.7	54.77	64.77	72.36	71.88	68.54	63.69	66.27	65.78
ENSMUSG00000017446	C1qtnf1	TRUE	5.71	5.02	6.44	4.76	4.67	6.06	5.06	2.52	5.14	5.29	5.91	6.04	8.07	7.03	7.76	7.98	6.59	5.79	4.49	8.09	6.28	6.53	5.8
ENSMUSG00000017453	Pipox	TRUE	146.51	130.19	133.52	132.44	116	124.72	113.68	156.65	136.21	118.13	147.02	120.85	108.07	128.25	116.68	93.86	134.44	120.5	89.33	101.7	116.95	117.5	125.94
ENSMUSG00000017466	Timp2	TRUE	4.44	4.91	4.36	4.27	4.89	4.56	4.84	3.7	4.36	4.65	4.36	4.9	6.84	4.47	4.73	5.04	4.64	4.87	5.06	5.05	4.82	5.05	4.54
ENSMUSG00000017478	Zc3h18	TRUE	11.9	13.38	16.05	12.06	14	13.66	17.3	11.57	12.29	16.43	10.82	12.96	17.73	12.75	12.02	16.76	13.04	11.49	6.38	11.94	10.47	9.68	10.7
ENSMUSG00000017485	Top2b	TRUE	13.34	17.47	10.85	15.83	17.2	13.44	12.19	22.82	12.43	12.35	15.06	9.56	7.56	9.97	12.39	7.75	18.31	14.83	2.66	9.57	8.92	7.69	12.63
ENSMUSG00000017491	Rarb	TRUE	0.53	0.89	0.6	0.58	0.91	0.87	0.87	1.03	0.93	1.46	0.71	1.65	1.89	1.49	2.04	1.96	2.25	1.61	0.92	1.55	1.35	1.39	1.54
ENSMUSG00000017493	Igfbp4	TRUE	787.95	381.96	1016.41	354.51	646.49	796.58	1017.07	273.51	787.62	956.95	866.42	495.32	919.64	511.96	598.89	914.92	469.16	525.49	762.06	574.05	781.28	654.68	441.01
ENSMUSG00000017548	Suz12	TRUE	5.86	7.85	5.75	8.73	7.24	6.42	4.78	9.53	6.05	5.23	6.2	6.01	4.5	5.81	6.09	5.28	7.17	6.75	2.82	5.93	6.08	7.3	6.46
ENSMUSG00000017550	Atad5	TRUE		0.1	0.1	0.2	0.21	0.23		0.32	0.2	0.15	0.13	0.14	0.35	0.19	0.15	0.28	0.26	0.36		0.16		0.14	0.19
ENSMUSG00000017561	Crlf3	TRUE	4.92	3.46	2.71	3.74	3.11	3.26	2.45	3.1	3.05	3.45	3.99	2.48	3.65	3.85	3.46	3	3.82	3.67	2.96	3.09	3.37	3.18	4.66
ENSMUSG00000017615	Tnfaip1	TRUE	9.53	8.8	9.01	7.7	9.44	10.73	9.14	8.38	9.34	8.46	9.6	11.75	12.03	9.66	12.07	10.65	10.43	10.1	7.09	13.28	13.57	11.71	9.49
ENSMUSG00000017631	Abr	TRUE	1.18	1.24	1.21	1.36	1.73	1.12	0.91	0.75	1.07	1.06	0.97	1.79	2.64	1.47	2.6	2.53	2.35	1.86	1.15	2.64	1.92	2.04	1.24
ENSMUSG00000017639	Rab11fip4	TRUE	2.47	1.01	2.44	2.63	2.64	3.47	2.63	1.73	2.61	2.96	2.71	1.01	1.51	0.81	0.5	1.13	1.22	0.77	0.34	0.78	0.77	1.44	0.5
ENSMUSG00000017652	Cd40	TRUE	0.22	0.34	0.14	0.34	0.29	0.14	0.75	0.49	0.11	0.22	0.14	0.33	0.72	0.87	0.42	0.19	0.13	0.29	1.05	0.18	0.31	0.48
ENSMUSG00000017664	Slc35c2	TRUE	8.91	3.76	6.3	7.2	8.63	8.52	11.4	4.18	11.72	9.41	12.08	12.75	16.65	12.29	17.64	12.94	9.35	14.6	8.76	13.95	15.18	11.97	11.52
ENSMUSG00000017667	Zfp334	TRUE	0.17	0.18	0.21	0.23	0.18	0.2	0.19	0.19	0.31	0.15	0.17	0.22	0.23	0.25	0.16	0.21	0.22	0.17	0.15	0.27	0.2	0.27	0.27
ENSMUSG00000017670	Elmo2	TRUE	2.49	2.33	2.19	1.96	2.88	2.53	2.43	1.85	2.59	2.6	3.07	2.69	4.09	1.71	2.8	3.37	2.54	2.63	1.44	2.71	2.95	2.82	2.27
ENSMUSG00000017677	Wsb1	TRUE	5.74	9.3	8.76	10.45	8.83	9.42	5.78	11.31	7.55	9.66	8.91	6.98	5.65	6.48	7.75	7.1	8.5	7.62	4.56	7.51	4.11	4.1	4.63
ENSMUSG00000017679	Ttpal	TRUE	6.69	6.18	8.01	7.42	6.91	5.15	4.43	3.93	4.39	5.11	5.93	4.57	5.2	4.23	4.64	4.12	4.84	4.08	3.29	7.81	4.93	5.63	5.72
ENSMUSG00000017686	Rhot1	TRUE	16.02	17.86	14.38	17.65	15.54	17.56	14.28	15.74	13.26	13	14.57	16.08	13.82	15.47	16.16	15.19	16.29	15.48	11.71	15.53	14.46	15.6	17.77
ENSMUSG00000017697	Ada	TRUE	1.2	1.04	1.19	0.49	0.59	0.7	0.69	0.53	0.91	1.08	0.98	0.53	0.76	0.92	1.15	0.76	0.63	0.5	1.44	0.74	0.68	0.84	0.53
ENSMUSG00000017707	Serinc3	TRUE	124.05	162.48	115.41	153.87	113.34	117.8	101.72	108.38	109.35	112.07	114.27	91.45	85.59	105.01	101.87	85.19	107.21	108.44	68.15	105.23	111.53	116.4	117.82
ENSMUSG00000017713	Tha1	TRUE	1.84	1.45	1.69	1.06	1.92	2.1	2.19	1.32	2.56	1.65	3.06	2.28	3.98	2.8	4.52	4.31	2.33	2.86	2.3	3.54	3.7	3.07	2.76
ENSMUSG00000017715	Pgs1	TRUE	2.92	2.2	3.37	2.3	2.83	3.08	3.41	1.87	3.01	3.86	2.38	3.54	5.07	3.29	4.83	5.16	3.63	4.31	4.46	5.04	4.66	4.56	2.78
ENSMUSG00000017716	Birc5	TRUE	0.66	0.81	0.56	0.76	0.1		0.7	0.48	0.63	0.98	1.41	0.95	1.14	0.85	0.6	0.91	0.63	1.15	1.43	0.38	0.36	1.02	0.52
ENSMUSG00000017718	Afmid	TRUE	112.09	88.89	123.23	81.77	69.26	84.09	100.92	73.3	99.77	111.07	102.77	61.82	57.3	65.59	51.24	68.55	54.81	59.48	47.7	42.75	79.92	58.24	54.33
ENSMUSG00000017721	Pigt	TRUE	21.55	13.41	20.03	12.26	17.86	22.73	23.55	10.57	25.66	23.19	22.43	22.16	29.26	21.34	27.31	29.84	18.29	22.76	11.22	25.4	27.59	24.79	17.31
ENSMUSG00000017723	Wfdc2	TRUE	4.92	3.19	8.27	4.06	4.45	3.84	6.81	4.86	6.47	6.38	5.35	35.16	46.36	33.14	43.35	33.74	59.06	29.02	97.09	32.23	32.84	29.16	24.67
ENSMUSG00000017734	Dbndd2	TRUE	0.2	0.62	0.5	0.5	0.61	0.63	0.82		1.11		1.24	2.23	1.12	0.22	2.37	1.42	2.03	2.38	5.74	2.63	2.17	1.41	1.97
ENSMUSG00000017737	Mmp9	TRUE	0.43	0.58	0.21		0.26	0.2	0.42	0.53	0.49	0.12		0.55	0.31	0.36	0.41	0.14	0.11		0.18	0.46	0.15	0.49	0.11
ENSMUSG00000017740	Slc12a5	TRUE	0.44	0.53	0.24	0.5	0.69	0.45	0.35	0.2	0.25	0.26	0.3	0.29	0.42	0.55	0.3	0.78	0.67	0.2	0.14	0.43	0.26	0.24	0.62
ENSMUSG00000017747	Ghdc	TRUE	6.09	4.25	6.11	3.57	4.42	4.83	6.01	2.06	5.2	6.6	5.45	5.28	8.85	5.58	7	8.74	4.75	4.36	6.23	6.71	5.64	5.37	5.17
ENSMUSG00000017754	Pltp	TRUE	9.28	7.32	8.09	6.49	10.03	9.94	7.6	5.28	9.4	8.38	8.29	52.57	55.04	56.33	52.42	61.09	49.86	49.52	42.06	62.11	38.13	57.21	67.72
ENSMUSG00000017756	Slc12a7	TRUE	14.46	9.74	16.08	12.26	10.69	12.5	17.83	11.96	15.54	19.18	22.16	14.29	21.54	13.68	17.65	30.6	18.17	18.01	7.99	16.64	12.79	14.34	10.99
ENSMUSG00000017760	Ctsa	TRUE	73.72	56.06	84.03	51.81	58.22	72.09	76.31	36.33	72.35	73.98	59.83	68.43	101.16	67.02	82.47	82.28	67.93	75.75	72.22	74.08	76.02	57.25	50.25
ENSMUSG00000017764	Zswim1	TRUE	1.98	1.5	1.75	1.37	1.72	2.99	1.53	1.36	1.68	2.94	1.62	1.47	1.1	1.25	1.34	1.51	0.85	1.01	1.06	1.5	1.21	1.68	0.71
ENSMUSG00000017765	Slc12a4	TRUE	4.24	3.25	5.24	3.3	4.19	4.43	6.05	1.6	4.59	5.53	4.54	4.29	7.93	5.28	5.2	4.42	4.39	4.81	2.9	8.05	7.02	4.49	2.59
ENSMUSG00000017774	Myo1c	TRUE	8.14	5.93	9.07	6.69	8.71	7.11	9.5	5.21	6.98	8.53	7.44	14.2	18.37	13.7	15.52	17.06	13.15	13.07	7.95	17.43	16.09	13.79	11.08
ENSMUSG00000017776	Crk	TRUE	24.04	25.35	21.6	29.17	23.7	23.66	22.31	27.64	19.63	20.67	21	25.58	22.47	24.21	23.51	22.88	25.26	24.98	33.61	24.63	22.15	21.95	25.48
ENSMUSG00000017778	Cox7c	TRUE	196.52	117.3	185.18	64.06	163.83	120.61	170.57	63.41	242.21	185.21	264.06	223.5	229.52	224.46	253.11	192.35	150.71	203.47	640.51	230.9	305.57	188.28	137.23
ENSMUSG00000017781	Pitpna	TRUE	30.42	33.76	31.39	36.92	31.98	32.94	32.84	34.28	30.58	33.76	27.24	42.17	48.14	37.03	45.49	41.22	42.08	43.5	56.73	40.7	40.41	41.42	44.03
ENSMUSG00000017801	Mlx	TRUE	16.5	17.66	15.43	23.06	16.28	19.69	16.76	17.64	16.51	13.91	15.82	14.7	17.62	14.43	16.2	13.44	17.45	15.89	30.93	17.18	15.9	21.24	16.32
ENSMUSG00000017802	Retreg3	TRUE	23.45	15.55	21.74	14.82	23.05	19.74	23.14	13.39	26.61	23.27	24.87	23.96	23.38	21.46	24.27	19.57	17.94	21.09	32.03	22.55	24.21	23.6	20.22
ENSMUSG00000017830	Dhx58	TRUE	3.77	1.4	2.32	1.48	3.43	3.57	4.23	2.7	3.26	3.53	2.72	2.34	5.07	4.1	2.59	2.76	3.25	4.48	2.21	2.59	2.25	2.36	1.61
ENSMUSG00000017831	Rab5a	TRUE	26.46	34.93	27.96	37.59	29.04	28.83	23.62	35.92	23.11	22.57	24.37	32.43	26.17	31.54	31.52	21.45	39.17	31.57	37.53	31.79	27.37	34.48	37.37
ENSMUSG00000017837	Nkiras2	TRUE	5.27	3.23	5.21	4.58	5.46	5.73	6.41	2.81	6.54	5.46	6.68	7.17	9.22	6.55	9.16	7.01	5.54	7.15	8.16	7.49	7.78	5.74	6.71
ENSMUSG00000017843	Ppp2r5c	TRUE	32.44	27.58	32.37	36.49	35.9	35.23	33.08	32.96	30.8	31.24	26.91	39.68	44.41	39.12	42.86	39.17	45.2	38.5	46.57	46.29	39.57	41.17	40.79
ENSMUSG00000017858	Ift52	TRUE	17.68	15.59	14.14	18.97	19.27	20.69	15.8	27.35	18.74	16.98	18.2	27.49	18.94	26.2	22.69	19.63	25.65	24.91	30.39	24.66	18.58	25.51	24.8
ENSMUSG00000017868	Sgk2	TRUE	21.75	17.32	26.03	24.42	26.32	25.81	30.57	20.99	24.21	25.24	28.66	22.26	22.9	18.89	22.74	19.1	20.34	21.06	19.51	21.46	23.6	29.27	19.71
ENSMUSG00000017929	B4galt5	TRUE	17.34	11.35	7.67	8.65	15	10.8	16.45	8.71	7.7	10.86	9.11	16.25	20.33	9.89	9.29	21.41	15.18	8.95	5.7	15.96	9.92	8.02	8.3
ENSMUSG00000017950	Hnf4a	TRUE	221.13	228.45	261.87	214.24	196.89	218.64	230.52	152.82	217.85	239.11	235.72	150.89	150.33	135.95	129.7	160.07	142.1	139.09	80.77	187.37	192.48	148.59	147.76
ENSMUSG00000017969	Ptgis	TRUE	0.3	0.32	0.57		0.2		0.38		0.26	0.27	0.32	0.29	0.53	0.35	0.55	0.54	0.5	0.29	0.25	0.18	0.33	0.3	0.33
ENSMUSG00000017978	Cadps2	TRUE	4.16	4.99	4.08	4.75	4.27	4.82	3.64	5.28	3.84	3.88	3.73	2.46	2.89	2.43	2.76	2.17	2.46	2.53	1.92	2.72	2.78	2.15	3.8
ENSMUSG00000017999	Ddx27	TRUE	9.12	9.17	11.27	10.53	9.37	10.64	13.39	7.13	9.64	11.47	8.53	7.7	10.47	7.41	8.82	11.38	7.19	7.43	8.95	8.93	9.66	7.86	6.51
ENSMUSG00000018001	Cyth3	TRUE	1.75	2.15	1.6	1.88	1.97	2.02	1.59	2.14	1.53	1.78	1.69	2.18	2.58	2.06	3.12	2.24	2.76	3.29	2.28	1.82	2.56	2.15	1.83
ENSMUSG00000018008	Cyth4	TRUE	1.21	1.11	0.97	1.31	0.86	1.03	1.17	0.96	1.3	0.9	0.98	2.09	3.46	1.98	2.49	2.63	2.11	2.83	3.03	3.09	2.01	2.1	2.02
ENSMUSG00000018040	Rrp7a	TRUE	9.12	10.53	14.11	5.9	10.61	6.57	13.49	4.58	13.5	13.93	9.11	12.67	17.64	7.79	13.27	14.88	9.11	7.95	18.96	9.56	8.71	10.98	5.73
ENSMUSG00000018042	Cyb5r3	TRUE	117.02	76.74	102.75	79.59	113.92	95.45	111.11	83.34	114.35	113.11	115.95	241.35	253.14	217.15	230.41	240.45	235.8	215	169.36	220.42	196.82	213.98	238.02
ENSMUSG00000018068	Ints2	TRUE	1.17	0.84	1.23	1.84	1.8	1.27	1.28	1.01	1.05	0.8	0.91	0.94	1	1.21	1.95	1.24	0.95	1.46	0.69	1.05	1.15	1.04	0.97
ENSMUSG00000018076	Med13l	TRUE	2.06	2.18	2.62	2.01	1.68	1.92	2.35	1.54	1.76	2.74	2.09	1.45	1.79	1.25	1.81	2.28	1.74	1.79	0.58	2.34	2.07	1.45	1.57
ENSMUSG00000018102	Hist1h2bc	TRUE	76.83	60.04	55.91	78.09	87.85	83.82	70.02	111.15	83.22	67.89	60.83	88.44	87.41	93.19	83.1	80.81	78.98	88.12	209.14	71.99	66.46	82.13	88.09
ENSMUSG00000018143	Mafk	TRUE	3.93	4.02	5.58	3.15	3.11	4.2	5.04	2.04	4.98	5.38	5.75	5.91	8.82	5.26	7.89	7.39	5.37	5.72	6.78	9.06	9.13	5.8	4.25
ENSMUSG00000018160	Med1	TRUE	8.34	7.12	7.9	8.77	6.59	9.04	7.9	7.98	7.77	7.43	8	6.27	5.21	6.36	4.92	7.96	6.38	5.33	2.84	4.86	6.33	6.06	6.22
ENSMUSG00000018166	Erbb3	TRUE	20.63	22.16	23.03	23.19	23.3	21.39	20.52	18.37	27.56	24.04	29.94	11.54	12.56	10.78	14.44	13.72	13.14	13.34	4.3	16.02	14.76	13.55	12.88
ENSMUSG00000018167	Stard3	TRUE	5.51	5.35	6.59	3.73	6.03	4.64	5.28	2.42	6.29	6.54	6.55	5.34	7.72	4.96	6.75	5.45	4.71	3.98	4.83	5.69	6.14	5.85	5.33
ENSMUSG00000018169	Mfng	TRUE	0.34	0.39	0.93	0.42	0.57	0.7	0.62	0.41	0.7	0.56	1.15	0.48	0.65	0.39	1.34	0.68	0.59	0.73	1.74	0.98	0.84	1	0.77
ENSMUSG00000018171	Vmp1	TRUE	43.65	63.32	58.43	77.09	51.6	44.32	51.16	59.62	52.1	49.47	40.16	63.62	65.07	54.04	57.72	53.45	65.64	58.7	118.99	57.55	47.55	63.61	65.91
ENSMUSG00000018189	Uchl5	TRUE	10.89	14.26	10.9	16.73	11.05	10.18	10.41	15.58	11.35	9.54	11.32	14.77	13.07	12.53	14.76	10.97	14.46	14.55	15.44	12.24	12.51	12.54	16.28
ENSMUSG00000018196	Glrx2	TRUE	24.44	21.56	27.01	24.76	19.78	22.18	23.64	29.36	19.31	19.71	18.53	20.51	23.45	23.51	23.53	22.13	27.88	17.6	48.37	15.11	23.42	18.14	21.68
ENSMUSG00000018199	Ro60	TRUE	0.68	0.93	0.74	1.07	0.81	0.79	0.65	0.76	0.66	0.63	0.96	0.76	0.96	0.85	0.73	0.79	1.09	0.68	0.61	1.08	1.25	1.19	0.79
ENSMUSG00000018209	Stk4	TRUE	4.64	5.69	4.46	7.21	5.57	5.1	4.73	5.74	5.28	4.63	4.67	5.64	5.14	5.22	5.14	5.02	6.6	5.33	2.47	5.58	5.35	5.24	5.79
ENSMUSG00000018217	Pmp22	TRUE	1.86	1.83	1.36	1.91	1.74	2.6	1.71	1.34	1.7	1.55	1.86	1.87	2.56	2.35	2.58	1.32	2.44	2.12	2.98	2.55	1.96	2.33	1.48
ENSMUSG00000018239	Zcchc10	TRUE	1.13	1.36	2.03	1.36	1.41	1.33	1.9	2.42	1.68	1.63	2.23	1.89	1.9	2.11	2.01	1.13	1.29	1.9	3.26	2.18	1.49	1.53	1.89
ENSMUSG00000018286	Psmb6	TRUE	107.57	77.1	121.75	95.82	101.71	119.92	125.12	81.27	122.16	135.48	99.74	94.09	129.87	102.67	115.43	104.22	81.96	104.02	317.35	101.76	112.07	101.77	77.08
ENSMUSG00000018287	Spag7	TRUE	23.56	21.56	26.73	26.69	25.6	24.66	27.55	23.79	21.51	27.38	23.66	17.72	30.39	20.45	22.29	21.51	21.42	22.45	31.87	18.76	19.05	18.51	23.89
ENSMUSG00000018293	Pfn1	TRUE	155.22	91	178.86	99.78	147.07	157.63	207.74	63.85	206.42	182.14	154.36	130.07	257.49	142.42	184.27	196.67	104.03	139.84	249.13	162.52	206.25	175.75	86.72
ENSMUSG00000018322	Tomm34	TRUE	4.03	2.74	3.88	2.91	3.46	3.19	4.18	2.51	3.38	4.29	4.39	2.82	4.63	2.95	3.94	4.72	3.99	3.05	3.63	3.74	3.33	4	3.89
ENSMUSG00000018326	Ywhab	TRUE	28.55	28.26	27.02	31.45	28.7	31.39	26.61	32.32	27.1	24.36	25.03	34.5	33.35	34.68	35.46	31.36	34.55	36.38	32.23	36.72	30.78	33.28	32.59
ENSMUSG00000018334	Ksr1	TRUE	0.36	0.44	0.3	0.49	0.26	0.31	0.44	0.41	0.68	0.36	0.34	0.52	0.68	0.55	0.48	0.72	0.37	0.43	0.68	0.55	0.51	0.52	0.34
ENSMUSG00000018339	Gpx3	TRUE	3.19	4.53	6.24	2.71	4.61	3.96	5.61	2.19	4.91	4.55	3.91	10.8	14.88	7.96	12	11.29	11.58	9.63	13.92	12.64	7.68	8.47	8.6
ENSMUSG00000018340	Anxa6	TRUE	56.46	52.25	57.84	47.04	55.84	59.17	65.85	52.92	60.78	64.78	59.18	66.17	66.01	64.96	66.25	71.28	64.72	67.92	35.45	60.16	69.82	68.49	60.88
ENSMUSG00000018347	Zkscan6	TRUE	1.02	1.53	1.66	1.98	1.49	1.01	1.26	1.64	1.7	1.61	1.62	1.58	1.37	1.51	1.47	0.91	1.28	1.54	1.86	1.47	1.57	1.37	1.52
ENSMUSG00000018362	Kpna2	TRUE	26.86	37.36	27.53	32.88	35.49	37.6	30.85	36.11	24	28.82	21.77	28.99	26.72	32	27.47	25.85	34.89	33.6	25.45	23.43	29.8	32.56	33.34
ENSMUSG00000018363	Smurf2	TRUE	11.07	11.69	9.31	12.58	14.71	11.7	9.26	14.3	10.91	9.72	9.09	9.84	10.19	11.69	9.1	10.31	12.15	10.37	7.05	12.69	11.54	10.72	10.64
ENSMUSG00000018372	Cep95	TRUE	2.96	2.26	3.09	2.89	1.82	2.43	2.52	3.65	2.35	2.55	2.69	1.52	2.47	2.33	1.62	5.85	2.66	1.99	1.54	1.47	2.06	2.5	1.95
ENSMUSG00000018377	Vezf1	TRUE	4.04	4.81	3.8	4.65	3.8	3.82	3.63	5.39	3.41	3.57	3.33	3.01	3.73	3.27	3.09	3.53	3.77	2.95	1.86	3.85	3.32	3.77	3.92
ENSMUSG00000018378	Cuedc1	TRUE	0.84	0.86	0.74	0.65	0.4	1.68	0.58	0.42	0.71	1.49	0.71	0.52	0.84	0.46	0.6	0.77	0.4	0.6	0.44	0.55	0.47	0.78	0.67
ENSMUSG00000018379	Srsf1	TRUE	25.8	35.14	31.09	36.41	32.21	28.48	20.67	44.1	25.76	27.54	29.04	38.07	31.5	26.42	29.31	37.61	34.75	27.81	17.43	31.19	30.41	29.82	30.18
ENSMUSG00000018381	Abi3	TRUE	2.16	1.57	2.16	1.22	1.68	1.84	1.54	0.26	1.42	2.33	1.12	1.41	3.02	0.87	1.53	2.83	1.56	1.65	2.86	2.12	1.41	1.64	1.14
ENSMUSG00000018387	Shroom1	TRUE	6.04	4.29	7.37	4.64	6.41	8.37	8.65	4.32	8.11	11.04	8.08	5.16	7.18	5.86	5.7	10.16	5.28	6.23	3.65	6.2	9.87	6.7	5.2
ENSMUSG00000018395	Kif3a	TRUE	1.64	0.99	1.48	0.95	1.37	1.87	1.7	1.3	1.81	1.33	0.93	1.42	1.75	0.84	1.45	1.97	1.9	1.53	1.27	1.42	1.14	1.03	1.29
ENSMUSG00000018398	2020-09-08	TRUE	1.07	1.32	0.96	1.32	1.15	1.02	1.21	1.11	1.06	0.94	0.93	1.38	1.65	1.14	1.41	1.95	1.06	1.53	0.71	1.55	1.07	1.07	1.34
ENSMUSG00000018401	Mtmr4	TRUE	14.36	11.35	14.48	13.82	14.5	15.12	15.58	10.76	14.97	13.35	15.06	7.44	8.86	9.09	9.53	10.69	10.83	10.48	4.24	12.73	10.63	11.29	9.96
ENSMUSG00000018405	Mrm1	TRUE	1.14	0.86	1.07	0.75	0.67	0.89	0.86	0.55	0.78	0.87	1.39	0.78	0.82	0.69	0.78	1.08	1.02	0.96	1.22	0.73	0.6	0.77	0.65
ENSMUSG00000018411	Mapt	TRUE	0.51	1.14	0.74	0.63	0.68	1.15	0.56	0.64	0.74	0.38	0.35	0.56	1.98	0.16	1.12	1.49	0.73	0.49	0.88	0.53	0.86	1	0.32
ENSMUSG00000018412	Kansl1	TRUE	6.94	5.49	6.44	4.61	5.66	5.74	7.59	3.74	4.84	6.7	5.12	5.49	7.08	6.01	4.11	8.44	4.43	5.02	2.43	5.82	5	4.36	4.14
ENSMUSG00000018415	Gid4	TRUE	9.96	8.66	9.67	9.43	9.21	9.17	9.01	9.81	10.38	9.54	9.7	11.85	9.88	10.37	11.08	10.08	10.68	9.21	5.09	12.43	11.54	11.3	12.74
ENSMUSG00000018417	Myo1b	TRUE	58.39	90.5	72.57	63	57.36	64.99	62.2	63.11	58.37	58.91	68.64	37.41	36.98	40.07	37.02	39.24	48.75	40.9	20.39	43.29	48.58	49.77	55.45
ENSMUSG00000018425	Dhx40	TRUE	13.56	16.34	13.96	16.91	15.5	14.03	12.59	19.05	14.93	13.56	14.68	13.8	13	13.01	14.22	11.68	16.74	13.92	12.11	15.12	15.1	14.09	16.75
ENSMUSG00000018427	Ypel2	TRUE	1.76	2.41	2.71	3.07	2.33	1.92	1.53	2.99	3.22	2.92	2.89	1.95	2.92	2.15	2.04	2.77	3.22	2.99	1.92	4.73	2.97	2.9	4.24
ENSMUSG00000018428	Akap1	TRUE	33.59	29.17	38.49	30.32	35.55	34.86	41.73	29.58	38.87	32.82	35.03	37.73	42.95	32.4	36.22	43.23	32.66	32.2	22.44	39.5	35.66	35.13	34.92
ENSMUSG00000018433	Nol11	TRUE	4.13	4.75	3.5	5.98	4.53	5.23	4.45	4.72	4.08	4.17	4.46	3.93	3.8	4.92	3.72	3.33	4.63	4.68	3.66	4.8	5	4.13	4.88
ENSMUSG00000018442	Derl2	TRUE	35.95	32.56	33.28	42.3	36.78	36.41	31.38	43.24	39.82	36.72	38.29	38.07	39.96	40.57	45.69	28.81	41.94	45	72.42	41.53	43.65	46.74	44.13
ENSMUSG00000018446	C1qbp	TRUE	63.6	70.13	70.28	72.72	70.7	73.4	73.31	79.01	62.96	67.79	59.91	84.2	81.62	82.07	78.79	72.43	80.68	88.83	89.63	74.41	81.63	86.77	84.38
ENSMUSG00000018449	Rpain	TRUE	14.8	8.5	15.89	16.84	10.86	15.67	19.88	13.27	22.13	18.24	14.56	13.04	17.09	12.4	14.16	18.06	13.74	16.06	58.91	15.87	10.69	15.39	15.36
ENSMUSG00000018459	Slc13a3	TRUE	3.28	2.08	2.36	1.3	1.82	1.82	1.68	0.82	2.15	1.72	2.21	6.93	7.52	7.23	7.94	7.64	5.54	9.05	3.66	10.87	4.1	7.14	7.12
ENSMUSG00000018474	Chd3	TRUE	23.55	18.32	28.1	21.58	23.95	26.25	40.16	17.5	26.53	26.56	32.68	23.38	33.14	18.48	23.4	47.76	29.09	20.7	7.95	31.17	22.88	23.91	17.77
ENSMUSG00000018476	Kdm6b	TRUE	3.17	3.42	5.47	2.83	3.78	3.57	4.22	3.28	3.05	4.34	4.4	3.22	4.62	3.29	2.99	6.6	4.05	3.68	1.68	4.53	3.76	3.27	2.78
ENSMUSG00000018481	Appbp2	TRUE	5.79	6.72	4.95	6.47	6.9	6.25	5.27	6.5	5.3	5.05	5.46	6.41	6.03	6.77	5.24	6.54	6.49	5.81	3.3	6.89	6.04	6.68	7.58
ENSMUSG00000018486	Wnt9b	TRUE	0.45	0.19	0.19	0.23	0.37	0.27	0.38	0.16	0.28	0.2	0.2	0.25	0.34	0.41	0.5	0.52	0.37	0.32	0.3	0.63	0.7	0.65	0.25
ENSMUSG00000018501	Ncor1	TRUE	50.15	62.07	58.79	56.16	55.45	55.6	65.1	63.3	48.06	61.06	39.82	42.33	58.1	33.23	40.73	69.29	36.97	43.92	19.11	44.77	33.71	37.9	43.37
ENSMUSG00000018507	Trpv2	TRUE	0.27	0.27	0.3	0.23	0.33	0.4	0.54	0.14	0.45	0.32	0.31	0.51	0.91	0.81	0.78	0.48	0.57	0.73	0.38	0.73	0.7	0.72	0.47
ENSMUSG00000018509	Cenpv	TRUE	17.13	14.93	17.18	25.5	22.82	21.83	19.2	28.89	18.2	16.2	14.87	18.16	23.1	18.66	24.95	18.37	21.16	17.79	31.33	14.44	19.84	18.4	17.19
ENSMUSG00000018537	Pcgf2	TRUE	2.36	1.03	2.26	1.94	1.3	2.71	2.67	2.03	2.45	1.64	2.11	2.19	3.01	1.51	1.69	2	1.91	1.17	1.84	2.22	2.22	2.02	1.46
ENSMUSG00000018541	Cwc25	TRUE	4.28	3.01	4.93	3.29	4.41	2.99	4.86	3.27	3.48	4.85	3.92	4.14	5.02	3.56	3.62	4.57	2.86	3.77	3.1	3.63	4.05	3.05	2.91
ENSMUSG00000018547	Pip4k2b	TRUE	3.99	2.85	3.65	2.92	3.6	3.99	3.82	2.65	4.36	4.1	3.94	3.48	3.7	3.07	3.21	4.08	3.07	2.67	1.74	4.34	3.76	3.37	3
ENSMUSG00000018548	Trim37	TRUE	3.21	3.35	3.62	4.19	3.25	2.95	3.44	4.46	3.55	3.47	3.71	4.26	3.14	2.96	3.06	4.91	3.85	2.85	3.42	2.99	3.14	3.77	3.39
ENSMUSG00000018559	Ctdnep1	TRUE	27.8	13.19	21.64	17	21.64	21.84	25.88	17.67	26.98	23.65	26.61	28.26	24.95	24.97	23.89	27.8	18.4	18.76	16.72	25.96	26.6	23.01	20.93
ENSMUSG00000018565	Elp5	TRUE	11.14	4.87	13.4	6.18	8.82	8.64	10.93	6.45	10.38	10.3	10.62	8.65	9.32	11.66	8.97	12.85	6.34	9.14	11.01	11.61	10.54	10.24	6.82
ENSMUSG00000018567	Gabarap	TRUE	154.03	126.72	150.65	150.09	151.64	152.5	152.52	112.67	166.85	143.08	151.15	150.39	163.61	161.71	174.32	142.25	149.72	168.93	292.37	156.96	175.49	176.08	156.1
ENSMUSG00000018569	Cldn7	TRUE	0.11	0.14	0.31	0.58	0.17	0.3	0.57	0.1	0.28	0.14	0.31		0.49	0.16	0.2	0.73	0.22		0.18	0.15	0.74	0.15	0.51
ENSMUSG00000018572	Phf23	TRUE	8.76	11.78	8.6	7.47	10.38	7.77	8.97	6.69	10.47	9.2	9.72	10.43	8.85	7.72	6.56	9.91	6.04	6.91	7.62	6.78	7.92	6.09	7.92
ENSMUSG00000018574	Acadvl	TRUE	181.28	140.53	193.84	181	189.71	206.58	203.8	153.36	204.54	190.94	195.45	192.88	183.91	176.36	205.82	178.18	161.19	196.24	167.51	189.76	207.44	216.69	160.19
ENSMUSG00000018583	G3bp1	TRUE	6.39	6.37	7.49	5.68	7.82	7.53	8.55	6.59	7.68	7.01	7.27	7.64	7.97	5.9	7.04	7.11	6.3	7.01	6.43	7.8	7.83	7.26	5.53
ENSMUSG00000018585	Atox1	TRUE	87.52	39.74	84.57	78.93	80.61	101.38	87.69	55.67	103.83	96	94.82	191.2	199.97	191.28	220.94	155.69	137.24	215.9	469	189.36	187.88	223.28	154.85
ENSMUSG00000018593	Sparc	TRUE	14.04	13.36	14.33	15.12	14.96	15.82	16	11.94	17.11	13.59	16.73	31.72	37.29	24.01	28.16	26.56	28.66	24.04	47.63	28.02	30	26.3	24.32
ENSMUSG00000018599	Mief2	TRUE	6.54	4.03	7.02	5.21	3.3	4.07	7.18	1.63	5.7	6.53	7.76	4.54	7.42	4.98	5.5	7.13	3.99	4.24	7.59	6.42	5.8	5.87	4.21
ENSMUSG00000018604	Tbx3	TRUE	3.64	4.74	4.52	6.56	7.51	5.68	5.47	7.16	4.83	5.43	4.68	7.76	7.07	7.87	5.5	10.65	4.93	4.36	1.63	4.36	3.9	4.79	3.97
ENSMUSG00000018623	Mmp7	TRUE		1.39	0.48	0.97	0.14	0.15	0.19	0.26	0.18	0.17	0.17	0.5	0.35	0.42	1.19	0.64	0.65	1.01	0.6	0.55	0.5	0.78	0.45
ENSMUSG00000018648	Dusp14	TRUE	0.68	0.96	1.06	0.41	0.1	0.31	0.14	0.25	0.29	0.67	0.75	1.12	1.38	0.66	1.07	1.62	0.7	0.82	1.44	1.33	2.66	2.17	1.34
ENSMUSG00000018651	Tada2a	TRUE	1.51	2.41	2.02	1.57	1.57	2.29	2.37	3.3	1.87	2.08	1.9	2.31	2	2.03	3.17	2.14	2.72	2.16	1.25	1.68	1.76	1.94	2.22
ENSMUSG00000018654	Ikzf1	TRUE	0.33	0.35	0.39	0.35	0.4	0.36	0.38	0.52	0.38	0.56	0.35	0.78	1.04	0.6	0.7	0.55	0.72	1.13	0.58	0.6	0.36	0.82	0.74
ENSMUSG00000018659	Pnpo	TRUE	91.97	56.73	82.49	51.51	85.75	86.85	94.79	56.95	110.09	93.57	94.72	86.31	89.29	82.04	84.4	88.24	68.15	90.91	114.65	87.96	95.97	77.38	67.22
ENSMUSG00000018661	Cog1	TRUE	3.89	3.73	5.04	3.4	2.7	3.48	6.12	2.71	4.63	7	4.5	4.44	5.76	4.23	4.1	6.12	3.91	5.85	3.4	4.65	5.98	4.41	3.65
ENSMUSG00000018666	Cbx1	TRUE	10.47	10.88	13.12	9.71	9.14	10.55	12.67	13.11	10.38	11.82	9.83	11.14	11.88	13.46	10.82	12.73	10.23	9.3	13.13	10.11	10.85	10.35	10.11
ENSMUSG00000018669	Cdk5rap3	TRUE	22.85	20.75	18.33	22.82	21.52	26.7	21.3	26.16	21.81	22.35	19.77	24.38	33.98	23.79	26.69	22.46	25.88	29.81	22.7	24.88	25.22	25.12	23.05
ENSMUSG00000018672	Copz2	TRUE	20.5	16.29	17.06	14.61	20.62	19.68	19.86	17.99	20.28	19.14	18.96	38.56	38.79	35.81	35.74	38.35	33.7	34.51	46.85	31.48	32.89	36.07	30.91
ENSMUSG00000018677	Slc25a39	TRUE	230.04	180.75	240.36	127.69	234.9	229.94	265.69	91.09	288.3	258.95	253.37	294.01	352.08	297.22	354.03	333.01	232.7	236.97	333.9	336.1	400.27	293.05	221.76
ENSMUSG00000018678	Sp2	TRUE	1.28	2.17	2.14	1.26	1.73	1.72	1.79	1.63	1.75	2.16	2.08	1.52	2.05	1.23	1.67	1.65	1.6	1.65	0.75	1.47	2.14	1.29	1.13
ENSMUSG00000018697	Aatf	TRUE	6.4	8.4	8.99	11.51	7.01	7.84	8.7	8.02	8.19	10.22	8.05	8.64	11.09	7.19	10.17	9.84	7.96	10.04	17.27	8.7	9.39	8.36	7.92
ENSMUSG00000018707	Dync1h1	TRUE	17.74	16.75	32.91	17.41	18.99	16.07	34.28	13.12	20.61	20.42	15.42	19.36	42.16	14.52	24.01	44.63	13.05	13.1	11.24	19.18	20.23	23.48	15.88
ENSMUSG00000018727	Cpsf4l	TRUE	4.23	2.91	3.78	3.24	2.69	3.68	4.28	4.31	4.35	4.65	5.71	3.89	2.95	4.32	3.2	3.79	3.41	4.2	3.02	2.51	2.37	3.68	2.82
ENSMUSG00000018733	Pex12	TRUE	8.21	18.11	17.39	7.75	6.22	6.87	11.9	8.33	13.07	10.08	11.13	7.33	14.44	7.23	8.49	10.7	11.5	6.98	10.18	8.27	7.62	9.49	12.25
ENSMUSG00000018736	Ndel1	TRUE	31.93	43.61	28.79	38.51	27.03	27.92	35.02	38.48	21.57	22.44	20.35	30.98	36.92	29.5	25.5	36.87	31.17	24.55	37.95	23.01	20.09	22.15	30.24
ENSMUSG00000018740	Slc25a35	TRUE	0.43	0.21			0.52	0.26	0.35	0.42	0.59	0.81	0.44	0.48	0.53	0.53	0.55	0.78	0.2	0.67	0.17	0.51	0.23	0.24	0.36
ENSMUSG00000018750	Zbtb4	TRUE	1.49	1.58	2.18	1.25	1.96	1.8	2.74	1.03	2.04	2.32	2.09	1.68	2.37	1.61	1.96	2.62	1.5	1.76	1.28	1.96	1.89	1.7	1.41
ENSMUSG00000018752	Tnfsfm13	TRUE	2.02	2.37	1.65	0.47	0.79	0.94	2.12	1.22	1.38	1.7	1.5	1.75	3.02	1.57	2.31	0.52	1.56	2.43	2.75	1.48	0.9	2.15	1.56
ENSMUSG00000018761	Mpdu1	TRUE	41.68	30.2	37.93	40.97	45.21	41.87	40.12	39.54	47.11	31.68	45.51	65.74	58.04	69.29	81.91	51.28	59.74	79.29	120.53	69.33	70.42	64.52	54.91
ENSMUSG00000018765	Fxr2	TRUE	11.69	11.16	17.04	10.19	10.94	14	16.1	8.41	12.9	18.09	14.19	9.11	16.14	8.92	10.75	20.69	13.08	10.37	6.93	11.52	13.17	10.58	10.32
ENSMUSG00000018770	Atp5g3	TRUE	231.6	233.32	258.02	222.26	253.1	260.32	260.55	230.83	265.24	240.5	213.3	264.65	303.41	291.88	272.17	269.67	289.15	286.31	569.9	230.55	246.5	290.33	284.55
ENSMUSG00000018774	Cd68	TRUE	6.01	4.7	4.75	7.69	6.62	8.95	4.68	3.93	6.93	4.75	6.41	10.13	18.06	10.04	15.4	11.68	11.5	17.4	14.5	14.74	12.59	8.83	6.55
ENSMUSG00000018796	Acsl1	TRUE	408.67	308.53	429.16	514.01	566.46	459.05	496.33	481.16	455.92	358.78	396.51	391.53	335.84	401.27	326.58	344.02	366.29	344.64	142.46	280.39	337.38	354.44	354.61
ENSMUSG00000018800	Abca5	TRUE	2.18	2.21	2.36	1.43	1.48	2.38	1.42	2.83	1.75	1.73	2.1	3.33	2.69	2.13	2.56	2.5	3.19	2.42	1.37	2.63	2.65	3.05	2.1
ENSMUSG00000018809	Smyd4	TRUE	0.42	0.17	0.34	0.26	0.75	1.09	0.5	0.56	0.64	0.73	0.94	1.12	0.6	1.31	1.29	1.56	0.92	0.74	0.89	0.6	0.85	0.68	0.6
ENSMUSG00000018819	Lsp1	TRUE	1.15	3.24	2.37	2.5	4.35	1.95	1.77	1.93	1.87	0.9	1.91	2.62	4.85	2.1	4.15	2.64	3.89	6.68	5.52	4.29	3.48	4.79	3.43
ENSMUSG00000018820	Zfyve27	TRUE	3.86	3.79	3.9	2.4	3.64	3.44	4.97	1.51	5.57	3.75	6.45	6.66	7.14	4.28	7.15	8	3.7	4.05	2.76	6.84	6.23	5.25	3.4
ENSMUSG00000018821	Avpi1	TRUE	12.01	8.22	14.34	10.42	12.48	15.42	17.62	6.84	15.24	17.68	12.84	16.01	21.65	13.75	19.41	15.07	14.78	21.18	72.08	14.74	19.14	16.01	12.88
ENSMUSG00000018830	Myh11	TRUE	0.33	0.46	0.53	0.24	0.48	0.68	0.55	0.23	0.39	0.46	0.31	0.52	0.77	0.57	0.68	0.93	0.52	0.49	0.29	0.48	0.71	0.48	0.47
ENSMUSG00000018841	Rad51d	TRUE	3.1	1.59	3.34	2.16	2.97	4.17	3.89	2.83	3.43	3.23	3.99	2.93	4.09	2.7	3.77	2.46	3.05	3.76	4.69	3.88	3.78	3.17	3.02
ENSMUSG00000018845	Unc45b	TRUE	0.67	0.27	0.43	0.38	1.19	1	2	0.46	1.28	1.39	1.29	0.4	0.86	0.88	1.31	1.31	1.13	0.41	1.89	0.83	0.7	0.96	0.27
ENSMUSG00000018846	Pank3	TRUE	17.87	21.38	17.8	20.54	15.07	14.8	13.51	14.44	12.35	12.1	15.83	19.37	14.68	19.37	16.01	17.32	20.52	16.34	8.61	18.31	15.45	18.25	21.99
ENSMUSG00000018848	Rars	TRUE	18.29	15.37	15.45	18.14	18.62	17.84	15.24	16.72	16.32	15.82	15.75	17.04	15.85	15.76	18.88	15.46	16.74	17.6	12.52	15.54	19.02	16.12	16.15
ENSMUSG00000018849	Wwc1	TRUE	16.83	13.81	23.07	10.48	29.45	19.01	29.58	12.47	25.07	23.39	20.67	26.86	40.88	20.1	24.07	42.32	22.62	19.16	15.57	25.22	22.07	19.8	23.27
ENSMUSG00000018858	Mrpl58	TRUE	37.75	22.9	29.79	33.42	36.76	33.5	36.36	32.6	37.23	36.94	32.25	33.57	38.79	27.64	31.98	36.78	31.53	38.39	92.65	30.72	37.37	34.66	29.62
ENSMUSG00000018861	Fdxr	TRUE	6.17	4.17	5.87	3.7	5.75	5.44	7.64	5.24	6.35	7.37	7.2	5.23	8.9	6.21	7.33	10.98	6.35	7.06	4.62	5.35	6.23	7.12	3.6
ENSMUSG00000018882	Mrpl45	TRUE	16.55	8.69	10.94	15.9	15.93	13.51	11.47	20.83	12.45	13.61	12.25	15.36	16.29	19.43	14.82	13.61	17.33	16.49	12.55	11.91	9.01	13.75	18.82
ENSMUSG00000018899	Irf1	TRUE	5.97	3.41	7.52	8.79	6.8	8.1	7.52	10.49	11.34	7.44	13.66	5.88	9.22	7.3	8.02	8.61	5.59	10.5	10.44	9.84	7.43	5.38	7
ENSMUSG00000018900	Slc22a5	TRUE	21.41	26.9	28.21	26.24	17.64	18.26	21.16	13.74	14.94	12.61	21.42	17.66	13.04	16.95	16.84	16.9	17.61	14.87	11.34	20.37	17.27	16.14	17.34
ENSMUSG00000018906	P4ha2	TRUE	2.85	3.14	3.22	5.73	1.41	1.57	2.25	1.35	1.91	1.88	1.84	1.5	1.99	2.95	1.88	1.8	1.39	1.83	1.74	2.31	1.93	2	2.2
ENSMUSG00000018909	Arrb1	TRUE	1.45	2.13	1.94	3.48	2.5	2.96	2.54	1.28	2.71	4.01	2.31	1.63	4.18	2.99	2.87	3.43	2.22	2.21	1.76	4	4.12	2.9	4.11
ENSMUSG00000018920	Cxcl16	TRUE	2.96	1.68	3.7	2.37	2.87	2.89	3.47	2.69	3.53	4.31	2.83	3.17	7.17	3.23	6.03	4.46	4.82	4.95	12.06	5.81	4.46	3.77	2.09
ENSMUSG00000018921	Pelp1	TRUE	1.89	1.66	2.84	2.01	2.43	2.23	2.76	2.1	2.97	3.1	2.74	2.19	3.6	2.48	2.92	3.57	2.22	2.48	1.41	2.79	2.98	2.14	1.71
ENSMUSG00000018923	Med11	TRUE	4.77	2.51	5.22	4.62	6.13	5.74	5.26	6.37	6.43	4.64	5.01	6.72	9.65	4.52	6.91	4.71	5.37	7.99	23.77	7.24	6.71	6.29	5.45
ENSMUSG00000018927	Ccl6	TRUE	5.01	8.8	7.87	9.9	5.37	4.97	5.21	4.91	4.83	5.63	4.85	7.45	12.24	7.46	13.9	6.25	9.01	14.92	31.35	11.75	9.15	9.96	6.81
ENSMUSG00000018931	Natd1	TRUE	1.37	1.05	0.92	1.21	1.05	1.24	1.15	0.54	1.38	0.94	1.49	1.65	2.17	1.74	1.61	1.64	1.3	1.85	1	2.08	2.13	1.59	1.99
ENSMUSG00000018932	Map2k3	TRUE	24.55	18.27	24.01	19.03	21.77	23.43	22.59	13.67	25.3	24.02	28.5	31.99	34.82	32.6	32.95	29.24	32.14	35.11	31.58	30.55	32.38	32.24	26.46
ENSMUSG00000018965	Ywhah	TRUE	28.17	25.57	29.07	30.59	24.93	27.21	26.12	30.74	25.35	23.15	22.81	43.71	60.41	41.49	51.89	43.62	52.04	55.68	62.45	47.92	42.2	46.77	50.91
ENSMUSG00000018974	Sart3	TRUE	2.61	2.65	2.68	2.16	3.06	3.84	3.68	1.88	2.75	4.52	3.56	1.93	2.77	2.82	3.24	3.83	3.34	3.45	2.37	2.33	3.15	2.07	1.79
ENSMUSG00000018995	Nars2	TRUE	5.44	6.85	4.68	6.73	6.83	6.37	3.77	7.65	5.26	3.57	4.69	7.88	2.9	7.2	7.67	4.05	7.42	7.04	8.3	6.6	5.64	7.05	7.35
ENSMUSG00000018999	Slc35b4	TRUE	5.81	4.7	5.63	5.22	5.48	5.47	7.92	3.41	6.12	5.66	5.95	6.26	5.95	5.09	4.48	5.98	6	4.53	2.61	5.19	5.7	5.55	5.53
ENSMUSG00000019039	Dalrd3	TRUE	22.85	11.81	23.4	11.58	22.82	13.59	22.8	8.72	23.46	23.18	23.11	19.03	25.36	18.68	22.23	24.12	16.81	15.78	20.9	18.94	20.61	16.19	13.32
ENSMUSG00000019054	Fis1	TRUE	42.67	21.92	41.68	24.25	31.64	39.23	42.83	16.34	46.07	39.72	44.66	51.44	61.41	42.68	70.78	45.9	35.43	54.04	123.98	51.4	64.53	58.02	32.97
ENSMUSG00000019055	Plod1	TRUE	19.17	14.91	20.7	12.09	16.41	18.24	23.96	8.56	19.53	18.05	22.06	25.93	29.15	27.21	26.33	30.02	23.56	23.45	15.76	27.29	27.04	26.51	22.73
ENSMUSG00000019066	Rab3d	TRUE	4.05	1.83	3.21	2.26	4.18	5.8	3.95	2.35	3.6	2.73	2.41	5.2	8.34	5.83	6.27	8.87	4.16	4.83	7.25	7.36	5.3	4.14	3.83
ENSMUSG00000019080	Mfsd3	TRUE	2.54	1.6	4.88	1.79	2.69	2.67	5.04	1.88	3.54	3.28	5.45	3.17	3.62	3.9	3.19	5.4	2.13	2.36	7.3	3.12	4.51	4.48	2.02
ENSMUSG00000019082	Slc25a22	TRUE	110.59	106.83	124.78	59.08	103.64	119.58	150.87	32.43	112.81	114.93	125.54	54.56	77.9	58.82	64.82	88.67	48.52	69.52	47.07	58.05	93.58	58.49	45.15
ENSMUSG00000019087	Atp6ap1	TRUE	32.1	33.84	32.47	30.38	41.85	32.66	27.84	27.62	28.62	27.75	33.63	33.19	31.23	29.11	34.16	29.57	45.29	41.07	20.63	36.36	36.27	37.14	41.04
ENSMUSG00000019088	Dnase1l1	TRUE	1.68	1.48	1.61	2.68	1.94	2.04	1.51	2.62	2.7	1.63	3.33	3.05	4.86	2.89	3.33	3.37	2.25	3.44	6.1	3.08	3.42	3.46	1.58
ENSMUSG00000019122	Ccl9	TRUE	34.4	14.62	33.29	16.27	17.61	25.83	38.45	18.22	37.51	34.99	29.43	24	40.73	19.15	32.2	44.02	19.46	27.5	118.62	27.81	39.97	24.76	13.26
ENSMUSG00000019132	BC005537	TRUE	41.95	53.26	43.1	62.83	43.71	37.78	36.85	56.32	35.31	35.06	36.38	47.66	39.55	44.39	40.43	41.45	48.27	45.97	19.35	40.65	42.78	42.2	48.9
ENSMUSG00000019139	Isyna1	TRUE	1.7	1.64	1.74	1.67	1.19	1.54	1.9	0.69	1.52	2.64	1.26	3.45	4.04	1.61	3.08	3.38	1.37	2.49	1.86	2.97	2.56	2.95	1.62
ENSMUSG00000019143	Hars2	TRUE	6.55	7.17	4.61	9.38	5.49	6.19	4.99	10.24	5.39	6.19	7.32	6.58	5.96	6.9	6.09	6.84	5.91	6	6.57	4.53	6.17	7.62	6.13
ENSMUSG00000019158	Tmem160	TRUE	6.71	4.31	9.11	3.89	6.95	5.7	7.58	2.35	9	7.58	11.84	9.18	10.64	15.28	15.34	8	8.81	8.51	34.24	11.74	13.68	11.77	5.98
ENSMUSG00000019173	Rab5c	TRUE	41.27	35.85	46.45	29.56	42.44	40.16	50.44	31.82	45.47	47.87	37.02	52.8	56.75	46.02	56.35	50.69	42.21	49.62	68.41	49.31	49.82	43.19	43.49
ENSMUSG00000019179	Mdh2	TRUE	107.32	129.68	127.97	118.22	121.82	138.02	131.12	104.71	117.87	141.09	115.49	152.34	160.8	143.83	154.84	138.87	142.21	155.26	147.52	150.75	153.97	163.79	146.3
ENSMUSG00000019188	H13	TRUE	50.66	32.97	50.04	44.62	45.13	43.7	48.86	32.15	45.65	49.93	41.35	36.49	44.74	38.55	44.26	45.45	41	37.39	24.73	44.59	42.5	39.99	35.94
ENSMUSG00000019189	Rnf145	TRUE	5.12	3.62	5.02	4.09	4.65	4.71	4.86	4.58	5.03	4.89	5.15	11.16	10.85	6.62	12.3	9.12	12.2	9.41	4.35	12.99	12.8	9.79	7.06
ENSMUSG00000019194	Scn1b	TRUE	0.85	1.52	0.97	1.52	1.03	1.09	0.83	0.58	1.56	1.3	1.23	1.19	3.26	1.29	2.52	1.71	1.78	1.78	2.29	2.2	1.89	3.17	0.68
ENSMUSG00000019210	Atp6v1e1	TRUE	50.28	66.63	55.73	57.54	57.26	51.72	52.6	64.03	49.28	47.46	47.7	62.18	72.16	64.39	66.77	52.95	70.16	71.8	116.22	59.04	69.21	63.9	60.94
ENSMUSG00000019232	Etnppl	TRUE	209.96	230.26	243.86	230.66	166.46	235.78	215.77	155.23	210.67	237.8	221	113.41	85.42	97.28	86.23	118.27	99.44	107.21	57.48	47.38	111.6	113.5	98.52
ENSMUSG00000019235	Rps6kl1	TRUE	0.36	0.3	0.32	0.18	0.28	0.22	0.15	0.42	0.25	0.51	0.33	0.5	0.43	0.34	0.22	0.34	0.31	0.39	0.25	0.28	0.4	0.34	0.18
ENSMUSG00000019254	Ppp1r12c	TRUE	12.47	10.9	16.59	15.14	9.94	12.53	15.86	13.96	10.02	14.63	10.16	14.23	16.41	13.86	16	14.96	15.36	14.78	12.41	13.47	11.45	14.1	11.38
ENSMUSG00000019256	Ahr	TRUE	9.77	7.22	7.22	6.75	7.48	8.81	9.97	7.82	8.22	9.93	9.3	7.44	8.7	8.51	6.84	9.79	5.05	7.02	2.97	10.77	6.67	7.34	7.66
ENSMUSG00000019261	Map1s	TRUE	0.61	0.81	0.75	0.55	0.65	0.84	1.09	0.47	0.79	0.94	1.34	0.76	1.36	0.79	1.04	1.05	1.02	1.03	0.81	1.57	1.14	1.39	1.29
ENSMUSG00000019278	Dpep1	TRUE	0.63	0.92	1.44	0.93	0.56	1.04	0.88	0.67	0.91	0.79	1.01	1.48	1.41	1.45	1.52	1.17	1.08	0.77	3.65	1.02	0.95	1.25	1.21
ENSMUSG00000019295	Tmem129	TRUE	9.66	7.68	9.15	6.4	7.48	8.22	9.47	7	8.6	8.13	8.8	7.45	8.13	7.93	9.73	8.29	9.24	7.63	7.75	8.48	7.66	9.31	8.52
ENSMUSG00000019297	Nop9	TRUE	5.22	3.06	5.7	3.89	4.87	5.1	5.04	2.28	3.96	4.84	5.17	3.84	4.97	4.35	4.57	3.88	3.5	4.6	3.94	4.96	5.39	5.66	2.79
ENSMUSG00000019302	Atp6v0a1	TRUE	13.71	11.37	11.1	10.48	14.33	17.38	14.03	12.55	13.93	16.39	17.66	18.68	19.16	15.96	16.83	20.31	18.2	16.5	7.1	17.42	19.4	18.01	17.18
ENSMUSG00000019303	Psmc3ip	TRUE	0.26		0.44		0.25	0.2	0.55	0.51	0.2	0.32	0.17	0.17	0.25	0.18	0.23	0.34	0.23	0.13	0.55		0.23		0.11
ENSMUSG00000019312	Grb7	TRUE	26.39	19.43	24.54	17.52	21.8	26.03	26.96	11.99	29.87	25.05	33.21	14.7	20.25	13.6	16.65	22.16	14.46	13.54	15.46	19.84	21.08	18.44	14.88
ENSMUSG00000019320	Noxo1	TRUE	1.29	1.02	0.16	1.22	0.46	0.43	0.77	0.32	0.59	0.62	1.11	0.94	0.66	0.33	1.15	0.61	1.08	0.67	1.92	0.64	0.89	0.91	1.35
ENSMUSG00000019338	Zfp687	TRUE	2.18	1.86	3.98	2.28	2.16	2.34	3.22	4.52	3.26	3.07	3.43	3.66	3.24	2.56	2.59	2.69	1.82	2.43	1.54	2.45	2.33	4.1	3.46
ENSMUSG00000019362	D8Ertd738e	TRUE	79.07	56.27	81.41	45	67.87	71.76	86.98	38.17	87.94	83.66	77.97	93.65	102.49	68.65	91.6	88.7	50.72	78.22	209.04	80.57	83.49	86.55	48.96
ENSMUSG00000019368	Sec14l4	TRUE	103.5	130.97	94.73	92	71.17	81.58	86.7	88.68	84.53	93.92	95.45	71.32	64.08	86.58	78.22	77.66	80.13	86.66	43.95	77.27	98.05	93.36	100.25
ENSMUSG00000019370	Calm3	TRUE	14.7	10.47	13.35	10.76	15.62	17	18.41	18.61	16.8	18.18	14.26	22.03	34.63	18.54	26.12	23.02	19.27	22.19	24.38	22.49	23.15	19.91	18.17
ENSMUSG00000019373	Cops3	TRUE	27.7	36.71	29.08	36.43	32.58	32.54	27.92	41.32	28.38	24.87	24.74	33.13	27.2	30.73	31.44	28.89	38.97	37.39	53.84	28.01	29.15	34.76	39.5
ENSMUSG00000019428	Fkbp8	TRUE	107.28	72.17	120.62	84.11	93.41	104.33	110.56	73.23	120.45	116.69	103.48	129.01	159.96	134.33	146.45	142.07	104.93	126.19	276.26	129.12	146.49	144.1	100.14
ENSMUSG00000019432	Ddx39b	TRUE	21.17	16.48	24.87	13.07	20.94	22.97	27.34	13.07	19.94	22.76	22.95	22.67	33.7	22.74	25.67	34.9	20.45	21.95	23.16	25.9	26.64	26.46	18.82
ENSMUSG00000019433	Gipc1	TRUE	4.28	2.51	4.27	2.03	4.52	5.06	6.68	2.13	6.14	6.62	5.74	5.26	7.87	3.19	6.55	6.49	4.04	5.79	10.46	5.11	7.1	4.74	2.97
ENSMUSG00000019437	Tlcd1	TRUE	12.48	11.24	14.23	10.7	10.79	11.06	14.69	7.48	13.69	12.41	15.29	15.28	16.73	12.74	13.79	14.97	14.66	14.16	22.77	14.55	16.86	13.58	11.76
ENSMUSG00000019461	Plscr3	TRUE	1.76	1.93	3.25	1.52	2.71	3.55	3.4	1.5	3.29	3.74	3.19	5.39	5.14	3.99	4.89	3.13	3.01	3.29	2.26	4	3.67	4.13	2.01
ENSMUSG00000019467	Arhgef25	TRUE	0.16	0.93	0.7	0.41	0.58	0.59	0.25	0.79	0.25	0.35	0.46	1.18	1.04	0.46	0.34	0.68	0.85	0.57	0.88	0.37	0.62	1.2	0.66
ENSMUSG00000019470	Xab2	TRUE	5.58	4.47	6.38	4.17	5.5	5.89	6.81	4.08	7.01	7.59	6.83	6.19	7.17	4.62	5.98	7.02	4.35	5.76	4.53	5.71	6.49	5.46	3.69
ENSMUSG00000019471	Cdc37	TRUE	62.88	51.74	75.62	51.81	58.14	63.87	70.81	61.97	71.52	76.89	58.57	54.32	83.1	58.92	62.71	79.66	56.25	56.03	88.95	55.63	64.93	59.91	50.7
ENSMUSG00000019478	Rab4a	TRUE	17.01	14.65	17.19	14.53	17.23	18.53	19.64	12.85	18.03	19.04	18.41	21.79	29.32	21.95	25.08	21.65	23.49	23.5	24.95	22.88	28.97	32.87	22.38
ENSMUSG00000019487	Trip10	TRUE	3.89	1.79	3.78	3.15	2.4	2.86	4.2	1.88	2.97	3.6	2.9	3.5	4.71	2.39	3.15	4.76	3.84	2.71	4.59	3.79	4.07	3.4	3.06
ENSMUSG00000019494	Cops6	TRUE	48.73	51.33	54.32	40.33	68.25	69.74	73.07	50.94	69.62	70.38	57.32	60.82	69.3	66.23	68.16	59.85	59.18	65.31	94.87	64.13	62.63	67.15	61.64
ENSMUSG00000019505	Ubb	TRUE	467.59	299.78	692.08	263.37	396.85	523.06	797.26	174.52	595.7	696.46	431.89	459.71	810.77	408.07	543.97	753.07	276.93	465.52	851.26	559.05	533.32	574.09	273.41
ENSMUSG00000019518	Ap4m1	TRUE	5.74	3.63	4.63	3.49	3.29	3.32	3.77	2.17	4.22	4.65	6.17	3.98	3.59	2.84	2.89	3.03	3.27	2.85	2.9	3.77	4.78	3.56	4.28
ENSMUSG00000019528	Gyg	TRUE	3.03	2.49	2.11	2.95	2.28	3.28	2.77	4.15	2.81	2.62	2.96	5.71	5.63	5.82	5.84	5.15	5.49	7.29	5.86	4.66	4.83	6.53	5.12
ENSMUSG00000019539	Rcn3	TRUE	2.69	1.58	1.93	1.65	3.04	1.6	2.02	2	2.27	2.37	3.46	4.46	5.14	2.98	2.76	3.57	2.5	2.83	7.28	3.61	3.74	3.04	1.85
ENSMUSG00000019558	Slc6a8	TRUE	1.9	1.19	1.61	1.54	1.92	1.69	1.89	1.18	2.07	1.75	1.87	3.06	3.61	1.68	3.59	2.37	3.79	2.34	1.41	2.94	2.87	2.66	1.68
ENSMUSG00000019564	Arid3a	TRUE		0.19	0.4	0.34	0.42	0.23	0.46	0.13	0.32	0.39	0.2	0.21	0.5	0.3	0.27	0.38	0.47	0.28	0.17	0.44	0.51	0.24	0.13
ENSMUSG00000019577	Pdk4	TRUE	6.11	5.91	4.94	9.61	3.92	4.22	5.02	4.23	2.31	2.52	1.88	8.85	8.34	6.06	7.48	7.21	16.37	9.07	5.6	14.02	6.91	8.13	11.89
ENSMUSG00000019578	Ubxn6	TRUE	27.6	26.81	31.56	22.26	23.39	23.89	33.14	12.02	34.31	35.31	27.04	30.63	39.36	38.09	40.46	38.65	21.89	32.4	78.06	27.55	35.77	22.72	18.92
ENSMUSG00000019579	Mydgf	TRUE	19.53	13.85	17.07	15.99	18.91	18.66	17.34	12.05	20.43	15.88	15.68	19.9	21.6	21.99	23.65	17.53	20.62	21.66	39.34	20.51	21.35	19.91	18.23
ENSMUSG00000019590	Cyb561	TRUE	1.16	0.93	1.14	0.49	0.82	1.09	1.26	0.36	1.16	0.51	1.31	1.79	2.88	1.63	2.9	2.19	1.79	2.53	1.69	3.45	2.98	2.75	1.49
ENSMUSG00000019647	Sema6a	TRUE	1.09	0.87	1.14	1.57	1.17	1.35	1.04	1.05	1.02	1.27	0.95	1.32	1.71	0.81	1.21	2.43	1.03	0.81	0.69	1.06	1.09	0.84	0.76
ENSMUSG00000019659	Ccdc12	TRUE	10.56	6.29	13.58	7.35	9.69	11.33	13.02	6.54	13.24	16.77	11.35	12.05	20.36	11.68	15.01	12.85	7.47	13.58	27.24	17.14	14.1	13.72	8.2
ENSMUSG00000019689	Fmc1	TRUE	15.32	7.99	15.55	7.42	14.16	18.87	16.33	8.46	17.81	17.73	22.09	12.38	19.27	16.64	17.9	14.99	15.12	18.1	74.92	14.57	20.3	15.48	12.78
ENSMUSG00000019699	Akt3	TRUE	0.96	2.35	1	1.07	1.62	1.41	0.66	1.5	1.03	0.59	1.04	1.34	1.38	1.34	1.18	1.14	1.19	1.27	0.95	1.58	1.05	1.11	1.36
ENSMUSG00000019710	Mrpl24	TRUE	45.71	47.81	46.28	41.84	43.86	47.91	44.53	49.42	42.86	44.88	46.17	37.82	45.9	40.38	41.27	32.37	34.27	40.23	82.6	34.33	42.65	44.11	34.28
ENSMUSG00000019715	Gle1	TRUE	12	10.1	11.02	14.58	9.37	10.41	10.62	11.21	11.39	10.76	10.03	11.98	13.2	14.57	12.38	16.07	14.36	10.63	10.55	10.55	9.75	12.02	13.43
ENSMUSG00000019718	L3hypdh	TRUE	10.15	10.98	10.25	12.52	9.41	10.86	8.74	11.13	10.75	8.84	10.48	18.06	13.6	17.84	18.1	14.23	17.73	15.8	36.91	16.04	16.4	18.07	20.01
ENSMUSG00000019726	Lyst	TRUE	4.77	7.98	5.65	10.07	8.74	12.71	4.99	3.83	5.55	6.46	4.72	7.37	5.86	4.24	7.61	12.43	5.89	11.91	1.08	4.06	12.7	6.47	8.73
ENSMUSG00000019731	Slc35e1	TRUE	14.86	16.88	17.54	13.47	16.43	15.74	17.34	13.06	15.45	14.64	15.63	13.91	13.71	13.45	14.47	14.97	12.73	13.12	7.6	16.87	17.02	14.56	13.08
ENSMUSG00000019732	Calr3	TRUE	2.78	2.67	2.39	3.11	2.25	1.84	2.65	3.37	2.25	1.43	2.3	1.35	1.89	1.93	1.7	1.95	1.55	1.84	3.12	1.66	1.85	1.51	1.81
ENSMUSG00000019734	Tmc4	TRUE	0.68	0.67	1.78	1.17	0.69	0.5	0.79	0.55	0.82	0.88	1.98	1.23	2.25	0.14	0.73	2.92	1.15	0.67	1.02	1.33	0.99	0.99	0.74
ENSMUSG00000019737	Syne4	TRUE	0.88	0.42	0.11	0.58	0.77	0.36	0.47	1.3	1.28	0.75	0.9	0.1	1.02	0.23		0.97	0.53		0.98	1.52	0.25	0.6	0.44
ENSMUSG00000019738	Polr2i	TRUE	18.51	9.69	20.82	12.23	15.57	19.12	20.45	12.03	19.07	19.91	15.57	18.73	24.6	14.91	15.85	16.49	10.25	15.39	48.75	12.99	15.61	14.06	12.79
ENSMUSG00000019761	Krt10	TRUE	2.22	0.69	1.13	1.02	0.98	1.17	0.93	0.91	1.37	1.88	0.78	0.56	0.73	1.75	2.3	0.78	0.53	1	5.39	0.78	1.15	1.06	0.79
ENSMUSG00000019762	Iyd	TRUE	82.55	63.83	78.32	63.94	76.8	73.34	70.42	82.39	74.99	73.64	68.75	96.73	91.73	99.37	91.64	89.81	112.51	106.64	104.16	83.82	95.27	96.65	91.94
ENSMUSG00000019763	Rmnd1	TRUE	17.67	23.15	19.51	23.58	15.87	22.28	17.45	23.01	18.07	19.51	17.52	20.69	23.81	24.08	20.44	24.42	22.46	20.57	31.05	16.65	18.29	17.86	21.45
ENSMUSG00000019768	Esr1	TRUE	3.1	3.23	2.69	2.47	3.68	3.75	3.35	3.32	3.04	2.88	2.09	3.7	4.16	4	3.66	5.27	5.91	4.81	1.04	4.64	6.94	3.96	4.33
ENSMUSG00000019773	Fbxo5	TRUE	0.14	0.31	0.31	0.63	0.36	0.65	0.42	0.52	0.56	0.18	0.59	0.25	0.4	0.16	0.29	0.42	0.33	0.28	0.43	0.36	0.22	0.5	0.28
ENSMUSG00000019774	Mtrf1l	TRUE	3.06	3.57	3.84	5.37	3.47	3.53	2.88	6.23	3.7	4.27	2.55	3.39	2.72	2.17	2.64	1.25	4.34	3.27	2.99	3.02	2.52	1.99	3.79
ENSMUSG00000019777	Hdac2	TRUE	11.32	14.33	10.09	13.09	12.27	12.73	9.94	15.77	12.7	10.03	9.34	12.08	12.52	10.56	11.81	12.11	13.77	14.38	10.88	10.3	9.57	11.26	12.24
ENSMUSG00000019779	Frk	TRUE	1.03	1.09	0.85	1.01	1.13	0.97	0.91	0.94	0.93	0.95	1.14	1.73	1.64	1.17	1.45	1.53	1.64	1.73	0.57	1.07	1.45	1.29	1.49
ENSMUSG00000019782	Rwdd1	TRUE	22.56	28.59	22.25	27.71	26.42	24.14	22.96	31.76	23.55	22.47	20.32	27.79	28.96	29	26.84	24.9	29.54	27.49	57.41	21.88	27.09	26.76	28.12
ENSMUSG00000019790	Stxbp5	TRUE	3.33	2.49	3.36	3.6	3.3	2.73	2.55	2.9	2.95	2.7	2.88	2.55	3.86	3.24	2.8	3.66	3.32	2.87	1.14	3.41	3.8	2.97	3.17
ENSMUSG00000019791	Hint3	TRUE	10.84	9.3	10.65	9.29	10.37	10.42	11.65	10.31	10.57	9.7	12.48	13.5	11.73	14.53	13.09	7.36	12.72	12.12	28.89	11.17	14.16	12.64	13.52
ENSMUSG00000019792	Trmt11	TRUE	1.84	2.19	2.35	3.57	2.26	2.57	1.74	3.51	2.51	2.44	2.09	1.94	1.51	2.42	2.26	1.54	3.06	2.16	3.69	1.6	2.37	2.18	2.82
ENSMUSG00000019794	Katna1	TRUE	8.94	8.14	5.82	8.85	8.77	8.26	7.35	9.67	7.94	8.78	7.49	7.34	8.71	10.11	8.76	6.98	8.23	8.55	12.92	8.06	6.98	7.04	8.82
ENSMUSG00000019795	Pcmt1	TRUE	14.04	13.72	13.78	10.96	15.15	15.43	14.62	15.28	13.34	13.62	16.66	17.04	17.67	18.05	19.19	14.03	19.8	18.67	23.03	18.42	20.25	22.4	21.3
ENSMUSG00000019796	Lrp11	TRUE	0.56	0.87	0.79	0.57	0.64	1.08	0.84	1.13	0.96	0.77	0.78	0.53	0.93	0.66	0.58	1.39	0.44	0.89	0.62	0.57	0.93	0.53	0.39
ENSMUSG00000019797	1700021F05Rik	TRUE	19.86	15.94	12.43	24.02	20.52	22.78	17.01	25.16	21.06	21.42	20.44	18.09	19.55	19.65	19.42	14.09	17.36	18.69	24.13	15.86	15.29	15.33	16.14
ENSMUSG00000019802	Sec63	TRUE	60.99	69.9	52.87	71.43	65.67	67.17	53.84	81.79	52.71	62.2	52.52	61.02	62.44	56.72	59.95	61.81	70.72	64.55	36.46	61.44	52.15	59.08	69.44
ENSMUSG00000019804	Snx3	TRUE	66.22	60.92	53.78	63.26	65.16	63.86	58.2	61.62	59.78	54.11	51.94	64.55	66.64	64.57	65.56	55.47	65.15	66.17	90.53	62.5	61.9	62.45	59.23
ENSMUSG00000019806	Aig1	TRUE	7.98	8.02	8.7	6.24	9.55	10.46	9.03	8.3	7.74	9.22	8.33	10.06	9.46	10.35	11.9	7.96	8.92	11.32	14.52	9.05	11.93	10.51	8.48
ENSMUSG00000019808	Adat2	TRUE	1.39	1.31	1.23	1.48	1.65	2.06	1.72	2.67	1.48	1.46	1.48	1.57	1.62	1.65	1.28	1.4	1.69	2.24	1.65	2.19	2.18	1.5	1.82
ENSMUSG00000019809	Pex3	TRUE	14.71	15.76	12.19	19.09	19.08	17.45	14.79	21.66	14.94	14.88	15.83	22.55	22.06	25.87	24.07	22.92	26.43	24.86	28.9	20.68	21.21	23.45	26.3
ENSMUSG00000019810	Fuca2	TRUE	2.37	2.2	3.55	3.55	4.23	4.11	2.19	6.82	3.95	2.37	3.93	7.67	7.03	6.1	8	4.95	10.01	8.59	7.29	7.3	7.16	8.39	5.76
ENSMUSG00000019813	Cep57l1	TRUE	2.29	1.4	1.66	1.48	1.8	1.57	1.22	3.18	1.42	1.61	1.89	2.01	2.43	2.07	2.5	1.86	2.49	1.47	1.18	1.61	1.32	1.4	2.11
ENSMUSG00000019814	Ltv1	TRUE	6.79	9.85	7.7	7.06	9.36	9.06	7.78	8.16	7.46	7.94	6.37	6.49	9.28	6.85	9.09	8.12	7.98	7.94	8.61	7.14	9.57	7.17	8.32
ENSMUSG00000019817	Plagl1	TRUE	0.67	0.11	0.5	0.32	0.43	0.32	0.33	0.41	0.7	0.38	0.34	0.9	0.9	0.68	0.58	0.46	0.85	0.42	0.42	0.66	0.78	0.55	0.31
ENSMUSG00000019818	Cd164	TRUE	94.24	109.77	102.54	109.18	105.71	121.04	111.44	108.48	100.61	112.36	96.75	106.2	122.68	107.46	108.1	117.14	122	109.68	95.72	119.3	108.11	122.04	124.36
ENSMUSG00000019820	Utrn	TRUE	5.35	4.95	5.66	5.63	5.26	6.59	5.61	6.37	5.42	5.79	5.31	4.87	6.54	5.48	5.21	8.29	6.05	6.23	1.57	5.71	5.78	5.58	5.14
ENSMUSG00000019822	Smpd2	TRUE	12.3	7.79	13.89	8.43	11.77	11.59	13.36	6.1	14.47	12.93	17.03	13.4	14.81	13.27	15.54	16.25	8.66	15.63	11.46	16.04	16.26	17.4	14.71
ENSMUSG00000019823	Mical1	TRUE	0.5	0.3	0.17	0.67	0.49	0.6	0.17	0.67	0.42	0.22	0.41	0.3	0.85	1.08	0.68	0.66	0.85	0.54	0.23	0.94	0.4	0.32	0.24
ENSMUSG00000019826	Zbtb24	TRUE	3.02	2.98	3.87	3.54	2.84	3.21	3.61	2.73	3.15	4.17	3.32	2.86	4.32	2.97	2.79	3.91	2.57	3.76	3.16	3.01	2.73	2.84	3.08
ENSMUSG00000019831	Wasf1	TRUE	0.78	0.6	0.4	0.56	0.53	0.38	0.48	0.19	0.43	0.43	0.41	0.26	0.24	0.19	0.15	0.31	0.58	0.31	0.35	0.41	0.38	0.55	0.44
ENSMUSG00000019832	Rab32	TRUE	10.69	10.08	9.32	12.8	13.51	11.72	8.2	11.78	11.34	9.98	11.96	12.16	11.35	13.12	13.12	8.73	12.48	15.56	18.48	12.02	12.89	13.46	11.56
ENSMUSG00000019837	Gtf3c6	TRUE	24.08	26.33	25.9	32.69	27.83	29.23	24.03	36.73	26.06	24.31	19.08	21.47	25.82	22.89	30.56	34.96	26.65	27.62	48.1	26.09	18.41	26.08	20.9
ENSMUSG00000019838	Slc16a10	TRUE	38.5	54.67	48.6	39.7	27.41	36.16	38.4	21.94	30.44	35.63	41.6	15.85	14.17	16.72	14.32	17.98	15.03	18.36	6.18	16.27	16.02	17.49	20.2
ENSMUSG00000019841	Rev3l	TRUE	2.44	2.51	3.19	2.9	2.94	2.86	2.82	3.64	2.82	3.19	2.89	2.68	3.61	2.56	2.59	3.29	3.43	3.84	1.06	2.38	3.42	3.28	2.98
ENSMUSG00000019842	Traf3ip2	TRUE	0.43	0.74	0.65	0.28	1.7	0.95	1.38	1.2	1.14	1.71	0.55	0.7	1.47	0.65	1.07	1.26	0.71	0.88	0.46	0.98	0.8	0.68	0.74
ENSMUSG00000019843	Fyn	TRUE	3.9	4.25	3.12	4.38	2.57	4.37	2.88	2.26	2.96	1.87	2.74	2.3	3.81	2.4	3.39	5.11	4.1	4.12	3.64	5.56	2.98	2.67	2.97
ENSMUSG00000019845	Tube1	TRUE	0.21		0.13		0.16	0.22	0.27	0.88	0.32	0.24	0.28	0.13	0.13	0.27	0.23	0.22	0.13	0.3			0.21	0.44	0.26
ENSMUSG00000019846	Lama4	TRUE	1.03	0.71	0.91	0.7	1.27	0.79	1.46	0.82	1.08	0.75	0.71	1.65	1.07	1.14	1.21	1.72	1.05	0.89	0.33	0.96	0.61	0.8	0.93
ENSMUSG00000019849	Prep	TRUE	3.59	3.08	3.34	3.1	3.55	3.64	3.48	3.3	3.38	3.69	2.96	2.99	3.3	3.07	3.12	3.2	2.82	3.39	1.26	3.08	2.96	2.88	2.89
ENSMUSG00000019850	Tnfaip3	TRUE	0.71	0.92	1.48	2.43	1.24	1.15	0.84	0.62	1.33	0.95	1.08	1.74	3.76	1.25	1.73	1.88	2.06	1.72	1.81	2.66	1.78	2.29	1.59
ENSMUSG00000019851	Perp	TRUE	52.72	39.26	42.55	44.49	54.74	52.31	50.26	47.61	54.82	43.45	51.2	77.98	66.72	82.93	82.52	58.61	83.06	66.17	103.29	72.8	62.26	68.28	76.19
ENSMUSG00000019854	Reps1	TRUE	6.72	9.05	6.63	6.11	9.22	7.89	9.73	6.18	8.08	9.55	7.41	7.49	8.12	7.93	7.68	8.12	5.71	5.61	4.1	6.5	6.82	5.51	5.43
ENSMUSG00000019857	Asf1a	TRUE	4.86	6.99	5.61	5.05	6.94	5.57	5.2	8.3	4.37	5.24	4.52	5.1	5.56	4.79	6.55	6.05	8.09	7.29	10.73	6.76	5.91	5.25	5
ENSMUSG00000019861	Gopc	TRUE	7.49	10.05	8.48	10.08	9.19	9.62	8.87	9.91	8.56	8.09	8.52	9.07	7.26	10.08	7.84	7.64	8.92	8.95	3.82	9.6	8.58	9.58	9.55
ENSMUSG00000019863	Qrsl1	TRUE	1.59	3	1.44	1.24	1.94	2.17	1.8	2.09	1.36	1.52	1.7	1.78	2.48	2.71	2.69	2.41	2.88	2.55	1.53	1.99	1.23	2.22	2.42
ENSMUSG00000019864	Rtn4ip1	TRUE	9.25	5.52	7.22	6.99	9.07	9.26	8.01	8.63	10.47	9.05	9.47	13	12.53	13.82	12.8	13.29	11.5	15.13	8	10.43	11.99	14.27	9.84
ENSMUSG00000019866	Crybg1	TRUE	6.14	8.73	8.76	6.81	5.86	5.63	7.05	6.78	5.94	9.34	7.27	5.45	6.76	6.09	5.33	7.14	6.31	7.29	2.7	5.66	6.67	5.92	4.9
ENSMUSG00000019868	Vta1	TRUE	13.75	14.03	17.51	13.25	20.76	12.87	20.39	15.69	17.09	21.46	15.86	13.03	20.2	17.63	20.57	16.5	14.42	19.22	41.09	20.79	17.1	22.85	18.99
ENSMUSG00000019872	Smpdl3a	TRUE	28.32	30.25	27.43	32.33	29.13	30.39	27.43	29.57	27.16	23.43	28.5	42.6	34.22	34.13	43.11	32.59	36.14	36.62	56.2	37.2	34.75	36.44	39.47
ENSMUSG00000019873	Reep3	TRUE	28.53	26.63	32.66	29.2	28.89	30.11	30.8	27.1	29.42	26.16	29.18	34.72	36.44	31.72	35.45	34.54	36.24	36.01	22.48	38.72	36.72	35.98	33.48
ENSMUSG00000019874	Fabp7	TRUE	3.94	3.69	2.64	5.14	2.56	2.95	1.72	4.59	3.21	2.43	3.49	3.88	3.5	2.69	4.48	2.19	5.03	5.75	11.44	5.09	3.29	4.52	4
ENSMUSG00000019876	Pkib	TRUE	0.11	0.24	0.29	1.2	0.29	0.2	0.5	0.9	0.64	0.34	0.53	0.17	0.58	1.17	0.38	0.47	0.67	1.57	1.41	0.62	0.29	0.43	1.47
ENSMUSG00000019877	Serinc1	TRUE	118.43	138.2	103.87	144.49	129.71	127.34	104.19	136.55	113.14	98.12	118.52	113.16	90	113.22	112.96	86.52	130.9	117.61	68.5	120.55	116.14	119.14	128.05
ENSMUSG00000019878	Hsf2	TRUE	9.6	10.32	8.31	11.6	10.67	10.96	7.97	14.52	8.19	7.93	8.19	6.42	7.55	7.35	7.34	6.69	8.66	7.04	3.7	5.25	4.42	6.53	8.05
ENSMUSG00000019880	Rspo3	TRUE	1.42	1.44	1.97	1.36	1.89	1.41	1.6	2.28	1.06	1.79	1.41	1.96	2.32	1.92	1.73	1.74	1.94	1.44	3.74	1.76	1.57	1.75	2.23
ENSMUSG00000019883	Echdc1	TRUE	24.64	25.52	18.33	28.87	30.33	23.96	24.16	34.22	24.11	19.9	20.75	43.6	33.54	40.57	39.19	33.25	46.21	38.05	27.88	33.98	28.7	35.82	42.34
ENSMUSG00000019889	Ptprk	TRUE	12.27	16.14	15.14	15.24	14.63	14.55	14.25	19.19	12.89	15.05	13.78	12.11	12.35	13.07	11.84	12.1	13.24	10.96	4.52	12.52	12.93	12.49	9.82
ENSMUSG00000019891	Dcbld1	TRUE	1.07	1.14	1.42	1.43	1.65	1.51	1.61	1.78	1.48	1.13	1.32	1.79	1.76	1.9	1.87	1.95	2.19	2.28	2.41	2.2	1.96	1.91	1.9
ENSMUSG00000019897	Ccdc59	TRUE	6.51	8.7	7.19	6.67	8.49	5.99	9.75	7.82	7.4	10.22	6.15	8.46	11.03	7.1	8.68	7.35	8.19	7.46	20.41	6.49	8.05	7.15	5.85
ENSMUSG00000019899	Lama2	TRUE	0.21	0.24	0.43	0.35	0.5	0.3	0.26	0.26	0.28	0.33	0.36	0.6	0.56	0.34	0.43	0.67	0.46	0.31	0.33	0.23	0.63	0.45	0.67
ENSMUSG00000019906	Lin7a	TRUE	5.55	4.06	4.33	3.58	4.71	4.25	5.9	5.77	4.01	3.83	4.06	5.52	4.56	5.48	3.65	7.62	7.47	3.81	3.12	5.14	4.17	4.07	4.33
ENSMUSG00000019907	Ppp1r12a	TRUE	9.9	7.46	8.6	8.73	9.68	11.52	8.56	11.22	8.93	9.5	8.58	6.58	9.29	6.97	8.01	12.7	9.94	7.76	4.06	9.1	9.59	8.02	8.88
ENSMUSG00000019916	P4ha1	TRUE	8.12	5.38	4.67	4.83	4.95	6.2	5.53	3.39	4.36	2.97	3.87	5.3	4.45	3.97	3.09	4.9	2.67	2.43	3.02	4.44	3.15	2.91	3.49
ENSMUSG00000019917	2020-09-10	TRUE	5.12	4.48	4.64	7.45	5.66	6.58	6.14	7.88	5.12	6.23	6.62	9.95	8.46	7.78	9.55	7.67	7.81	8.66	10.9	7.88	6.51	7.29	7.59
ENSMUSG00000019920	Lims1	TRUE	3.42	4.04	3.51	3.7	4.08	4.51	4.05	5.13	3.8	3.32	3.71	5.16	4.99	4.57	5.31	3.91	4.66	4.84	3.69	5.14	4.68	4.59	5.78
ENSMUSG00000019923	Zwint	TRUE	40.03	40.13	37.37	48.83	47.48	51.2	41.31	49.78	44.7	42.54	40.78	55.63	48.26	53.55	51.31	44.05	53.41	52.8	54.33	50.97	47.35	53.3	56.95
ENSMUSG00000019927	Ube2d1	TRUE	5.8	3.84	5.85	4.23	6.7	8.71	6.1	7.46	6.85	4.61	6.68	7.14	8.04	6.31	7.08	8.64	6.78	7.36	6.16	6.43	8.44	8.1	8.65
ENSMUSG00000019929	Dcn	TRUE	110.98	156.89	99.9	136.68	118.5	107.39	94.32	122.7	94.1	97.25	92.47	134.51	136.22	128.96	148.01	102.43	142.73	130.54	141.83	127.33	116.17	129.43	142.74
ENSMUSG00000019935	Slc17a8	TRUE	4.66	2.38	3.11	8.61	4.41	3.64	3.67	3.59	3.88	2.59	2.28	3.54	3.88	3.15	2.61	3.43	2.56	3.44	2.56	2.97	3.74	3.29	3.81
ENSMUSG00000019942	Cdk1	TRUE	1.1	0.71	0.97	0.64	0.64	0.62	0.16	0.5	0.77	0.57	0.36	1.78	1.73	0.98	1.71	0.98	1.36	2.19	3.26	1.05	1.34	1.54	0.65
ENSMUSG00000019943	Atp2b1	TRUE	7.55	10.06	10.28	9.46	7.54	9.05	9.38	9.61	8.1	7.2	8.55	7.88	7.77	7.69	7.97	8.42	9.82	8.75	2.06	9.44	9.46	8.2	8.68
ENSMUSG00000019944	Rhobtb1	TRUE	41.68	43.36	44.3	27.29	13.92	24.44	39.18	20.82	21.93	35.09	38.87	38.31	37.67	35.71	36.12	49.98	41.79	41.54	22.34	38.03	50.93	40.35	41.71
ENSMUSG00000019945	Cabcoco1	TRUE	2.33	2.24	1.79	1.84	1.68	3.15	1.73	3.1	2.29	2.29	2.3	5.02	3.57	4.01	3.97	3.5	3.79	4.13	2.73	2.93	3.94	2.96	4.38
ENSMUSG00000019947	Arid5b	TRUE	15.88	13.77	21.17	15.4	10.57	13.81	15.07	8.76	12.27	15.37	10.69	9.04	13.11	10.77	8.25	15.98	6.94	8.45	3.92	10.5	8.36	7.72	9.09
ENSMUSG00000019948	Actr6	TRUE	6.32	5.33	5.64	6.48	4.82	5.84	7.28	7.9	5.03	6.34	4.72	5.25	5.19	5.3	4.76	3.51	4.84	5.67	12.12	4.2	5.2	5.9	7.71
ENSMUSG00000019951	Uhrf1bp1l	TRUE	13.54	13.82	17.08	13.43	17.94	17.02	21.07	17.16	15.57	17.66	16.12	19.25	22.85	15.92	14.42	23.65	19.84	18.07	8.56	18.56	18.73	17.88	18.14
ENSMUSG00000019952	Poc1b	TRUE	2.09	1.19	1.36	2.25	2.52	2.5	2.53	3.12	2.48	2.58	1.58	2.25	2.49	1.65	2.1	2.05	1.21	3.39	1.66	2.33	2.55	1.82	1.6
ENSMUSG00000019960	Dusp6	TRUE	14.96	16.21	11.2	11.74	19.94	16.37	14.47	22.23	13.41	8.62	11.82	31.65	28.15	36.82	51.54	39.21	36.78	31.2	16.35	26.51	17.01	20.13	22.02
ENSMUSG00000019961	Tmpo	TRUE	10.8	11.12	9.73	12.92	12.27	13.11	12.43	14.31	11.19	14.55	11.75	9.52	11.49	8.78	9.06	8.28	10.05	10.4	7.03	8.84	8.72	10.09	8.64
ENSMUSG00000019966	Kitl	TRUE	0.91	1.59	2.11	1.4	0.87	0.91	1.19	1.13	1.34	1.03	1.06	1.06	1.63	1.33	1.13	1.37	1.55	0.98	1.24	1.68	2.05	1.24	0.71
ENSMUSG00000019969	Psen1	TRUE	13.4	17.23	18.51	12.18	14.32	18.32	16.08	10.78	13.48	15.61	13.34	15.67	21.07	14.68	15.78	18	14.36	15.69	9.63	16.66	14.89	13.27	13.16
ENSMUSG00000019970	Sgk1	TRUE	17.64	20.45	19.13	12.16	18.39	15.68	15.6	22.11	15.42	26	13.16	28.1	34.11	27.39	38.82	29.21	40.34	35.63	31.59	31.4	33.17	29.3	31.88
ENSMUSG00000019971	Cep290	TRUE	0.46	0.89	0.76	1.07	0.75	0.75	0.68	1.11	0.69	0.65	0.71	0.42	0.64	0.46	0.58	0.65	0.89	0.94	0.24	0.71	0.71	0.58	0.54
ENSMUSG00000019975	Ikbip	TRUE	0.88	1.45	0.47	1.04	1.51	1.35	0.87	1.07	1.9	1.19	0.86	1.66	2.38	1.65	1.38	1.42	2.24	2.21	3.68	1.86	1.64	1.83	1.81
ENSMUSG00000019977	Hbs1l	TRUE	32.32	33.44	32.78	29.65	32.7	32.59	42.38	42.76	30.4	32.97	32.64	28.41	27.95	26.4	27.5	26.75	25.66	27.3	21.9	27.97	25.58	24.57	26.13
ENSMUSG00000019978	Epb41l2	TRUE	4.33	4.22	4.05	5.2	3.84	3.64	3.54	3.53	3.36	4.55	3.52	4.69	6.54	3.39	4.18	6.42	4.25	3.06	5.11	4.37	3.51	3.4	4.39
ENSMUSG00000019979	Apaf1	TRUE	0.8	0.59	0.65	0.5	0.67	0.51	0.45	0.67	0.41	0.45	0.5	0.85	0.87	1.08	0.83	0.98	0.64	0.7	0.39	0.84	0.68	0.63	0.33
ENSMUSG00000019984	Med23	TRUE	2.21	1.98	2.34	1.76	1.92	1.89	1.94	1.8	2.15	2.17	2.5	1.53	1.9	1.75	2.06	2.4	1.86	1.71	0.55	1.89	1.77	1.82	2.39
ENSMUSG00000019986	Ahi1	TRUE	0.23	0.33	0.18	0.24	0.36	0.32	0.14	0.22	0.17	0.52	0.29	0.48	0.33	0.17	0.21	0.41	0.25	0.27	0.16	0.34	0.17	0.25	0.66
ENSMUSG00000019987	Arg1	TRUE	1172.62	1579.43	1398.6	1359.05	1286.71	1472.01	1529.59	1249.92	1314.4	1486.28	1325.84	859	894.5	1100.45	972.27	890.37	1064.43	1047.23	1524.92	759.69	1121.02	1011.33	1143.87
ENSMUSG00000019988	Nedd1	TRUE	6.59	8.54	4.91	6.64	6.31	6.91	5.07	6.01	5.05	7.28	5.75	6.28	5.19	4.98	5.4	5.01	5.64	4.74	5.44	6.47	5.25	6.6	5.6
ENSMUSG00000019989	Enpp3	TRUE	29.16	21.87	26.04	21.23	28.18	28.52	27.16	33.76	32.28	49.06	32.17	20.96	30.53	18.87	16.29	20.12	18.51	18.05	13.19	16.52	15.02	18.12	22.38
ENSMUSG00000019990	Pde7b	TRUE	1.54	1.81	2.44	1.84	1.39	2.14	1.95	1.27	1.85	1.36	1.63	1.34	1.2	1.73	1.51	1.4	1.23	1.77	0.72	1.11	1.59	1.8	1.98
ENSMUSG00000019996	Map7	TRUE	11.12	22.34	25.36	14.13	12.81	16.27	15.31	22.83	10.71	19.33	10.03	7.83	9.74	8.36	10.77	21.77	11.33	7.65	4.97	9.33	8.44	8.79	7.4
ENSMUSG00000019997	Ccn2	TRUE	8.19	17.59	9.94	12.45	10.44	9.06	9.58	8.19	7.21	10.7	7.4	12.46	15.61	13.44	15.34	11.27	13.63	10.51	9.92	9.5	9.22	9.56	9.47
ENSMUSG00000019998	Stx7	TRUE	11.19	15.64	14.71	15.45	15.61	10.59	9.17	13.77	9.93	10.62	12.92	17.91	18.03	16.97	16.95	16.76	12.76	19.36	37.83	16.98	15.91	18.1	21.31
ENSMUSG00000020003	Pex7	TRUE	51.98	36.85	38.86	49.47	43.34	48.25	42.56	47.72	48.09	38.65	53.68	70.39	53.21	73.68	70.64	52.08	65.34	71.94	129.33	64.84	67.37	80	66.18
ENSMUSG00000020009	Ifngr1	TRUE	6.9	8.25	8.27	8.25	7.82	6.78	6.52	7.13	7.31	7.72	7.54	10.02	10.32	7.37	11.28	8.77	9.56	9.99	15.13	9.74	11.04	9.1	9.23
ENSMUSG00000020010	Vnn3	TRUE	51.19	50.06	52.56	51.06	48.39	51.04	52.03	48.85	46.03	47.7	52.91	65.36	58.97	62.42	65.61	55.86	73.35	63.33	88.86	61.04	55.85	63.7	73.45
ENSMUSG00000020014	Cfap54	TRUE	0.56	0.14	0.39	0.2	0.47	0.13	0.35	0.27	0.2	0.18	0.18	0.7	0.34	1.15	0.4	1.57	0.39	0.87	1.48	0.59	0.79	0.55	0.97
ENSMUSG00000020015	Cdk17	TRUE	5.59	6.4	4.77	7.54	7.97	6.62	5.44	7.04	5.73	5.39	5.04	6.64	5.59	6.82	6.56	5.25	7.08	6.65	3.9	5.05	4.88	5.11	5.45
ENSMUSG00000020017	Hal	TRUE	160.28	167.43	194.07	121.69	218.43	217.13	257.68	201.54	222.16	279.27	281.22	134.1	125.36	172.7	143.29	162.18	129.51	140.49	85.51	106.1	191.43	156.2	115.74
ENSMUSG00000020018	Snrpf	TRUE	5.9	2.78	8.67	1.81	6.85	7.44	8.63	3.87	9.46	7.84	6.75	4.47	7.85	5.34	9.76	7.24	3.77	5.79	8.87	5.38	9.53	8.52	3.81
ENSMUSG00000020019	Ntn4	TRUE	2.86	3.15	2.35	3.14	2.8	3.58	2.76	3.33	3.36	3.37	3.26	4.14	4.08	4.47	5.81	4.56	4.76	3.93	3.43	5	4.05	3.92	4.65
ENSMUSG00000020021	Fgd6	TRUE	9.93	10.39	8.38	10.39	9.5	9.62	8.3	9	8.79	6.76	8.17	4.85	6.74	5.8	5.27	6.86	6.65	4.72	2.45	5.66	4.95	5.01	4.68
ENSMUSG00000020022	Ndufa12	TRUE	102.63	85.64	110.32	79.64	98.17	110.29	117.56	78.22	116.05	114.87	93.72	105.29	135.67	98.66	105.06	120.46	85.32	85.77	253.79	80.9	96.74	86.33	91.35
ENSMUSG00000020023	Tmcc3	TRUE	3.59	3.2	3.16	3.88	3.18	2.81	3.52	7.07	3.23	4.38	3.38	7.03	6.96	6.1	6.11	6.97	5.48	5.55	2.71	6.17	6.77	5.32	5.78
ENSMUSG00000020024	Cep83	TRUE	2.07	3.72	3.29	3.22	2.72	4.17	2.41	3.96	2.89	3.31	2.85	3.21	4.06	3.07	3.93	2.82	2.94	3.4	3.57	2.69	2.32	2.94	2.63
ENSMUSG00000020027	Socs2	TRUE	1.13	1.4	1.33	2.69	8.36	1.99	1.7	6.26	2.1	2.25	0.95	2.16	2.66	2.04	1.58	1.13	1.64	2.23	0.97	2.92	5.85	1.72	2.09
ENSMUSG00000020029	Nudt4	TRUE	80.45	102.76	75.42	87.17	87.68	89.04	76.01	107.6	80.8	73.51	87.08	114.78	95.36	109.43	110.32	88.01	109.29	96.52	110.95	119	112.49	122.53	128.44
ENSMUSG00000020032	Nuak1	TRUE	0.35	0.46	0.55	0.37	0.58	0.52	0.48	0.4	0.83	0.74	0.78	0.45	0.52	0.5	0.64	0.74	0.69	0.7	0.56	0.72	0.56	0.89	0.41
ENSMUSG00000020034	Tcp11l2	TRUE	6.63	9.25	6.9	9.23	5.2	5.88	5.13	7.69	6.49	8.15	7.95	5.92	4.57	5.22	6.22	3.95	5.62	5.68	3.31	5.4	6.68	4.56	5.32
ENSMUSG00000020037	Rfx4	TRUE	0.8	0.74	0.76	0.72	1.51	1	0.86	1.48	1.65	0.7	1.02	0.43	0.51	1.05	0.92	0.75	0.47	0.53	0.24	0.66	0.13	0.59	0.39
ENSMUSG00000020038	Cry1	TRUE	3.23	5.22	6.76	5.73	2.04	2.23	2.97	1.65	1.99	1.97	2.03	4.2	3.03	4.01	3.79	4.43	4.3	3.76	1.9	2.97	4.42	3.9	4.72
ENSMUSG00000020042	Btbd11	TRUE	0.17	0.17	0.43	0.14	0.19	0.13	0.17	0.13	0.25	0.28	0.22	0.34	0.32	0.25	0.49	0.37	0.23	0.56	0.15	0.21	0.49	0.37	0.48
ENSMUSG00000020044	Timp3	TRUE	11.31	15.87	11.47	16.55	8.97	10.8	8.73	8.46	9.44	8.78	10.23	11.81	11.81	12.51	14.93	13.7	17.02	12.78	6.08	14.46	16.82	12.6	14.65
ENSMUSG00000020048	Hsp90b1	TRUE	324.86	430.05	317.48	489	366.37	403.06	342.24	454.96	341.37	302.37	284.38	244.07	258.29	260.38	261.92	260.45	343.02	289.73	146.76	315.74	235.94	243.15	298.3
ENSMUSG00000020051	Pah	TRUE	680.45	1079.49	795.07	669.45	547.78	672.98	682.92	573.04	657.55	589.65	758.19	353.43	292.14	389.13	321.38	325.97	359.31	425.76	192.96	297.82	434.84	350.8	380.07
ENSMUSG00000020053	Igf1	TRUE	298.06	176.8	284.98	173.08	268.94	233.14	289.58	158.48	290.9	263.86	201.84	139.48	191.58	147	151.55	186.16	88.58	133.72	253.01	127.68	199.17	120.65	96.41
ENSMUSG00000020056	Washc3	TRUE	14.9	14.88	8.33	19.57	17.09	19.48	11.8	26.66	15.98	13.71	15.76	21.51	18.81	22.09	25.79	13.34	21.95	24.03	37.38	19	19.43	21	18.95
ENSMUSG00000020057	Dram1	TRUE	0.12		0.3	0.19	0.22	0.13	0.11	0.31	0.26	0.22	0.3	0.41	0.22	0.35	0.63	0.26	0.43	0.52	0.29	0.22	0.39	0.42	0.23
ENSMUSG00000020063	Sirt1	TRUE	3.7	4.93	3.57	4.51	4.02	3.46	2.65	4.81	2.9	3.28	3.26	3.01	2.77	2.4	2.77	4.06	2.98	2.79	1.67	3.55	2.63	3.06	3.26
ENSMUSG00000020064	Herc4	TRUE	16.31	17.54	12.28	21.67	17.29	17.9	12.48	22.69	15.8	13.31	16.24	14.95	10.95	13.61	14.83	12.85	15.72	15.74	15.51	13.67	12.93	14.01	15.37
ENSMUSG00000020069	Hnrnph3	TRUE	6.13	10.11	7.49	9.48	8.32	8.65	7.01	11.68	8.32	6.16	8.72	5.88	6.33	6.33	6.63	8.16	7.06	6.14	4.18	6.61	5.73	6.74	7.18
ENSMUSG00000020070	Rufy2	TRUE	1.38	2	1.39	2.9	2.63	1.54	1.14	1.87	2.56	3.27	2.79	1.37	2.95	6.32	1.35	1.91	2.46	1.59	1.61	1.28	1.93	4.33	2.97
ENSMUSG00000020072	Pbld2	TRUE	83.5	62.14	75.49	67.17	77.16	72.85	72.15	86.23	97.87	83.7	91.65	83.63	75.51	80.02	83.76	76.89	82.34	81.56	85.71	66.8	66.17	84.29	68.88
ENSMUSG00000020074	Ccar1	TRUE	13.51	19.91	18.15	15.94	12.95	16.65	14.93	14.47	13.2	14.03	12.54	10.81	15.46	11.09	10.39	25.16	13.28	11.45	5.67	15.36	11.49	11.03	15.02
ENSMUSG00000020075	Ddx21	TRUE	9.88	15.35	12.63	11.67	10.46	10.83	10.83	10.45	9.52	12.02	9.4	9.24	9.59	9.87	8.47	11.26	10.21	8.97	5.35	10.18	12.24	9.44	10.99
ENSMUSG00000020076	Ddx50	TRUE	27.87	25.76	26.57	37.92	26.78	25.26	24.6	29.07	25.79	22.25	25.77	32.07	33.59	33.6	31.06	33.89	36.34	29.26	46.35	33.76	29.41	31.85	35.3
ENSMUSG00000020077	Srgn	TRUE	7.96	9.42	8.38	11.39	8.39	8.25	7.75	11.94	9.57	5.96	9.26	12.24	13.94	12.27	17.97	10.1	16.3	20.56	24.06	15.39	16.12	14.28	10.23
ENSMUSG00000020078	Vps26a	TRUE	23.93	25.39	21.18	28.07	23.53	24.63	24.59	27.42	20.3	20.17	20.34	28.16	24.78	25.85	26.95	20.5	27.01	30.37	33.41	24.92	23.44	26.69	27.74
ENSMUSG00000020079	Supv3l1	TRUE	8.73	7.99	10.04	8.19	9.04	9.7	10.96	7.91	9.84	9.24	9.22	10.21	11.9	11.96	9.42	10.48	8.88	10.99	9.68	10.92	10.53	8.45	9.26
ENSMUSG00000020083	Fam241b	TRUE	0.51	0.35	0.12	0.67	1.42	1.26	0.24	1	1.32	0.49	0.69	3.21	2.94	2.17	3.57	1.65	2	2.21	4.36	1.98	1.86	1.43	2.55
ENSMUSG00000020085	Aifm2	TRUE	15.64	12.23	18.89	14.88	11.95	14.09	17.03	9.5	14.97	16.39	15.3	26.02	27.03	25.85	25.23	37.35	22.51	27.02	22.35	25.55	27.74	26.65	20.38
ENSMUSG00000020086	H2afy2	TRUE	0.17	0.59	0.38	0.57	0.29	0.27	0.16	0.29	0.11		0.26	0.32	0.54	0.44	0.28	0.89	0.5	0.37	0.48	0.25	0.2	0.46	0.43
ENSMUSG00000020087	Tysnd1	TRUE	23.3	13.25	25.09	16.46	19.84	15.72	24.72	9.13	19.37	19.85	17.91	31.68	30.92	28.32	30.76	32.21	21.87	25.7	24.43	27.8	29.9	25.12	23.99
ENSMUSG00000020088	Sar1a	TRUE	45.41	56.55	36.69	54.63	55.92	47.07	40.63	63.61	40.49	29.48	38.8	51.78	45.68	50.23	50.86	42.97	75.81	63.69	59.36	60.4	58.17	57.37	72.51
ENSMUSG00000020089	Ppa1	TRUE	130.97	195.22	150.88	158.08	194.41	200.17	162.59	183.2	176.06	153.59	131.09	151.88	146.25	185.94	169.06	153.89	195.02	198.15	139.06	161.87	184.56	196.22	187.81
ENSMUSG00000020091	Eif4ebp2	TRUE	42.89	32.63	50.34	30.69	43.43	44.87	46.66	28.25	44.7	48.67	50.27	43.83	48.59	40.72	40.86	56.19	42.63	37.25	18.06	49.4	47.02	38.22	46.29
ENSMUSG00000020092	Pald1	TRUE	2.14	1.2	2.15	1.18	1.71	2.07	1.84	0.73	2.43	3.08	2.04	1.98	2.25	1.83	1.99	1.87	1.59	1.69	1.39	2.37	2.69	2.01	1.53
ENSMUSG00000020097	Sgpl1	TRUE	11.19	8.03	10.03	9.55	12.92	11.34	11.65	11.42	13.79	12.82	13.91	14.37	15.2	11.29	14.45	14.11	13.4	12.85	7.57	12.9	12.27	14.65	14.3
ENSMUSG00000020098	Pcbd1	TRUE	117.87	97.1	125.7	103.4	137.24	132.8	121.89	135.09	138.56	124.63	139.49	171.86	195.37	193.69	196.61	152.15	202.12	193.49	356.8	173.55	171.74	192.35	184.23
ENSMUSG00000020099	Unc5b	TRUE	0.56	0.56	0.95	0.77	0.68	0.59	0.84	0.32	0.74	0.49	0.83	1.28	2.71	0.95	2.08	1.08	2.08	1.61	0.65	1.57	1.89	1.34	1.05
ENSMUSG00000020100	Slc29a3	TRUE	0.99	0.78	1.3	0.98	1.17	1.33	1	1.04	1.34	1.29	1.37	0.95	1.37	0.88	1.29	1.37	1.19	1.27	0.56	1.16	1.04	1.11	0.88
ENSMUSG00000020101	Vsir	TRUE	3.02	3.24	4.35	3.16	3.44	3.42	3.35	0.94	1.98	2.61	2.24	2.55	3.52	2.63	2.88	3.72	3.12	4.55	6.46	5.81	4.96	2.57	2.55
ENSMUSG00000020102	Slc16a7	TRUE	44.69	47.28	45.41	48.59	36.18	39.04	37.81	39.68	31.83	30.55	40.69	79.46	60.86	74.07	73.87	61.13	78.17	70.87	50.5	79.9	64.02	75.17	80.54
ENSMUSG00000020105	Lrig3	TRUE	1.5	1.91	2.02	1.52	1.65	1.8	1.91	2.6	2.22	1.88	2.7	1.51	1.6	1.81	2.34	2.34	2.12	1.94	0.84	1.57	1.22	1.52	1.21
ENSMUSG00000020107	Anapc16	TRUE	14.58	14.28	13.44	12.54	12.91	11.04	11.32	10.84	11.44	12.89	12.27	17.89	17.05	21.1	22.03	15.2	17.8	17.32	34.37	21.35	19.88	21.64	17.92
ENSMUSG00000020108	Ddit4	TRUE	9.74	51.48	19.3	8	3.94	5.98	8.48	2.54	8.78	24.28	6.83	14.63	13.88	16.06	16.01	11.93	12.61	17.11	26.55	22.47	32.76	22.9	21.75
ENSMUSG00000020109	Dnajb12	TRUE	20.88	20.59	29.35	16.79	21	20.75	27.8	14	21.42	26.18	19.62	23.5	32.4	23.32	25.08	29.88	20.83	24.53	22.53	22.48	25.19	19.57	18.52
ENSMUSG00000020111	Micu1	TRUE	10.59	8.51	11.31	11.09	12.41	16.13	13.29	14.05	12.84	10.09	10.53	16.16	16.96	17.75	20.13	15.25	16.16	19.39	18.45	20.98	17.56	17.9	18.89
ENSMUSG00000020114	Cand1	TRUE	10.81	9.79	11.17	9.35	12.56	10.61	10.67	8.76	8.62	10.34	14.22	9.59	9.07	7.77	8.21	7.31	9	12.24	4.11	8.32	10.89	8.33	8.11
ENSMUSG00000020115	Tbk1	TRUE	11.37	17.78	10.86	11.38	15.17	16.1	11.5	17.64	11.26	10.22	10.74	12.19	12.17	8.95	9.33	11.1	13.86	13.4	7.51	10.98	10.41	11.85	9.53
ENSMUSG00000020116	Pno1	TRUE	21.77	27.44	19.43	27.08	26.29	23.29	22.41	29.8	21.08	18.16	18.74	26.92	23.14	26.94	28.14	19.35	30.32	25.72	37.03	24.16	23.68	25.95	29.29
ENSMUSG00000020120	Plek	TRUE	0.61	0.75	0.65	0.96	0.91	0.94	0.48	1.81	0.84	0.76	0.63	1.68	1.71	1.54	1.64	1.24	1.67	2.06	1.23	2.1	1.53	1.91	1.79
ENSMUSG00000020122	Egfr	TRUE	57.77	90.62	52.75	74.1	76.5	59.22	57.73	59.35	50.13	84.09	40.77	9.87	7.17	6.95	4.81	5.88	6.02	8.68	3.68	8.87	12.33	7.66	9.06
ENSMUSG00000020123	Avpr1a	TRUE	3.33	3.83	3.68	3.08	7.08	4.55	4.35	5.61	4.36	6.37	5.19	0.79	0.73	0.37	0.57	0.6	1.43	0.66	0.8	1.04	0.69	0.67	0.8
ENSMUSG00000020124	Usp15	TRUE	20.96	27.97	25.53	30.71	21.01	22.66	22.17	26.22	18.25	19.58	17.21	23.68	20.44	21.05	19.63	24.7	25.56	22.91	11.91	23.74	23.12	23.01	26.61
ENSMUSG00000020128	Vps54	TRUE	13.02	12.8	11.57	18	14.42	15.31	11.71	18.96	12.7	13.55	13.23	14.9	11.48	14.27	14.53	12.7	15.6	12.61	7.02	14.14	12.83	13.84	15.47
ENSMUSG00000020130	Tbc1d15	TRUE	39.78	35.96	44.21	39.25	39.44	39.31	46.16	36.35	35.73	49.8	39.84	37.29	39.81	30.56	38.15	41.49	32.26	31.41	38.85	43.84	42.83	32.45	27.92
ENSMUSG00000020131	Pcsk4	TRUE	8.04	2.78	4.71	4.12	2.94	5	9.31	2.7	5.63	4.58	10.22	11.48	14.4	11.86	17.42	13.26	8.04	12.19	7.71	9.41	9.8	9.77	5.14
ENSMUSG00000020132	Rab21	TRUE	11.78	14.37	12.59	12.83	14.17	13.61	11.68	13.23	12.12	10.76	12.53	12.9	11.6	14.35	13.27	12.23	13.96	13.16	9.13	14.47	13.58	14.43	14.44
ENSMUSG00000020133	2310011J03Rik	TRUE	4.13	2.57	4.53	2.19	4.52	4.58	4.62	2.42	5.6	5.17	5.01	6.14	6.28	3.86	6.39	5.16	5.03	5.52	18.45	6.44	6.69	5.93	5.02
ENSMUSG00000020134	Peli1	TRUE	6.66	6.3	5.9	6.77	5.41	7.1	5.67	7.24	6.14	6.58	6.85	4.07	4.76	5.05	4.29	4.67	4.79	4.85	2.9	4.61	3.95	4.83	4.25
ENSMUSG00000020137	Thap2	TRUE	3.41	4.55	2.61	2.06	3.08	3.33	3.72	2.96	2.73	2.68	2.4	1.84	1.96	3.03	2.15	2.48	1.18	1.26	1.39	2.73	2.26	1.9	2.56
ENSMUSG00000020140	Lgr5	TRUE	1.18	0.45	0.46	0.82	1.37	1.38	0.9	1.29	1.42	1.11	1.58	1.04	1.24	0.98	0.99	1.39	0.81	0.72	0.19	1.12	0.72	0.81	1.14
ENSMUSG00000020142	Slc1a4	TRUE	0.18	0.29	0.28	0.54	0.41	0.43	0.31	0.46	0.36	0.33	0.48	2.09	2.14	2.16	1.9	1.71	2.22	2.49	0.59	2.27	1.98	1.8	1.21
ENSMUSG00000020143	Dock2	TRUE	0.57	0.46	0.53	0.67	0.65	0.48	0.34	0.51	0.44	1.1	0.47	1.22	1.03	0.85	1.3	0.62	0.94	1.48	0.45	0.89	0.92	0.94	0.78
ENSMUSG00000020149	Rab1a	TRUE	66.02	82.08	61.52	90.41	78.59	79.88	63.99	85	66.03	54.31	63.37	76.47	71.63	76.9	88.45	66.36	88.61	85.41	53.37	79.56	79.19	84.73	88.94
ENSMUSG00000020150	Gamt	TRUE	89.15	41.75	80.84	41.2	67.8	53.76	77.19	29.99	83.63	78.04	86.59	175.15	201.45	170.69	177.74	158.64	135.42	170.5	190.54	149.77	175.27	144.64	138.43
ENSMUSG00000020152	Actr2	TRUE	30.13	32.26	25.28	37.94	32.1	34.65	24.95	38.44	30.19	25.04	32.49	38.72	29.73	40.52	40.45	23.6	47.44	41.83	21.89	39.77	37.24	42.88	42.57
ENSMUSG00000020153	Ndufs7	TRUE	62.6	50.33	61.17	39.76	53.6	62.79	66.71	30.26	65.32	66.85	66	53.89	56.66	51.67	60.51	44.88	37.85	43.31	82.71	51.63	56.87	48.1	34.1
ENSMUSG00000020154	Ptprb	TRUE	8.3	9.23	9.68	9.11	9.79	10.18	7.76	8.39	8.86	9.3	8.17	7.72	9.75	8.77	8.69	14.66	10.13	7.07	3.33	8.98	8.32	8.6	9.07
ENSMUSG00000020156	Pwwp3a	TRUE	0.86	1.18	1.19	0.96	1.23	1.12	1.57	0.96	1.55	1.76	2	1.41	2.02	1.22	1.62	1.74	1.67	1.47	1	1.8	1.86	1.71	1.31
ENSMUSG00000020160	Meis1	TRUE	0.8	1.06	0.62	0.79	1.14	0.76	0.55	0.45	0.89	0.74	0.74	1.14	0.98	0.84	1.23	1.1	1.32	0.77	0.39	0.96	0.7	0.82	0.84
ENSMUSG00000020163	Uqcr11	TRUE	318.43	169.42	270.88	184.89	280.41	291.77	287.02	149.3	334.66	305.41	266.72	368.83	412.61	332.43	428.34	360.76	269.44	334.5	1309.03	349.53	382.91	412.45	299.72
ENSMUSG00000020166	Cnot2	TRUE	14.94	20.07	14.97	20.6	15.74	16.99	14.75	21.22	14.49	16.3	14.66	13.29	13.06	12.8	13.37	11.69	14.99	14.45	8.17	15.88	15.36	14.93	13.55
ENSMUSG00000020167	Tcf3	TRUE	4.65	4.37	3.41	3.6	4.13	3.4	5.08	2.26	4.55	4.58	4.67	5.09	6.18	4.96	6.85	6.35	4.86	5.9	3.51	5.04	5.1	5.07	4.37
ENSMUSG00000020170	Frs2	TRUE	4.78	5.65	5.39	5.11	4.95	4.98	4.81	5.23	4.3	4.53	4.69	3.29	3.82	4.06	3.73	5.79	4.89	3.95	1.65	4.27	4.19	3.84	4.83
ENSMUSG00000020171	Yeats4	TRUE	11.87	13.25	11.89	13.57	11.82	11.49	12.09	14.18	14.98	13.3	12.74	15.12	15.76	13.39	16.07	10.43	12.24	13.81	27.02	14.01	13.28	14.94	11.04
ENSMUSG00000020173	Cobl	TRUE	4.18	3.52	3.21	3.32	5.93	4.96	4.95	5.64	3.88	5.3	2.88	3.48	3.17	3.59	2.64	3.99	3.56	3.24	0.92	2.33	2.95	3.04	2.72
ENSMUSG00000020175	Rab36	TRUE	0.72	0.25		0.32	0.75	0.4	0.58	0.28	0.7	0.71	0.43	0.44	0.49	0.29	0.62	0.64	0.66		0.14	0.21	0.43	0.46	0.36
ENSMUSG00000020176	Grb10	TRUE	0.79	0.6	1.39	0.67	0.67	0.73	1	0.92	0.63	0.64	0.74	0.91	0.87	0.73	0.94	1.67	0.93	1	0.51	1.05	0.93	0.99	1.19
ENSMUSG00000020178	Adora2a	TRUE	0.24	0.44	0.41	0.35	0.32	0.67	0.22	0.24	0.45	0.46	0.65	0.52	0.67	0.38	0.65	0.89	0.45	0.6	0.48	0.72	0.73	0.66	0.49
ENSMUSG00000020180	Snrpd3	TRUE	49.3	55.87	43.41	49.84	42.25	41.9	45.97	76.28	44.08	43.94	35.09	41.23	28.17	38.68	40.15	33.47	47.78	43.86	64.04	32.33	37.78	38.3	35.09
ENSMUSG00000020182	Ddc	TRUE	20.53	17.1	18.2	14.74	30.89	29.35	29.25	34.53	33.54	28.31	24.23	29.43	24.79	30.01	23.11	27.17	28.34	26.22	25.83	25.19	42.97	32.93	32.59
ENSMUSG00000020183	Cpm	TRUE	1.02	1.61	1.07	0.71	0.49	0.57	0.81	0.39	1.07	0.95	0.75	0.43	0.78	0.81	0.41	0.68	0.97	0.68	0.49	0.54	0.96	1.09	0.64
ENSMUSG00000020184	Mdm2	TRUE	13.36	14.1	11.85	14.18	13.42	14.43	13.61	17.3	11.46	14.49	10.59	11.05	14.44	14.25	13.17	14.15	13.86	13.82	14.03	12.34	10.94	10.79	12.82
ENSMUSG00000020186	Csrp2	TRUE	40.13	28.82	38.22	33.43	33	34.44	36.99	26.7	35.42	30.93	36.91	20.6	20.1	17.94	18.21	17.36	20.2	18.05	55.25	19.3	22.72	20.47	15.39
ENSMUSG00000020189	Osbpl8	TRUE	7.08	6.18	5.85	7.88	6.13	7.63	6.54	8.69	5.9	5.25	6.59	6.32	5.62	5.97	5.56	6.96	6.97	6.6	3.81	7.38	5.35	5.97	7.33
ENSMUSG00000020190	Mknk2	TRUE	62.83	48.67	59.56	34.27	38.83	55.78	61.4	26.32	61.57	49.94	69.09	54.01	64.72	47.55	54.51	62.72	35.16	46.98	32.6	67.07	68.05	48.98	38.54
ENSMUSG00000020196	Cabin1	TRUE	2.82	1.62	2.68	1.26	3.24	2.78	2.87	1.98	2.94	3.63	2.84	4.16	4.63	3.63	4.25	5.98	3.43	3.08	1.41	3.15	3.98	3.82	2.59
ENSMUSG00000020198	Ap3d1	TRUE	14.98	11.81	15.99	11.47	13.65	13.35	19.87	8.47	14.74	13.63	15.52	12.96	19.4	12.76	15.46	23.14	10.62	11.8	8.38	18.51	15.46	14.09	10.26
ENSMUSG00000020205	Phlda1	TRUE	12.7	15.55	28.38	33.81	17.45	20.42	15.51	7.96	14.36	11.84	26.86	4.39	8.18	5.78	5.89	9.01	4.24	11.49	5.05	9.26	4.84	4.43	2
ENSMUSG00000020211	Sf3a2	TRUE	10.71	7.29	10.08	5.58	11.31	10.13	10.44	6.61	9.47	10.4	8.27	10.06	9.8	6.36	6.54	9.3	6.43	4.56	4.64	9.13	8.73	8.42	4.69
ENSMUSG00000020212	Mdm1	TRUE	0.26	0.62	0.57	0.62	0.12	0.71	0.42	0.46	0.23	0.54	0.45	0.41	0.87	0.48	0.27	2.02	0.36	0.63	0.46	0.45	0.9	0.64	0.67
ENSMUSG00000020219	Timm13	TRUE	46.74	24.02	56.95	17.2	45.82	21.92	66.94	16.26	55.2	54.8	39.91	43.19	70.86	42.49	58.09	62.74	56.37	38.89	212.33	41.74	53.44	40.47	67.69
ENSMUSG00000020220	Vps13d	TRUE	18.88	20.21	22.38	20.27	19.12	21.14	21.04	17.17	17.54	26.59	17.38	26.96	28.78	25.42	31.3	31.6	28.77	26.21	8.01	25.1	25.3	29.6	23.99
ENSMUSG00000020224	Llph	TRUE	9.38	6.17	13.54	7.58	7.67	9.59	14.89	6.82	11.92	12.09	12.78	9.76	18.99	11.21	11.5	19.28	8.82	9.83	33.01	9.36	14.64	10.37	8.3
ENSMUSG00000020225	Tmbim4	TRUE	54.59	48.32	56.08	37.12	49.74	41.97	58.06	32.22	62.52	53.79	64.79	65.68	74.03	77.59	82.84	76.62	71.91	59.65	94.86	71.88	81.5	63.58	67.83
ENSMUSG00000020227	Irak3	TRUE	0.46	0.82	0.49	0.28	0.43	0.61		0.47	0.34	0.87	0.35	0.36	0.5	0.22	0.95	0.4	1.27	0.33	0.85	1.06	0.49	0.51	0.3
ENSMUSG00000020228	Helb	TRUE	3.74	3.19	3.33	2.94	2.3	2.17	3.94	2.17	2.93	3.09	2.36	1.64	3	1.65	1.68	2.96	3.26	2.25	1.72	2.98	2.73	2.18	2.2
ENSMUSG00000020230	Prmt2	TRUE	0.31	0.17	0.33	0.68	0.13	0.25	0.48	0.4	0.48	0.2	0.16	0.34	0.7	0.31	0.8	0.27	0.27	0.28	0.95	0.58	0.47	0.44	0.7
ENSMUSG00000020231	Dip2a	TRUE	0.41	0.46	0.3	0.49	0.39	0.62	0.47	0.26	0.56	0.55	0.93	0.54	0.64	0.7	0.32	0.83	0.68	0.59	0.31	0.74	0.66	0.51	0.74
ENSMUSG00000020232	Hmg20b	TRUE	13.71	11.29	13.27	12.44	13.67	11.86	17.96	9.61	13.19	19.13	13.65	15.42	26.17	19.01	16.04	20.63	14.03	14.02	33.39	14.53	15.43	12.63	16.62
ENSMUSG00000020235	Fzr1	TRUE	3.71	2.74	3.52	1.36	2.18	3.3	3.62	2.31	3.31	3.78	3.99	5.27	4.29	3.41	4.86	4.79	3.03	4.29	3.23	4.21	4.06	3.8	3.26
ENSMUSG00000020238	Ncln	TRUE	26.7	24.95	31.9	23.24	30.19	32.8	27.08	15.52	27.64	27.27	28.31	20.74	28.43	25.51	23.84	27.11	21.54	29.34	13.46	28.85	25.53	25.75	22.76
ENSMUSG00000020241	Col6a2	TRUE	1.26	0.88	1.15	0.64	1.01	0.89	1.36	0.42	0.9	1.61	0.78	1.55	4.59	1.33	2.62	2.06	1.75	1.42	1.35	1.75	1.55	2.08	1.11
ENSMUSG00000020246	Hcfc2	TRUE	4.66	5.58	5.34	5.45	4.36	5.03	3.2	7.34	3.61	4.79	4.68	4.68	6.13	3.44	3.95	5.13	6.99	3.66	3.4	4.56	5.06	4.53	6.79
ENSMUSG00000020248	Nfyb	TRUE	9.58	8.14	7.81	9.32	10.82	9.8	9.38	12.87	10.26	9.39	12.16	12.02	10.16	10.84	11.76	10.75	12.03	9.12	9.53	11.42	11.37	11.72	9.7
ENSMUSG00000020250	Txnrd1	TRUE	38.79	39.4	46.27	41.05	41.3	41.25	42.01	32.97	38.07	40.45	38.97	41.14	41.98	38.23	42.96	40.47	39.12	41.79	24.81	49.05	42.26	39.09	33.35
ENSMUSG00000020253	Ppm1m	TRUE	5.88	3.16	6.14	3.49	6.54	5.07	8.39	2.32	8.82	7.78	8.96	7.39	7.55	6.96	8.6	5.66	5.62	6.62	8.94	6.73	5.54	6.83	4.78
ENSMUSG00000020255	D10Wsu102e	TRUE	0.11	0.13	0.13	0.14	0.12	0.11	0.11	0.15	0.13	0.1	0.15	0.13	0.18	0.13	0.14	0.11	0.14	0.16	0.13	0.2	0.16	0.16	0.13
ENSMUSG00000020257	Wdr82	TRUE	14.58	16.06	13.08	19.62	15.16	15.63	12.07	21.21	11.47	14.08	13.17	16.38	12.37	13.56	10.27	12.07	15.72	15.55	5.68	14.92	13.88	14.33	20.75
ENSMUSG00000020258	Glyctk	TRUE	70.31	47.69	67.44	53.45	60.03	56.58	62.99	39.94	71.42	56.41	75.52	55.16	60.62	50.04	62.46	62.25	45.82	57.47	31.75	57.45	60.93	55.87	38.87
ENSMUSG00000020260	Pofut2	TRUE	6.73	5.02	8.01	3.86	5.34	6.72	7.08	5.21	6.66	6.84	5.52	5.59	6.54	5.64	5.69	7.94	5.96	5.34	5.41	7.81	6.57	5.4	4.62
ENSMUSG00000020261	Slc36a1	TRUE	4.55	1.99	3.23	2.29	3.07	4.51	3.82	2.43	4.28	4.12	5.42	4.79	6.07	4.27	5.09	5.06	4.26	4.43	1.57	4.94	4.61	4.18	3.25
ENSMUSG00000020262	Adarb1	TRUE	3.88	4.75	5.16	3.8	2.04	2.58	3.87	2.12	2.59	3.33	3.8	2.28	3.26	1.99	2.6	3.1	3.07	2.72	1.04	2.24	3.18	2.49	1.73
ENSMUSG00000020263	Appl2	TRUE	9.06	5.45	12.34	6.58	9.07	10.14	11.23	10.9	10.67	9.54	12.68	8.51	17.72	8.07	11.42	18.17	9.54	9.52	10.57	10.99	8.72	12.09	8.77
ENSMUSG00000020265	Sumo3	TRUE	53.55	47.92	63.43	65.28	63.94	73.06	62.04	77.85	70.22	85.95	37.38	60.06	87.61	53.96	64.33	80.62	67.34	75.86	129.79	48.13	56.51	54.21	62.74
ENSMUSG00000020267	Hint1	TRUE	155.39	146.86	204.19	157.56	134.41	158.3	184.85	111.98	168.82	198.93	145.43	143.94	207.81	159.13	164.39	148.26	102.88	154.98	667.14	128.6	154.79	147.37	92.48
ENSMUSG00000020268	Lyrm7	TRUE	4.48	2.02	2.84	2.11	3.78	1.65	2.25	6.36	4.19	5.03	2.85	2.31	3.03	2.48	3.96	1.61	4.09	5.14	3.94	3.48	2.06	3.76	1.02
ENSMUSG00000020271	Fbxw11	TRUE	11.58	11.18	10.87	11.61	10.16	12.35	10.65	13.24	10.57	8.61	10.51	13.32	11.52	14.08	13.22	11.61	13.72	13.68	7.1	14.03	14.04	13.46	14.6
ENSMUSG00000020272	Stk10	TRUE	0.69	1.07	1.26	0.64	1.07	1.29	1.55	1.11	0.84	1.02	0.92	2.02	3.42	1.97	1.99	3.13	1.96	2.05	1.8	2.05	1.88	1.69	1.23
ENSMUSG00000020273	Papolg	TRUE	1.45	1.54	2.05	2.01	1.99	1.76	1.76	2.2	1.11	1.43	1.49	1.34	1.39	1.32	1.28	1.63	1.42	1.86	1.14	1.49	1.37	1.15	1.69
ENSMUSG00000020275	Rel	TRUE	1.02	1.36	1.41	1.17	0.94	0.94	0.87	1.62	0.93	1.08	1.1	1.05	0.77	1.39	0.99	1.01	1.42	1.27	0.27	1.11	0.92	0.86	0.98
ENSMUSG00000020277	Pfkl	TRUE	7.13	4.89	6.99	4.77	7.41	7.71	8.4	2.9	6.94	6.26	7.55	12.12	14.4	8.26	10.56	11.5	8.57	8.33	5.89	10.43	12.45	9.02	6.99
ENSMUSG00000020280	Pus10	TRUE	10.9	16.38	14.16	11.99	12.81	14.47	13.45	18.32	13.01	12.98	8.82	15.04	15.72	15.37	15.96	18.66	14.44	13.46	10.96	11.08	14.56	18.57	18.15
ENSMUSG00000020282	Rhbdf1	TRUE	2.07	2.29	1.51	2.08	2.85	2.87	3.34	2.47	2.01	2.21	1.94	3.05	7.42	3.16	5.44	5.96	4.92	3.1	1.48	4.76	4.53	4.9	3.76
ENSMUSG00000020283	Pex13	TRUE	15.35	19.32	16.81	21.22	17.35	17.28	14.42	20.11	15.91	15.51	14.87	20.18	26.19	20.53	21.45	21.11	20.18	19.43	29.19	19.16	17.02	19.48	21.68
ENSMUSG00000020284	1810043G02Rik	TRUE	2.79	3.37	3.82	1.45	2.92	2.95	3.57	1.71	3.92	5.34	3.36	1.86	5.33	2.28	3.29	2.93	2.28	2.74	3.72	2.2	3.25	2.04	2.48
ENSMUSG00000020287	Mpg	TRUE	3.21	2.58	2.76	1.6	3.11	3.57	4.29	2.48	3.8	4.82	4.24	2.35	4.55	3.87	4.35	3.94	4.1	4.58	6.45	4.46	4.32	4.29	2.72
ENSMUSG00000020288	Ahsa2	TRUE	25.85	27.88	25.02	27.22	18.41	17.83	21.01	23.38	21.31	23.29	18.86	11.07	12.74	11.16	12.89	13.22	15.54	9.69	12.99	14.85	10.49	11.71	13.94
ENSMUSG00000020289	Nprl3	TRUE	6.42	6.47	5.77	9.62	8.75	10.02	8.32	6.46	6.37	8.84	9.3	9.4	9.84	9.51	10.64	13.45	9.75	7.7	5.57	8.39	8.7	10.34	6.84
ENSMUSG00000020290	Xpo1	TRUE	4.93	6.74	4.11	7.56	8.75	6.83	6.22	9.92	6.85	5.92	8.4	6.91	6.64	7.9	8.44	5.68	7.8	7.44	4.13	7.61	7.28	7.7	9.28
ENSMUSG00000020300	Cpeb4	TRUE	11.89	12.28	12.59	16.67	15.87	14.09	11.89	17.08	11.97	12.26	10.79	9.49	8.57	10.09	14.13	14.67	18.18	14.76	3.37	14.73	12.43	12.61	15.96
ENSMUSG00000020305	Asb3	TRUE	2.2	3.46	1.5	3.66	3.6	2.19	1.67	2.91	2.58	1.95	3.25	2.53	1.41	2.07	2.43	1.75	2.64	2.65	1.41	2.02	1.66	2.33	1.86
ENSMUSG00000020307	Cdc34	TRUE	60.31	35.65	82.46	55.24	61.68	74.93	68.33	49.95	75.99	69.82	49.93	76.97	77.98	72.08	84.98	88.5	70.95	72.06	167.62	72.79	78.36	84.71	67.42
ENSMUSG00000020308	Tpgs1	TRUE	7.46	5.29	10.62	4.75	6.91	7.27	8.95	2.97	8.49	8.3	7.44	11.15	13.61	10.15	12.35	11.19	7.24	9.53	21.69	10.29	12.12	12.8	7.56
ENSMUSG00000020309	Chac2	TRUE	13.91	15.13	12.77	16.98	12.75	12.81	12.74	16.26	14.82	13.52	11.99	13.43	11.54	14.93	13.88	9.01	10.83	10.92	26.23	13.31	11.54	13.62	14.39
ENSMUSG00000020311	Erlec1	TRUE	22.99	23.39	20	27.82	22.85	23.1	17.46	30.49	19.05	18	21.2	27.27	21.79	21.42	27.04	21.04	28.46	21.26	20.14	23.21	21.92	24.1	27.58
ENSMUSG00000020315	Sptbn1	TRUE	12.55	14.22	15.48	16.17	15.33	16.23	16.22	16.3	14.15	16.01	14.1	19.24	27.51	18.75	21.81	29.44	24.45	22.86	11.71	23.48	23.13	21.61	20.74
ENSMUSG00000020319	Wdpcp	TRUE	0.5	1.73	0.34	1.25	1.18	1.99	0.57	1.13	0.85	0.73	0.68	0.82	0.91	0.74	0.85	0.51	1.51	0.82	0.87	1.68	1.1	1.47	0.72
ENSMUSG00000020321	Mdh1	TRUE	334.19	360.71	341.68	346.64	352.97	364.01	353.47	371.2	329.07	336.87	344.22	380.15	337.52	395.4	318.85	330.25	368.86	376.48	308.12	286.47	328.22	346.86	394.18
ENSMUSG00000020325	Fstl3	TRUE		0.24	0.21			0.19	0.34	0.17	0.13	0.19	0.14	0.33	0.3	0.21	0.29	0.3	0.19	0.15	0.15	0.16	0.29	0.39	0.24
ENSMUSG00000020326	Ccng1	TRUE	12.43	15.82	10.72	14.87	14.95	16.82	12.33	19.95	12.07	10.45	12.41	20.23	15.48	21.74	18.77	17.06	20.35	19.66	21.44	19.99	18.35	19.03	21.46
ENSMUSG00000020328	Nudcd2	TRUE	16.63	17.1	19.43	25.5	23.73	23.81	16.57	25.14	25.17	16.06	18	29.96	30.5	29.01	32.16	24.59	28.68	27.51	89.7	21.32	28.36	28.88	29.15
ENSMUSG00000020329	Polrmt	TRUE	7.99	7.67	11.89	13.12	9.58	11.06	9.91	7.4	8.49	11.43	7.79	6.99	11.98	9.23	9.59	10.59	10.05	9.44	11.28	9.96	13.96	5.76	7.2
ENSMUSG00000020331	Hcn2	TRUE	0.24	0.11	0.19	0.12	0.17	0.2	0.24	0.19	0.16	0.12	0.22	0.15	0.43	0.1	0.44	0.17	0.17	0.14	0.19	0.35	0.3	0.13	0.2
ENSMUSG00000020334	Slc22a4	TRUE	2.41	0.85	1.41	0.83	1.07	1.41	1.52	0.93	1.39	1.06	1.89	1.33	1.48	1.7	1.55	1.39	1.22	1.32	1.25	0.97	1.41	1.26	0.72
ENSMUSG00000020335	Zfp354b	TRUE	1.02	0.99	0.98	0.83	0.85	1.07	1.16	1.4	0.86	0.86	0.91	0.86	1.47	1	0.68	1.5	1.52	1.03	1.44	1.04	0.8	1.2	1.28
ENSMUSG00000020340	Cyfip2	TRUE	0.34	0.3	0.36	0.22	0.28	0.32	0.28	0.26	0.25	0.26	0.32	0.26	0.5	0.36	0.37	0.49	0.5	0.34	0.25	0.24	0.32	0.26	0.31
ENSMUSG00000020346	Mgat1	TRUE	18.82	23.09	25.39	21.97	21.62	20.92	29.74	13.94	25.07	19.64	26.84	27.99	24.77	25.69	23.61	30.75	23.38	15.87	26.7	28.76	26.57	31.53	25.99
ENSMUSG00000020349	Ppp2ca	TRUE	18.28	24.06	17.28	23.41	21.48	19.81	18.51	21.85	17.93	15.98	17.61	22.49	19.76	24.32	24.1	17.05	26.39	23.98	26.66	23.17	24.71	24.04	25.52
ENSMUSG00000020357	Flt4	TRUE	4.3	3.6	5.08	2.97	4.17	4.37	5.05	1.88	4.48	4.29	4.49	4.87	7.19	4.9	5.81	7.96	5.17	4.71	2.07	6.42	5.75	5.49	5.42
ENSMUSG00000020358	Hnrnpab	TRUE	86.39	92.69	88.74	102.58	105.65	104.44	92.3	110.79	81.65	89.15	82.54	99.68	99.69	106.13	108.87	90.81	105.06	102.81	84.5	106.38	103.54	106.02	99.33
ENSMUSG00000020359	Phykpl	TRUE	6.11	7.8	6.86	5.4	7.43	9.7	10.38	7.39	8.62	8.6	7.77	8.59	10.49	8.46	8.38	9.66	7.35	7.36	10.2	8.21	8.27	8.29	6.26
ENSMUSG00000020361	Hspa4	TRUE	58.78	67.93	66.66	74.17	63.02	61.97	60.88	72.75	49.29	55.8	46.8	48.34	53.42	54.13	47.75	61.43	56.91	55.73	29.98	43.36	51.79	57.18	59.04
ENSMUSG00000020362	Cnot6	TRUE	10.58	8.53	7.01	9.8	10.63	11.5	8.47	13.69	9.27	8.94	9.43	9.69	8.91	9.57	10.3	9.1	9.84	9.68	6.53	10.48	9.26	9.33	11.36
ENSMUSG00000020363	Gfpt2	TRUE		0.33	0.18	0.13	0.23	0.24	0.17	0.29	0.2			0.35	0.72	0.27	0.38	0.33	0.3	0.35	0.5	0.35	0.44	0.21	0.32
ENSMUSG00000020364	Zfp354a	TRUE	2.45	2.14	1.49	2.13	1.91	1.98	1.29	1.75	1.85	2.38	2.02	2.53	1.95	2.4	1.83	1.95	2.61	1.85	2.87	2.55	1.68	2	3.56
ENSMUSG00000020366	Mapk9	TRUE	17.37	15.27	18.14	18.56	17.86	19.7	16.5	22.08	17.46	19.38	19.01	21.14	22.44	20.46	20.2	19.61	19.67	21.93	11.48	21.55	20.09	20.69	21.19
ENSMUSG00000020368	Canx	TRUE	146.05	161.41	189.08	215.26	148.93	167.53	176.3	184.95	135.5	164.91	114.27	127.14	166.61	124.41	127.54	166.77	151.36	136.71	98.1	130.56	105.84	127.41	147.12
ENSMUSG00000020372	Rack1	TRUE	189.64	197	209.07	173.61	165	182.32	182.06	132.82	219.83	185.78	164.24	158	202.84	189.72	215.28	140.84	142.62	180.74	662.67	195.59	216.19	179.74	163.06
ENSMUSG00000020375	Rufy1	TRUE	5.36	6.58	6.89	7.64	8.65	7.86	7.04	9.45	6.59	6.91	6.65	9.8	9.53	8.56	9.5	8.3	9.57	7.85	8.03	7.59	7.59	7.52	7.78
ENSMUSG00000020376	Rnf130	TRUE	55.66	51.18	52.11	59.38	56.5	54.68	58.61	63.72	55.19	52.33	53.38	73.24	65.65	74.38	79.43	59.84	74.56	70.77	94.32	67.98	65.31	74.84	74.92
ENSMUSG00000020377	Ltc4s	TRUE	0.87	0.56	0.67	0.79	0.16	0.59	0.13	0.56	0.61	0.16	0.37		0.64	0.17	0.49	1.23	0.65	0.17	0.73	0.6	0.32	0.5	0.43
ENSMUSG00000020380	Rad50	TRUE	1.14	1.3	1.03	1.95	1.49	1.91	1.19	2.76	1.67	1.95	2.09	1.6	2.39	1.81	1.66	1.98	1.93	1.86	0.86	1.53	1.46	1.49	1.38
ENSMUSG00000020381	Mrnip	TRUE	0.55	0.69	0.29	1.24	1.95	1.83	1.9	1.5	2.44	1.18	1.13	1.5	2.23	1.16	1.83	1.86	0.9	1.7	4.29	1.68	1.68	1.37	1.14
ENSMUSG00000020385	Clk4	TRUE	16.88	27.38	17.24	26.68	16.96	19.17	17.07	29.69	14.95	16.58	20.93	18.88	18.67	17.15	15.88	22.55	27.5	18.44	16.75	16.14	13.4	14.31	20.01
ENSMUSG00000020386	Sar1b	TRUE	112.67	118.25	106.89	135.14	103.07	95.94	91.51	115.11	97.92	78.2	107.72	143.03	107.84	144.88	148.34	94.3	158.84	141.2	326.05	125.64	121.56	149.01	157.15
ENSMUSG00000020387	Jade2	TRUE	1.95	2.93	2.99	2.46	1.63	2.28	2.7	1.72	2.24	3.59	3.53	1.79	2.33	1.83	2.23	3.67	2.92	2.86	1.23	2.94	3.56	3.49	2.54
ENSMUSG00000020388	Pdlim4	TRUE	0.66	0.25	0.55		0.67	0.42	0.45	0.34	0.54	0.14	0.49	0.77	0.87	0.46	0.77	0.9	0.4	0.69	0.34	0.48	0.39	0.58	0.5
ENSMUSG00000020390	Ube2b	TRUE	87.87	121.79	81.68	104.89	90.94	87.29	74.66	124.36	82.73	71.93	89.8	92.4	68.84	101.39	89.29	69.62	89.14	93.59	159.72	76.72	86.08	87.43	106.27
ENSMUSG00000020392	Cdkn2aipnl	TRUE	5.96	5.62	5.35	6.73	5.84	6.06	5.44	4.99	6.23	7.71	7.23	8.03	8.46	6.08	8.04	7.04	6.59	7.32	15.33	8.44	7.81	7.73	6.93
ENSMUSG00000020393	Kremen1	TRUE	2.49	1.46	2.14	1.46	3.14	2.84	3	2.12	2.46	2.82	2.71	3.61	3.7	3.67	3.83	3.36	3.31	3.46	2.08	3.34	3.39	3.85	3.44
ENSMUSG00000020397	Med7	TRUE	13.94	16.32	9.76	18.22	14.58	13.73	10.31	15.56	11.98	12.58	12.61	13.18	11.91	14.06	15.64	7.94	12.82	11.57	14.96	12.02	13.3	9.74	13.9
ENSMUSG00000020399	Havcr2	TRUE		0.31	0.12	0.19	0.13	0.22	0.17	0.24		0.16		0.28	0.51	0.48	0.29	0.11	0.49	0.5	0.79	0.33	0.27	0.22
ENSMUSG00000020400	Tnip1	TRUE	1.95	2.09	3.68	3.44	3.22	3.9	4.3	2.65	3.78	3.68	3.26	4.79	6.36	3.62	5.44	6.43	4.49	4.28	4.87	5.46	4.08	4.49	3.76
ENSMUSG00000020402	Vdac1	TRUE	126.09	153.62	136.94	139.57	121.98	126.74	129.36	156.81	117.85	125.79	125.51	159.17	140.57	156.51	148.26	131.42	161.66	160	88.29	134.17	135.17	142.18	166.28
ENSMUSG00000020407	Upp1	TRUE	2.41	2.43	1.85	0.95	1.94	1.32	2.07	1.36	1.94	1.16	1.13	7.16	3.52	2.13	5.26	4.1	6.5	4.12	4.09	3.96	3.75	3.89	5.02
ENSMUSG00000020409	Slu7	TRUE	12.42	17.8	14.67	22.8	12.14	12.75	12.86	18.6	14.07	12.68	13.57	12.38	12.95	11.23	12.13	13.05	11.02	12.58	5.97	13.65	12.7	10.74	12.03
ENSMUSG00000020412	Ascc2	TRUE	8.24	6.8	8.17	6.67	8.86	7.42	8.76	6.57	8.42	9.6	7.49	7.45	9.36	6.96	7.2	10.13	6.99	7.21	3.78	7.23	7.89	6.9	6.36
ENSMUSG00000020413	Hus1	TRUE	1.44	2.11	0.93	1.27	1.68	1.58	1.03	1.3	1.31	0.98	1.9	0.89	1.16	0.86	1.37	1.24	1.27	1.46	0.6	1.32	1.13	0.96	0.97
ENSMUSG00000020415	Pttg1	TRUE	35.85	34.61	30.13	39.69	46.3	45.59	36.66	59.43	43.36	29.35	36.98	47.28	37.83	42.65	41.34	30.62	45.34	42.52	49.17	37.6	33.83	38.97	49.48
ENSMUSG00000020420	Zfp607a	TRUE	0.44	0.23	0.34	0.34	0.31	0.24	0.33	0.46	0.31	0.28	0.37	0.43	0.36	0.32	0.39	0.55	0.3	0.33	0.63	0.47	0.34	0.34	0.5
ENSMUSG00000020422	Tns3	TRUE	5.67	4.46	6.66	4.35	4.7	6.16	5.32	3.65	5.32	4.95	5.52	5.58	7.38	5.11	6.25	5.83	5.24	5.38	1.77	4.63	4.83	4.12	3.8
ENSMUSG00000020423	Btg2	TRUE	3.07	4.84	4.78	3.18	1.94	3.63	4.2	2.46	3.02	4.52	6.12	14.55	13.14	11.09	30.67	17.89	26.72	24.86	11.17	22.16	21.09	11.31	13.78
ENSMUSG00000020424	Castor1	TRUE	1	0.59	0.54	0.62	0.32	0.19	0.62	0.82	0.73	0.53	0.78	1.6	1.75	1.2	1.62	0.89	1.46	1.04	1.46	1.66	1.65	1.85	0.93
ENSMUSG00000020427	Igfbp3	TRUE	7.26	8.42	6.98	8.13	8.06	9.64	6.06	4.99	7.35	7.45	6.82	16.98	15.09	13.83	16.83	13.71	12.88	14.55	13.61	13.45	19.08	15.99	15.23
ENSMUSG00000020429	Igfbp1	TRUE	142.62	411.46	125.58	167.28	126.69	145.42	217.49	120.47	119.34	140.44	109.28	175.75	114.68	147.86	245.39	113.92	237.87	171.21	111.08	265.22	281.89	126.27	224.16
ENSMUSG00000020430	Pes1	TRUE	13.85	13.71	14.67	15.55	16.04	17.36	16.31	18.17	15.25	17.08	14.09	11.97	19.77	12.89	12.68	15.15	11.05	9.92	25.95	13.86	15.19	13.19	12.67
ENSMUSG00000020432	Tcn2	TRUE	68.39	63.64	83.82	50.42	55.93	63.99	61.31	41.8	66.12	64.99	65.93	85.57	103.48	88.15	87.49	110.28	88.94	91.97	66.15	85.39	103.18	89.88	80.43
ENSMUSG00000020435	Osbp2	TRUE	0.86	0.66	0.43	0.1	1.08	0.89	0.87	0.61	0.4	0.84	0.36	0.64	0.53	0.52	0.31	0.32	0.16	0.13	0.28		0.33	0.28	0.18
ENSMUSG00000020437	Myo1g	TRUE	0.25	0.56	0.43	0.25	0.49	0.54	0.35	0.13	0.32	0.44	0.29	0.62	1.02	0.49	1.05	0.6	0.37	0.74	0.67	0.72	0.64	0.26	0.29
ENSMUSG00000020439	Smtn	TRUE	1.31	0.98	1.19	0.78	0.88	1.28	1.32	0.6	1.3	1.18	0.66	1.75	3.94	1.54	2.65	3.72	1.46	1.65	1.11	2.9	2.21	1.53	0.93
ENSMUSG00000020440	Arf5	TRUE	43.89	26.87	41.6	29.21	40.56	38.12	46.02	25.4	54.08	44.78	50.91	42.04	56.79	50.83	61.97	38.14	36.07	56.72	142.58	47.83	59.79	56.66	34.79
ENSMUSG00000020441	2310033P09Rik	TRUE	2.3	1.12	4.78	2.12	2.78	3.34	4.92	1.87	3.72	5.42	3.75	1.86	5.55	2.53	2.86	4.89	1.91	2.43	4.88	3.24	3.81	2.62	2.26
ENSMUSG00000020444	Guk1	TRUE	28.88	27.3	32.64	34.35	26.86	29.05	29.86	33.77	32.16	27.91	28.33	47.62	50.61	51.57	58.25	35.61	49.41	43.27	184.6	41.91	38.72	50.99	45.86
ENSMUSG00000020448	Rnf185	TRUE	13.09	11.06	12.83	12.42	11.76	11.34	13.65	9.14	11.45	11.53	12.26	12.51	12.49	12.76	14	11.64	13.45	12.14	9.62	14.37	14.07	13.92	11.37
ENSMUSG00000020451	Limk2	TRUE	1.66	2.09	2.04	1.14	2.92	1.78	2.44	2.02	2.11	2.57	2.96	1.3	2.48	1.72	1.71	2.58	1.92	2.12	0.94	3.01	2.84	2.36	1.02
ENSMUSG00000020453	Patz1	TRUE	2.42	1.55	1.73	2.13	2.06	1.73	2.4	2.7	1.98	2.43	2.66	2.06	1.65	2.42	1.87	1.66	2.71	1.93	2.34	2.3	3.45	2.24	1.7
ENSMUSG00000020454	Eif4enif1	TRUE	12.48	19.1	12.61	16.78	12.71	14.59	12.57	16.61	9.98	17.05	13.14	11.18	14.48	8.84	10.58	16.28	16.95	8.99	9.5	12.15	13.3	12.97	14.17
ENSMUSG00000020455	Trim11	TRUE	4.83	2.39	5.44	3.16	3.17	4.15	6.36	2.66	5.42	4.91	6.18	3.85	6.59	4.49	6.35	7.69	5.89	5.76	3.75	5.59	5.94	4.37	3.61
ENSMUSG00000020456	Ogdh	TRUE	78.68	81.15	86.85	73.33	88.5	84.96	92.58	63.45	78	95.72	84.46	74.65	78.08	68.36	73.55	80.95	67.54	66.22	29.37	82.56	82.71	73.77	67.67
ENSMUSG00000020457	Drg1	TRUE	18.59	16.56	21.25	18.86	20.87	22.81	20.28	20.61	24.52	19.64	26.03	21.71	24.72	23.08	25.68	17.65	19.95	25.43	38.16	23.67	31.32	30.09	21.71
ENSMUSG00000020458	Rtn4	TRUE	40.43	39.67	34.11	44.09	46.55	45.65	36.83	53.42	38.94	30.74	39.77	109.33	89.05	110.38	122.12	82.65	133.51	138.19	124.64	111.87	97.68	111.19	118.12
ENSMUSG00000020459	Mtif2	TRUE	11.85	12.61	11.6	13.11	14.13	14.29	15.11	19.4	15.6	12.23	14.09	11.94	12.41	13.27	12.08	12.63	12.18	12.93	14.74	10.74	10.99	14.73	14.89
ENSMUSG00000020460	Rps27a	TRUE	124.54	151.8	117.06	164.55	115.75	117.77	96.13	155.23	108.95	94.39	111.04	109.56	98.35	114.78	108.46	65.18	107.7	114.21	290.89	106.75	111.08	135.27	120.24
ENSMUSG00000020462	Cfap36	TRUE	9.67	10.24	7.34	8.49	10.64	13.52	10.66	14.35	10.79	9	11.84	19	15.49	19.24	18.31	17.09	21.46	17.4	23.61	16.27	16.35	16.05	18.79
ENSMUSG00000020463	Ppp4r3b	TRUE	13.89	18.27	12.36	19.09	15.39	14.37	13.64	17.5	12.21	13.12	12.11	15.22	11.94	16.44	12	16.13	12.2	12	7.89	15.11	12.91	13.37	15.15
ENSMUSG00000020464	Pnpt1	TRUE	12.14	13.85	10.16	13.05	14.05	13.28	12.6	15.19	12.27	9.44	9.52	10.84	9.11	9.7	9.1	10.21	11.4	10.81	13.81	9.12	9.63	9.63	9.71
ENSMUSG00000020467	Efemp1	TRUE	5.28	6.52	4.89	7.18	6.99	4.25	4.57	6.12	6.03	5.13	4.22	6.7	7.92	6.47	7.93	6.14	9.85	8.21	5.48	7.33	4.79	6.11	7.4
ENSMUSG00000020471	Pold2	TRUE	4.61	2.1	4.06	3.42	3.65	3.69	4.63	3.26	5.6	4.86	4.48	3.97	5.58	3.69	3.18	4.49	3.35	4.07	2.5	3.92	3.8	2.66	2.45
ENSMUSG00000020472	Zkscan17	TRUE	6.27	5.98	7.73	5	5.55	6.71	7.74	4.58	7.04	9.14	9.55	5.88	7.63	5.95	6.52	7.64	5.36	5.82	3.65	5.52	8.02	6.35	5.61
ENSMUSG00000020473	Aebp1	TRUE	0.75	0.52	0.87	0.41	0.51	0.47	0.71	0.38	0.54	0.56	0.65	0.95	1.64	0.72	0.93	1.25	0.59	0.96	0.27	0.73	0.67	0.83	0.6
ENSMUSG00000020474	Polm	TRUE	1.13	0.31	0.8	0.76	0.65	0.87	1.2	0.56	1.41	0.78	1.21	0.96	1.25	1.17	1.06	1.33	0.65	0.93	0.35	0.73	1.28	1.16	1.73
ENSMUSG00000020476	Dbnl	TRUE	8.4	5.65	9.41	4.92	9.35	9.62	11.21	5.24	11.21	13.6	9.61	11.93	17.87	10.79	14.11	16.61	9.77	12.2	23.61	12.44	12.12	13.43	8.77
ENSMUSG00000020477	Mrps24	TRUE	27.37	16.14	27.67	14.5	20.6	20.25	25.33	10.56	27.49	28.35	29.11	26.5	32.1	30.95	32.52	27.75	20.27	24.85	89.65	25.08	30.44	26.29	21.23
ENSMUSG00000020482	Ccdc117	TRUE	8.97	9.36	6.24	6.62	9.13	8.68	7.23	6.42	7.73	7.11	6.12	5.67	4.51	6.31	4.01	5.57	3.66	3.95	7.31	5.28	4.1	4.57	4.14
ENSMUSG00000020483	Dynll2	TRUE	50.81	45.87	55.58	45.35	50.27	49.2	47.52	44.94	48.59	44.14	52.29	68.95	62.36	70.76	73.42	58.38	69.03	63.21	42.96	74.46	76.72	75.1	64.14
ENSMUSG00000020484	Xbp1	TRUE	63.29	55.77	51.72	83.38	66.72	73.74	57.22	63.97	73.27	53.59	82.7	49.85	47.92	51.76	61.76	36.83	62.61	56.58	52.72	77.92	66.22	55.44	57.11
ENSMUSG00000020485	Supt4a	TRUE	26.41	21.37	25.71	19.24	29.7	26.85	26.7	21.57	33.78	25.16	25.25	29.42	31.82	25.34	34.27	25.14	23.65	29	94.83	24.49	30.02	28.99	22.62
ENSMUSG00000020486	2020-09-04	TRUE	3.92	2.39	3.98	3.76	4.85	5.15	4.11	3.37	4.49	4.84	4.54	7.81	8.34	6.94	8.25	9.98	7.06	7.4	13.8	6.08	6.01	5.14	4.8
ENSMUSG00000020491	2810021J22Rik	TRUE	0.6	0.45	0.87	0.96	0.49	1.01	0.77	0.56	0.94	0.73	0.98	0.77	0.53	0.38	0.59	1.19	0.31	0.24	0.47	0.57	0.78	0.64	0.65
ENSMUSG00000020492	Ska2	TRUE	0.32	0.59	0.48	1.78	0.4	0.72	0.3	1.21	0.47	0.74	0.66	0.51	0.71	1.21	0.92	0.94	1.31	0.53	1.21	0.57	0.52	0.26	0.36
ENSMUSG00000020495	Smg8	TRUE	2.81	4.32	3.14	3.34	4.31	4.55	4.57	3.77	3.3	3.13	3.51	3.25	2.81	3.12	2.66	2.56	2.62	2.87	3.13	3.22	2.8	3.01	3.01
ENSMUSG00000020496	Rnf187	TRUE	41.78	31.03	35.94	36.8	37.49	40.73	41.38	43.86	44.74	38.87	41.63	47.22	52.11	61.56	53.46	46.62	44.84	47.1	52.7	44.89	52.88	55.68	42.31
ENSMUSG00000020513	Tubd1	TRUE	1.59	1.75	1.85	1.39	1.13	1.34	1.39	1.22	1.5	0.78	1.03	1.6	1.54	1.24	1.51	1.27	1.69	1.3	2.42	1.49	1.01	1.68	1.71
ENSMUSG00000020514	Mrpl22	TRUE	20.15	14.1	20.16	18.25	25.37	29.25	28.36	20.53	29.83	25.76	23.04	29.35	34.21	29.05	28.38	30.74	25.27	25.54	60.92	26.12	26.6	30.7	26.62
ENSMUSG00000020515	Cnot8	TRUE	15.52	13.8	14.08	12.95	16.56	16.06	14.34	19.13	17.22	14.17	14.64	14.08	12.31	14.32	13.38	14.79	13.02	15.34	18.44	12.69	11.8	13.09	13.49
ENSMUSG00000020516	Rps6kb1	TRUE	13.4	13.09	13.28	13.35	13.97	14.31	11.83	13.87	10.19	14.5	9	13.3	14.58	14.05	12.34	13.32	18.8	12.12	10.33	10.83	10.6	11.17	15.89
ENSMUSG00000020519	Sap30l	TRUE	14.78	12.19	16.99	12.21	12.18	14.45	19.58	12.98	15.2	17.04	13.63	18.42	20.87	16.3	20.31	23.12	15.87	16.2	17.86	15.2	19.34	15	15.72
ENSMUSG00000020520	Galnt10	TRUE	1	0.69	1.42	0.71	0.9	1.02	1.2	0.73	1.21	0.87	1.13	1.93	2.39	1.93	2.44	1.76	1.52	2.19	1.66	2.23	1.75	1.58	1.08
ENSMUSG00000020521	Rnft1	TRUE	9.82	9.5	14.02	13.63	11.65	13.98	17.63	11.04	12.78	15.7	14.49	8.54	15.66	12.98	13.89	13.35	9.18	12.24	24	14.13	15.48	17.04	8.99
ENSMUSG00000020522	Mfap3	TRUE	2.84	2.76	2.75	2.45	3.23	3.32	2.37	4.04	2.84	2.11	2.61	3.34	3.52	3.04	3.49	3.23	3.54	3.15	1.9	3.4	2.76	3.08	3.4
ENSMUSG00000020523	Fam114a2	TRUE	11.15	12.71	12.49	12.28	11.99	11.07	13.7	14.82	14.06	12.1	11.94	14.54	14.46	11.61	12.68	11.25	12.64	12.32	18.54	12.89	12.01	13.78	12.82
ENSMUSG00000020525	Ppm1d	TRUE	1.87	2.6	1.84	3.05	1.55	1.19	1.28	1.81	1.58	2.19	1.94	1.64	1.36	0.92	1.27	1.4	1.73	1.66	0.73	1.41	1.54	0.9	2.01
ENSMUSG00000020526	Znhit3	TRUE	2.71	1.97	3.76	3.77	3.08	3.14	3.5	4.34	4.03	2.59	3.89	3.83	4.24	3.53	5.53	4	3.74	4.43	18.97	3.08	3.15	4.8	3.66
ENSMUSG00000020527	Myo19	TRUE	2.42	1.62	1.84	1.48	2.11	2.14	2.66	0.79	2.22	2.59	2.49	2.2	3.42	1.87	2.34	3.5	2.1	2.15	0.89	2.55	2.95	2.69	1.69
ENSMUSG00000020528	Prpsap2	TRUE	4.35	2.38	3.52	3.84	4.19	4.95	3.11	4.75	4.45	3.31	5.9	4.43	3.9	3.6	3.95	3.66	3.99	3.66	4.9	3.77	3.71	5.9	4.06
ENSMUSG00000020530	Ggnbp2	TRUE	31.86	43.14	32.77	42.53	36.54	34.48	41.69	46.44	31.18	40.2	32	37.64	32.07	37.85	32.86	41.26	43.9	43.11	44.86	36.83	33.21	39.63	39.2
ENSMUSG00000020532	Acaca	TRUE	7.24	8.4	6.4	4.05	9.07	8.74	6.56	7.3	7.16	7.82	7.81	17.3	21.31	14.78	15.31	26.07	15.81	16.21	6.06	17.64	20.56	17.4	14.57
ENSMUSG00000020534	Shmt1	TRUE	69.06	61.52	68.13	61.38	65.36	82.79	75.65	79.82	80.69	82.86	78.4	94.18	94.18	84.9	81.93	88.68	72.42	87.43	61.02	73.07	92.48	87.31	83.7
ENSMUSG00000020536	Llgl1	TRUE	1.22	0.8	1.22	0.87	1.16	1.11	1.59	0.67	1.41	1.35	1.17	1.13	1.52	1.65	0.99	1.6	0.99	1.37	1.08	1.52	1.56	1.53	0.85
ENSMUSG00000020537	Drg2	TRUE	14.94	10.87	14.08	8.91	16.76	14.87	17.2	11.42	17.23	14.71	15.07	13.89	16.73	15.49	16.72	18.6	13.51	16.75	13.92	14.81	17.74	15.36	12.51
ENSMUSG00000020538	Srebf1	TRUE	11.76	4.41	7.21	6.61	8.47	7.68	11.27	9.41	9.88	12.44	15.87	37.47	75.71	29.63	64.31	55.5	82.17	63.07	22.84	37.78	54.86	47.3	28.61
ENSMUSG00000020541	Tom1l1	TRUE	12.73	11.94	10.24	12.65	11.07	13.67	14.04	14.76	12.82	11.09	13.05	12.6	11.86	10.45	11.25	9.82	10.05	9.41	8.68	11.22	13.4	11.49	10.83
ENSMUSG00000020544	Cox11	TRUE	5.06	6.09	5.24	5.92	3.62	4.39	3.73	3.1	4.12	5.08	4.37	4.21	4.07	4.45	4.02	3.02	4.8	3.77	4.77	3.74	4.76	3.95	4.94
ENSMUSG00000020546	Stxbp4	TRUE	0.47	0.57	0.54	0.87	0.46	0.7	0.68	0.85	0.49	0.47	0.46	0.26	0.32	0.34	0.23	0.39	0.42	0.29	0.23	0.34	0.3	0.2	0.36
ENSMUSG00000020547	Bzw2	TRUE	3.55	3.18	2.57	3.93	4.43	2.81	3.43	3.11	3.49	4.19	4.09	5.04	4.33	4.37	5.04	5.02	5.26	4.71	4.94	4.31	5.91	5.23	5.53
ENSMUSG00000020549	Elac2	TRUE	8.9	7.56	10.22	6.63	10.34	10.03	10.21	10.72	9.79	9.91	9.43	8.21	11.24	10.49	9.07	9.85	7.44	9.59	5.64	9.81	11.05	9.89	9.12
ENSMUSG00000020553	Pctp	TRUE	44.49	51.31	42.79	50.74	70.59	72.19	66.85	66.47	57.94	45.62	49.45	84.82	83.16	91.65	100.54	81.92	88.47	102.71	97.15	86.85	71.04	101.69	83.5
ENSMUSG00000020561	Twistnb	TRUE	3.01	5.36	4.09	5.17	4.78	3.72	3.92	5.66	3.41	3.5	4.04	4.64	3.31	4.34	4.59	2.7	4.87	4.73	5.61	4.63	4.29	3.42	5.04
ENSMUSG00000020564	Atxn7l1	TRUE	5.42	4.07	4.77	4.12	4.94	4.73	5.24	7.01	4.63	4.77	4.33	4.04	6	4.9	3.92	4.33	4.22	3.66	1.98	5.39	3.77	3.98	3.34
ENSMUSG00000020570	Sypl	TRUE	32.33	34.05	28.24	35.09	29.81	29.82	25.69	34.42	33.81	25.56	37.97	42.78	38.22	42.45	46.55	32.43	46.22	46.26	27.88	45.71	44.67	50.02	44.88
ENSMUSG00000020571	Pdia6	TRUE	61.7	43.54	52.17	67.23	56.07	67.8	59.61	58.24	65.1	52.58	52.55	41.89	55.31	43.04	45.98	38.25	43.83	48.07	56.96	55.87	49	43.91	37.31
ENSMUSG00000020572	Nampt	TRUE	36.55	37.88	41.04	42.33	22.9	24.91	27.2	30.43	18.45	23.08	25.5	40.4	35.87	41.29	31.6	35.9	45.94	43.47	47.23	31.92	35.72	35.74	39.69
ENSMUSG00000020573	Pik3cg	TRUE	0.18	0.13	0.25	0.2	0.15	0.1	0.13	0.35	0.11	0.18	0.15	0.14	0.17	0.25	0.24	0.17	0.25	0.22		0.27	0.25	0.23	0.22
ENSMUSG00000020576	Nbas	TRUE	3.38	4.04	4.05	4.95	4.73	4.7	4.96	3.87	4.64	4.64	4.67	3.77	4.88	4.41	4.85	5.51	3.85	4.52	1.73	5.02	4.34	4.49	4.23
ENSMUSG00000020577	Tspan13	TRUE		0.33	0.28	0.42	0.4	0.46	0.26		0.39	0.12	0.56	0.53	0.45	0.42	0.9	0.38	0.69	0.86	1.21	0.96	0.86	0.42	0.4
ENSMUSG00000020580	Rock2	TRUE	4.73	6.82	5.1	6.71	4.19	5.09	4.32	6.29	3.67	4.33	4.06	6.25	6.19	5.68	4.83	8	6.43	5.48	2.99	6.78	6.13	5.53	8.07
ENSMUSG00000020585	Laptm4a	TRUE	90.52	92.82	82.89	98.51	92.11	93.31	78.71	92.14	92.44	77.86	91.31	107.17	97.64	113.87	118.54	81.13	109.8	113.95	157.38	109.91	109.01	108.39	109.78
ENSMUSG00000020589	Fam49a	TRUE	0.89	1.59	1.45	1.66	1.15	1.05	1.34	2.74	1.12	1.09	1.06	1.06	1.52	1.55	1.82	2.03	1.64	1.98	1.42	1.6	2.13	1.39	2.04
ENSMUSG00000020590	Snx13	TRUE	11.06	13.56	11.99	18.25	14.08	12.31	12.33	14.23	9.23	10.36	9.08	13.84	8.91	11.83	13.45	13.39	13.96	12.04	12.66	12.1	12.24	12.69	17.49
ENSMUSG00000020592	Sdc1	TRUE	74.28	63.56	90.23	51.84	88.77	89.75	107.04	42.91	98.71	90.37	79.62	91.93	108.28	103.02	101.67	102.28	86.52	112.81	85.19	101.87	127.45	87.82	80.55
ENSMUSG00000020593	Lpin1	TRUE	103.43	152.12	125.52	99	17.53	76.63	82.09	30.49	32.56	106.39	66.47	22.9	28.17	34.47	16.67	32.06	21.39	28.64	16.14	26.01	69.25	40.24	40.16
ENSMUSG00000020594	Pum2	TRUE	13.69	18.84	15	16.34	15.6	15.95	16.94	18.1	12.57	13.04	13.25	15.58	14.56	18.15	14.19	15.48	16.67	15.82	13.54	15.23	15.8	13.23	18.47
ENSMUSG00000020601	Trib2	TRUE	0.59	0.72	0.46	0.61	0.48	0.41	0.68	0.51	0.58	0.44	0.39	0.55	0.92	0.39	0.71	0.41	0.49	0.48	0.26	0.94	0.73	0.68	0.74
ENSMUSG00000020604	Arsg	TRUE	3.93	5.03	2.7	3	10.77	8.49	7.48	5.68	9.96	6.51	5.7	11.42	13.13	9.7	15.41	7.92	11.65	10.53	32.26	12.57	17.85	12.05	9.76
ENSMUSG00000020605	Hs1bp3	TRUE	3.75	2.07	3.43	2.45	4.71	3.77	4.68	2.1	4.54	4.31	5.11	4.33	4.95	3.88	4.74	4.19	3.16	5.32	3.41	4.68	3.83	3.98	3.59
ENSMUSG00000020607	Fam84a	TRUE	0.14	0.16	0.14	0.16	0.16	0.13	0.15	0.32	0.15	0.68	0.2	0.49	0.48	0.51	0.83	0.52	0.35	0.58	0.21	0.6	0.39	0.42	0.37
ENSMUSG00000020608	Smc6	TRUE	6.1	7.06	5.86	7.67	5.98	5.71	5.8	7.59	5.43	5.71	5.82	6.7	5.57	5.75	6.92	5.32	6.4	6.2	4.35	5.46	5.58	5.65	5.91
ENSMUSG00000020609	Apob	TRUE	688.39	685.88	815.86	910.2	806.5	770.97	761.1	1134.18	817.06	892.22	787.46	700.61	1202.87	801.29	955.21	1282.98	1060.09	938.03	239.76	777.79	840.55	1163.72	895.44
ENSMUSG00000020610	Amz2	TRUE	6.05	5.29	5.43	6.24	6.66	7.87	5.91	7.48	7.04	5.86	7.79	12.05	10.05	8.25	9.39	6.84	10.6	10	9.77	11.81	12.05	10.81	10.18
ENSMUSG00000020611	Gna13	TRUE	5.87	6.64	8.13	5.98	7.18	7	7.63	5.57	6.3	6.13	6.64	9.02	10.25	7.67	10.07	8.59	7.65	10.73	10.96	9.67	9.56	9.36	8.02
ENSMUSG00000020612	Prkar1a	TRUE	46.14	45.46	43.45	47.36	52.42	53.53	45.52	47.73	51.4	45.01	47.15	45.22	41.83	41.23	47.39	42.07	45.91	50.01	42.67	48.81	48.79	50.73	44.03
ENSMUSG00000020614	Fam20a	TRUE	12.67	13.19	14.45	11.64	16.82	15.42	16.76	11.21	15.81	16.39	16.34	12.96	19.11	12.09	14.61	15.05	13.62	12.13	8.16	18.66	16.42	15.17	10.79
ENSMUSG00000020620	Abca8b	TRUE	7.55	7.97	7.19	8.98	9.77	9.61	8.1	11.78	9.04	9.24	7.83	7.18	7.88	6.17	8.15	7.27	7.2	6.93	3.02	8.27	8.69	7.32	6.56
ENSMUSG00000020621	Rdh14	TRUE	9.02	11.12	10.02	13.97	10.57	12.93	10.42	13.39	10.36	11.69	11.16	13.47	13.89	13.67	16.01	9.73	13.24	12.02	17.56	13.06	11.37	13.35	13.49
ENSMUSG00000020623	Map2k6	TRUE	9.21	6.69	8.09	9.48	2.18	5.32	8.19	5.36	6.63	10.23	16.15	5.97	4.11	4.5	3.67	3.65	5.59	4.74	6.93	2.46	5.36	6.01	6.02
ENSMUSG00000020628	Trappc12	TRUE	6.26	5.78	5.32	5.12	5.99	6.4	6.57	6.29	7.38	7	8.01	9.11	8.15	8.88	8.65	8.14	7.68	7.67	3.81	8.77	9.14	8.79	7.69
ENSMUSG00000020629	Adi1	TRUE	81.4	57.91	64.07	80.57	79.5	77.59	72.11	104.01	87.4	67.23	85.18	114.49	94.02	106.7	114.92	96.18	108.32	114.79	135.27	98.18	107.52	113.05	103.13
ENSMUSG00000020630	Rnaseh1	TRUE	2.12	2.06	2.94	1.52	2.46	3.12	2.66	2.07	3.12	3.07	2.32	2.6	4.04	3.21	3.45	2.25	2.8	2.14	3.5	2.7	2.38	2.29	1.68
ENSMUSG00000020634	Ubxn2a	TRUE	19.32	23.7	18.65	21.68	21.34	20.79	17.49	21.11	15.54	15.83	16.01	21.48	16.86	20.64	20.14	17.69	21.1	18.42	19.39	23.08	20.02	20.51	22.29
ENSMUSG00000020638	Cmpk2	TRUE	1.28	1.37	1.21	0.86	2.24	1.32	1.9	2.39	1.67	1.24	1.4	1.33	1.96	2.52	1.54	1.13	1.55	3.22	1.59	2.41	1.24	1.49	1.19
ENSMUSG00000020639	Pfn4	TRUE	0.2	0.79	0.24	0.44	0.2	0.29	0.38	0.38	0.56	0.36	0.3	0.33	0.27		0.25		0.16	0.64	0.4	0.18	0.33	0.39	0.36
ENSMUSG00000020640	Itsn2	TRUE	9.33	9.79	9.43	9.54	9.44	9.26	9.15	10.03	8.3	9.47	10.64	9.18	10.53	8.46	8.48	12.69	10.67	8.33	6.64	9.63	9.06	7.91	8.87
ENSMUSG00000020641	Rsad2	TRUE	3.21	2.51	2.82	2.99	6.1	4.65	4.74	6.54	4.8	2.95	4.54	2.95	4.07	6.5	4.34	2.79	3.8	7.82	3.11	3.61	3.66	3.94	3.89
ENSMUSG00000020642	Rnf144a	TRUE	0.78	0.89	0.91	0.89	1.65	0.98	1.02	1.84	0.96	1.2	1.54	1.03	1.21	1.95	1.22	1.21	0.93	0.85	1.7	1.14	1.37	1.16	0.88
ENSMUSG00000020644	Id2	TRUE	48.03	55.7	57.55	50.44	81.04	68.09	65.83	62.11	68.05	43.59	66.36	59.61	53.93	61.71	72.6	59.52	53.11	53.98	57.02	68.67	54.32	42.3	36.91
ENSMUSG00000020647	Ncoa1	TRUE	4.21	3.26	4.9	5.03	3.76	3.56	5.13	4.5	4.17	4.82	3.88	3.87	4.74	2.63	4.04	5.89	3.78	3.64	1.31	4.29	4.1	3.88	5.14
ENSMUSG00000020648	Dus4l	TRUE	1.75	1.96	2.76	2.56	2.61	2.07	2.59	1.94	2.72	1.98	1.89	1.79	2.03	2.84	1.74	2.64	1.96	1.55	1.71	2.73	1.96	2.01	1.5
ENSMUSG00000020649	Rrm2	TRUE	2.4	3.35	2.38	3.13	1.31	1.97	2.09	1.14	1.15	1.59	1.74	2.03	2.41	2.07	1.42	1.48	1.86	3.39	2.1	1.29	3.79	3.24	1.92
ENSMUSG00000020650	Bcap29	TRUE	5.93	6.71	5.18	6.72	6.94	6.13	5.83	10.61	6.74	6.04	6.79	6.74	6.22	6.7	6.13	4.74	6.55	8.02	12.69	5.28	5.82	8.44	7.11
ENSMUSG00000020652	Cenpo	TRUE	0.48	0.85	0.72	1.27	0.58	1.37	1.21	2.51	1.18	1.04	1.13	1.67	2.14	1.39	1.31	1.87	1.41	0.97	0.85	2.22	1.25	1.42	1.55
ENSMUSG00000020653	Klf11	TRUE	3.38	2.54	3.18	3.29	1.98	3.29	4.1	2.49	2.4	2.75	3.65	1.76	2.48	2.7	3.2	2.45	2.53	3.07	3.32	3.7	4.65	2.72	3.56
ENSMUSG00000020654	Adcy3	TRUE	0.23	0.16	0.14	0.14	0.27	0.35			0.31	0.26	0.28	0.17	0.3	0.11	0.29	0.2	0.2	0.18		0.27	0.33	0.12	0.13
ENSMUSG00000020656	Grhl1	TRUE	0.27	0.94	1.04	1.39	0.29	0.4	0.58	0.12	0.2	0.6	0.43	0.37	0.64	0.26	0.45	0.61	0.6	0.79	0.29	0.8	0.91	0.73	0.24
ENSMUSG00000020657	Dnajc27	TRUE		0.16	0.26	0.14	0.26	0.16		0.15	0.19	0.24	0.14	0.2	0.27	0.1	0.17	0.15	0.17	0.21	0.2	0.24	0.24	0.25
ENSMUSG00000020659	Cbll1	TRUE	3.22	3.3	4.91	4.25	3.08	3.84	4.19	2.93	3.25	3.38	2.75	3.09	3.8	3.03	1.83	3.16	1.81	1.83	1.03	2.62	2.57	2.18	2.59
ENSMUSG00000020661	Dnmt3a	TRUE	1.9	1.72	1.89	2.04	2.68	3.97	4.77	1.91	2.64	4.52	2.97	1.59	5.85	2.65	3.57	5.49	1.89	3.14	2.85	3.12	1.99	3.19	2.03
ENSMUSG00000020664	Dld	TRUE	54.52	59.81	44.65	66.63	62.28	63.53	51.24	67.92	54.69	48.06	56.02	67.2	51.12	67.52	61.36	49.54	76.92	68.61	55.35	59.37	64.19	70.93	72.58
ENSMUSG00000020668	Kif3c	TRUE	0.47	0.34	0.28	0.26	0.19	0.26	0.5	0.47	0.35	0.26	0.25	0.34	0.5	0.17		0.2	0.21	0.25	0.53	0.26	0.14	0.45	0.15
ENSMUSG00000020669	Sh3yl1	TRUE	3.03	2.27	3.03	3.2	4.11	3.65	3.57	5.61	4.9	3.64	3.87	5.3	6.1	4.31	4.45	4.17	4.18	4.4	5.72	5.46	4.22	4.58	4.25
ENSMUSG00000020671	Rab10	TRUE	35.07	41.93	32.76	39.86	40.61	38.64	33.16	43.19	34.46	31.37	34.42	40.02	33.43	39.68	36.89	33.05	41.14	38.39	15.14	40.93	38.4	38.74	43.12
ENSMUSG00000020672	Sntg2	TRUE	2.06	2.2	2.08	1.03	1.71	1.85	2.21	1.78	2.07	2.35	1.23	2.35	1.51	1.65	1.45	0.85	1.69	2.06	1.74	1.53	1.92	2	1.66
ENSMUSG00000020674	Pxdn	TRUE	1.81	1.45	1.48	1.55	2.29	1.93	2.02	1.34	1.75	2.43	1.73	2.39	2.82	2.22	2.18	2.81	2.56	2.1	1.07	1.68	2.03	1.98	1.87
ENSMUSG00000020677	Ddx52	TRUE	5.8	6.67	4.84	6.81	5.53	5.36	5.81	7.78	4.47	5.27	5.1	4.38	4.72	6.89	5.51	4.47	6.67	4.96	4.26	5.34	5.88	5.97	5.51
ENSMUSG00000020679	Hnf1b	TRUE	3.58	2.66	4.84	4.57	7.07	5.61	4.85	4.68	5.92	7.56	5.51	4.8	6.34	4.05	4.93	5.33	4.67	4.16	2.49	4.56	4.83	4.19	4.68
ENSMUSG00000020680	Taf15	TRUE	26.17	32.93	24.88	29	26.86	29.52	22.77	35.12	23.76	23.69	23.24	24.52	23.98	21.55	25.52	25.99	30.72	24.92	10.07	27.91	27.95	25.9	28.3
ENSMUSG00000020681	Ace	TRUE	0.33	0.35	0.4	0.39	0.34	0.19	0.33	0.11	0.37	0.44	0.25	1.38	1.58	0.84	2.2	1.33	1.45	1.13	0.28	1.17	1.21	0.85	0.69
ENSMUSG00000020682	Mmp28	TRUE		0.18	0.2	0.48		0.16	0.14	0.11	0.19	0.11		0.35	0.1	0.13		0.16	0.1	0.18	0.22	0.28	0.14	0.12	0.24
ENSMUSG00000020684	Rasl10b	TRUE	0.11	0.11	0.26		0.17	0.13	0.26		0.18		0.17	1.98	1.77	1.62	1.99	2.31	1.53	1.5	1.09	1.75	1.38	1.66	1.74
ENSMUSG00000020687	Cdc27	TRUE	6.7	9.99	5.86	9.76	7.8	8.93	7.33	9.55	6.26	6.31	7.01	8.15	6.62	8.24	7.17	7.32	7.85	7.92	3.42	7.2	6.84	6.86	7.66
ENSMUSG00000020689	Itgb3	TRUE	1.48	2.27	1.78	2.07	1.06	1.33	1.61	0.94	0.96	1.61	1.52	1.69	1.86	1.29	1.68	2.04	1.56	1.78	1.55	3.09	3.38	2.84	2.29
ENSMUSG00000020691	Mettl2	TRUE	5.6	6.62	5.23	7.09	8.38	7.01	5.41	6.88	7.05	5.3	6.8	6.37	6.78	6.9	6.26	5.18	5.19	6.38	8.77	6.26	6.25	5.17	5.79
ENSMUSG00000020692	Nle1	TRUE	0.98	2.37	2.16	1.85	1.45	2.12	2.55	0.36	1.93	1.49	2.34	2.19	2.89	1.22	2	2.62	2.05	1.8	4.4	2.21	2.65	1.91	0.9
ENSMUSG00000020694	Tlk2	TRUE	12.96	11.28	10.84	11.88	12.16	11.53	15.84	12.67	10.29	12.28	9.14	12.66	9.41	14.3	11	13.98	9.45	10.4	5.85	11.69	9.8	9.48	8.17
ENSMUSG00000020695	Mrc2	TRUE		0.1	0.14	0.18	0.13	0.2	0.24		0.15	0.11	0.19	0.28	0.56	0.3	0.32	0.33	0.68	0.22	0.12	0.25	0.17	0.32	0.15
ENSMUSG00000020696	Rffl	TRUE	5.05	5.53	5.71	4.96	5.72	5.56	4.98	5.54	6.29	5.03	5.01	6.85	6.55	6.02	6.12	5.83	5.21	4.97	3.99	6.76	6.1	5.45	5.44
ENSMUSG00000020697	Lig3	TRUE	4.98	4.24	4.54	5.4	6.83	6.63	4.64	8.81	4.88	8.26	5	6.08	4.54	4.86	2.89	5.79	4.63	2.13	2.17	4.38	3.77	4.98	4.84
ENSMUSG00000020698	Cct6b	TRUE	0.31	0.31		0.38		0.12		0.28	0.4	0.26	0.58	0.76	0.38	0.34	0.51	0.15	0.2	0.45	0.47	0.44	0.37	0.18	0.55
ENSMUSG00000020700	Map3k3	TRUE	4.26	3.56	4.88	3.38	3.6	4.38	4.49	2.87	4.24	4.3	4.81	4.03	4.4	3.35	3.78	4.59	3.29	3.88	2.6	4.46	4.27	3.57	3.53
ENSMUSG00000020701	Tmem132e	TRUE	0.38	0.64	0.57	0.44	0.51	0.64	0.44	0.56	0.6	0.74	0.5	0.41	0.76	0.68	0.56	0.57	0.66	0.62	0.21	1.12	0.56	0.71	0.8
ENSMUSG00000020705	Ddx42	TRUE	10.47	12.32	11.31	12.58	11.55	12.81	13.32	13.39	12.32	11.5	11.27	12.19	12.77	10.98	10.44	12.96	11.23	11.38	5.37	11.38	11.31	11.79	11.6
ENSMUSG00000020706	Ftsj3	TRUE	14.41	22.32	18.86	20.68	18.69	19.78	18.26	20.19	15.55	16.05	14.15	13.18	15.54	13.91	13.64	15.81	14.45	14.24	9.05	14.86	14.92	14.24	14.56
ENSMUSG00000020707	Rnf135	TRUE	4.08	3.82	4.27	2.6	4.32	4.35	4.09	2.98	3.55	3.11	4.05	4.85	3.98	5.26	4.37	6.45	4.09	4.91	5.59	4.77	4.9	5.23	4.36
ENSMUSG00000020708	Psmc5	TRUE	48.04	41.23	62.22	42.25	52.25	53.34	58.91	34.18	56.78	60.09	49.96	44.48	47.02	41.23	52.11	42.88	39.14	49.13	71.73	46.31	52.71	52.55	32.2
ENSMUSG00000020709	Adap2	TRUE	22.69	17.3	23.33	25.17	20.07	20.86	24.15	17.55	19.52	22.99	23.15	20.75	18.7	18.83	22.12	26.61	25.65	26.56	8.69	20.47	21.51	21.1	21.65
ENSMUSG00000020715	Ern1	TRUE	8.06	6.91	7.38	6.04	8.97	7.73	6.67	5.52	7.08	9.31	6.15	4.48	6.2	5.4	4.92	7.27	4.2	3.43	1.8	6.49	5.82	4.54	3.94
ENSMUSG00000020716	Nf1	TRUE	3.66	4.35	4.01	6.03	4.81	3.74	4.65	4.48	4.68	4.56	3.98	2.82	4.01	4.43	4.07	4.88	4.87	4.6	1.99	4.34	4.84	4.45	4.5
ENSMUSG00000020717	Pecam1	TRUE	7.16	8.61	7.61	9.46	6.18	7.42	7.46	6.93	7.06	5.82	6.54	10.07	9.41	8.09	10.35	8.69	10.81	8.86	7.6	12.74	9.7	8.78	10.08
ENSMUSG00000020718	Polg2	TRUE	2.69	2.73	2.06	2.94	2.12	2.72	2.23	3.35	3.18	2.95	3.42	4.06	3.23	4.05	4.42	3.37	3.41	5.14	2.79	3.03	4.28	4.28	3.68
ENSMUSG00000020719	Ddx5	TRUE	132.99	179.02	193.45	177.78	138.28	134.43	165.68	202.93	102.93	177.05	129.06	162.96	193.1	157.49	169.08	244.68	228.71	189.79	112.52	151.12	139.15	146.47	176.88
ENSMUSG00000020720	Psmd12	TRUE	48.24	62	55.8	66.5	64.86	56.31	57.05	61.71	52.76	55.03	45.23	49.12	45.68	47.94	50.82	41.62	49.47	54.67	53.72	47.06	47.67	49.85	50.74
[truncated: 53,574 more rows]

## Sheet: Liver_Analysis
			Difference between WT mice and ob/ob mice
ENSMUSG97 ID	Name	Analysed molecule	Fold change (ob/ob/WT)	P value	Q value	The increased DEG in ob/ob mice: larger in ob/ob mice than WT mice	The decreased DEG in ob/ob mice: larger in WT mice than ob/ob mice
ENSMUSG00000000001	Gnai3	TRUE	1.10513	0.844735	0.330721	FALSE	FALSE
ENSMUSG00000000028	Cdc45	TRUE	1.46269	0.0716803	0.0501471	TRUE	FALSE
ENSMUSG00000000031	H19	TRUE	4.39192			FALSE	FALSE
ENSMUSG00000000049	Apoh	TRUE	0.887259	0.000647501	0.000942368	FALSE	TRUE
ENSMUSG00000000056	Narf	TRUE	1.13639	0.766267	0.308912	FALSE	FALSE
ENSMUSG00000000058	Cav2	TRUE	1.05562	0.70432	0.291501	FALSE	FALSE
ENSMUSG00000000078	Klf6	TRUE	3.48245	1.7425e-37	5.62891e-36	TRUE	FALSE
ENSMUSG00000000085	Scmh1	TRUE	1.01742	0.988264	0.367332	FALSE	FALSE
ENSMUSG00000000088	Cox5a	TRUE	1.17619	0.3992	0.192977	FALSE	FALSE
ENSMUSG00000000093	Tbx2	TRUE	1.36779	0.0593794	0.0430002	TRUE	FALSE
ENSMUSG00000000120	Ngfr	TRUE	3.32977	1.07088e-17	1.21331e-16	TRUE	FALSE
ENSMUSG00000000127	Fer	TRUE	0.975424	0.250317	0.135253	FALSE	FALSE
ENSMUSG00000000131	Xpo6	TRUE	1.45666	0.0835059	0.0566361	TRUE	FALSE
ENSMUSG00000000134	Tfe3	TRUE	0.940401	0.0534908	0.0394975	FALSE	TRUE
ENSMUSG00000000142	Axin2	TRUE	0.99992	0.248194	0.134315	FALSE	FALSE
ENSMUSG00000000148	Brat1	TRUE	1.15595	0.613349	0.26327	FALSE	FALSE
ENSMUSG00000000149	Gna12	TRUE	0.889777	0.00894997	0.00893337	FALSE	TRUE
ENSMUSG00000000154	Slc22a18	TRUE	1.2768	0.182698	0.105627	FALSE	FALSE
ENSMUSG00000000157	Itgb2l	TRUE	0.99537			FALSE	FALSE
ENSMUSG00000000159	Igsf5	TRUE	1.4973	0.00049121	0.000735767	TRUE	FALSE
ENSMUSG00000000167	Pih1d2	TRUE	1.19918			FALSE	FALSE
ENSMUSG00000000168	Dlat	TRUE	1.25073	0.243039	0.132191	FALSE	FALSE
ENSMUSG00000000171	Sdhd	TRUE	1.1719	0.4735	0.218731	FALSE	FALSE
ENSMUSG00000000184	Ccnd2	TRUE	1.16587	0.996616	0.36911	FALSE	FALSE
ENSMUSG00000000194	Gpr107	TRUE	1.05866	0.622919	0.266437	FALSE	FALSE
ENSMUSG00000000247	Lhx2	TRUE	0.876694	0.548776	0.243191	FALSE	FALSE
ENSMUSG00000000253	Gmpr	TRUE	1.56342			FALSE	FALSE
ENSMUSG00000000266	Mid2	TRUE	1.04345	0.54826	0.243032	FALSE	FALSE
ENSMUSG00000000275	Trim25	TRUE	0.973497	0.129815	0.0804601	FALSE	TRUE
ENSMUSG00000000276	Dgke	TRUE	1.40054	0.178821	0.103814	FALSE	FALSE
ENSMUSG00000000278	Scpep1	TRUE	1.21345	0.0703713	0.0493958	TRUE	FALSE
ENSMUSG00000000282	Mnt	TRUE	1.03949	0.609017	0.261703	FALSE	FALSE
ENSMUSG00000000290	Itgb2	TRUE	2.62427	2.15378e-17	2.39163e-16	TRUE	FALSE
ENSMUSG00000000295	Hddc2	TRUE	2.09009			FALSE	FALSE
ENSMUSG00000000296	Tpd52l1	TRUE	1.01104	0.466847	0.216388	FALSE	FALSE
ENSMUSG00000000301	Pemt	TRUE	1.64977	0.00350402	0.00405068	TRUE	FALSE
ENSMUSG00000000303	Cdh1	TRUE	0.161095	1.81657e-57	1.49848e-55	FALSE	TRUE
ENSMUSG00000000305	Cdh4	TRUE	1.63296	0.0111514	0.010714	TRUE	FALSE
ENSMUSG00000000317	Bcl6b	TRUE	2.97591	2.66853e-09	1.21091e-08	TRUE	FALSE
ENSMUSG00000000318	Clec10a	TRUE	0.767267			FALSE	FALSE
ENSMUSG00000000325	Arvcf	TRUE	1.61603	0.00638399	0.00672987	TRUE	FALSE
ENSMUSG00000000326	Comt	TRUE	1.48476	0.000843762	0.00118868	TRUE	FALSE
ENSMUSG00000000339	Rtca	TRUE	1.18067	0.185702	0.106882	FALSE	FALSE
ENSMUSG00000000340	Dbt	TRUE	0.774097	9.56271e-07	2.73686e-06	FALSE	TRUE
ENSMUSG00000000346	Dazap2	TRUE	1.06223	0.735754	0.300376	FALSE	FALSE
ENSMUSG00000000355	Mcts1	TRUE	1.02622	0.600389	0.258983	FALSE	FALSE
ENSMUSG00000000374	Trappc10	TRUE	1.1535	0.533127	0.238626	FALSE	FALSE
ENSMUSG00000000378	Ccm2	TRUE	1.17996	0.402216	0.194047	FALSE	FALSE
ENSMUSG00000000384	Tbrg4	TRUE	1.01407	0.376479	0.184816	FALSE	FALSE
ENSMUSG00000000385	Tmprss2	TRUE	1.49892	0.0657203	0.0467729	TRUE	FALSE
ENSMUSG00000000386	Mx1	TRUE	0.925038	0.22194	0.12324	FALSE	FALSE
ENSMUSG00000000399	Ndufa9	TRUE	1.27164	0.0193239	0.0170777	TRUE	FALSE
ENSMUSG00000000409	Lck	TRUE	0.906898			FALSE	FALSE
ENSMUSG00000000420	Galnt1	TRUE	1.158	0.335524	0.168976	FALSE	FALSE
ENSMUSG00000000439	Mkrn2	TRUE	1.33107	0.288729	0.151032	FALSE	FALSE
ENSMUSG00000000440	Pparg	TRUE	3.54393	4.79589e-47	2.76927e-45	TRUE	FALSE
ENSMUSG00000000441	Raf1	TRUE	1.02668	0.403751	0.194492	FALSE	FALSE
ENSMUSG00000000486	2020-09-01	TRUE	1.42495	0.0570641	0.0416763	TRUE	FALSE
ENSMUSG00000000489	Pdgfb	TRUE	1.21512	0.833504	0.327871	FALSE	FALSE
ENSMUSG00000000530	Acvrl1	TRUE	1.64833	0.000194279	0.000328202	TRUE	FALSE
ENSMUSG00000000531	Grasp	TRUE	1.32991	0.153887	0.0920401	TRUE	FALSE
ENSMUSG00000000532	Acvr1b	TRUE	1.29815	0.0884214	0.0592546	TRUE	FALSE
ENSMUSG00000000538	Tom1l2	TRUE	0.957282	0.12797	0.0795194	FALSE	TRUE
ENSMUSG00000000552	Zfp385a	TRUE	1.61222	5.54511e-06	1.36906e-05	TRUE	FALSE
ENSMUSG00000000555	Itga5	TRUE	0.977197	0.216218	0.120804	FALSE	FALSE
ENSMUSG00000000561	Wdr77	TRUE	0.966428	0.0815234	0.0555935	FALSE	TRUE
ENSMUSG00000000563	Atp5f1	TRUE	1.03688	0.844093	0.330554	FALSE	FALSE
ENSMUSG00000000567	Sox9	TRUE	0.709723	0.00013582	0.00023874	FALSE	TRUE
ENSMUSG00000000568	Hnrnpd	TRUE	0.839322	0.00153427	0.0019825	FALSE	TRUE
ENSMUSG00000000579	Dynlt1c	TRUE	1.12804			FALSE	FALSE
ENSMUSG00000000581	C1d	TRUE	1.47944	0.056326	0.0412285	TRUE	FALSE
ENSMUSG00000000594	Gm2a	TRUE	2.01181	5.32037e-18	6.30179e-17	TRUE	FALSE
ENSMUSG00000000600	Krit1	TRUE	0.890662	0.00591287	0.00629791	FALSE	TRUE
ENSMUSG00000000605	Clcn4	TRUE	1.14325	0.432811	0.204892	FALSE	FALSE
ENSMUSG00000000628	Hk2	TRUE	7.7703	2.36528e-45	1.22767e-43	TRUE	FALSE
ENSMUSG00000000631	Myo18a	TRUE	0.956901	0.326245	0.165466	FALSE	FALSE
ENSMUSG00000000673	Haao	TRUE	1.16171	0.1963	0.111729	FALSE	FALSE
ENSMUSG00000000682	Cd52	TRUE	2.3433	8.56511e-06	2.03319e-05	TRUE	FALSE
ENSMUSG00000000686	Abhd15	TRUE	1.40821	0.00492957	0.00539359	TRUE	FALSE
ENSMUSG00000000693	Loxl3	TRUE	1.10621	0.0734274	0.0511237	TRUE	FALSE
ENSMUSG00000000708	Kat2b	TRUE	0.811209	0.0398945	0.0311037	FALSE	TRUE
ENSMUSG00000000711	Rab5b	TRUE	1.08831	0.973397	0.363826	FALSE	FALSE
ENSMUSG00000000732	Icosl	TRUE	1.85181	0.00024842	0.000405639	TRUE	FALSE
ENSMUSG00000000738	Spg7	TRUE	1.55926	3.61409e-08	1.36285e-07	TRUE	FALSE
ENSMUSG00000000739	Sult5a1	TRUE	0.0506912	4.73648e-61	4.12826e-59	FALSE	TRUE
ENSMUSG00000000740	Rpl13	TRUE	1.25301	0.235665	0.129229	FALSE	FALSE
ENSMUSG00000000743	Chmp1a	TRUE	1.41464	0.00225175	0.00275544	TRUE	FALSE
ENSMUSG00000000751	Rpa1	TRUE	1.49953	1.13004e-05	2.62318e-05	TRUE	FALSE
ENSMUSG00000000753	Serpinf1	TRUE	0.804252	1.31071e-05	2.99442e-05	FALSE	TRUE
ENSMUSG00000000759	Tubgcp3	TRUE	1.1259	0.211393	0.118655	FALSE	FALSE
ENSMUSG00000000776	Polr3d	TRUE	0.908248	0.0537462	0.0396291	FALSE	TRUE
ENSMUSG00000000782	Tcf7	TRUE	1.48958	0.00440357	0.00491945	TRUE	FALSE
ENSMUSG00000000787	Ddx3x	TRUE	0.996795	0.391252	0.190145	FALSE	FALSE
ENSMUSG00000000791	Il12rb1	TRUE	0.625344			FALSE	FALSE
ENSMUSG00000000804	Usp32	TRUE	0.757014	0.00278822	0.00331676	FALSE	TRUE
ENSMUSG00000000811	Txnrd3	TRUE	1.44943	0.00341178	0.00395295	TRUE	FALSE
ENSMUSG00000000823	Zfp512b	TRUE	1.00563	0.693403	0.288309	FALSE	FALSE
ENSMUSG00000000826	Dnajc5	TRUE	1.10555	0.466886	0.216388	FALSE	FALSE
ENSMUSG00000000827	Tpd52l2	TRUE	1.3563	0.243449	0.132356	FALSE	FALSE
ENSMUSG00000000838	Fmr1	TRUE	0.990994	0.220823	0.122812	FALSE	FALSE
ENSMUSG00000000876	Pxmp4	TRUE	0.963439	0.166697	0.09827	FALSE	TRUE
ENSMUSG00000000881	Dlg3	TRUE	0.900358	7.41429e-06	1.78198e-05	FALSE	TRUE
ENSMUSG00000000884	Gnb1l	TRUE	1.7297	0.00203749	0.00253283	TRUE	FALSE
ENSMUSG00000000901	Mmp11	TRUE	0.989017			FALSE	FALSE
ENSMUSG00000000902	Smarcb1	TRUE	0.998017	0.37219	0.183275	FALSE	FALSE
ENSMUSG00000000915	Hip1r	TRUE	0.66945	7.11771e-07	2.0996e-06	FALSE	TRUE
ENSMUSG00000000916	Nsun5	TRUE	1.00243	0.684815	0.285484	FALSE	FALSE
ENSMUSG00000000934	Top1mt	TRUE	1.14573	0.59983	0.258845	FALSE	FALSE
ENSMUSG00000000957	Mmp14	TRUE	1.0334	0.663163	0.279	FALSE	FALSE
ENSMUSG00000000958	Slc7a7	TRUE	1.25598	0.388525	0.189121	FALSE	FALSE
ENSMUSG00000000959	Oxa1l	TRUE	0.920704	0.000811684	0.0011498	FALSE	TRUE
ENSMUSG00000000976	Heatr6	TRUE	1.11188	0.606914	0.261017	FALSE	FALSE
ENSMUSG00000001016	Ilf2	TRUE	1.05688	0.459495	0.214036	FALSE	FALSE
ENSMUSG00000001017	Chtop	TRUE	1.10195	0.500825	0.227731	FALSE	FALSE
ENSMUSG00000001018	Snapin	TRUE	1.41759	2.14666e-05	4.65585e-05	TRUE	FALSE
ENSMUSG00000001025	S100a6	TRUE	3.64807	2.98393e-07	9.4866e-07	TRUE	FALSE
ENSMUSG00000001029	Icam2	TRUE	1.88615	0.000457179	0.000690389	TRUE	FALSE
ENSMUSG00000001034	Mapk7	TRUE	1.13151	0.202384	0.114515	FALSE	FALSE
ENSMUSG00000001036	Epn2	TRUE	1.11911	0.306488	0.157538	FALSE	FALSE
ENSMUSG00000001052	Sec24b	TRUE	0.852127	0.0196665	0.0173043	FALSE	TRUE
ENSMUSG00000001053	N4bp3	TRUE	1.05782	0.767499	0.309246	FALSE	FALSE
ENSMUSG00000001054	Rmnd5b	TRUE	1.35086	0.0583712	0.0424297	TRUE	FALSE
ENSMUSG00000001056	Nhp2	TRUE	1.66949	0.000284268	0.000453749	TRUE	FALSE
ENSMUSG00000001062	Vps9d1	TRUE	1.28333	0.0660881	0.0469602	TRUE	FALSE
ENSMUSG00000001065	Zfp276	TRUE	1.18338	0.108959	0.0699548	TRUE	FALSE
ENSMUSG00000001082	Mfsd10	TRUE	1.11472	0.019954	0.0175239	TRUE	FALSE
ENSMUSG00000001089	Luzp1	TRUE	1.08599	0.510149	0.230676	FALSE	FALSE
ENSMUSG00000001098	Kctd10	TRUE	1.2816	0.0121815	0.0115666	TRUE	FALSE
ENSMUSG00000001100	Poldip2	TRUE	1.25174	0.0309276	0.0251483	TRUE	FALSE
ENSMUSG00000001105	Ift20	TRUE	1.29992	0.1461	0.0883256	TRUE	FALSE
ENSMUSG00000001119	Col6a1	TRUE	1.85028	1.24763e-05	2.8659e-05	TRUE	FALSE
ENSMUSG00000001120	Pcbp3	TRUE	0.638			FALSE	FALSE
ENSMUSG00000001123	Lgals9	TRUE	1.22505	0.133919	0.0824507	TRUE	FALSE
ENSMUSG00000001127	Araf	TRUE	0.999743	0.660916	0.278309	FALSE	FALSE
ENSMUSG00000001128	Cfp	TRUE	1.51376	0.00336783	0.00390988	TRUE	FALSE
ENSMUSG00000001134	Uxt	TRUE	1.43652	0.0500061	0.0373984	TRUE	FALSE
ENSMUSG00000001138	Cnnm3	TRUE	0.707725	4.81296e-07	1.46753e-06	FALSE	TRUE
ENSMUSG00000001143	Lman2l	TRUE	0.663094	6.04869e-15	5.31205e-14	FALSE	TRUE
ENSMUSG00000001150	Mcm3ap	TRUE	0.812809	0.00165149	0.00211561	FALSE	TRUE
ENSMUSG00000001151	Pcnt	TRUE	0.844199	0.000297052	0.000472523	FALSE	TRUE
ENSMUSG00000001155	Ftcd	TRUE	0.929079	0.0451809	0.034378	FALSE	TRUE
ENSMUSG00000001156	Mxd1	TRUE	0.883547	0.132895	0.0819404	FALSE	TRUE
ENSMUSG00000001157	Gmcl1	TRUE	1.09357	0.972967	0.363783	FALSE	FALSE
ENSMUSG00000001158	Snrnp27	TRUE	1.09735	0.873125	0.338423	FALSE	FALSE
ENSMUSG00000001166	Oas1c	TRUE	1.12385			FALSE	FALSE
ENSMUSG00000001173	Ocrl	TRUE	1.28738	0.431055	0.204311	FALSE	FALSE
ENSMUSG00000001175	Calm1	TRUE	1.62336	2.76587e-08	1.06473e-07	TRUE	FALSE
ENSMUSG00000001211	Agpat3	TRUE	1.2287	0.204737	0.11552	FALSE	FALSE
ENSMUSG00000001227	Sema6b	TRUE	1.46851	0.0221286	0.0190818	TRUE	FALSE
ENSMUSG00000001229	Dpp9	TRUE	1.0258	0.46892	0.217091	FALSE	FALSE
ENSMUSG00000001240	Ramp2	TRUE	1.43082	0.00240044	0.0029196	TRUE	FALSE
ENSMUSG00000001247	Lsr	TRUE	0.850353	0.000675977	0.000977345	FALSE	TRUE
ENSMUSG00000001248	Gramd1a	TRUE	0.96642	0.271147	0.144003	FALSE	FALSE
ENSMUSG00000001249	Hpn	TRUE	1.1947	0.349752	0.174646	FALSE	FALSE
ENSMUSG00000001270	Ckb	TRUE	2.1634	9.58871e-08	3.35562e-07	TRUE	FALSE
ENSMUSG00000001280	Sp1	TRUE	0.70773	4.70504e-07	1.43747e-06	FALSE	TRUE
ENSMUSG00000001281	Itgb7	TRUE	2.18031	0.00434652	0.00486547	TRUE	FALSE
ENSMUSG00000001285	Myg1	TRUE	0.949156	0.451148	0.21117	FALSE	FALSE
ENSMUSG00000001288	Rarg	TRUE	1.51373	0.0602533	0.0435443	TRUE	FALSE
ENSMUSG00000001289	Pfdn5	TRUE	1.38012	0.16619	0.0980213	TRUE	FALSE
ENSMUSG00000001300	Efnb2	TRUE	1.33538	0.055088	0.0404441	TRUE	FALSE
ENSMUSG00000001305	Rrp15	TRUE	1.06727	0.817254	0.323555	FALSE	FALSE
ENSMUSG00000001313	Rnd2	TRUE	4.88322	6.76218e-46	3.71873e-44	TRUE	FALSE
ENSMUSG00000001323	Srr	TRUE	1.09988	0.561607	0.247052	FALSE	FALSE
ENSMUSG00000001348	Acp5	TRUE	1.50844	1.84368e-05	4.05751e-05	TRUE	FALSE
ENSMUSG00000001349	Cnn1	TRUE	0.798193			FALSE	FALSE
ENSMUSG00000001366	Fbxo9	TRUE	0.90928	0.00432585	0.00484668	FALSE	TRUE
ENSMUSG00000001376	Vps50	TRUE	1.06299	0.631764	0.269223	FALSE	FALSE
ENSMUSG00000001380	Hars	TRUE	0.986799	0.090691	0.060453	FALSE	TRUE
ENSMUSG00000001383	Zmat2	TRUE	1.05964	0.68003	0.284104	FALSE	FALSE
ENSMUSG00000001403	Ube2c	TRUE	2.91881			FALSE	FALSE
ENSMUSG00000001415	Smg5	TRUE	1.03004	0.619259	0.265265	FALSE	FALSE
ENSMUSG00000001416	Cct3	TRUE	0.837208	0.000450082	0.000681007	FALSE	TRUE
ENSMUSG00000001418	Glmp	TRUE	1.12413	0.804023	0.320017	FALSE	FALSE
ENSMUSG00000001419	Mef2d	TRUE	0.809238	0.00103051	0.00141047	FALSE	TRUE
ENSMUSG00000001420	Tmem79	TRUE	0.555335	0.00014463	0.000252879	FALSE	TRUE
ENSMUSG00000001424	Snd1	TRUE	1.0621	0.357751	0.177659	FALSE	FALSE
ENSMUSG00000001435	Col18a1	TRUE	0.896723	0.10329	0.0671177	FALSE	TRUE
ENSMUSG00000001436	Slc19a1	TRUE	1.2228	0.060503	0.0436905	TRUE	FALSE
ENSMUSG00000001440	Kpnb1	TRUE	0.887768	0.0355398	0.028291	FALSE	TRUE
ENSMUSG00000001441	Npepps	TRUE	0.861749	0.000877695	0.00122973	FALSE	TRUE
ENSMUSG00000001445	Mrpl10	TRUE	1.35742	0.00206542	0.00256203	TRUE	FALSE
ENSMUSG00000001467	Cyp51	TRUE	3.11497	8.73366e-21	1.24905e-19	TRUE	FALSE
ENSMUSG00000001472	Tcf25	TRUE	0.867037	0.861364	0.335271	FALSE	FALSE
ENSMUSG00000001473	Tubb6	TRUE	2.18933	5.84201e-14	4.61311e-13	TRUE	FALSE
ENSMUSG00000001482	Def8	TRUE	1.29422	0.0125039	0.0118266	TRUE	FALSE
ENSMUSG00000001506	Col1a1	TRUE	5.93027	2.40335e-19	3.12735e-18	TRUE	FALSE
ENSMUSG00000001507	Itga3	TRUE	1.28091	0.0359648	0.0285654	TRUE	FALSE
ENSMUSG00000001518	Itfg2	TRUE	0.919656	0.559085	0.24636	FALSE	FALSE
ENSMUSG00000001521	Tulp3	TRUE	1.37402	0.0408151	0.031709	TRUE	FALSE
ENSMUSG00000001524	Gtf2h4	TRUE	0.868703	0.00463708	0.00512298	FALSE	TRUE
ENSMUSG00000001525	Tubb5	TRUE	1.17421	0.470055	0.217551	FALSE	FALSE
ENSMUSG00000001542	Ell2	TRUE	0.630488	1.74315e-08	6.9657e-08	FALSE	TRUE
ENSMUSG00000001552	Jup	TRUE	1.12604	0.858667	0.334447	FALSE	FALSE
ENSMUSG00000001555	Fkbp10	TRUE	1.63095	2.22768e-05	4.79789e-05	TRUE	FALSE
ENSMUSG00000001569	Nom1	TRUE	1.07874	0.320862	0.163508	FALSE	FALSE
ENSMUSG00000001576	Ergic1	TRUE	1.27339	0.00790723	0.00806331	TRUE	FALSE
ENSMUSG00000001588	Acap1	TRUE	1.16095	0.177285	0.103169	FALSE	FALSE
ENSMUSG00000001604	Tcea3	TRUE	1.29224	0.0338907	0.0272033	TRUE	FALSE
ENSMUSG00000001627	Ifrd1	TRUE	1.60003	0.00185029	0.0023315	TRUE	FALSE
ENSMUSG00000001630	Stk38l	TRUE	1.14194	0.909471	0.347899	FALSE	FALSE
ENSMUSG00000001632	Brpf1	TRUE	0.820559	0.00125368	0.00166989	FALSE	TRUE
ENSMUSG00000001642	Akr1b3	TRUE	1.2251	0.284549	0.14941	FALSE	FALSE
ENSMUSG00000001663	Gstt1	TRUE	2.28794	6.47914e-20	8.75141e-19	TRUE	FALSE
ENSMUSG00000001665	Gstt3	TRUE	2.55607	3.24254e-17	3.57486e-16	TRUE	FALSE
ENSMUSG00000001666	Ddt	TRUE	0.849124	0.0185194	0.0164961	FALSE	TRUE
ENSMUSG00000001670	Tat	TRUE	0.482071	6.16452e-14	4.85119e-13	FALSE	TRUE
ENSMUSG00000001674	Ddx18	TRUE	1.14296	0.395722	0.191775	FALSE	FALSE
ENSMUSG00000001687	Ubl3	TRUE	1.13298	0.623135	0.266455	FALSE	FALSE
ENSMUSG00000001700	Gramd3	TRUE	0.971568	0.126016	0.0785373	FALSE	TRUE
ENSMUSG00000001707	Eef1e1	TRUE	1.34471	0.969542	0.36312	FALSE	FALSE
ENSMUSG00000001729	Akt1	TRUE	1.07298	0.933435	0.354307	FALSE	FALSE
ENSMUSG00000001739	Cldn15	TRUE	2.30453			FALSE	FALSE
ENSMUSG00000001741	Il16	TRUE	0.968297	0.257554	0.138294	FALSE	FALSE
ENSMUSG00000001750	Tcirg1	TRUE	0.870317	4.18256e-05	8.48901e-05	FALSE	TRUE
ENSMUSG00000001751	Naglu	TRUE	1.30454	0.0530546	0.0392632	TRUE	FALSE
ENSMUSG00000001755	Coasy	TRUE	1.60326	2.46722e-08	9.57739e-08	TRUE	FALSE
ENSMUSG00000001761	Smo	TRUE	0.750638	0.000233991	0.000385074	FALSE	TRUE
ENSMUSG00000001763	Tspan33	TRUE	0.235169	5.30802e-37	1.69103e-35	FALSE	TRUE
ENSMUSG00000001767	Crnkl1	TRUE	0.934992	0.0276811	0.0229405	FALSE	TRUE
ENSMUSG00000001768	Rin2	TRUE	0.858303	0.00065769	0.00095539	FALSE	TRUE
ENSMUSG00000001774	Chordc1	TRUE	0.752038	5.94192e-09	2.57006e-08	FALSE	TRUE
ENSMUSG00000001783	Rtcb	TRUE	1.17343	0.188433	0.10809	FALSE	FALSE
ENSMUSG00000001785	Pwp1	TRUE	1.04189	0.975599	0.364384	FALSE	FALSE
ENSMUSG00000001786	Fbxo7	TRUE	1.08697	0.966914	0.3624	FALSE	FALSE
ENSMUSG00000001794	Capns1	TRUE	1.58349	2.85955e-08	1.09896e-07	TRUE	FALSE
ENSMUSG00000001802	Lrp3	TRUE	1.24015	0.0372479	0.0294075	TRUE	FALSE
ENSMUSG00000001829	Clpb	TRUE	1.5579	1.63359e-10	8.7543e-10	TRUE	FALSE
ENSMUSG00000001833	2020-09-07	TRUE	1.13686	0.646787	0.274234	FALSE	FALSE
ENSMUSG00000001844	Zdhhc4	TRUE	1.38198	0.0128993	0.0121359	TRUE	FALSE
ENSMUSG00000001847	Rac1	TRUE	1.16361	0.625223	0.267101	FALSE	FALSE
ENSMUSG00000001855	Nup214	TRUE	0.944982	0.0423471	0.0326467	FALSE	TRUE
ENSMUSG00000001870	Ltbp1	TRUE	1.35901	0.0323948	0.0261846	TRUE	FALSE
ENSMUSG00000001891	Ugp2	TRUE	0.866941	0.00946351	0.00937707	FALSE	TRUE
ENSMUSG00000001909	Trmt1	TRUE	0.928568	0.00368638	0.00423183	FALSE	TRUE
ENSMUSG00000001910	Nacc1	TRUE	1.10449	0.877635	0.339567	FALSE	FALSE
ENSMUSG00000001911	Nfix	TRUE	0.554857	2.69218e-10	1.40007e-09	FALSE	TRUE
ENSMUSG00000001918	Slc1a5	TRUE	2.30531	2.58061e-05	5.48593e-05	TRUE	FALSE
ENSMUSG00000001924	Uba1	TRUE	0.990982	0.108107	0.0695336	FALSE	TRUE
ENSMUSG00000001930	Vwf	TRUE	2.13851	9.9516e-08	3.46164e-07	TRUE	FALSE
ENSMUSG00000001942	Siae	TRUE	1.55473	1.42856e-07	4.78892e-07	TRUE	FALSE
ENSMUSG00000001943	Vsig2	TRUE	1.44192			FALSE	FALSE
ENSMUSG00000001946	Esam	TRUE	1.28874	0.0587499	0.0426379	TRUE	FALSE
ENSMUSG00000001948	Spa17	TRUE	1.47691			FALSE	FALSE
ENSMUSG00000001962	Fam50a	TRUE	0.954921	0.053325	0.0394065	FALSE	TRUE
ENSMUSG00000001964	Emd	TRUE	1.0741	0.743527	0.302301	FALSE	FALSE
ENSMUSG00000001983	Taco1	TRUE	1.17271	0.300917	0.155402	FALSE	FALSE
ENSMUSG00000001995	Sipa1l2	TRUE	1.14199	0.765997	0.308865	FALSE	FALSE
ENSMUSG00000001998	Ap4e1	TRUE	0.814688	0.00985234	0.009693	FALSE	TRUE
ENSMUSG00000001999	Blvra	TRUE	1.24643	0.233025	0.127965	FALSE	FALSE
ENSMUSG00000002010	Idh3g	TRUE	1.16298	0.618601	0.265118	FALSE	FALSE
ENSMUSG00000002014	Ssr4	TRUE	1.26964	0.196765	0.111883	FALSE	FALSE
ENSMUSG00000002015	Bcap31	TRUE	1.27449	0.0155114	0.0141468	TRUE	FALSE
ENSMUSG00000002017	Fam98a	TRUE	0.886817	0.00214899	0.00264786	FALSE	TRUE
ENSMUSG00000002020	Ltbp2	TRUE	1.30714	3.97703e-05	8.13261e-05	TRUE	FALSE
ENSMUSG00000002028	Kmt2a	TRUE	0.80236	0.0795051	0.0544988	FALSE	TRUE
ENSMUSG00000002031	Ift46	TRUE	0.890373	0.612632	0.262987	FALSE	FALSE
ENSMUSG00000002032	Tmem25	TRUE	0.624127	2.14684e-05	4.65585e-05	FALSE	TRUE
ENSMUSG00000002033	Cd3g	TRUE	1.29795			FALSE	FALSE
ENSMUSG00000002043	Trappc6a	TRUE	1.68425	0.000178687	0.000305262	TRUE	FALSE
ENSMUSG00000002052	Supt6	TRUE	0.848716	0.00459448	0.00509453	FALSE	TRUE
ENSMUSG00000002058	Unc119	TRUE	3.79071	6.06821e-21	8.75987e-20	TRUE	FALSE
ENSMUSG00000002059	Rab34	TRUE	1.75319	4.08921e-06	1.04191e-05	TRUE	FALSE
ENSMUSG00000002064	Sdf2	TRUE	1.44895	0.00517131	0.00561685	TRUE	FALSE
ENSMUSG00000002068	Ccne1	TRUE	2.76997	1.14883e-06	3.23109e-06	TRUE	FALSE
ENSMUSG00000002083	Bbc3	TRUE	0.920055	0.236857	0.129672	FALSE	FALSE
ENSMUSG00000002102	Psmc3	TRUE	0.908885	0.0366364	0.0290091	FALSE	TRUE
ENSMUSG00000002103	Acp2	TRUE	1.15107	0.772164	0.310547	FALSE	FALSE
ENSMUSG00000002105	Slc39a13	TRUE	0.938596	0.456737	0.213096	FALSE	FALSE
ENSMUSG00000002107	Celf2	TRUE	1.53048	0.00304954	0.00358268	TRUE	FALSE
ENSMUSG00000002108	Nr1h3	TRUE	1.34003	0.0528665	0.0391491	TRUE	FALSE
ENSMUSG00000002109	Ddb2	TRUE	1.8413	6.77228e-08	2.42888e-07	TRUE	FALSE
ENSMUSG00000002111	Spi1	TRUE	2.10514	9.66375e-07	2.76072e-06	TRUE	FALSE
ENSMUSG00000002129	Sf3a1	TRUE	0.702154	4.60268e-08	1.70298e-07	FALSE	TRUE
ENSMUSG00000002147	Stat6	TRUE	0.759812	6.16335e-07	1.83684e-06	FALSE	TRUE
ENSMUSG00000002204	Napsa	TRUE	1.73633			FALSE	FALSE
ENSMUSG00000002205	Vrk3	TRUE	1.13891	0.270715	0.143824	FALSE	FALSE
ENSMUSG00000002210	Smg9	TRUE	1.05401	0.51076	0.230885	FALSE	FALSE
ENSMUSG00000002221	Paxip1	TRUE	0.871737	0.00940951	0.00932956	FALSE	TRUE
ENSMUSG00000002222	Rmnd5a	TRUE	1.05428	0.623094	0.266455	FALSE	FALSE
ENSMUSG00000002227	Mov10	TRUE	0.873577	0.0423025	0.0326286	FALSE	TRUE
ENSMUSG00000002233	Rhoc	TRUE	1.47087	0.050184	0.037475	TRUE	FALSE
ENSMUSG00000002249	Tead3	TRUE	0.807694	0.00452263	0.00502731	FALSE	TRUE
ENSMUSG00000002250	Ppard	TRUE	0.828361	0.00534563	0.00577531	FALSE	TRUE
ENSMUSG00000002257	Def6	TRUE	0.782725			FALSE	FALSE
ENSMUSG00000002265	Peg3	TRUE	0.243975	6.90025e-40	2.61272e-38	FALSE	TRUE
ENSMUSG00000002274	Metrn	TRUE	1.10613	0.850646	0.332243	FALSE	FALSE
ENSMUSG00000002279	Lmf1	TRUE	0.971479	0.260361	0.139466	FALSE	FALSE
ENSMUSG00000002280	Narfl	TRUE	1.1023	0.770628	0.31001	FALSE	FALSE
ENSMUSG00000002289	Angptl4	TRUE	0.739769	1.63649e-05	3.66262e-05	FALSE	TRUE
ENSMUSG00000002297	Dbf4	TRUE	1.53736	0.0139652	0.012954	TRUE	FALSE
ENSMUSG00000002307	Daxx	TRUE	0.881522	0.00921908	0.00917818	FALSE	TRUE
ENSMUSG00000002308	Cd320	TRUE	0.948101	0.383498	0.187345	FALSE	FALSE
ENSMUSG00000002319	Ipo4	TRUE	1.11015	0.235953	0.129326	FALSE	FALSE
ENSMUSG00000002320	Tm9sf1	TRUE	1.04518	0.380431	0.186182	FALSE	FALSE
ENSMUSG00000002324	Rec8	TRUE	1.11477	0.527899	0.236802	FALSE	FALSE
ENSMUSG00000002325	Irf9	TRUE	0.727556	5.14234e-06	1.27988e-05	FALSE	TRUE
ENSMUSG00000002326	Gmpr2	TRUE	1.04184	0.957392	0.359912	FALSE	FALSE
ENSMUSG00000002329	Mdp1	TRUE	1.63152	9.9507e-05	0.00018306	TRUE	FALSE
ENSMUSG00000002332	Dhrs1	TRUE	1.11349	0.616087	0.2642	FALSE	FALSE
ENSMUSG00000002342	Tmem161a	TRUE	1.15598	0.979466	0.365444	FALSE	FALSE
ENSMUSG00000002343	Armc6	TRUE	1.06189	0.441674	0.207759	FALSE	FALSE
ENSMUSG00000002345	Borcs8	TRUE	1.33048	0.0425235	0.032739	TRUE	FALSE
ENSMUSG00000002346	Slc25a42	TRUE	0.959031	0.136556	0.083662	FALSE	TRUE
ENSMUSG00000002365	Snx9	TRUE	1.20603	0.123066	0.0771041	TRUE	FALSE
ENSMUSG00000002372	Ranbp3	TRUE	1.12934	0.700712	0.290538	FALSE	FALSE
ENSMUSG00000002379	Ndufa11	TRUE	1.47502	0.0310628	0.0252405	TRUE	FALSE
ENSMUSG00000002393	Nr2f6	TRUE	1.42633	0.00137342	0.00180239	TRUE	FALSE
ENSMUSG00000002395	Use1	TRUE	1.16613	0.522255	0.23484	FALSE	FALSE
ENSMUSG00000002396	Ocel1	TRUE	0.918016	0.016765	0.0151348	FALSE	TRUE
ENSMUSG00000002409	Dyrk1b	TRUE	0.990167	0.142665	0.0866914	FALSE	TRUE
ENSMUSG00000002413	Braf	TRUE	0.901916	0.00478171	0.00525921	FALSE	TRUE
ENSMUSG00000002416	Ndufb2	TRUE	1.68941	0.00134211	0.00176833	TRUE	FALSE
ENSMUSG00000002428	Hltf	TRUE	1.06501	0.629776	0.268549	FALSE	FALSE
ENSMUSG00000002455	Prpf6	TRUE	0.816395	5.61034e-05	0.000110002	FALSE	TRUE
ENSMUSG00000002458	Rgs19	TRUE	1.63519	0.000843032	0.00118823	TRUE	FALSE
ENSMUSG00000002475	Abhd3	TRUE	1.54242	1.26182e-06	3.5156e-06	TRUE	FALSE
ENSMUSG00000002477	Snrpd1	TRUE	1.35235	0.0500084	0.0373984	TRUE	FALSE
ENSMUSG00000002486	Tchp	TRUE	1.10692	0.922668	0.351723	FALSE	FALSE
ENSMUSG00000002489	Tiam1	TRUE	0.598143	0.00254233	0.00306714	FALSE	TRUE
ENSMUSG00000002496	Tsc2	TRUE	1.01121	0.827974	0.326428	FALSE	FALSE
ENSMUSG00000002504	Slc9a3r2	TRUE	1.25763	0.106653	0.0688096	TRUE	FALSE
ENSMUSG00000002524	Puf60	TRUE	0.914347	0.0345894	0.0276776	FALSE	TRUE
ENSMUSG00000002546	Golga2	TRUE	1.09677	0.972316	0.36374	FALSE	FALSE
ENSMUSG00000002550	Uck1	TRUE	2.27364	3.66873e-22	5.78409e-21	TRUE	FALSE
ENSMUSG00000002580	Mien1	TRUE	1.67551	0.00147634	0.00192054	TRUE	FALSE
ENSMUSG00000002588	Pon1	TRUE	0.89076	0.0353776	0.0281959	FALSE	TRUE
ENSMUSG00000002602	Axl	TRUE	1.92692	1.14935e-08	4.74045e-08	TRUE	FALSE
ENSMUSG00000002603	Tgfb1	TRUE	1.74877	1.84589e-07	6.06466e-07	TRUE	FALSE
ENSMUSG00000002608	Ccdc97	TRUE	0.812742	0.00321031	0.00374962	FALSE	TRUE
ENSMUSG00000002617	Zfp40	TRUE	1.16731	0.217535	0.121348	FALSE	FALSE
ENSMUSG00000002625	Akap8l	TRUE	0.806559	0.00567946	0.00608295	FALSE	TRUE
ENSMUSG00000002635	Pdcd2l	TRUE	1.25654	0.389555	0.189482	FALSE	FALSE
ENSMUSG00000002658	Gtf2f1	TRUE	0.842072	0.00400694	0.00454016	FALSE	TRUE
ENSMUSG00000002660	Clpp	TRUE	0.933388	0.220008	0.122432	FALSE	FALSE
ENSMUSG00000002661	Alkbh7	TRUE	1.26585	0.430143	0.203963	FALSE	FALSE
ENSMUSG00000002668	Dennd1c	TRUE	1.10498	0.848204	0.33163	FALSE	FALSE
ENSMUSG00000002679	Med6	TRUE	1.08474	0.937825	0.355332	FALSE	FALSE
ENSMUSG00000002699	Lcp2	TRUE	1.35231	0.00721875	0.00746672	TRUE	FALSE
ENSMUSG00000002718	Cse1l	TRUE	1.1293	0.932782	0.354234	FALSE	FALSE
ENSMUSG00000002728	Naa20	TRUE	1.04057	0.609135	0.261729	FALSE	FALSE
ENSMUSG00000002731	Prkra	TRUE	1.4389	0.00536782	0.00579757	TRUE	FALSE
ENSMUSG00000002732	Fkbp7	TRUE	2.94545	9.58464e-16	9.05428e-15	TRUE	FALSE
ENSMUSG00000002733	Plekha3	TRUE	1.258	0.0452735	0.0344429	TRUE	FALSE
ENSMUSG00000002741	Ykt6	TRUE	1.27955	0.010694	0.0103478	TRUE	FALSE
ENSMUSG00000002748	Baz1b	TRUE	0.85778	0.00282649	0.00335562	FALSE	TRUE
ENSMUSG00000002763	Pex6	TRUE	0.724492	3.69632e-06	9.46499e-06	FALSE	TRUE
ENSMUSG00000002767	Mrpl2	TRUE	1.18624	0.387678	0.188808	FALSE	FALSE
ENSMUSG00000002768	Mea1	TRUE	1.49306	0.0116626	0.0111379	TRUE	FALSE
ENSMUSG00000002769	Gnmt	TRUE	1.12901	0.670744	0.281367	FALSE	FALSE
ENSMUSG00000002778	Kdelr1	TRUE	1.18354	0.366473	0.181174	FALSE	FALSE
ENSMUSG00000002781	Tmem143	TRUE	1.17001	0.36725	0.181403	FALSE	FALSE
ENSMUSG00000002797	Ggct	TRUE	1.85048	0.000969821	0.00133971	TRUE	FALSE
ENSMUSG00000002803	Btbd6	TRUE	0.945941	0.289076	0.151084	FALSE	FALSE
ENSMUSG00000002804	Nudt14	TRUE	1.81436	0.000199309	0.00033504	TRUE	FALSE
ENSMUSG00000002812	Flii	TRUE	1.26563	0.209317	0.117652	FALSE	FALSE
ENSMUSG00000002814	Top3a	TRUE	1.00846	0.478383	0.22039	FALSE	FALSE
ENSMUSG00000002820	Atg4d	TRUE	1.0602	0.738726	0.301137	FALSE	FALSE
ENSMUSG00000002825	Qtrt1	TRUE	0.957307	0.923285	0.351872	FALSE	FALSE
ENSMUSG00000002831	Plin4	TRUE	3.64235	8.77314e-18	1.01064e-16	TRUE	FALSE
ENSMUSG00000002833	Hdgfl2	TRUE	1.06322	0.502821	0.22829	FALSE	FALSE
ENSMUSG00000002835	Chaf1a	TRUE	2.21324	1.64549e-17	1.83604e-16	TRUE	FALSE
ENSMUSG00000002844	Adprh	TRUE	1.45235	0.00384827	0.00438608	TRUE	FALSE
ENSMUSG00000002845	Tmem39a	TRUE	1.06874	0.882041	0.340808	FALSE	FALSE
ENSMUSG00000002846	Timmdc1	TRUE	1.28398	0.0990652	0.0649111	TRUE	FALSE
ENSMUSG00000002847	Pla1a	TRUE	0.769223	0.000114354	0.000206508	FALSE	TRUE
ENSMUSG00000002870	Mcm2	TRUE	2.9422	2.02276e-18	2.47195e-17	TRUE	FALSE
ENSMUSG00000002871	Tpra1	TRUE	1.08863	0.972022	0.363724	FALSE	FALSE
ENSMUSG00000002881	Nab1	TRUE	0.951135	0.0395589	0.0308837	FALSE	TRUE
ENSMUSG00000002885	Adgre5	TRUE	1.32581	0.0137571	0.0127893	TRUE	FALSE
ENSMUSG00000002897	Il17ra	TRUE	0.784202	0.0135002	0.0126139	FALSE	TRUE
ENSMUSG00000002900	Lamb1	TRUE	1.25911	0.000427654	0.000651554	TRUE	FALSE
ENSMUSG00000002908	Kcnn1	TRUE	1.08369	0.552672	0.244262	FALSE	FALSE
ENSMUSG00000002910	Arrdc2	TRUE	1.26313	0.223618	0.123977	FALSE	FALSE
ENSMUSG00000002944	Cd36	TRUE	4.50141	2.52967e-55	1.9476e-53	TRUE	FALSE
ENSMUSG00000002948	Map2k7	TRUE	0.989493	0.0488112	0.0366633	FALSE	TRUE
ENSMUSG00000002949	Timm44	TRUE	0.987716	0.498534	0.226957	FALSE	FALSE
ENSMUSG00000002957	Ap2a2	TRUE	1.14232	0.516934	0.233015	FALSE	FALSE
ENSMUSG00000002963	Pnkp	TRUE	1.03266	0.506227	0.229285	FALSE	FALSE
ENSMUSG00000002968	Med25	TRUE	1.08792	0.600761	0.259095	FALSE	FALSE
ENSMUSG00000002980	Bcam	TRUE	2.04332	7.9716e-08	2.82177e-07	TRUE	FALSE
ENSMUSG00000002981	Clptm1	TRUE	0.896215	0.00543394	0.00586213	FALSE	TRUE
ENSMUSG00000002983	Relb	TRUE	2.06019	7.56264e-07	2.21247e-06	TRUE	FALSE
ENSMUSG00000002984	Tomm40	TRUE	1.08397	0.976325	0.364537	FALSE	FALSE
ENSMUSG00000002985	Apoe	TRUE	1.40652	0.0270988	0.0225592	TRUE	FALSE
ENSMUSG00000002992	Apoc2	TRUE	3.593	8.06008e-19	1.02008e-17	TRUE	FALSE
ENSMUSG00000002996	Hbp1	TRUE	0.974259	0.306441	0.157531	FALSE	FALSE
ENSMUSG00000002997	Prkar2b	TRUE	1.17778			FALSE	FALSE
ENSMUSG00000003031	Cdkn1b	TRUE	0.844282	0.00602331	0.00639783	FALSE	TRUE
ENSMUSG00000003032	Klf4	TRUE	3.45233	1.23601e-22	1.99638e-21	TRUE	FALSE
ENSMUSG00000003033	Ap1m1	TRUE	1.017	0.32399	0.164557	FALSE	FALSE
ENSMUSG00000003037	Rab8a	TRUE	1.11791	0.70697	0.292119	FALSE	FALSE
ENSMUSG00000003038	Hmgn2	TRUE	1.73729	5.2593e-06	1.30527e-05	TRUE	FALSE
ENSMUSG00000003039	Fam32a	TRUE	1.13035	0.676599	0.283055	FALSE	FALSE
ENSMUSG00000003051	Elf3	TRUE	1.23413			FALSE	FALSE
ENSMUSG00000003053	Cyp2c29	TRUE	1.0188	0.45187	0.211461	FALSE	FALSE
ENSMUSG00000003062	Stard3nl	TRUE	1.52993	0.00724813	0.00749376	TRUE	FALSE
ENSMUSG00000003068	Stk11	TRUE	0.868928	0.0756238	0.0523509	FALSE	TRUE
ENSMUSG00000003072	Atp5d	TRUE	1.18016	0.347015	0.173617	FALSE	FALSE
ENSMUSG00000003099	Ppp5c	TRUE	1.0774	0.579733	0.252597	FALSE	FALSE
ENSMUSG00000003119	Cdk12	TRUE	0.867763	0.0036504	0.0041947	FALSE	TRUE
ENSMUSG00000003123	Lipe	TRUE	1.1095	0.704204	0.291501	FALSE	FALSE
ENSMUSG00000003131	Pafah1b2	TRUE	1.16618	0.306953	0.157707	FALSE	FALSE
ENSMUSG00000003134	Tbc1d8	TRUE	0.359403	3.54883e-22	5.61421e-21	FALSE	TRUE
ENSMUSG00000003135	Cnot11	TRUE	0.895077	0.0105957	0.0102762	FALSE	TRUE
ENSMUSG00000003154	Foxj2	TRUE	0.978017	0.201661	0.114147	FALSE	FALSE
ENSMUSG00000003161	Sri	TRUE	1.2391	0.890532	0.342817	FALSE	FALSE
ENSMUSG00000003166	Dgcr2	TRUE	0.958649	0.120728	0.0758663	FALSE	TRUE
ENSMUSG00000003184	Irf3	TRUE	0.932386	0.00174602	0.00221826	FALSE	TRUE
ENSMUSG00000003190	Bcl2l12	TRUE	1.08005	0.946757	0.357658	FALSE	FALSE
ENSMUSG00000003198	Zfp959	TRUE	0.971675	0.188247	0.108024	FALSE	FALSE
ENSMUSG00000003199	Mpnd	TRUE	0.907468	0.0934704	0.0619304	FALSE	TRUE
ENSMUSG00000003200	Sh3gl1	TRUE	1.12766	0.710775	0.293224	FALSE	FALSE
ENSMUSG00000003206	Ebi3	TRUE	1.94002			FALSE	FALSE
ENSMUSG00000003208	Yju2	TRUE	1.0881	1	0.36911	FALSE	FALSE
ENSMUSG00000003226	Ranbp2	TRUE	0.800815	0.00108556	0.00147489	FALSE	TRUE
ENSMUSG00000003228	Grk5	TRUE	1.28512	0.196715	0.111883	FALSE	FALSE
ENSMUSG00000003233	Dvl3	TRUE	0.788973	0.00228048	0.00278764	FALSE	TRUE
ENSMUSG00000003234	Abcf3	TRUE	0.929347	0.0455153	0.0345983	FALSE	TRUE
ENSMUSG00000003235	Eif2b5	TRUE	1.02593	0.293983	0.152828	FALSE	FALSE
ENSMUSG00000003269	Cyth2	TRUE	1.00304	0.565593	0.248176	FALSE	FALSE
ENSMUSG00000003283	Hck	TRUE	1.5835	0.00451782	0.0050252	TRUE	FALSE
ENSMUSG00000003299	Mrpl4	TRUE	1.18657	0.497237	0.226572	FALSE	FALSE
ENSMUSG00000003308	Keap1	TRUE	1.03321	0.531069	0.238016	FALSE	FALSE
ENSMUSG00000003316	Glg1	TRUE	1.13366	0.600339	0.258983	FALSE	FALSE
ENSMUSG00000003344	Btbd2	TRUE	0.971208	0.228273	0.125984	FALSE	FALSE
ENSMUSG00000003345	Csnk1g2	TRUE	1.29432	0.0207641	0.0181148	TRUE	FALSE
ENSMUSG00000003346	Abhd17a	TRUE	3.21241	6.52731e-31	1.62986e-29	TRUE	FALSE
ENSMUSG00000003348	Mob3a	TRUE	1.83967	1.16177e-05	2.68469e-05	TRUE	FALSE
ENSMUSG00000003355	Fkbp11	TRUE	1.22049	0.510749	0.230885	FALSE	FALSE
ENSMUSG00000003360	Ddx23	TRUE	0.959999	0.222749	0.123615	FALSE	FALSE
ENSMUSG00000003363	Pld3	TRUE	1.23971	0.190807	0.109194	FALSE	FALSE
ENSMUSG00000003378	Grik5	TRUE	0.978519	0.0806221	0.0551091	FALSE	TRUE
ENSMUSG00000003380	Rabac1	TRUE	1.22286	0.272034	0.144325	FALSE	FALSE
ENSMUSG00000003382	Etv3	TRUE	0.902235	0.0127428	0.0120181	FALSE	TRUE
ENSMUSG00000003402	Prkcsh	TRUE	0.979147	0.118283	0.0746445	FALSE	TRUE
ENSMUSG00000003420	Fcgrt	TRUE	1.3114	0.0205543	0.0179548	TRUE	FALSE
ENSMUSG00000003421	Nosip	TRUE	1.2441	0.714619	0.294427	FALSE	FALSE
ENSMUSG00000003423	Pih1d1	TRUE	1.09927	0.33821	0.170078	FALSE	FALSE
ENSMUSG00000003429	Rps11	TRUE	1.17605	0.348718	0.17429	FALSE	FALSE
ENSMUSG00000003435	Supt5	TRUE	0.863951	0.00230515	0.00281259	FALSE	TRUE
ENSMUSG00000003437	Paf1	TRUE	0.81455	0.000114638	0.000206941	FALSE	TRUE
ENSMUSG00000003438	Timm50	TRUE	1.29497	0.0292554	0.0240297	TRUE	FALSE
ENSMUSG00000003444	Med29	TRUE	1.05657	0.836398	0.328655	FALSE	FALSE
ENSMUSG00000003458	Ncstn	TRUE	1.05975	0.650045	0.275236	FALSE	FALSE
ENSMUSG00000003464	Pex19	TRUE	1.57241	4.635e-09	2.02756e-08	TRUE	FALSE
ENSMUSG00000003477	Inmt	TRUE	2.46031	4.40576e-11	2.52061e-10	TRUE	FALSE
ENSMUSG00000003500	Impdh1	TRUE	1.62493	0.000170649	0.000293156	TRUE	FALSE
ENSMUSG00000003518	Dusp3	TRUE	1.23631	0.440809	0.207424	FALSE	FALSE
ENSMUSG00000003526	Prodh	TRUE	1.06568	0.994349	0.368763	FALSE	FALSE
ENSMUSG00000003527	Ess2	TRUE	1.06357	0.516475	0.232853	FALSE	FALSE
ENSMUSG00000003528	Slc25a1	TRUE	1.66016	2.69441e-10	1.40007e-09	TRUE	FALSE
ENSMUSG00000003531	Dgcr6	TRUE	1.80715	3.36734e-05	6.99116e-05	TRUE	FALSE
ENSMUSG00000003534	Ddr1	TRUE	1.61862	0.00876535	0.00877944	TRUE	FALSE
ENSMUSG00000003541	Ier3	TRUE	3.47716	9.27969e-12	5.78499e-11	TRUE	FALSE
ENSMUSG00000003546	Klc4	TRUE	1.18689	0.417976	0.199874	FALSE	FALSE
ENSMUSG00000003549	Ercc1	TRUE	0.893822	0.281256	0.148061	FALSE	FALSE
ENSMUSG00000003555	Cyp17a1	TRUE	2.88823	5.19085e-09	2.26428e-08	TRUE	FALSE
ENSMUSG00000003559	As3mt	TRUE	1.04324	0.507482	0.229673	FALSE	FALSE
ENSMUSG00000003573	Homer3	TRUE	1.43473	0.236449	0.129522	FALSE	FALSE
ENSMUSG00000003575	Crtc1	TRUE	0.883966	0.277486	0.146394	FALSE	FALSE
ENSMUSG00000003581	Rnf215	TRUE	1.25736	0.10527	0.0680979	TRUE	FALSE
ENSMUSG00000003585	Sec14l2	TRUE	1.26595	0.00601499	0.00639047	TRUE	FALSE
ENSMUSG00000003604	Aven	TRUE	1.04089	0.181339	0.105051	FALSE	FALSE
ENSMUSG00000003617	Cp	TRUE	0.92696	0.164203	0.0971345	FALSE	TRUE
ENSMUSG00000003623	Crot	TRUE	1.08873	0.946724	0.357658	FALSE	FALSE
ENSMUSG00000003644	Rps6ka1	TRUE	2.5209	1.02433e-20	1.45147e-19	TRUE	FALSE
ENSMUSG00000003660	Snrnp200	TRUE	0.781421	0.00540795	0.00583682	FALSE	TRUE
ENSMUSG00000003662	Ciao1	TRUE	1.10147	0.729933	0.298633	FALSE	FALSE
ENSMUSG00000003680	Taf6l	TRUE	1.19127	0.0920234	0.0611823	TRUE	FALSE
ENSMUSG00000003721	Insig2	TRUE	1.59088	0.000744548	0.00106548	TRUE	FALSE
ENSMUSG00000003731	Kpna6	TRUE	0.965	0.125934	0.0785073	FALSE	TRUE
ENSMUSG00000003746	Man1a	TRUE	0.972747	0.0440763	0.0336986	FALSE	TRUE
ENSMUSG00000003752	Itpkc	TRUE	1.11535	0.904095	0.346366	FALSE	FALSE
ENSMUSG00000003762	Coq8b	TRUE	1.19972	0.338834	0.170336	FALSE	FALSE
ENSMUSG00000003778	Brd8	TRUE	0.756558	0.00439341	0.00491047	FALSE	TRUE
ENSMUSG00000003779	Kif20a	TRUE	1.88508	0.000904677	0.00126218	TRUE	FALSE
ENSMUSG00000003808	Farsa	TRUE	0.863301	0.0234385	0.0200245	FALSE	TRUE
ENSMUSG00000003809	Gcdh	TRUE	1.27989	0.0152251	0.0139297	TRUE	FALSE
ENSMUSG00000003810	Mast2	TRUE	1.04825	0.615786	0.264134	FALSE	FALSE
ENSMUSG00000003812	Dnase2a	TRUE	1.11334	0.990765	0.368054	FALSE	FALSE
ENSMUSG00000003813	Rad23a	TRUE	1.07169	0.66628	0.279949	FALSE	FALSE
ENSMUSG00000003814	Calr	TRUE	0.745876	2.28987e-06	6.11789e-06	FALSE	TRUE
ENSMUSG00000003824	Syce2	TRUE	1.73265	0.0721142	0.0503515	TRUE	FALSE
ENSMUSG00000003847	Nfat5	TRUE	0.75349	0.00279021	0.00331687	FALSE	TRUE
ENSMUSG00000003848	Nob1	TRUE	1.02192	0.542313	0.241505	FALSE	FALSE
ENSMUSG00000003849	Nqo1	TRUE	3.93113	3.62483e-47	2.11957e-45	TRUE	FALSE
ENSMUSG00000003865	Gys1	TRUE	0.8923	0.0587888	0.042646	FALSE	TRUE
ENSMUSG00000003868	Ruvbl2	TRUE	1.01073	0.247586	0.134111	FALSE	FALSE
ENSMUSG00000003873	Bax	TRUE	1.71835	0.000224641	0.000371745	TRUE	FALSE
ENSMUSG00000003882	Il7r	TRUE	1.17237	0.0142512	0.0131955	TRUE	FALSE
ENSMUSG00000003923	Tfam	TRUE	1.0874	0.736015	0.300456	FALSE	FALSE
ENSMUSG00000003929	Zfp81	TRUE	0.666016	0.000238557	0.000391194	FALSE	TRUE
ENSMUSG00000003948	Mmd	TRUE	1.05255	0.652438	0.275971	FALSE	FALSE
ENSMUSG00000003949	Hlf	TRUE	1.21732	0.195009	0.111131	FALSE	FALSE
ENSMUSG00000003955	Fam162a	TRUE	1.22415	0.415859	0.199111	FALSE	FALSE
ENSMUSG00000003970	Rpl8	TRUE	1.17105	0.559233	0.24636	FALSE	FALSE
ENSMUSG00000003992	Ssbp2	TRUE	0.624767	0.000216528	0.000360185	FALSE	TRUE
ENSMUSG00000004018	Fancl	TRUE	1.0031	0.739933	0.301389	FALSE	FALSE
ENSMUSG00000004032	Gstm5	TRUE	1.94197	9.57676e-08	3.35398e-07	TRUE	FALSE
ENSMUSG00000004035	Gstm7	TRUE	1.52172	0.00013019	0.00023051	TRUE	FALSE
ENSMUSG00000004038	Gstm3	TRUE	43.8719	4.11375e-162	3.80062e-159	TRUE	FALSE
ENSMUSG00000004040	Stat3	TRUE	1.00939	0.957946	0.36001	FALSE	FALSE
ENSMUSG00000004043	Stat5a	TRUE	1.60276	0.000156631	0.000272214	TRUE	FALSE
ENSMUSG00000004044	Cavin1	TRUE	1.50468	1.2054e-05	2.77995e-05	TRUE	FALSE
ENSMUSG00000004054	Map3k11	TRUE	0.887728	0.38126	0.186528	FALSE	FALSE
ENSMUSG00000004056	Akt2	TRUE	0.997367	0.160021	0.0950256	FALSE	TRUE
ENSMUSG00000004069	Dnaja3	TRUE	0.977276	0.0766095	0.0528985	FALSE	TRUE
ENSMUSG00000004070	Hmox2	TRUE	1.02202	0.0872976	0.0586651	TRUE	FALSE
ENSMUSG00000004071	Cdip1	TRUE	0.655859	4.59757e-11	2.62523e-10	FALSE	TRUE
ENSMUSG00000004085	Map3k20	TRUE	1.16973	0.654187	0.276433	FALSE	FALSE
ENSMUSG00000004096	Cwc15	TRUE	1.03991	0.742317	0.301934	FALSE	FALSE
ENSMUSG00000004098	Col5a3	TRUE	2.76601	2.39115e-08	9.34494e-08	TRUE	FALSE
ENSMUSG00000004099	Dnmt1	TRUE	1.1617	0.545804	0.242441	FALSE	FALSE
ENSMUSG00000004100	Ppan	TRUE	0.895024	0.0796653	0.0545923	FALSE	TRUE
ENSMUSG00000004105	Angptl2	TRUE	1.42989	0.00169004	0.00215723	TRUE	FALSE
ENSMUSG00000004127	Trmt10a	TRUE	1.58717	0.615958	0.264169	FALSE	FALSE
ENSMUSG00000004151	Etv1	TRUE	0.859375	0.359773	0.178435	FALSE	FALSE
ENSMUSG00000004187	Kifc2	TRUE	1.01105	0.356227	0.177056	FALSE	FALSE
ENSMUSG00000004207	Psap	TRUE	1.56266	7.47263e-07	2.1903e-06	TRUE	FALSE
ENSMUSG00000004221	Ikbkg	TRUE	1.16263	0.0802421	0.0548981	TRUE	FALSE
ENSMUSG00000004233	Wars2	TRUE	0.992066	0.2125	0.119144	FALSE	FALSE
ENSMUSG00000004263	Atn1	TRUE	1.18324	0.824487	0.325386	FALSE	FALSE
ENSMUSG00000004264	Phb2	TRUE	1.11766	0.747379	0.303488	FALSE	FALSE
ENSMUSG00000004266	Ptpn6	TRUE	1.11021	0.77319	0.310852	FALSE	FALSE
ENSMUSG00000004268	Emg1	TRUE	0.980754	0.992868	0.368473	FALSE	FALSE
ENSMUSG00000004270	Lpcat3	TRUE	1.38329	0.0299673	0.0245142	TRUE	FALSE
ENSMUSG00000004285	Atp6v1f	TRUE	1.28377	0.170578	0.100129	FALSE	FALSE
ENSMUSG00000004317	Clcn5	TRUE	0.914936	0.455125	0.212601	FALSE	FALSE
ENSMUSG00000004319	Clcn3	TRUE	1.2521	0.053972	0.0397512	TRUE	FALSE
ENSMUSG00000004341	Gpx6	TRUE	2.54126			FALSE	FALSE
ENSMUSG00000004356	Utp20	TRUE	1.10542	0.0390448	0.0305391	TRUE	FALSE
ENSMUSG00000004359	Spic	TRUE	1.40246	0.0328399	0.0264703	TRUE	FALSE
ENSMUSG00000004364	Cul3	TRUE	0.903113	0.0115831	0.0110689	FALSE	TRUE
ENSMUSG00000004383	Large1	TRUE	1.30106	0.0427114	0.0328481	TRUE	FALSE
ENSMUSG00000004393	Ddx56	TRUE	1.26215	0.117911	0.0744299	TRUE	FALSE
ENSMUSG00000004394	Tmed4	TRUE	1.26615	0.0181242	0.0162035	TRUE	FALSE
ENSMUSG00000004446	Bid	TRUE	1.20047	0.145182	0.0878742	TRUE	FALSE
ENSMUSG00000004451	Ralb	TRUE	1.91898	2.88407e-07	9.21349e-07	TRUE	FALSE
ENSMUSG00000004455	Ppp1cc	TRUE	1.04805	0.946012	0.357495	FALSE	FALSE
ENSMUSG00000004460	Dnajb11	TRUE	0.761531	8.1672e-09	3.44545e-08	FALSE	TRUE
ENSMUSG00000004462	Tbccd1	TRUE	0.804301	6.15611e-06	1.50384e-05	FALSE	TRUE
ENSMUSG00000004473	Clec11a	TRUE	2.15669	2.63675e-05	5.59497e-05	TRUE	FALSE
ENSMUSG00000004500	Zfp324	TRUE	0.80155	0.0100948	0.00987963	FALSE	TRUE
ENSMUSG00000004508	Gab2	TRUE	1.53498	4.43905e-05	8.9545e-05	TRUE	FALSE
ENSMUSG00000004530	Coro1c	TRUE	1.20472	0.0126726	0.0119665	TRUE	FALSE
ENSMUSG00000004535	Tax1bp1	TRUE	0.951934	0.0535759	0.0395477	FALSE	TRUE
ENSMUSG00000004552	Ctse	TRUE	3.72017	1.61091e-11	9.80429e-11	TRUE	FALSE
ENSMUSG00000004558	Ndrg2	TRUE	0.74562	4.6233e-06	1.1645e-05	FALSE	TRUE
ENSMUSG00000004561	Mettl17	TRUE	0.821102	0.00193576	0.0024207	FALSE	TRUE
ENSMUSG00000004562	Arhgef40	TRUE	1.03747	0.0447351	0.0341175	TRUE	FALSE
ENSMUSG00000004565	Pnpla6	TRUE	1.00051	0.204511	0.115449	FALSE	FALSE
ENSMUSG00000004567	Mcoln1	TRUE	0.884817	0.0327504	0.0264211	FALSE	TRUE
ENSMUSG00000004568	Arhgef18	TRUE	0.847449	0.000539271	0.000799717	FALSE	TRUE
ENSMUSG00000004591	Pkn2	TRUE	0.924741	0.0136745	0.0127484	FALSE	TRUE
ENSMUSG00000004609	Cd33	TRUE	1.61765	0.108041	0.0695034	TRUE	FALSE
ENSMUSG00000004610	Etfb	TRUE	1.06271	0.98132	0.365823	FALSE	FALSE
ENSMUSG00000004612	Nkg7	TRUE	1.29283			FALSE	FALSE
ENSMUSG00000004626	Stxbp2	TRUE	1.52566	2.32052e-06	6.18907e-06	TRUE	FALSE
ENSMUSG00000004631	Sgce	TRUE	0.714275	0.000317443	0.00050202	FALSE	TRUE
ENSMUSG00000004633	Chn2	TRUE	1.11749	0.916971	0.350101	FALSE	FALSE
ENSMUSG00000004637	Wwox	TRUE	1.25615	0.0851279	0.0574794	TRUE	FALSE
ENSMUSG00000004642	Slbp	TRUE	1.22042	0.0517559	0.0384623	TRUE	FALSE
ENSMUSG00000004655	Aqp1	TRUE	1.3096	0.00845955	0.00851933	TRUE	FALSE
ENSMUSG00000004661	Arid3b	TRUE	1.09072	0.795617	0.317574	FALSE	FALSE
ENSMUSG00000004665	Cnn2	TRUE	1.92362	1.07555e-08	4.45199e-08	TRUE	FALSE
ENSMUSG00000004667	Polr2e	TRUE	1.49199	0.0136412	0.012725	TRUE	FALSE
ENSMUSG00000004677	Myo9b	TRUE	1.41996	2.11885e-05	4.59955e-05	TRUE	FALSE
ENSMUSG00000004698	Hdac9	TRUE	1.25138	0.43145	0.204415	FALSE	FALSE
ENSMUSG00000004707	Ly9	TRUE	1.75784	0.000147633	0.000257544	TRUE	FALSE
ENSMUSG00000004730	Adgre1	TRUE	1.36256	0.0314142	0.0254849	TRUE	FALSE
ENSMUSG00000004748	Mtfp1	TRUE	0.924671	0.103971	0.0674461	FALSE	TRUE
ENSMUSG00000004768	Rab23	TRUE	1.54618	0.00982155	0.00967374	TRUE	FALSE
ENSMUSG00000004771	Rab11a	TRUE	1.07112	0.273695	0.144957	FALSE	FALSE
ENSMUSG00000004788	Eif2b2	TRUE	1.2714	0.229109	0.126355	FALSE	FALSE
ENSMUSG00000004789	Dlst	TRUE	1.07539	0.966504	0.362276	FALSE	FALSE
ENSMUSG00000004798	Ulk2	TRUE	0.725683	1.38243e-07	4.65794e-07	FALSE	TRUE
ENSMUSG00000004814	Ccl24	TRUE	1.89645	0.0112417	0.0107806	TRUE	FALSE
ENSMUSG00000004815	Dgkq	TRUE	0.975493	0.287362	0.15052	FALSE	FALSE
ENSMUSG00000004837	Grap	TRUE	1.1838	0.57859	0.252265	FALSE	FALSE
ENSMUSG00000004843	Chmp2b	TRUE	1.513	5.85378e-05	0.000114338	TRUE	FALSE
ENSMUSG00000004846	Plod3	TRUE	1.00953	0.749865	0.304281	FALSE	FALSE
ENSMUSG00000004849	Ap1s1	TRUE	1.85829	2.23255e-14	1.84822e-13	TRUE	FALSE
ENSMUSG00000004865	Srpk1	TRUE	1.06082	0.20461	0.115477	FALSE	FALSE
ENSMUSG00000004880	Lbr	TRUE	1.26682	0.38273	0.187089	FALSE	FALSE
ENSMUSG00000004891	Nes	TRUE	2.62005	2.11278e-12	1.42687e-11	TRUE	FALSE
ENSMUSG00000004895	Prcc	TRUE	0.868084	0.00311945	0.00366202	FALSE	TRUE
ENSMUSG00000004896	Rrnad1	TRUE	1.13026	0.507435	0.229673	FALSE	FALSE
ENSMUSG00000004897	Hdgf	TRUE	0.945824	0.00154725	0.00199703	FALSE	TRUE
ENSMUSG00000004929	Thop1	TRUE	1.02348	0.810236	0.321751	FALSE	FALSE
ENSMUSG00000004931	Apba3	TRUE	0.629397	6.75018e-05	0.000129924	FALSE	TRUE
ENSMUSG00000004933	Matk	TRUE	2.04255			FALSE	FALSE
ENSMUSG00000004934	Pias4	TRUE	1.03145	0.425939	0.202448	FALSE	FALSE
ENSMUSG00000004936	Map2k1	TRUE	1.1943	0.184243	0.10628	FALSE	FALSE
ENSMUSG00000004937	Sgta	TRUE	1.41761	0.00127715	0.00169628	TRUE	FALSE
ENSMUSG00000004945	Tmem242	TRUE	1.66723	0.000790638	0.00112413	TRUE	FALSE
ENSMUSG00000004947	Dtx2	TRUE	0.806894	0.0219415	0.018962	FALSE	TRUE
ENSMUSG00000004951	Hspb1	TRUE	0.372453	3.85668e-11	2.21863e-10	FALSE	TRUE
ENSMUSG00000004952	Rasa4	TRUE	2.60502	7.50105e-12	4.74015e-11	TRUE	FALSE
ENSMUSG00000004980	Hnrnpa2b1	TRUE	0.91964	0.0103864	0.0101073	FALSE	TRUE
ENSMUSG00000004994	Ccdc130	TRUE	0.885076	0.0676184	0.0478635	FALSE	TRUE
ENSMUSG00000004996	Mri1	TRUE	1.14931	0.23287	0.127921	FALSE	FALSE
ENSMUSG00000005034	Prkacb	TRUE	1.18023	0.619245	0.265265	FALSE	FALSE
ENSMUSG00000005043	Sgsh	TRUE	0.948988	0.215305	0.120337	FALSE	FALSE
ENSMUSG00000005054	Cstb	TRUE	2.24645	5.30351e-08	1.94201e-07	TRUE	FALSE
ENSMUSG00000005057	Sh2b2	TRUE	1.03647	0.754402	0.305559	FALSE	FALSE
ENSMUSG00000005069	Pex5	TRUE	1.21867	0.0900679	0.0601331	TRUE	FALSE
ENSMUSG00000005078	Jkamp	TRUE	1.52505	0.00295462	0.00348357	TRUE	FALSE
ENSMUSG00000005087	Cd44	TRUE	1.79264	1.34337e-09	6.3387e-09	TRUE	FALSE
ENSMUSG00000005089	Slc1a2	TRUE	0.467134	3.76555e-09	1.67256e-08	FALSE	TRUE
ENSMUSG00000005102	Eif2ak4	TRUE	1.05761	0.153841	0.0920301	TRUE	FALSE
ENSMUSG00000005103	Wdr1	TRUE	1.38858	5.83249e-06	1.43618e-05	TRUE	FALSE
ENSMUSG00000005107	Slc2a9	TRUE	1.28123	0.00517418	0.00561864	TRUE	FALSE
ENSMUSG00000005125	Ndrg1	TRUE	1.15476	0.427123	0.202906	FALSE	FALSE
ENSMUSG00000005142	Man2b1	TRUE	1.12922	0.760072	0.307214	FALSE	FALSE
ENSMUSG00000005150	Wdr83	TRUE	1.15209	0.362811	0.179768	FALSE	FALSE
ENSMUSG00000005161	Prdx2	TRUE	1.57281	0.00220465	0.00270712	TRUE	FALSE
ENSMUSG00000005198	Polr2a	TRUE	1.02731	0.531647	0.238182	FALSE	FALSE
ENSMUSG00000005204	Senp3	TRUE	1.25682	0.0138035	0.012822	TRUE	FALSE
ENSMUSG00000005225	Plekha8	TRUE	1.82903	9.2787e-07	2.66556e-06	TRUE	FALSE
ENSMUSG00000005233	Spc25	TRUE	2.2255	2.38923e-06	6.35396e-06	TRUE	FALSE
ENSMUSG00000005251	Ripk4	TRUE	1.24242	0.141055	0.0859279	TRUE	FALSE
ENSMUSG00000005262	Ufd1	TRUE	1.04707	0.565613	0.248176	FALSE	FALSE
ENSMUSG00000005267	Zfp287	TRUE	1.09774			FALSE	FALSE
ENSMUSG00000005268	Prlr	TRUE	1.25095	0.100892	0.0658928	TRUE	FALSE
ENSMUSG00000005299	Letm1	TRUE	1.16123	0.258234	0.138579	FALSE	FALSE
ENSMUSG00000005312	Ubqln1	TRUE	0.900754	0.0126703	0.0119665	FALSE	TRUE
ENSMUSG00000005320	Fgfr4	TRUE	0.944185	0.185786	0.106891	FALSE	FALSE
ENSMUSG00000005338	Cadm3	TRUE	1.05837	0.0081104	0.00823776	TRUE	FALSE
ENSMUSG00000005354	Txn2	TRUE	1.01961	0.739426	0.301305	FALSE	FALSE
ENSMUSG00000005362	Crbn	TRUE	1.17797	0.661066	0.278321	FALSE	FALSE
ENSMUSG00000005370	Msh6	TRUE	0.945085	0.111602	0.0711967	FALSE	TRUE
ENSMUSG00000005371	Fbxo11	TRUE	0.876908	0.0181638	0.016232	FALSE	TRUE
ENSMUSG00000005373	Mlxipl	TRUE	1.15632	0.708663	0.292522	FALSE	FALSE
ENSMUSG00000005374	Tbl2	TRUE	1.25081	0.919752	0.350989	FALSE	FALSE
ENSMUSG00000005378	Bud23	TRUE	0.979878	0.950653	0.358558	FALSE	FALSE
ENSMUSG00000005397	Nid1	TRUE	2.38489	9.78399e-16	9.22374e-15	TRUE	FALSE
ENSMUSG00000005410	Mcm5	TRUE	1.86947	0.000193841	0.000327997	TRUE	FALSE
ENSMUSG00000005413	Hmox1	TRUE	1.39608	0.00975339	0.00962096	TRUE	FALSE
ENSMUSG00000005417	Mprip	TRUE	1.01827	0.342316	0.171638	FALSE	FALSE
ENSMUSG00000005442	Cic	TRUE	1.06126	0.670417	0.281299	FALSE	FALSE
ENSMUSG00000005447	Pafah1b3	TRUE	1.93419	0.00490355	0.00537275	TRUE	FALSE
ENSMUSG00000005465	Il27ra	TRUE	1.44226	0.0963601	0.0634715	TRUE	FALSE
ENSMUSG00000005469	Prkaca	TRUE	1.31688	0.0139207	0.012918	TRUE	FALSE
ENSMUSG00000005481	Ddx39	TRUE	1.02679	0.605778	0.2606	FALSE	FALSE
ENSMUSG00000005483	Dnajb1	TRUE	0.882423	0.0362166	0.0287407	FALSE	TRUE
ENSMUSG00000005501	Usp40	TRUE	0.841761	0.00253229	0.00305743	FALSE	TRUE
ENSMUSG00000005505	Kbtbd4	TRUE	1.02375	0.599845	0.258845	FALSE	FALSE
ENSMUSG00000005506	Celf1	TRUE	0.856079	0.00114749	0.00154811	FALSE	TRUE
ENSMUSG00000005510	Ndufs3	TRUE	1.22379	0.0927192	0.0615395	TRUE	FALSE
ENSMUSG00000005514	Por	TRUE	0.687689	0.00198021	0.00247161	FALSE	TRUE
ENSMUSG00000005533	Igf1r	TRUE	1.11828	0.964758	0.361797	FALSE	FALSE
ENSMUSG00000005534	Insr	TRUE	0.843226	0.0165718	0.0150013	FALSE	TRUE
ENSMUSG00000005547	Cyp2a5	TRUE	1.15515	0.687002	0.28624	FALSE	FALSE
ENSMUSG00000005566	Trim28	TRUE	0.833646	0.0177336	0.015885	FALSE	TRUE
ENSMUSG00000005575	Ube2m	TRUE	1.09367	0.830529	0.3271	FALSE	FALSE
ENSMUSG00000005580	Adcy9	TRUE	0.74208	7.85478e-05	0.000148221	FALSE	TRUE
ENSMUSG00000005583	Mef2c	TRUE	1.09259	0.0372664	0.0294171	TRUE	FALSE
ENSMUSG00000005609	Ctr9	TRUE	0.760827	1.5196e-06	4.16596e-06	FALSE	TRUE
ENSMUSG00000005610	Eif4g2	TRUE	1.06483	0.355724	0.17692	FALSE	FALSE
ENSMUSG00000005611	Mrvi1	TRUE	1.04049	0.86549	0.336301	FALSE	FALSE
ENSMUSG00000005615	Pcyt1a	TRUE	1.30402	0.0140717	0.0130397	TRUE	FALSE
ENSMUSG00000005621	Zfp592	TRUE	0.787161	0.000783931	0.00111562	FALSE	TRUE
ENSMUSG00000005625	Psmd4	TRUE	1.0036	0.500161	0.227541	FALSE	FALSE
ENSMUSG00000005656	Snx6	TRUE	1.20424	0.0262934	0.0219757	TRUE	FALSE
ENSMUSG00000005667	Mthfd2	TRUE	1.54638			FALSE	FALSE
ENSMUSG00000005672	Kit	TRUE	0.72856	0.0727948	0.0507807	FALSE	TRUE
ENSMUSG00000005674	Tomm40l	TRUE	1.73773	0.00664007	0.00695223	TRUE	FALSE
ENSMUSG00000005677	Nr1i3	TRUE	1.05207	0.529379	0.237374	FALSE	FALSE
ENSMUSG00000005681	Apoa2	TRUE	1.32821	0.00236849	0.00288432	TRUE	FALSE
ENSMUSG00000005682	Pan2	TRUE	0.925651	0.11254	0.0716469	FALSE	TRUE
ENSMUSG00000005683	Cs	TRUE	1.49719	1.93615e-06	5.23341e-06	TRUE	FALSE
ENSMUSG00000005686	Ampd3	TRUE	1.18222	0.423227	0.201636	FALSE	FALSE
ENSMUSG00000005687	Bcas2	TRUE	1.20121	0.216728	0.121	FALSE	FALSE
ENSMUSG00000005698	Ctcf	TRUE	1.01371	0.088296	0.0591982	TRUE	FALSE
ENSMUSG00000005699	Pard6a	TRUE	1.19124	0.83129	0.32726	FALSE	FALSE
ENSMUSG00000005718	Tfap4	TRUE	0.624275	4.96229e-06	1.24176e-05	FALSE	TRUE
ENSMUSG00000005732	Ranbp1	TRUE	1.06153	0.819802	0.32418	FALSE	FALSE
ENSMUSG00000005763	Cd247	TRUE	0.770449			FALSE	FALSE
ENSMUSG00000005774	Rfx5	TRUE	0.920118	0.00593862	0.00631805	FALSE	TRUE
ENSMUSG00000005779	Psmb4	TRUE	1.08601	0.912246	0.3487	FALSE	FALSE
ENSMUSG00000005802	Slc30a4	TRUE	1.20932	0.241938	0.131778	FALSE	FALSE
ENSMUSG00000005803	Sqor	TRUE	1.20464	0.1318	0.0814175	TRUE	FALSE
ENSMUSG00000005804	Bloc1s6	TRUE	1.30902	0.0305832	0.0249341	TRUE	FALSE
ENSMUSG00000005813	Metap1	TRUE	1.06164	0.591243	0.256162	FALSE	FALSE
ENSMUSG00000005823	Gpr108	TRUE	0.59683	2.35137e-09	1.07757e-08	FALSE	TRUE
ENSMUSG00000005836	Gata6	TRUE	0.973249	0.265366	0.141584	FALSE	FALSE
ENSMUSG00000005846	Rsl1d1	TRUE	1.01913	0.350028	0.174727	FALSE	FALSE
ENSMUSG00000005871	Apc	TRUE	0.808644	0.00284134	0.00336979	FALSE	TRUE
ENSMUSG00000005873	Reep5	TRUE	2.55501	4.69282e-10	2.37438e-09	TRUE	FALSE
ENSMUSG00000005881	Ergic3	TRUE	1.28078	0.0526131	0.038999	TRUE	FALSE
ENSMUSG00000005882	Uqcc1	TRUE	1.18433	0.020163	0.0176671	TRUE	FALSE
ENSMUSG00000005886	Ncoa2	TRUE	0.802073	0.0018613	0.00234409	FALSE	TRUE
ENSMUSG00000005893	Nr2c2	TRUE	0.931238	0.00043959	0.000667683	FALSE	TRUE
ENSMUSG00000005897	Nr2c1	TRUE	0.875511	0.00390436	0.00444124	FALSE	TRUE
ENSMUSG00000005899	Smpd4	TRUE	1.19024	0.768588	0.309513	FALSE	FALSE
ENSMUSG00000005907	Pex1	TRUE	1.0174	0.308227	0.158185	FALSE	FALSE
ENSMUSG00000005936	Kctd20	TRUE	1.0177	0.680312	0.284196	FALSE	FALSE
ENSMUSG00000005949	Ctns	TRUE	1.06631	0.552104	0.244104	FALSE	FALSE
ENSMUSG00000005951	Shpk	TRUE	1.54558	3.18861e-08	1.2123e-07	TRUE	FALSE
ENSMUSG00000005968	Tuft1	TRUE	0.64865	0.0585667	0.042525	FALSE	TRUE
ENSMUSG00000005973	Rcn1	TRUE	1.1428	0.571289	0.249883	FALSE	FALSE
ENSMUSG00000005980	Dnase1	TRUE	2.51971	2.51445e-07	8.10095e-07	TRUE	FALSE
ENSMUSG00000005981	Trap1	TRUE	1.25003	0.0207617	0.0181148	TRUE	FALSE
ENSMUSG00000005982	Naa60	TRUE	1.04205	1	0.36911	FALSE	FALSE
ENSMUSG00000005983	1700037C18Rik	TRUE	0.9			FALSE	FALSE
ENSMUSG00000006005	Tpr	TRUE	0.985679	0.229818	0.12666	FALSE	FALSE
ENSMUSG00000006010	Odr4	TRUE	1.07276	0.904106	0.346366	FALSE	FALSE
ENSMUSG00000006014	Prg4	TRUE	1.51319	0.093634	0.0620121	TRUE	FALSE
ENSMUSG00000006019	Dhx34	TRUE	0.991943	0.428992	0.203522	FALSE	FALSE
ENSMUSG00000006021	Kptn	TRUE	1.24092	0.185327	0.106725	FALSE	FALSE
ENSMUSG00000006024	Napa	TRUE	1.08795	0.1785	0.103654	FALSE	FALSE
ENSMUSG00000006050	Sra1	TRUE	0.968936	0.0776363	0.0534477	FALSE	TRUE
ENSMUSG00000006057	Atp5g1	TRUE	1.1409	0.466067	0.216247	FALSE	FALSE
ENSMUSG00000006058	Snf8	TRUE	1.46173	0.0013636	0.00179256	TRUE	FALSE
ENSMUSG00000006095	Tbcb	TRUE	1.31046	0.00968149	0.00956024	TRUE	FALSE
ENSMUSG00000006127	Inpp5k	TRUE	1.24723	0.297995	0.15441	FALSE	FALSE
ENSMUSG00000006134	Crkl	TRUE	0.81225	0.0015247	0.00197234	FALSE	TRUE
ENSMUSG00000006154	Eps8l1	TRUE	0.485642	0.000925696	0.00128762	FALSE	TRUE
ENSMUSG00000006169	Clint1	TRUE	0.989846	0.133047	0.0820012	FALSE	TRUE
ENSMUSG00000006191	Cdkal1	TRUE	0.826983	0.00052205	0.000776672	FALSE	TRUE
ENSMUSG00000006205	Htra1	TRUE	1.4402	0.0921354	0.0612479	TRUE	FALSE
ENSMUSG00000006215	Zbtb17	TRUE	1.10128	0.544477	0.242132	FALSE	FALSE
ENSMUSG00000006218	Fam131c	TRUE	3.31527	1.22293e-11	7.54236e-11	TRUE	FALSE
ENSMUSG00000006219	Fblim1	TRUE	1.62513	3.63003e-05	7.48354e-05	TRUE	FALSE
ENSMUSG00000006235	Epor	TRUE	1.00086			FALSE	FALSE
ENSMUSG00000006241	Ccdc159	TRUE	1.2497	0.366013	0.181005	FALSE	FALSE
ENSMUSG00000006262	Mob1b	TRUE	1.04026	0.385526	0.18812	FALSE	FALSE
ENSMUSG00000006273	Atp6v1b2	TRUE	0.997961	0.279326	0.14723	FALSE	FALSE
ENSMUSG00000006276	Eps15l1	TRUE	0.89814	0.0124747	0.0118061	FALSE	TRUE
ENSMUSG00000006281	Tep1	TRUE	1.28388	0.366658	0.181227	FALSE	FALSE
ENSMUSG00000006288	Ttc5	TRUE	1.38239	0.00107772	0.0014664	TRUE	FALSE
ENSMUSG00000006289	Osgep	TRUE	1.50095	0.00486462	0.0053339	TRUE	FALSE
ENSMUSG00000006299	Aamp	TRUE	1.04717	0.695939	0.289181	FALSE	FALSE
ENSMUSG00000006301	Tmbim1	TRUE	1.33874	0.00172944	0.00220265	TRUE	FALSE
ENSMUSG00000006304	Arpc2	TRUE	1.14162	0.449444	0.210482	FALSE	FALSE
ENSMUSG00000006307	Kmt2b	TRUE	0.853787	0.0493041	0.0369614	FALSE	TRUE
ENSMUSG00000006310	Zbtb32	TRUE	0.971872			FALSE	FALSE
ENSMUSG00000006315	Tmem147	TRUE	1.21344	0.311807	0.15965	FALSE	FALSE
ENSMUSG00000006333	Rps9	TRUE	1.20794	0.385963	0.18826	FALSE	FALSE
ENSMUSG00000006335	Tfpt	TRUE	0.989182	0.898862	0.345041	FALSE	FALSE
ENSMUSG00000006342	Susd2	TRUE	1.80846	9.53847e-06	2.24578e-05	TRUE	FALSE
ENSMUSG00000006344	Ggt5	TRUE	1.5566	0.00213872	0.0026402	TRUE	FALSE
ENSMUSG00000006356	Crip2	TRUE	1.0233	0.376474	0.184816	FALSE	FALSE
ENSMUSG00000006360	Crip1	TRUE	3.361	1.17316e-05	2.7083e-05	TRUE	FALSE
ENSMUSG00000006362	Cbfa2t3	TRUE	1.34322	0.335545	0.168976	FALSE	FALSE
ENSMUSG00000006369	Fbln1	TRUE	1.0414	0.751496	0.304729	FALSE	FALSE
ENSMUSG00000006373	Pgrmc1	TRUE	1.52429	5.10443e-06	1.27319e-05	TRUE	FALSE
ENSMUSG00000006378	Gcat	TRUE	1.19727	0.377878	0.185226	FALSE	FALSE
ENSMUSG00000006386	Tek	TRUE	1.09928	0.907362	0.347322	FALSE	FALSE
ENSMUSG00000006390	Elovl1	TRUE	1.72536	1.54017e-06	4.21737e-06	TRUE	FALSE
ENSMUSG00000006392	Med8	TRUE	1.16454	0.487097	0.223358	FALSE	FALSE
ENSMUSG00000006395	Hyi	TRUE	1.63898	3.9581e-05	8.10106e-05	TRUE	FALSE
ENSMUSG00000006412	Pfdn2	TRUE	0.987693	0.404117	0.194616	FALSE	FALSE
ENSMUSG00000006418	Rnf114	TRUE	1.07952	0.933568	0.354329	FALSE	FALSE
ENSMUSG00000006423	C330007P06Rik	TRUE	1.20207	0.196432	0.111762	FALSE	FALSE
ENSMUSG00000006442	Srm	TRUE	1.15738	0.254608	0.137015	FALSE	FALSE
ENSMUSG00000006445	Epha2	TRUE	1.1299	0.855317	0.333564	FALSE	FALSE
ENSMUSG00000006456	Rbm14	TRUE	0.880332	0.0166442	0.0150434	FALSE	TRUE
ENSMUSG00000006463	Zdhhc24	TRUE	1.12725	0.983141	0.366017	FALSE	FALSE
ENSMUSG00000006464	Bbs1	TRUE	0.900832	0.0252773	0.0212844	FALSE	TRUE
ENSMUSG00000006471	Ndor1	TRUE	1.00186	0.457433	0.213377	FALSE	FALSE
ENSMUSG00000006476	Nsmf	TRUE	1.34558	0.045526	0.0346008	TRUE	FALSE
ENSMUSG00000006494	Pdk1	TRUE	1.91604	3.92863e-12	2.56327e-11	TRUE	FALSE
ENSMUSG00000006498	Ptbp1	TRUE	0.895167	0.0100519	0.00985019	FALSE	TRUE
ENSMUSG00000006517	Mvd	TRUE	5.11221	5.46979e-23	9.02401e-22	TRUE	FALSE
ENSMUSG00000006519	Cyba	TRUE	2.8105	5.5405e-07	1.67171e-06	TRUE	FALSE
ENSMUSG00000006522	Itih3	TRUE	0.539005	1.1017e-14	9.46443e-14	FALSE	TRUE
ENSMUSG00000006526	Stimate	TRUE	1.93124	2.90597e-13	2.15471e-12	TRUE	FALSE
ENSMUSG00000006527	Sfmbt1	TRUE	0.89173	0.00625937	0.0066242	FALSE	TRUE
ENSMUSG00000006529	Itih1	TRUE	0.791103	3.93031e-07	1.22181e-06	FALSE	TRUE
ENSMUSG00000006538	Ihh	TRUE	2.19822			FALSE	FALSE
ENSMUSG00000006567	Atp7b	TRUE	1.22574	0.28307	0.148762	FALSE	FALSE
ENSMUSG00000006575	Rundc3a	TRUE	1.25998	0.247319	0.133983	FALSE	FALSE
ENSMUSG00000006585	Cdt1	TRUE	0.96232	0.160094	0.0950567	FALSE	TRUE
ENSMUSG00000006589	Aprt	TRUE	0.786276	0.0297672	0.0243914	FALSE	TRUE
ENSMUSG00000006599	Gtf2h1	TRUE	1.07463	0.851129	0.332295	FALSE	FALSE
ENSMUSG00000006611	Hfe	TRUE	1.45747	0.001572	0.0020222	TRUE	FALSE
ENSMUSG00000006638	Abhd1	TRUE	1.07313	0.947786	0.357888	FALSE	FALSE
ENSMUSG00000006641	Slc5a6	TRUE	2.4201	1.62965e-19	2.16322e-18	TRUE	FALSE
ENSMUSG00000006673	Qrich1	TRUE	1.0334	0.10499	0.0679784	TRUE	FALSE
ENSMUSG00000006676	Usp19	TRUE	0.90227	0.0214712	0.0186017	FALSE	TRUE
ENSMUSG00000006678	Pola1	TRUE	1.18231	0.419266	0.200299	FALSE	FALSE
ENSMUSG00000006699	Cdc42	TRUE	1.47281	8.26171e-05	0.000154887	TRUE	FALSE
ENSMUSG00000006705	Pknox1	TRUE	0.744902	2.8207e-06	7.38662e-06	FALSE	TRUE
ENSMUSG00000006711	D130043K22Rik	TRUE	3.55834	2.75674e-24	4.93587e-23	TRUE	FALSE
ENSMUSG00000006715	Gmnn	TRUE	1.31602	0.0515014	0.0383164	TRUE	FALSE
ENSMUSG00000006717	Acot13	TRUE	2.09904	8.47249e-08	2.98535e-07	TRUE	FALSE
ENSMUSG00000006728	Cdk4	TRUE	1.21206	0.250154	0.135201	FALSE	FALSE
ENSMUSG00000006731	B4galnt1	TRUE	0.853098	0.0077326	0.00792161	FALSE	TRUE
ENSMUSG00000006732	Mettl1	TRUE	1.3941	0.0209298	0.0182318	TRUE	FALSE
ENSMUSG00000006736	Tspan31	TRUE	1.05221	0.739615	0.301305	FALSE	FALSE
ENSMUSG00000006740	Kif5b	TRUE	1.03563	0.411192	0.197367	FALSE	FALSE
ENSMUSG00000006763	Saal1	TRUE	1.1527	0.733197	0.299597	FALSE	FALSE
ENSMUSG00000006777	Krt23	TRUE	0.976488	0.446133	0.209332	FALSE	FALSE
ENSMUSG00000006782	Cnp	TRUE	1.10082	0.974782	0.364142	FALSE	FALSE
ENSMUSG00000006800	Sulf2	TRUE	1.37245	0.0121746	0.0115648	TRUE	FALSE
ENSMUSG00000006818	Sod2	TRUE	1.23972	0.223523	0.12394	FALSE	FALSE
ENSMUSG00000006850	Tmco6	TRUE	0.966292	0.229882	0.12666	FALSE	FALSE
ENSMUSG00000006906	Stambp	TRUE	1.10548	0.898647	0.344987	FALSE	FALSE
ENSMUSG00000006920	Ezh1	TRUE	0.930956	0.191846	0.109667	FALSE	FALSE
ENSMUSG00000006930	Hap1	TRUE	1.11043	0.253181	0.136438	FALSE	FALSE
ENSMUSG00000006931	P3h4	TRUE	0.632959	0.654569	0.276565	FALSE	FALSE
ENSMUSG00000006932	Ctnnb1	TRUE	0.989976	0.437424	0.20642	FALSE	FALSE
ENSMUSG00000006941	Eif1b	TRUE	1.15296	0.295068	0.153266	FALSE	FALSE
ENSMUSG00000006958	Chrd	TRUE	0.94442	0.205011	0.115637	FALSE	FALSE
ENSMUSG00000006998	Psmd2	TRUE	0.843184	1.69267e-05	3.77422e-05	FALSE	TRUE
ENSMUSG00000007029	Vars	TRUE	1.01395	0.669152	0.280957	FALSE	FALSE
ENSMUSG00000007033	Hspa1l	TRUE	1.55556			FALSE	FALSE
ENSMUSG00000007036	Abhd16a	TRUE	1.48337	0.00378009	0.00431689	TRUE	FALSE
ENSMUSG00000007038	Neu1	TRUE	1.17652	0.283192	0.148792	FALSE	FALSE
ENSMUSG00000007039	Ddah2	TRUE	1.83775	0.00458139	0.00508245	TRUE	FALSE
ENSMUSG00000007041	Clic1	TRUE	1.66123	0.000463812	0.000699491	TRUE	FALSE
ENSMUSG00000007050	Lsm2	TRUE	1.09666	0.829518	0.326744	FALSE	FALSE
ENSMUSG00000007080	Pole	TRUE	1.39493	0.0253938	0.0213475	TRUE	FALSE
ENSMUSG00000007216	Zfp775	TRUE	1.03462	0.722188	0.296673	FALSE	FALSE
ENSMUSG00000007338	Mrpl49	TRUE	1.29017	0.0115798	0.0110681	TRUE	FALSE
ENSMUSG00000007379	Dennd2c	TRUE	0.974282			FALSE	FALSE
ENSMUSG00000007411	Mark3	TRUE	0.93347	0.103858	0.0673892	FALSE	TRUE
ENSMUSG00000007415	Gatad1	TRUE	1.15471	0.300778	0.155399	FALSE	FALSE
ENSMUSG00000007458	M6pr	TRUE	1.37228	0.000276209	0.0004438	TRUE	FALSE
ENSMUSG00000007476	Lrrc8a	TRUE	0.999667	0.320256	0.163253	FALSE	FALSE
ENSMUSG00000007564	Ppp2r1a	TRUE	1.28299	0.11484	0.0728001	TRUE	FALSE
ENSMUSG00000007570	Fance	TRUE	0.970241	0.329729	0.166926	FALSE	FALSE
ENSMUSG00000007589	Tinf2	TRUE	1.48932	0.0300528	0.0245667	TRUE	FALSE
ENSMUSG00000007594	Hapln4	TRUE	0.72428	0.00222766	0.00272957	FALSE	TRUE
ENSMUSG00000007603	Dus3l	TRUE	1.17954	0.540999	0.241181	FALSE	FALSE
ENSMUSG00000007610	Gtpbp3	TRUE	1.03693	0.277904	0.146597	FALSE	FALSE
ENSMUSG00000007613	Tgfbr1	TRUE	1.09153	0.983464	0.366032	FALSE	FALSE
ENSMUSG00000007617	Homer1	TRUE	0.891218	0.00929965	0.00924047	FALSE	TRUE
ENSMUSG00000007655	Cav1	TRUE	0.705825	4.4092e-05	8.89817e-05	FALSE	TRUE
ENSMUSG00000007656	Arpp19	TRUE	1.91938	3.16592e-07	1.00169e-06	TRUE	FALSE
ENSMUSG00000007659	Bcl2l1	TRUE	1.10076	0.299579	0.155019	FALSE	FALSE
ENSMUSG00000007670	Khsrp	TRUE	0.808342	0.00246374	0.0029867	FALSE	TRUE
ENSMUSG00000007721	Ccdc124	TRUE	1.36626	0.0479644	0.0361153	TRUE	FALSE
ENSMUSG00000007739	Cct4	TRUE	0.892552	0.0580838	0.042294	FALSE	TRUE
ENSMUSG00000007777	0610009B22Rik	TRUE	1.09497	0.915219	0.349548	FALSE	FALSE
ENSMUSG00000007812	Zfp655	TRUE	1.49912	0.000985963	0.00135674	TRUE	FALSE
ENSMUSG00000007815	Rhoa	TRUE	1.17873	0.522461	0.234887	FALSE	FALSE
ENSMUSG00000007817	Zmiz1	TRUE	1.123	0.822123	0.324819	FALSE	FALSE
ENSMUSG00000007827	Ankrd26	TRUE	0.755349	0.00013748	0.000241199	FALSE	TRUE
ENSMUSG00000007833	Aldh16a1	TRUE	0.904479	0.50351	0.228547	FALSE	FALSE
ENSMUSG00000007836	Hnrnpa0	TRUE	1.07515	0.813019	0.322514	FALSE	FALSE
ENSMUSG00000007837	Prrg2	TRUE	1.42813	0.0775526	0.0534202	TRUE	FALSE
ENSMUSG00000007850	Hnrnph1	TRUE	0.811519	0.000120404	0.000215999	FALSE	TRUE
ENSMUSG00000007867	Ift43	TRUE	1.47845	0.016281	0.0147642	TRUE	FALSE
ENSMUSG00000007872	Id3	TRUE	1.92168	2.23917e-06	5.99981e-06	TRUE	FALSE
ENSMUSG00000007880	Arid1a	TRUE	0.910706	0.114809	0.0727976	FALSE	TRUE
ENSMUSG00000007891	Ctsd	TRUE	1.87387	1.52764e-15	1.40854e-14	TRUE	FALSE
ENSMUSG00000007892	Rplp1	TRUE	1.38573	0.0678993	0.0480035	TRUE	FALSE
ENSMUSG00000007950	Abhd8	TRUE	0.924659	0.250338	0.135253	FALSE	FALSE
ENSMUSG00000007987	Ift22	TRUE	0.796053	0.959739	0.3605	FALSE	FALSE
ENSMUSG00000008035	Mid1ip1	TRUE	1.92727	1.68783e-11	1.02455e-10	TRUE	FALSE
ENSMUSG00000008036	Ap2s1	TRUE	1.27423	0.0540899	0.0398062	TRUE	FALSE
ENSMUSG00000008090	Fgfrl1	TRUE	2.26742	8.4622e-18	9.7971e-17	TRUE	FALSE
ENSMUSG00000008140	Emc10	TRUE	1.14521	0.520799	0.234414	FALSE	FALSE
ENSMUSG00000008153	Clstn3	TRUE	1.75922	0.00010278	0.000187662	TRUE	FALSE
ENSMUSG00000008167	Fbxw9	TRUE	2.29232	3.77189e-11	2.17527e-10	TRUE	FALSE
ENSMUSG00000008193	Spib	TRUE	1.22192			FALSE	FALSE
ENSMUSG00000008200	Fnbp4	TRUE	0.934325	0.0532515	0.0393585	FALSE	TRUE
ENSMUSG00000008206	Cers4	TRUE	1.0588	0.922933	0.351776	FALSE	FALSE
ENSMUSG00000008226	Scrn3	TRUE	0.909451	0.0114027	0.0109213	FALSE	TRUE
ENSMUSG00000008301	Phax	TRUE	1.01585	0.302583	0.156035	FALSE	FALSE
ENSMUSG00000008305	Tle1	TRUE	0.687139	3.30987e-09	1.4807e-08	FALSE	TRUE
ENSMUSG00000008307	1700109H08Rik	TRUE	1.51578			FALSE	FALSE
ENSMUSG00000008333	Snrpb2	TRUE	1.06924	0.764846	0.308638	FALSE	FALSE
ENSMUSG00000008348	Ubc	TRUE	0.970515	0.41142	0.197436	FALSE	FALSE
ENSMUSG00000008373	Prpf31	TRUE	1.00871	0.913032	0.348943	FALSE	FALSE
ENSMUSG00000008384	Sertad1	TRUE	1.68292	0.00816545	0.00827729	TRUE	FALSE
ENSMUSG00000008393	Carhsp1	TRUE	1.54331	1.75565e-05	3.88785e-05	TRUE	FALSE
ENSMUSG00000008398	Elk3	TRUE	1.22816	0.24277	0.132076	FALSE	FALSE
ENSMUSG00000008429	Herpud2	TRUE	1.00003	0.159167	0.0945668	TRUE	FALSE
ENSMUSG00000008435	Rdh13	TRUE	1.10465	0.580475	0.252807	FALSE	FALSE
ENSMUSG00000008450	Nutf2	TRUE	1.26131	0.0700981	0.0492565	TRUE	FALSE
ENSMUSG00000008475	Arpc5	TRUE	1.49686	0.000338617	0.000530961	TRUE	FALSE
ENSMUSG00000008496	Pou2f2	TRUE	1.11416	0.700475	0.290466	FALSE	FALSE
ENSMUSG00000008540	Mgst1	TRUE	1.77245	7.48816e-09	3.17931e-08	TRUE	FALSE
ENSMUSG00000008575	Nfib	TRUE	1.11022	0.958065	0.360018	FALSE	FALSE
ENSMUSG00000008604	Ubqln4	TRUE	0.855014	0.000532251	0.000790321	FALSE	TRUE
ENSMUSG00000008668	Rps18	TRUE	1.08041	0.939976	0.355942	FALSE	FALSE
ENSMUSG00000008682	Rpl10	TRUE	1.05978	0.727001	0.297967	FALSE	FALSE
ENSMUSG00000008683	Rps15a	TRUE	1.23118	0.31129	0.159474	FALSE	FALSE
ENSMUSG00000008690	Ncaph2	TRUE	1.26202	0.148328	0.0893933	TRUE	FALSE
ENSMUSG00000008730	Hipk1	TRUE	0.929241	0.0280792	0.0232371	FALSE	TRUE
ENSMUSG00000008734	Gprc5b	TRUE	6.51506	2.24547e-80	3.57682e-78	TRUE	FALSE
ENSMUSG00000008763	Man1a2	TRUE	0.956493	0.152263	0.0912631	FALSE	TRUE
ENSMUSG00000008822	Acyp1	TRUE	1.09988	0.94683	0.357658	FALSE	FALSE
ENSMUSG00000008845	Cd163	TRUE	0.539245	1.88244e-08	7.4706e-08	FALSE	TRUE
ENSMUSG00000008855	Hdac5	TRUE	1.238	0.0765742	0.0528821	TRUE	FALSE
ENSMUSG00000008859	Rala	TRUE	1.26234	0.0275047	0.0228312	TRUE	FALSE
ENSMUSG00000008892	Vdac3	TRUE	1.08198	0.954133	0.35918	FALSE	FALSE
ENSMUSG00000008958	Vps72	TRUE	1.02589	0.450864	0.211059	FALSE	FALSE
ENSMUSG00000008976	Gabpa	TRUE	0.852425	9.62493e-05	0.000177704	FALSE	TRUE
ENSMUSG00000008999	Bmp7	TRUE	1.19709	0.431184	0.204331	FALSE	FALSE
ENSMUSG00000009013	Dynll1	TRUE	0.938982	0.156406	0.0932506	FALSE	TRUE
ENSMUSG00000009030	Pdcl	TRUE	0.951207	0.156953	0.0935042	FALSE	TRUE
ENSMUSG00000009035	Tmem184b	TRUE	1.73701	7.76225e-07	2.26657e-06	TRUE	FALSE
ENSMUSG00000009073	Nf2	TRUE	1.00788	0.0187955	0.0167002	TRUE	FALSE
ENSMUSG00000009076	Zmat5	TRUE	1.12937	0.829208	0.326744	FALSE	FALSE
ENSMUSG00000009079	Ewsr1	TRUE	0.731945	0.0132323	0.0123936	FALSE	TRUE
ENSMUSG00000009090	Ap1b1	TRUE	1.14927	0.511972	0.231297	FALSE	FALSE
ENSMUSG00000009092	Derl3	TRUE	0.651334	0.00125213	0.00166834	FALSE	TRUE
ENSMUSG00000009108	Gnat2	TRUE	1.20637			FALSE	FALSE
ENSMUSG00000009112	Bcl2l13	TRUE	1.35089	0.00983941	0.0096861	TRUE	FALSE
ENSMUSG00000009145	Dqx1	TRUE	1.37021	0.0423547	0.0326471	TRUE	FALSE
ENSMUSG00000009207	Lnpk	TRUE	1.02488	0.192202	0.109816	FALSE	FALSE
ENSMUSG00000009281	Rarres2	TRUE	1.27608	0.0880302	0.0590629	TRUE	FALSE
ENSMUSG00000009291	Pttg1ip	TRUE	1.16016	0.260429	0.139466	FALSE	FALSE
ENSMUSG00000009292	Trpm2	TRUE	2.1591	0.000331602	0.00052126	TRUE	FALSE
ENSMUSG00000009293	Ube2g2	TRUE	1.08765	0.115203	0.0729802	TRUE	FALSE
ENSMUSG00000009376	Met	TRUE	0.884893	0.031865	0.0258015	FALSE	TRUE
ENSMUSG00000009378	Slc16a12	TRUE	1.28558	0.0299163	0.0244839	TRUE	FALSE
ENSMUSG00000009406	Elk1	TRUE	1.00665	0.38212	0.18689	FALSE	FALSE
ENSMUSG00000009418	Nav1	TRUE	1.20488	0.0195233	0.0172144	TRUE	FALSE
ENSMUSG00000009470	Tnpo1	TRUE	1.02315	0.345478	0.173054	FALSE	FALSE
ENSMUSG00000009535	Rnmt	TRUE	1.04736	0.654621	0.276565	FALSE	FALSE
ENSMUSG00000009545	Kcnq1	TRUE	0.850025	0.404756	0.194857	FALSE	FALSE
ENSMUSG00000009549	Srp14	TRUE	1.29829	0.104447	0.0676884	TRUE	FALSE
ENSMUSG00000009555	Cdk9	TRUE	1.25682	0.105341	0.0681244	TRUE	FALSE
ENSMUSG00000009563	Tor2a	TRUE	1.77677	1.31871e-05	3.00971e-05	TRUE	FALSE
ENSMUSG00000009566	Fpgs	TRUE	1.10414	0.468351	0.216893	FALSE	FALSE
ENSMUSG00000009569	Mrtfb	TRUE	1.27305	0.18342	0.105885	FALSE	FALSE
ENSMUSG00000009575	Cbx5	TRUE	0.76988	5.11333e-06	1.27403e-05	FALSE	TRUE
ENSMUSG00000009585	Apobec3	TRUE	1.29688	0.172849	0.101263	FALSE	FALSE
ENSMUSG00000009614	Sardh	TRUE	0.982106	0.27544	0.145664	FALSE	FALSE
ENSMUSG00000009621	Vav2	TRUE	1.09204	0.660083	0.278085	FALSE	FALSE
ENSMUSG00000009630	Ppp2cb	TRUE	1.19731	0.16209	0.0960688	TRUE	FALSE
ENSMUSG00000009633	G0s2	TRUE	2.49183	2.53962e-06	6.72682e-06	TRUE	FALSE
ENSMUSG00000009640	Dmap1	TRUE	0.95453	0.105029	0.0679896	FALSE	TRUE
ENSMUSG00000009646	Pla2g12b	TRUE	1.56736	0.00134565	0.00177249	TRUE	FALSE
ENSMUSG00000009647	Mcu	TRUE	1.26438	0.0246948	0.0208625	TRUE	FALSE
ENSMUSG00000009654	Oit3	TRUE	0.936889	0.144936	0.0877481	FALSE	TRUE
ENSMUSG00000009681	Bcr	TRUE	0.961068	0.0617889	0.0444454	FALSE	TRUE
ENSMUSG00000009687	Fxyd5	TRUE	1.9068	2.38627e-06	6.35342e-06	TRUE	FALSE
ENSMUSG00000009733	Tfcp2	TRUE	0.867908	0.000102778	0.000187662	FALSE	TRUE
ENSMUSG00000009739	Pou6f1	TRUE	0.886022	0.000823959	0.00116433	FALSE	TRUE
ENSMUSG00000009741	Ubp1	TRUE	1.03087	0.714041	0.294242	FALSE	FALSE
ENSMUSG00000009772	Nuak2	TRUE	0.801945	4.86831e-06	1.22023e-05	FALSE	TRUE
ENSMUSG00000009828	Ick	TRUE	1.18205	0.231649	0.127406	FALSE	FALSE
ENSMUSG00000009863	Sdhb	TRUE	1.1839	0.252241	0.136048	FALSE	FALSE
ENSMUSG00000009894	Snap47	TRUE	1.10502	0.652575	0.276004	FALSE	FALSE
ENSMUSG00000009905	Kdsr	TRUE	2.01136	7.9501e-16	7.60348e-15	TRUE	FALSE
ENSMUSG00000009907	Vps4b	TRUE	1.11541	0.963437	0.361524	FALSE	FALSE
ENSMUSG00000009927	Rps25	TRUE	1.21241	0.443922	0.208527	FALSE	FALSE
ENSMUSG00000009995	Taz	TRUE	1.16862	0.18297	0.105728	FALSE	FALSE
ENSMUSG00000010025	Aldh3a2	TRUE	2.49395	7.06584e-25	1.3056e-23	TRUE	FALSE
ENSMUSG00000010045	Tmem115	TRUE	1.02604	0.49454	0.225773	FALSE	FALSE
ENSMUSG00000010047	Hyal2	TRUE	1.04879	0.507189	0.229585	FALSE	FALSE
ENSMUSG00000010048	Ifrd2	TRUE	1.11594	0.34093	0.1712	FALSE	FALSE
ENSMUSG00000010051	Hyal1	TRUE	0.901227	0.0693641	0.0488596	FALSE	TRUE
ENSMUSG00000010054	Tusc2	TRUE	1.41894	0.00735617	0.00759187	TRUE	FALSE
ENSMUSG00000010057	Nprl2	TRUE	0.825395	0.000787419	0.00112024	FALSE	TRUE
ENSMUSG00000010064	Slc38a3	TRUE	0.899931	0.0957726	0.0631929	FALSE	TRUE
ENSMUSG00000010067	Rassf1	TRUE	1.89126	1.0742e-08	4.45037e-08	TRUE	FALSE
ENSMUSG00000010095	Slc3a2	TRUE	1.12851	0.256564	0.137829	FALSE	FALSE
ENSMUSG00000010097	Nxf1	TRUE	1.05323	0.0355353	0.028291	TRUE	FALSE
ENSMUSG00000010110	Stx5a	TRUE	0.892047	0.062991	0.0451835	FALSE	TRUE
ENSMUSG00000010122	Slc47a1	TRUE	1.70426	8.38632e-11	4.63951e-10	TRUE	FALSE
ENSMUSG00000010175	Prox1	TRUE	0.845262	0.0117262	0.0111826	FALSE	TRUE
ENSMUSG00000010205	Raver1	TRUE	0.938127	0.0541384	0.0398356	FALSE	TRUE
ENSMUSG00000010277	2610507B11Rik	TRUE	1.22419	0.112986	0.0718518	TRUE	FALSE
ENSMUSG00000010290	AI597479	TRUE	0.973911	0.113547	0.0721387	FALSE	TRUE
ENSMUSG00000010307	Tmem86a	TRUE	3.33979	2.37483e-20	3.28453e-19	TRUE	FALSE
ENSMUSG00000010358	Ifi35	TRUE	1.25204	0.104658	0.0677874	TRUE	FALSE
ENSMUSG00000010362	Rdm1	TRUE	1.13993	0.306128	0.157462	FALSE	FALSE
ENSMUSG00000010376	Nedd8	TRUE	1.3283	0.0349179	0.027897	TRUE	FALSE
ENSMUSG00000010392	Gosr1	TRUE	1.02376	0.128184	0.0796203	TRUE	FALSE
ENSMUSG00000010406	Mrpl52	TRUE	1.54939	0.0076534	0.00784952	TRUE	FALSE
ENSMUSG00000010453	Kansl3	TRUE	0.913478	0.0082562	0.00835278	FALSE	TRUE
ENSMUSG00000010517	Faf1	TRUE	0.803939	0.00132729	0.0017518	FALSE	TRUE
ENSMUSG00000010538	Tsacc	TRUE	1.10715	0.834584	0.328166	FALSE	FALSE
ENSMUSG00000010554	Mettl16	TRUE	1.06544	0.764684	0.308638	FALSE	FALSE
ENSMUSG00000010601	Apol7a	TRUE	1.2112	0.26254	0.140417	FALSE	FALSE
ENSMUSG00000010607	Pigyl	TRUE	1.24471	0.328899	0.166574	FALSE	FALSE
ENSMUSG00000010608	Rbm25	TRUE	0.991602	0.393399	0.19087	FALSE	FALSE
ENSMUSG00000010609	Psen2	TRUE	0.932961	0.0591726	0.0428773	FALSE	TRUE
ENSMUSG00000010651	Acaa1b	TRUE	2.21342	2.14101e-13	1.61079e-12	TRUE	FALSE
ENSMUSG00000010663	Fads1	TRUE	1.37798	0.000440184	0.000667781	TRUE	FALSE
ENSMUSG00000010721	Lmbr1	TRUE	1.09556	0.871624	0.338012	FALSE	FALSE
ENSMUSG00000010751	Tnfrsf22	TRUE	3.5225	2.72326e-06	7.15986e-06	TRUE	FALSE
ENSMUSG00000010755	Cars	TRUE	1.46012	3.63864e-08	1.36988e-07	TRUE	FALSE
ENSMUSG00000010797	Wnt2	TRUE	1.26101	0.210442	0.118205	FALSE	FALSE
ENSMUSG00000010911	Apip	TRUE	1.4497	0.00564802	0.00605069	TRUE	FALSE
ENSMUSG00000010914	Pdhx	TRUE	0.921908	0.225271	0.12461	FALSE	FALSE
ENSMUSG00000010936	Vac14	TRUE	1.90977	4.18099e-12	2.72024e-11	TRUE	FALSE
ENSMUSG00000011034	Slc5a1	TRUE	1.11578	0.940224	0.355949	FALSE	FALSE
ENSMUSG00000011096	Akt1s1	TRUE	0.969826	0.0537217	0.0396173	FALSE	TRUE
ENSMUSG00000011114	Tbrg1	TRUE	1.16051	0.403133	0.194327	FALSE	FALSE
ENSMUSG00000011148	Adssl1	TRUE	0.961786	0.00430589	0.00483018	FALSE	TRUE
ENSMUSG00000011158	Brf1	TRUE	1.05667	0.885324	0.341576	FALSE	FALSE
ENSMUSG00000011179	Odc1	TRUE	1.46004	0.00012694	0.000226056	TRUE	FALSE
ENSMUSG00000011254	Thg1l	TRUE	1.23602	0.0604848	0.0436874	TRUE	FALSE
ENSMUSG00000011256	Adam19	TRUE	1.77059	0.0148635	0.0136448	TRUE	FALSE
ENSMUSG00000011257	Pabpc4	TRUE	0.750923	2.18178e-08	8.57019e-08	FALSE	TRUE
ENSMUSG00000011263	Exoc3l2	TRUE	1.13568	0.766766	0.308995	FALSE	FALSE
ENSMUSG00000011305	Plin5	TRUE	0.846578	0.12115	0.076069	FALSE	TRUE
ENSMUSG00000011306	Sugp1	TRUE	0.871765	0.000735882	0.00105406	FALSE	TRUE
ENSMUSG00000011382	Dhdh	TRUE	1.00326	0.19915	0.112989	FALSE	FALSE
ENSMUSG00000011427	Zfp790	TRUE	0.736527	2.55791e-07	8.23418e-07	FALSE	TRUE
ENSMUSG00000011658	Fuz	TRUE	0.856142	0.0117009	0.0111653	FALSE	TRUE
ENSMUSG00000011752	Pgam1	TRUE	1.42522	9.66647e-06	2.27244e-05	TRUE	FALSE
ENSMUSG00000011831	Evi5	TRUE	0.903257	0.00542451	0.00585332	FALSE	TRUE
ENSMUSG00000011832	Evi5l	TRUE	1.47702	0.000172774	0.000296257	TRUE	FALSE
ENSMUSG00000011837	Snapc2	TRUE	1.21083	0.23333	0.128087	FALSE	FALSE
ENSMUSG00000011877	Git1	TRUE	1.38274	0.0063986	0.0067422	TRUE	FALSE
ENSMUSG00000011884	Gltp	TRUE	1.62758	1.23474e-05	2.84053e-05	TRUE	FALSE
ENSMUSG00000011958	Bnip2	TRUE	1.38968	0.000374935	0.000583158	TRUE	FALSE
ENSMUSG00000011960	Ccnt1	TRUE	0.782558	1.84527e-05	4.05908e-05	FALSE	TRUE
ENSMUSG00000012017	Scarf2	TRUE	1.63123	0.00100048	0.00137631	TRUE	FALSE
ENSMUSG00000012076	Brms1l	TRUE	1.25184	0.760797	0.307475	FALSE	FALSE
ENSMUSG00000012114	Med15	TRUE	0.92978	0.197193	0.112085	FALSE	FALSE
ENSMUSG00000012117	Dhdds	TRUE	1.17755	0.251385	0.13566	FALSE	FALSE
ENSMUSG00000012123	Crybg2	TRUE	6.80632	3.1542e-36	9.97982e-35	TRUE	FALSE
ENSMUSG00000012187	Mogat1	TRUE	15.5683	3.96255e-116	1.30748e-113	TRUE	FALSE
ENSMUSG00000012296	Tjap1	TRUE	0.898101	0.284912	0.149542	FALSE	FALSE
ENSMUSG00000012350	Ehf	TRUE	0.83908	0.266836	0.142155	FALSE	FALSE
ENSMUSG00000012405	Rpl15	TRUE	1.19647	0.289124	0.151084	FALSE	FALSE
ENSMUSG00000012422	Tmem167	TRUE	1.08689	0.893366	0.343567	FALSE	FALSE
ENSMUSG00000012428	Steap4	TRUE	2.65897	2.03083e-11	1.21834e-10	TRUE	FALSE
ENSMUSG00000012429	Mplkip	TRUE	0.990759	0.0792449	0.0543607	FALSE	TRUE
ENSMUSG00000012443	Kif11	TRUE	0.840201	0.0257788	0.0216161	FALSE	TRUE
ENSMUSG00000012483	Rpa3	TRUE	1.41332	0.165433	0.09763	TRUE	FALSE
ENSMUSG00000012519	Mlkl	TRUE	1.32604	0.0968176	0.0636943	TRUE	FALSE
ENSMUSG00000012535	Tnpo3	TRUE	0.782975	3.12917e-07	9.92104e-07	FALSE	TRUE
ENSMUSG00000012609	Ttll5	TRUE	0.944675	0.110085	0.0704589	FALSE	TRUE
ENSMUSG00000012640	Zfp715	TRUE	0.922967	0.0435989	0.0333888	FALSE	TRUE
ENSMUSG00000012848	Rps5	TRUE	1.18463	0.489322	0.223978	FALSE	FALSE
ENSMUSG00000013033	Adgrl1	TRUE	1.21344	0.264832	0.141364	FALSE	FALSE
ENSMUSG00000013076	Amotl1	TRUE	1.08584	0.741389	0.301725	FALSE	FALSE
ENSMUSG00000013089	Etv5	TRUE	1.01903	0.403431	0.19439	FALSE	FALSE
ENSMUSG00000013150	Gfod2	TRUE	1.32581	0.899898	0.345237	FALSE	FALSE
ENSMUSG00000013155	Enkd1	TRUE	0.866995			FALSE	FALSE
ENSMUSG00000013160	Atp6v0d1	TRUE	1.27144	0.0772576	0.0532585	TRUE	FALSE
ENSMUSG00000013236	Ptprs	TRUE	0.982415	0.0816848	0.0556789	FALSE	TRUE
ENSMUSG00000013275	Slc41a1	TRUE	0.993432	0.946728	0.357658	FALSE	FALSE
ENSMUSG00000013419	Zfp651	TRUE	2.56539	5.21454e-06	1.29557e-05	TRUE	FALSE
ENSMUSG00000013465	Nelfb	TRUE	1.14865	0.76464	0.308638	FALSE	FALSE
ENSMUSG00000013495	Tmem175	TRUE	1.04279	0.433353	0.205022	FALSE	FALSE
ENSMUSG00000013539	Tango2	TRUE	0.790047	0.00865528	0.00869521	FALSE	TRUE
ENSMUSG00000013593	Ndufs2	TRUE	1.19022	0.162906	0.0964783	TRUE	FALSE
ENSMUSG00000013622	Atraid	TRUE	1.41927	0.00090199	0.00125881	TRUE	FALSE
ENSMUSG00000013629	Cad	TRUE	1.13709	0.121704	0.0763446	TRUE	FALSE
ENSMUSG00000013646	Sh3bp5l	TRUE	1.34778	0.0623678	0.0447797	TRUE	FALSE
ENSMUSG00000013662	Atad1	TRUE	0.893415	0.0324872	0.0262455	FALSE	TRUE
ENSMUSG00000013663	Pten	TRUE	0.966385	0.149392	0.0899161	FALSE	TRUE
ENSMUSG00000013698	Pea15a	TRUE	1.85244	2.43199e-09	1.11121e-08	TRUE	FALSE
ENSMUSG00000013701	Timm23	TRUE	1.24404	0.176649	0.102993	FALSE	FALSE
ENSMUSG00000013707	Tnfaip8l2	TRUE	2.30075	0.000517643	0.000771109	TRUE	FALSE
ENSMUSG00000013736	Trnt1	TRUE	1.13479	0.564461	0.247923	FALSE	FALSE
ENSMUSG00000013787	Ehmt2	TRUE	1.12191	0.54538	0.24237	FALSE	FALSE
ENSMUSG00000013822	Elof1	TRUE	1.29333	0.192178	0.109816	FALSE	FALSE
ENSMUSG00000013833	Med16	TRUE	1.42809	0.00119904	0.0016078	TRUE	FALSE
ENSMUSG00000013846	St3gal1	TRUE	0.949076	0.0332846	0.026796	FALSE	TRUE
ENSMUSG00000013858	Tmem259	TRUE	1.12213	0.454315	0.212351	FALSE	FALSE
ENSMUSG00000013878	Rnf170	TRUE	1.4116	0.00154192	0.00199126	TRUE	FALSE
ENSMUSG00000013921	Clip3	TRUE	1.13603			FALSE	FALSE
ENSMUSG00000013973	Dedd	TRUE	0.989393	0.12164	0.0763254	FALSE	TRUE
ENSMUSG00000013997	Nit1	TRUE	1.12508	0.974405	0.364142	FALSE	FALSE
ENSMUSG00000014039	Prdm15	TRUE	1.07519	0.0390524	0.0305399	TRUE	FALSE
ENSMUSG00000014074	Rnf168	TRUE	0.929437	0.0531335	0.0393028	FALSE	TRUE
ENSMUSG00000014075	Tctex1d2	TRUE	1.82711	0.00814438	0.008265	TRUE	FALSE
ENSMUSG00000014077	Chp1	TRUE	0.817504	3.54277e-06	9.09701e-06	FALSE	TRUE
ENSMUSG00000014158	Trpv4	TRUE	1.04895			FALSE	FALSE
ENSMUSG00000014164	Klhl3	TRUE	0.558281	8.38431e-12	5.25517e-11	FALSE	TRUE
ENSMUSG00000014177	Tvp23b	TRUE	1.49931	0.00079815	0.00113306	TRUE	FALSE
ENSMUSG00000014195	Dnajc7	TRUE	0.925254	0.0355578	0.0283006	FALSE	TRUE
ENSMUSG00000014226	Cacybp	TRUE	0.816675	0.00202401	0.0025215	FALSE	TRUE
ENSMUSG00000014232	Cluap1	TRUE	1.0675	1	0.36911	FALSE	FALSE
ENSMUSG00000014243	Zswim7	TRUE	1.8379	0.000183789	0.000312937	TRUE	FALSE
ENSMUSG00000014245	Pigl	TRUE	0.996522	0.300842	0.155402	FALSE	FALSE
ENSMUSG00000014294	Ndufa2	TRUE	1.47501	0.0141437	0.0131038	TRUE	FALSE
ENSMUSG00000014301	Pam16	TRUE	1.31709	0.128539	0.0798189	TRUE	FALSE
ENSMUSG00000014303	Glis2	TRUE	1.61372	0.00582627	0.00622	TRUE	FALSE
ENSMUSG00000014313	Cox6c	TRUE	1.45412	0.00387788	0.00441764	TRUE	FALSE
ENSMUSG00000014329	Bicc1	TRUE	1.16598	0.356121	0.177023	FALSE	FALSE
ENSMUSG00000014349	Ube2z	TRUE	1.07747	0.876313	0.339232	FALSE	FALSE
ENSMUSG00000014353	Tmem87b	TRUE	1.12146	0.5445	0.242132	FALSE	FALSE
ENSMUSG00000014355	Anapc1	TRUE	0.720344	0.000170782	0.000293275	FALSE	TRUE
ENSMUSG00000014361	Mertk	TRUE	1.00757	0.462968	0.215155	FALSE	FALSE
ENSMUSG00000014402	Tsg101	TRUE	1.12533	0.399721	0.193136	FALSE	FALSE
ENSMUSG00000014418	Hps5	TRUE	1.4298	0.000391593	0.000605804	TRUE	FALSE
ENSMUSG00000014426	Map3k4	TRUE	1.05695	0.562979	0.247411	FALSE	FALSE
ENSMUSG00000014444	Piezo1	TRUE	1.78917	1.3887e-07	4.66885e-07	TRUE	FALSE
ENSMUSG00000014470	Rnf166	TRUE	1.28521	0.0100639	0.0098562	TRUE	FALSE
ENSMUSG00000014496	Ankrd28	TRUE	0.965859	0.148662	0.0895461	FALSE	TRUE
ENSMUSG00000014498	Ankrd52	TRUE	0.817677	0.0111543	0.0107146	FALSE	TRUE
ENSMUSG00000014504	Srp19	TRUE	1.15607	0.488577	0.223747	FALSE	FALSE
ENSMUSG00000014542	Clec4f	TRUE	1.25167	0.0650204	0.0463691	TRUE	FALSE
ENSMUSG00000014547	Wdfy2	TRUE	0.950085	0.0577306	0.0420766	FALSE	TRUE
ENSMUSG00000014550	Rbsn	TRUE	0.930561	0.0806686	0.0551164	FALSE	TRUE
ENSMUSG00000014551	Mrps25	TRUE	1.38073	0.700024	0.290356	FALSE	FALSE
ENSMUSG00000014554	Dguok	TRUE	1.23438	0.23697	0.129672	FALSE	FALSE
ENSMUSG00000014592	Camta1	TRUE	1.46335	0.477647	0.220139	FALSE	FALSE
ENSMUSG00000014599	Csf1	TRUE	1.51747	0.015076	0.0138179	TRUE	FALSE
ENSMUSG00000014601	Strip1	TRUE	0.97389	0.279201	0.147188	FALSE	FALSE
ENSMUSG00000014606	Slc25a11	TRUE	1.06809	0.964383	0.361686	FALSE	FALSE
ENSMUSG00000014633	Cmc2	TRUE	1.27747	0.346885	0.173571	FALSE	FALSE
ENSMUSG00000014668	Chfr	TRUE	1.10146	0.779696	0.312852	FALSE	FALSE
ENSMUSG00000014704	Hoxa2	TRUE	1.28333			FALSE	FALSE
ENSMUSG00000014748	Tex261	TRUE	1.25529	0.131437	0.0812799	TRUE	FALSE
ENSMUSG00000014763	Fam120b	TRUE	1.11293	0.729189	0.298408	FALSE	FALSE
ENSMUSG00000014767	Tbp	TRUE	0.919518	0.00254863	0.00307394	FALSE	TRUE
ENSMUSG00000014769	Psmb1	TRUE	1.23441	0.146798	0.0886201	TRUE	FALSE
ENSMUSG00000014771	Pdcd2	TRUE	1.25253	0.128012	0.0795348	TRUE	FALSE
ENSMUSG00000014773	Dll1	TRUE	1.43761	0.416442	0.199349	FALSE	FALSE
ENSMUSG00000014776	Nol3	TRUE	2.99029	5.71133e-13	4.06518e-12	TRUE	FALSE
ENSMUSG00000014778	Fhod1	TRUE	0.96775	0.593095	0.256651	FALSE	FALSE
ENSMUSG00000014791	Elmo3	TRUE	0.965315	0.110749	0.0707995	FALSE	TRUE
ENSMUSG00000014837	4931428F04Rik	TRUE	0.960317			FALSE	FALSE
ENSMUSG00000014846	Tppp3	TRUE	1.22962			FALSE	FALSE
ENSMUSG00000014850	Msh3	TRUE	0.879441	0.0283008	0.0233871	FALSE	TRUE
ENSMUSG00000014852	Adamts13	TRUE	1.27395	0.13845	0.0846309	TRUE	FALSE
ENSMUSG00000014856	Tmem208	TRUE	1.37409	0.101691	0.0662543	TRUE	FALSE
ENSMUSG00000014859	E2f4	TRUE	1.00267	0.292217	0.15215	FALSE	FALSE
ENSMUSG00000014867	Surf4	TRUE	1.00387	0.947437	0.3578	FALSE	FALSE
ENSMUSG00000014873	Surf2	TRUE	1.22358	0.61063	0.262274	FALSE	FALSE
ENSMUSG00000014905	Dnajb9	TRUE	0.933928	0.0876422	0.0588453	FALSE	TRUE
ENSMUSG00000014907	Naf1	TRUE	1.01113	0.458433	0.213689	FALSE	FALSE
ENSMUSG00000014932	Yes1	TRUE	0.857977	0.00236956	0.00288432	FALSE	TRUE
ENSMUSG00000014956	Ppp1cb	TRUE	0.997357	0.135124	0.0829934	FALSE	TRUE
ENSMUSG00000014959	Gorasp2	TRUE	1.15183	0.298414	0.154575	FALSE	FALSE
ENSMUSG00000014980	Tsen15	TRUE	1.20334	0.680842	0.284367	FALSE	FALSE
ENSMUSG00000015002	Efr3a	TRUE	1.08568	1	0.36911	FALSE	FALSE
ENSMUSG00000015013	Trappc2l	TRUE	1.45576	0.0481281	0.0362268	TRUE	FALSE
ENSMUSG00000015016	Acsf3	TRUE	1.38994	0.00354904	0.00409453	TRUE	FALSE
ENSMUSG00000015023	Ddx19a	TRUE	0.977572	0.0883271	0.0592067	FALSE	TRUE
ENSMUSG00000015027	Galns	TRUE	1.15125	0.641144	0.272442	FALSE	FALSE
ENSMUSG00000015053	Gata2	TRUE	1.45833	0.00650891	0.00684438	TRUE	FALSE
ENSMUSG00000015083	C8g	TRUE	1.35618	0.0194436	0.0171671	TRUE	FALSE
ENSMUSG00000015085	Entpd2	TRUE	2.88831	5.11567e-12	3.28671e-11	TRUE	FALSE
ENSMUSG00000015087	Rabl6	TRUE	1.05849	0.659166	0.277792	FALSE	FALSE
ENSMUSG00000015092	Edf1	TRUE	1.17253	0.294488	0.153021	FALSE	FALSE
ENSMUSG00000015094	Npdc1	TRUE	2.34993	7.36886e-07	2.16676e-06	TRUE	FALSE
ENSMUSG00000015095	Fbxw5	TRUE	1.39609	0.000980448	0.00135036	TRUE	FALSE
ENSMUSG00000015112	Slc25a13	TRUE	0.763286	2.62101e-08	1.01488e-07	FALSE	TRUE
ENSMUSG00000015120	Ube2i	TRUE	1.26557	0.00194477	0.00242963	TRUE	FALSE
ENSMUSG00000015126	Tsr3	TRUE	1.20722	0.292539	0.152257	FALSE	FALSE
ENSMUSG00000015127	Unkl	TRUE	0.662415	2.40319e-12	1.61122e-11	FALSE	TRUE
ENSMUSG00000015133	Lrrk1	TRUE	1.19309	0.942906	0.356669	FALSE	FALSE
ENSMUSG00000015134	Aldh1a3	TRUE	1.49434	0.377256	0.185	FALSE	FALSE
ENSMUSG00000015143	Actn1	TRUE	1.10639	0.884846	0.341529	FALSE	FALSE
ENSMUSG00000015149	Sirt2	TRUE	0.963133	0.100953	0.0659145	FALSE	TRUE
ENSMUSG00000015165	Hnrnpl	TRUE	1.09624	0.896705	0.344384	FALSE	FALSE
ENSMUSG00000015176	Nolc1	TRUE	0.895203	0.0249227	0.0210203	FALSE	TRUE
ENSMUSG00000015189	Casd1	TRUE	0.757597	9.42219e-07	2.70174e-06	FALSE	TRUE
ENSMUSG00000015202	Cnksr3	TRUE	0.946157	0.116677	0.0737922	FALSE	TRUE
ENSMUSG00000015214	Mtmr1	TRUE	1.14635	0.706938	0.292119	FALSE	FALSE
ENSMUSG00000015217	Hmgb3	TRUE	1.43466	0.0015452	0.00199494	TRUE	FALSE
ENSMUSG00000015222	Map2	TRUE	0.773952	0.0434794	0.0333207	FALSE	TRUE
ENSMUSG00000015224	Cyp2j9	TRUE	1.08081	0.937288	0.355291	FALSE	FALSE
ENSMUSG00000015243	Abca1	TRUE	1.21393	0.335853	0.169095	FALSE	FALSE
ENSMUSG00000015247	Nipsnap3b	TRUE	1.40456	0.00071937	0.00103246	TRUE	FALSE
ENSMUSG00000015289	Lage3	TRUE	1.56024	0.00926668	0.00921366	TRUE	FALSE
ENSMUSG00000015290	Ubl4a	TRUE	1.41329	0.00463841	0.00512298	TRUE	FALSE
ENSMUSG00000015291	Gdi1	TRUE	0.940859	0.0532249	0.0393514	FALSE	TRUE
ENSMUSG00000015305	Sash1	TRUE	0.779823	1.81613e-05	4.00833e-05	FALSE	TRUE
ENSMUSG00000015312	Gadd45b	TRUE	0.734389	0.0248736	0.0209866	FALSE	TRUE
ENSMUSG00000015335	Zdhhc12	TRUE	1.04895	0.576171	0.251448	FALSE	FALSE
ENSMUSG00000015337	Endog	TRUE	0.943608	0.26936	0.143268	FALSE	FALSE
ENSMUSG00000015340	Cybb	TRUE	1.82641	2.76059e-07	8.84349e-07	TRUE	FALSE
ENSMUSG00000015341	Golga7	TRUE	1.05068	0.670395	0.281299	FALSE	FALSE
ENSMUSG00000015342	Xk	TRUE	0.940036	0.0935674	0.0619857	FALSE	TRUE
ENSMUSG00000015354	Pcolce2	TRUE	1.21989	0.585817	0.254479	FALSE	FALSE
ENSMUSG00000015355	Cd48	TRUE	1.71151	0.00393447	0.00446889	TRUE	FALSE
ENSMUSG00000015357	Clpx	TRUE	0.899712	0.0883342	0.0592067	FALSE	TRUE
ENSMUSG00000015363	Trabd	TRUE	1.03315	0.644723	0.273585	FALSE	FALSE
ENSMUSG00000015377	Dennd6b	TRUE	1.01122	0.322051	0.163846	FALSE	FALSE
ENSMUSG00000015396	Cd83	TRUE	3.50507	3.13974e-10	1.61512e-09	TRUE	FALSE
ENSMUSG00000015405	Ace2	TRUE	1.09052	0.516429	0.232853	FALSE	FALSE
ENSMUSG00000015437	Gzmb	TRUE	1.25758			FALSE	FALSE
ENSMUSG00000015451	C4a	TRUE	2.5689	9.46875e-07	2.71341e-06	TRUE	FALSE
ENSMUSG00000015461	Atf6b	TRUE	0.934283	0.22473	0.124444	FALSE	FALSE
ENSMUSG00000015468	Notch4	TRUE	1.66891	0.0352425	0.0281174	TRUE	FALSE
ENSMUSG00000015474	Ppt2	TRUE	0.963223	0.821893	0.324807	FALSE	FALSE
ENSMUSG00000015478	Rnf5	TRUE	1.05812	0.813836	0.322671	FALSE	FALSE
ENSMUSG00000015488	Cacfd1	TRUE	1.11265	0.863089	0.335745	FALSE	FALSE
ENSMUSG00000015501	Hivep2	TRUE	0.922219	0.269459	0.143304	FALSE	FALSE
ENSMUSG00000015522	Arnt	TRUE	1.05748	0.761666	0.307745	FALSE	FALSE
ENSMUSG00000015536	Mocs2	TRUE	1.33353	0.0145937	0.0134506	TRUE	FALSE
ENSMUSG00000015542	Nat9	TRUE	1.12595	0.624767	0.266956	FALSE	FALSE
ENSMUSG00000015568	Lpl	TRUE	2.02063	4.53311e-09	1.98675e-08	TRUE	FALSE
ENSMUSG00000015575	Atp6v0e	TRUE	1.66766	6.11912e-06	1.49639e-05	TRUE	FALSE
ENSMUSG00000015597	Zfp318	TRUE	0.866321	0.000105437	0.000191679	FALSE	TRUE
ENSMUSG00000015605	Srf	TRUE	1.32703	0.255471	0.137368	FALSE	FALSE
ENSMUSG00000015647	Lama5	TRUE	1.61475	0.00120182	0.00161106	TRUE	FALSE
ENSMUSG00000015653	Steap2	TRUE	0.387236	1.58784e-28	3.6492e-27	FALSE	TRUE
ENSMUSG00000015656	Hspa8	TRUE	0.555951	1.73549e-14	1.45763e-13	FALSE	TRUE
ENSMUSG00000015659	Serac1	TRUE	0.940021	0.0740841	0.0515036	FALSE	TRUE
ENSMUSG00000015668	Pdzd11	TRUE	1.34277	0.0101522	0.00992535	TRUE	FALSE
ENSMUSG00000015671	Psma2	TRUE	1.03091	0.650953	0.275523	FALSE	FALSE
ENSMUSG00000015672	Mrpl32	TRUE	1.17809	0.663583	0.279067	FALSE	FALSE
ENSMUSG00000015697	Setdb1	TRUE	0.790348	1.65744e-05	3.7059e-05	FALSE	TRUE
ENSMUSG00000015702	Anxa9	TRUE	1.64706	0.0361119	0.0286674	TRUE	FALSE
ENSMUSG00000015711	Prune1	TRUE	1.53155	4.51646e-06	1.14133e-05	TRUE	FALSE
ENSMUSG00000015714	Cers2	TRUE	1.64235	3.36418e-09	1.50295e-08	TRUE	FALSE
ENSMUSG00000015733	Capza2	TRUE	1.09717	0.250599	0.135332	FALSE	FALSE
ENSMUSG00000015745	Plekho1	TRUE	1.61105	0.0017049	0.0021744	TRUE	FALSE
ENSMUSG00000015747	Vps45	TRUE	1.25593	0.471519	0.21801	FALSE	FALSE
ENSMUSG00000015748	Prpf3	TRUE	0.836146	0.00101892	0.00139668	FALSE	TRUE
ENSMUSG00000015749	Anp32e	TRUE	0.918042	0.0390226	0.0305321	FALSE	TRUE
ENSMUSG00000015750	Aph1a	TRUE	0.971662	0.0716377	0.0501249	FALSE	TRUE
ENSMUSG00000015755	Tab2	TRUE	0.808721	0.000316645	0.000501101	FALSE	TRUE
ENSMUSG00000015757	Ppil4	TRUE	1.0347	0.545652	0.242436	FALSE	FALSE
ENSMUSG00000015759	Cnih1	TRUE	1.60653	1.36508e-05	3.10327e-05	TRUE	FALSE
ENSMUSG00000015766	Eps8	TRUE	1.07155	0.0055284	0.00594321	TRUE	FALSE
ENSMUSG00000015776	Med22	TRUE	1.74381	1.89244e-13	1.43311e-12	TRUE	FALSE
ENSMUSG00000015790	Surf1	TRUE	1.08957	0.908874	0.347755	FALSE	FALSE
ENSMUSG00000015804	Med28	TRUE	1.18975	0.474935	0.219316	FALSE	FALSE
ENSMUSG00000015806	Qdpr	TRUE	1.21453	0.0545197	0.040097	TRUE	FALSE
ENSMUSG00000015837	Sqstm1	TRUE	0.879008	0.401499	0.193832	FALSE	FALSE
ENSMUSG00000015839	Nfe2l2	TRUE	1.65285	4.46473e-06	1.12949e-05	TRUE	FALSE
ENSMUSG00000015843	Rxrg	TRUE	1.6209	0.00318336	0.00372285	TRUE	FALSE
ENSMUSG00000015846	Rxra	TRUE	0.847849	0.0301855	0.0246577	FALSE	TRUE
ENSMUSG00000015850	Adamtsl4	TRUE	1.32128	0.0350106	0.0279613	TRUE	FALSE
ENSMUSG00000015854	Cd5l	TRUE	2.27129	4.49777e-15	4.01102e-14	TRUE	FALSE
ENSMUSG00000015869	Prpsap1	TRUE	1.45184	1.22633e-06	3.42498e-06	TRUE	FALSE
ENSMUSG00000015882	Lcorl	TRUE	0.968741	0.112865	0.0718039	FALSE	TRUE
ENSMUSG00000015889	Lta4h	TRUE	1.11772	0.830848	0.327142	FALSE	FALSE
ENSMUSG00000015890	Amdhd1	TRUE	0.608052	1.86637e-15	1.71063e-14	FALSE	TRUE
ENSMUSG00000015932	Dstn	TRUE	1.14823	0.541264	0.241181	FALSE	FALSE
[truncated: 12,575 more rows]

## Sheet: Liver_Path_ObIncGenes
				Number of genes
[truncated: 230 more rows]

[truncated: 5 more sheets: Liver_Path_ObDecGenes, Muscle_Raw, Muscle_Analysis, Muscle_Path_ObIncGenes, Muscle_Path_ObDecGenes]
