# Supplementary material for: Trans-omic analysis reveals obesity-associated dysregulation of inter-organ metabolic cycles between the liver and skeletal muscle
Source: iScience. 2021 Feb 20;24(3):102217. doi: 10.1016/j.isci.2021.102217 (PMC7961104; doi:10.1016/j.isci.2021.102217)
Supplement: Table S3. Proteomic analysis in the liver and skeletal muscle, related to figure 2 [file mmc4.xlsx]

## Sheet: Readme
Table S3: Proteomic analysis in the liver and skeletal muscle
Sheet: Liver_Raw		Proteomic data in the liver of WT and ob/ob mice measured by iBAQ mass spectrometry.
	Column A and B	ID and name of proteins.
	Column C	Proteins analyzed in this study (TRUE) and not analyzed (FALSE).
	Column D to M	LFQ intensities of proteins. The number indicates the sample number of mice.
Sheet: Liver_Analysis		The result of our proteome analysis in the liver of WT and ob/ob mice.
	Column A to C	Same as the column A to C of Liver_Raw sheet.
	Column D to F	Properties of differences of the expression level of proteins between WT mice and ob/ob mice
	Column G	Proteins larger in ob/ob mice than WT mice (TRUE), otherwise (FALSE)
	Column H	Proteins larger in WT mice than ob/ob mice (TRUE), otherwise (FALSE)
Sheet: Liver_Path_ObIncGenes		KEGG pathway enrichment analysis of genes encoding the increased differentially expressed proteins (DEPs) in the liver of ob/ob mice
	Column A to D	KEGG ID, name, abbrebiation, and class of pathways.
	Column E to J	Number of genes encoding the increased DEPs in ob/ob mice and properties(p value and q value) in each pathway
Sheet: Liver_Path_ObDecGenes		KEGG pathway enrichment analysis of genes encoding the decreased DEPs in the liver of ob/ob mice
	Column A to D	KEGG ID, name, abbrebiation, and class of pathways.
	Column E to J	Number of genes encoding the decreased DEPs in ob/ob mice and properties(p value and q value) in each pathway
Sheet: Muscle_Raw		Proteomic data in skeletal muscle of WT and ob/ob mice measured by iBAQ mass spectrometry.
	Column A and B	ID and name of proteins.
	Column C	Proteins analyzed in this study (TRUE) and not analyzed (FALSE).
	Column D to M	LFQ intensities of proteins. The number indicates the sample number of mice.
Sheet: Muscle_Analysis		The result of our proteome analysis in skeletal muscle of WT and ob/ob mice.
	Column A to C	Same as the column A to C of Muscle_Raw sheet.
	Column D to F	Properties of differences of the expression level of proteins between WT mice and ob/ob mice
	Column G	Proteins larger in ob/ob mice than WT mice (TRUE), otherwise (FALSE)
	Column H	Proteins larger in WT mice than ob/ob mice (TRUE), otherwise (FALSE)
Sheet: Muscle_Path_ObIncGenes		KEGG pathway enrichment analysis of genes encoding the increased DEPs in skeletal muscle of ob/ob mice
	Column A to D	KEGG ID, name, abbrebiation, and class of pathways.
	Column E to J	Number of genes encoding the increased DEPs in ob/ob mice and properties(p value and q value) in each pathway
Sheet: Muscle_Path_ObDecGenes		KEGG pathway enrichment analysis of genes encoding the decreased DEPs in skeletal muscle of ob/ob mice
	Column A to D	KEGG ID, name, abbrebiation, and class of pathways.
	Column E to J	Number of genes encoding the decreased DEPs in ob/ob mice and properties(p value and q value) in each pathway

## Sheet: Liver_Raw
ENSMUSP97 ID	Name	Analysed molecule	WT mice No.1 (a. u.)	WT mice No.2 (a. u.)	WT mice No.3 (a. u.)	WT mice No.4 (a. u.)	WT mice No.5 (a. u.)	ob/ob mice No.1 (a. u.)	ob/ob mice No.2 (a. u.)	ob/ob mice No.3 (a. u.)	ob/ob mice No.4 (a. u.)	ob/ob mice No.5 (a. u.)
ENSMUSP00000000049	Apoh	TRUE	280840000	275610000	179230000	113950000	238470000	286650000	470110000	382500000	291830000	202130000
ENSMUSP00000000090	Cox5a	TRUE	5227500000	5561900000	5841700000	7470200000	5213900000	6915000000	9161600000	7030500000	7135500000	7634100000
ENSMUSP00000000137	Actr2	TRUE	1326700000	1325900000	1461400000	733360000	1588700000	881300000	946160000	915430000	1011500000	1025700000
ENSMUSP00000000260	Gmpr	TRUE	3910000	4986900	4614300	6239800	4542200	3986700	7370500	3448700	4514300	4084800
ENSMUSP00000000287	Scpep1	TRUE	1359600000	1354200000	1680400000	1727100000	1612500000	201890000	223800000	230160000	199230000	513020000
ENSMUSP00000000349	Dbt	TRUE	6959100000	7527400000	7191000000	6662600000	7075300000	3976400000	3404200000	3645500000	4026500000	4543900000
ENSMUSP00000000365	Mcts1	TRUE	190960000	148210000	208650000	153500000	196930000	151170000	214310000	205200000	168010000	233280000
ENSMUSP00000000466	Plin2	TRUE	461320000	872140000	1428700000	1349800000	1254800000	14182000000	5644300000	15386000000	8790200000	16430000000
ENSMUSP00000000608	Gm2a	TRUE	293720000	240350000	330110000	374910000	275710000	466530000	411840000	569120000	345950000	449860000
ENSMUSP00000000687	Haao	TRUE	6562800000	5594000000	6651000000	6291800000	6317400000	6094600000	6095600000	6996400000	6964500000	7410900000
ENSMUSP00000000727	Rab5b	TRUE	103220000	155140000	130100000	140820000	132000000		76718000	96355000	62481000	84572000
ENSMUSP00000000756	Rpl13	TRUE	8661500000	8027700000	9833200000	7037200000	8281900000	3591500000	5894600000	5614200000	4357300000	6230100000
ENSMUSP00000000804	Ddx3x	TRUE	1319400000	1769500000	1570400000	1427900000	1697200000	1370500000	1387200000	1141900000	1797400000	1173100000
ENSMUSP00000000844	Tpd52l2	TRUE	503750000	400110000	469620000	812860000	478340000	364690000	497490000	538650000	494240000	244850000
ENSMUSP00000001027	Aox1	TRUE	305840000	176350000	280670000	264110000	282050000	418650000	550020000	524240000	501650000	359600000
ENSMUSP00000001042	Ilf2	TRUE	89926000	102280000	115860000	131730000	100810000		97532000	79250000	63796000	76857000
ENSMUSP00000001147	Col6a1	TRUE	1024100000	1235700000	1172600000	921950000	1246000000	814050000	773190000	861740000	760200000	685050000
ENSMUSP00000001181	Col6a2	TRUE	368130000	422170000	443440000	392290000	520400000	324160000	364390000	343910000	429950000	296950000
ENSMUSP00000001183	Ftcd	TRUE	4445200000	4127400000	4131900000	3152600000	4202700000	4576400000	3860000000	4278300000	4886600000	4582700000
ENSMUSP00000001242	Gatd3a	TRUE	6145600000	6660800000	5279800000	4693900000	5902200000	6227100000	5241600000	6447000000	5489700000	6443500000
ENSMUSP00000001416	Hars	TRUE	484030000	538270000	331050000	343450000	371250000	345660000	346500000	389510000	244410000	354040000
ENSMUSP00000001452	Cct3	TRUE	1216600000	1436000000	1536300000	1332700000	1318800000	1372200000	1444400000	1530600000	1435600000	1555000000
ENSMUSP00000001460	Snd1	TRUE	5332600000	6392100000	6640200000	6185100000	6007700000	3225900000	4023600000	4009600000	3246600000	3390800000
ENSMUSP00000001479	Kpnb1	TRUE	324150000	342870000	334590000	336440000	310310000	411630000	371020000	419040000	378290000	405510000
ENSMUSP00000001480	Npepps	TRUE	391110000	582720000	840400000	375300000	673210000	545940000	827020000	591930000	463310000	417910000
ENSMUSP00000001507	Cyp51	TRUE	11085000		20605000	11873000	20210000	12611000	30371000	19819000	20322000	31103000
ENSMUSP00000001520	Afg3l1	TRUE	100910000	98198000	94775000	111470000	119460000	55566000	84667000	95588000	82922000	86965000
ENSMUSP00000001566	Tubb5	TRUE	129440000	174380000	98234000	98228000	106870000		126550000	96172000	79057000	77179000
ENSMUSP00000001713	Gstt1	TRUE	5058000000	4896400000	4860700000	3584900000	5810300000	9458500000	8235700000	10225000000	9508000000	9589500000
ENSMUSP00000001715	Gstt3	TRUE	1183300000	1001300000	1161200000	1092000000	1229500000	3483700000	1816400000	2740200000	2778300000	7992600000
ENSMUSP00000001720	Tat	TRUE	370340000	423030000	204500000	333090000	356140000	95269000	169180000	136570000	116370000	149240000
ENSMUSP00000001757	Eef1e1	TRUE	32494000	36210000	31898000	26590000	37672000	32389000	35249000	32238000	39836000	19625000
ENSMUSP00000001809	Pabpc1	TRUE	7907900000	8357100000	9691900000	9544300000	9687800000	7489400000	8322400000	8171300000	7601200000	7438200000
ENSMUSP00000001834	Rtcb	TRUE	1404300000	1475700000	1400500000	1218800000	1341500000	1368500000	1203700000	1310300000	1219000000	1111200000
ENSMUSP00000001884	Clpb	TRUE	138290000	122800000	114970000	75515000	124220000	125740000	129470000	119970000	133740000	119120000
ENSMUSP00000002043	Ccdc47	TRUE	1087600000	1049600000	1143800000	1098600000	1131700000	909910000	941860000	1039700000	1123700000	845990000
ENSMUSP00000002048	Taco1	TRUE	449020000	361550000	449990000	734500000	356260000	538880000	501990000	576270000	442120000	493990000
ENSMUSP00000002064	Blvra	TRUE	167240000	123470000	192960000	125260000	174550000	127430000	158520000	145550000	150040000	109500000
ENSMUSP00000002091	Bcap31	TRUE	2225700000	2690200000	2496800000	2677500000	2223300000	2706800000	3150500000	2634200000	3246700000	2087400000
ENSMUSP00000002133	Sdf2	TRUE	56724000	71365000	78918000	74736000		70511000	74013000	79121000	89841000	80127000
ENSMUSP00000002198	Sf3a1	TRUE	396780000	531710000	642510000	567600000	446390000	297910000	411960000	336410000	295820000	290750000
ENSMUSP00000002289	Uchl3	TRUE	373740000	363810000	373040000	320360000	372490000	414450000	490970000	412080000	506190000	444210000
ENSMUSP00000002403	Dhrs1	TRUE	1662100000	1569600000	1336000000	1130700000	1418800000	4013700000	2551500000	4126400000	3152600000	3430500000
ENSMUSP00000002436	Snx9	TRUE	74696000	96901000	128260000	127040000	104700000	139660000	138530000	142950000	150360000	154100000
ENSMUSP00000002445	Ranbp3	TRUE	61333000	76247000	73866000	96749000	58503000	67851000	74085000	66454000	69114000	63983000
ENSMUSP00000002452	Ndufa11	TRUE	127190000	104040000	150790000	40737000	112670000	194700000	127440000	197890000	167830000	154300000
ENSMUSP00000002599	Puf60	TRUE	159800000	121770000	97161000	119480000	110850000	64399000	81456000	58927000	84955000	84259000
ENSMUSP00000002625	Uck1	TRUE	49879000	38280000	68263000	87590000	52504000	133340000	119660000	114990000	129860000	131810000
ENSMUSP00000002663	Pon1	TRUE	3459400000	3458200000	3705900000	3829800000	3347900000	2742200000	2560800000	2294900000	2762400000	2786900000
ENSMUSP00000002735	Clpp	TRUE	1137100000	1110400000	924280000	1251400000	1087300000	680610000	649820000	663340000	660950000	654140000
ENSMUSP00000002837	Tmed5	TRUE	90302000	119020000	158910000	138920000	121410000	123840000	145600000	131360000	142830000	110770000
ENSMUSP00000002846	Gnmt	TRUE	19688000000	23632000000	17964000000	15292000000	18714000000	27617000000	18211000000	30077000000	22602000000	36776000000
ENSMUSP00000002889	Flii	TRUE	24459000	26655000	28140000		30518000	25841000	37875000	23128000	23348000	17908000
ENSMUSP00000003029	Timm44	TRUE	1183600000	982540000	1202500000	1181200000	916300000	607720000	724240000	583350000	700210000	780860000
ENSMUSP00000003038	Ap2a2	TRUE	1515100000	2093000000	668230000	829240000	1188000000	1275800000	1139800000	1194500000	1167700000	616270000
ENSMUSP00000003100	Cyp2f2	TRUE	7066100000	5207200000	6081600000	5513600000	6538700000	6545500000	6278600000	7101900000	7774200000	7246600000
ENSMUSP00000003117	Ap1m1	TRUE	142480000	128820000	111480000	107240000	127020000	160610000	67276000	153660000	128720000	120750000
ENSMUSP00000003121	Rab8a	TRUE	263010000	194930000	272220000	304710000	242460000	219970000	231090000	179960000	210430000	271310000
ENSMUSP00000003137	Cyp2c29	TRUE	5310600000	42209000000	29977000000	21440000000	4153300000	1943100000	1447900000	14173000000	14635000000	21380000000
ENSMUSP00000003310	Ranbp2	TRUE	543180000	420470000	378080000	471670000	543170000	295410000	439710000	369810000	224120000	330160000
ENSMUSP00000003521	Rps11	TRUE	3005000000	3205500000	3599700000	3169400000	3255900000	2267800000	2375600000	2679800000	2342900000	2877600000
ENSMUSP00000003569	Inmt	TRUE	19879000000	18037000000	17430000000	20873000000	18396000000	22184000000	8029400000	20214000000	20610000000	30284000000
ENSMUSP00000003572	Gars	TRUE	319850000	313790000	421930000	335460000	262690000	478940000	483280000	384860000	470850000	738170000
ENSMUSP00000003575	Tpm4	TRUE	3755800000	3369700000	3156900000	3157300000	4061600000	3818300000	4479600000	3667400000	4239200000	3143500000
ENSMUSP00000003655	As3mt	TRUE	234940000	236480000	169840000	133300000	197050000	363040000	414760000	320730000	278230000	372040000
ENSMUSP00000003681	Sec14l2	TRUE	6081500000	6037100000	6739700000	5623000000	6298600000	8475300000	7643000000	7128900000	7301800000	7649000000
ENSMUSP00000003710	Aak1	TRUE	15492000	17119000	14204000		14538000	15034000	15441000	16836000	16113000
ENSMUSP00000003717	Abcb4	TRUE	310810000	341430000	297480000	239960000	342260000	291080000	414490000	299020000	320270000	370310000
ENSMUSP00000003720	Crot	TRUE	1680300000	1976100000	3047600000	2628500000	1982800000	1787200000	2799000000	3000400000	2404300000	1188800000
ENSMUSP00000003828	Kpna6	TRUE	25377000	28596000	44388000		27536000	25246000	28053000	36451000	26813000	42138000
ENSMUSP00000003911	Rad23a	TRUE	113750000	103150000	107990000	105260000	126350000	121700000	144790000	129160000	130160000	107320000
ENSMUSP00000003912	Calr	TRUE	23933000000	27266000000	26637000000	29962000000	23701000000	19806000000	21066000000	17320000000	19145000000	17315000000
ENSMUSP00000003947	Nqo1	TRUE	57627000	52237000	73300000	72407000	61926000	636440000	500330000	481390000	549020000	387580000
ENSMUSP00000004054	Kpna1	TRUE	57771000	56891000	57380000	48540000	58729000	82403000	62096000	70824000	85778000	73070000
ENSMUSP00000004057	Fam162a	TRUE	1145300000	1039700000	1173400000	1376500000	1276000000	874940000	911050000	950690000	1150700000	763410000
ENSMUSP00000004134	Gstm5	TRUE	35645000	65213000	96005000	56984000	54226000	126530000	103670000	91493000	64809000	82212000
ENSMUSP00000004136	Gstm3	TRUE	1622300000	1370000000	1689600000	1139300000	1604800000	13416000000	16482000000	19937000000	17163000000	14715000000
ENSMUSP00000004206	Eif3g	TRUE	671120000	506980000	778500000	185770000	722060000	848380000	384190000	518000000	839020000	380290000
ENSMUSP00000004232	Adh1	TRUE	99915000000	98291000000	104610000000	75336000000	97481000000	126500000000	110780000000	123120000000	119530000000	132490000000
ENSMUSP00000004375	Phb2	TRUE	3759600000	3805300000	4555000000	3981200000	3896500000	3172800000	3411200000	3224900000	3971400000	4055200000
ENSMUSP00000004381	Lpcat3	TRUE	29450000	24406000	20844000		14879000	27960000		24080000	27020000	24231000
ENSMUSP00000004396	Atp6v1f	TRUE	98846000	147480000	120100000	140680000	122240000	65643000	126790000	81555000	141630000	94261000
ENSMUSP00000004508	Tmed4	TRUE	373620000	332350000	343320000	499660000	401940000	301400000	519650000	310570000	406580000	326690000
ENSMUSP00000004565	Ralb	TRUE	89885000	102420000	113500000	87531000	113920000	95671000	132100000	102140000	106250000	82304000
ENSMUSP00000004646	Coro1c	TRUE	181110000	232180000	166540000	138280000	136390000	150750000	145260000	144990000	153870000	120140000
ENSMUSP00000004729	Etfb	TRUE	25603000000	26149000000	27205000000	24212000000	27836000000	21680000000	17401000000	19937000000	22090000000	23841000000
ENSMUSP00000004774	Aqp1	TRUE	182170000	160870000	91171000	216220000	172250000	90882000	142310000	68485000	75127000	88875000
ENSMUSP00000004910	Eif2b2	TRUE	51848000	47973000	52901000	38392000	38623000	62059000	40698000	37649000	43309000	45344000
ENSMUSP00000005003	Lbr	TRUE	55260000	53929000	48801000	36471000	44068000	41999000	58481000	48660000	56785000	39779000
ENSMUSP00000005017	Hdgf	TRUE	2710100000	3110600000	3030600000	3422900000	3241100000	2629700000	2883800000	2156800000	2266500000	1796700000
ENSMUSP00000005066	Map2k1	TRUE	134320000	106010000	144830000	175770000	162700000	150290000	218610000	149430000	172590000	162040000
ENSMUSP00000005185	Cstb	TRUE	878790000	1173300000	937400000	748870000	1105700000	1755600000	1659000000	1661900000	1174900000	1572800000
ENSMUSP00000005234	Wdr1	TRUE	911710000	744900000	917870000	914130000	956060000	836450000	801050000	734400000	796900000	743820000
ENSMUSP00000005431	Letm1	TRUE	2940800000	2800200000	3419000000	3727500000	2990500000	3316400000	2514200000	2400800000	2984000000	2895000000
ENSMUSP00000005606	Prkaca	TRUE	296540000	308160000	295910000	245260000	282010000	325670000	356320000	310720000	389630000	424750000
ENSMUSP00000005651	Por	TRUE	12562000000	7946700000	11523000000	6688300000	11726000000	4043400000	4313700000	8008300000	7412900000	7285900000
ENSMUSP00000005685	Cyp2a5	TRUE	2926300000	3437000000	659060000	2868700000	2278600000	634300000	2700000000	3437800000	3287200000	2315500000
ENSMUSP00000005705	Trim28	TRUE	1209000000	1231500000	1260200000	1801800000	1329100000	490090000	978650000	1062100000	603450000	683100000
ENSMUSP00000005826	Cs	TRUE	4177900000	3951300000	3676500000	3088300000	4278400000	5025600000	4694300000	5625400000	4941300000	5848100000
ENSMUSP00000005964	Adh5	TRUE	15579000000	13982000000	13549000000	11178000000	15700000000	12231000000	12056000000	13448000000	12007000000	15535000000
ENSMUSP00000006027	Reep5	TRUE	176240000	175390000	315540000	147660000	167540000	233090000	276950000	205100000	259180000	164410000
ENSMUSP00000006036	Uqcc1	TRUE	455950000	783730000	981410000	5744200000	1339200000	549910000	600170000	348180000	170400000	730520000
ENSMUSP00000006061	Pex1	TRUE	126880000	107620000	107770000	1939800000		92119000	143170000	1019400000	283320000	75333000
ENSMUSP00000006094	Cyp2d26	TRUE	6717200000	6846600000	6198500000	5268200000	6699700000	7237500000	7282700000	7810000000	7944000000	7640000000
ENSMUSP00000006105	Shpk	TRUE	182230000	141320000	137880000	105400000	194780000	214850000	208260000	296040000	250150000	309270000
ENSMUSP00000006137	Trap1	TRUE	3093400000	3141300000	2686700000	2505000000	2577300000	2176900000	2292400000	1964600000	2356300000	2155100000
ENSMUSP00000006181	Napa	TRUE	145060000	143390000	134170000	130000000	130590000	178080000	184380000	226070000	157990000	142590000
ENSMUSP00000006209	Sra1	TRUE	67103000	55468000	82205000	70040000	77106000	64379000	64443000	79581000	57212000	50454000
ENSMUSP00000006235	Ctsb	TRUE	2138900000	2129300000	2439300000	2550800000	2486500000	1705800000	1876400000	1736500000	1738200000	1656600000
ENSMUSP00000006254	Tbcb	TRUE	68978000	65139000	69135000	107710000	73199000	74304000	74603000	65017000	52203000	78468000
ENSMUSP00000006293	Crkl	TRUE	35601000	28811000	42881000	76203000	32055000	42153000	32193000	27170000	24977000	42895000
ENSMUSP00000006435	Atp6v1b2	TRUE	271880000	255530000	276400000	266940000	234160000	192680000	240590000	192600000	186810000	150100000
ENSMUSP00000006544	Gcat	TRUE	206730000	225840000	224190000	157360000	208140000	187140000	84978000	146920000	94520000	169990000
ENSMUSP00000006611	Srm	TRUE	180760000	173810000	227800000	286190000	207210000	174840000	132720000	156630000	132450000	152070000
ENSMUSP00000006626	Actn3	TRUE	15438000	3771800	3139700	3442300	1490500	2329300	2004200	2025900	38420000	2596800
ENSMUSP00000006703	Itih4	TRUE	1329700000	655450000	1170300000	858270000	448980000	393660000	644470000	1531300000	673940000	393140000
ENSMUSP00000006749	Slc4a1	TRUE	937570000	903610000	431900000	612100000	472130000	137890000	596180000	246620000	501030000	208730000
ENSMUSP00000006764	Aprt	TRUE	94464000	114730000	83677000	88250000	105960000	72901000	90662000	70999000	76272000	45541000
ENSMUSP00000006838	Qars	TRUE	613730000	702190000	950210000	811480000	689620000	720810000	835870000	879660000	733480000	621570000
ENSMUSP00000006900	Acot13	TRUE	1987100000	2013600000	1820800000	1847000000	1963000000	2738200000	2753900000	2775200000	2724100000	2894400000
ENSMUSP00000007012	Sod2	TRUE	11540000000	11756000000	10614000000	10630000000	11376000000	8093800000	7957700000	8848000000	9196700000	7198900000
ENSMUSP00000007042	Ik	TRUE	27191000	32541000	41626000	32927000	40526000	30743000	36306000	31228000	41222000	38723000
ENSMUSP00000007212	Psmd2	TRUE	722920000	777930000	758290000	683700000	693930000	1123100000	1142300000	1128100000	1105700000	1153500000
ENSMUSP00000007257	Clic1	TRUE	162560000	228820000	212850000	205650000	189230000	246760000	222220000	187780000	162360000	134460000
ENSMUSP00000007708	Ppp2r1a	TRUE	1182400000	1090600000	1118900000	943240000	1219100000	1338500000	1256400000	1286900000	1277400000	1411700000
ENSMUSP00000007865	Ccdc124	TRUE	132350000	169220000	187280000	295560000	152690000	160440000	178060000	223100000	280670000	281780000
ENSMUSP00000007980	Hnrnpa0	TRUE	542010000	804850000	606710000	973650000	515340000	412660000	849410000	604390000	1103500000	355090000
ENSMUSP00000008036	Rplp1	TRUE	3539500000	4342600000	3256300000	3801900000	3391800000	4513700000	3305000000	4019500000	3090200000	3552700000
ENSMUSP00000008477	Snrpb2	TRUE	296230000	300960000	320580000	414640000	342430000	200020000	277680000	186770000	169020000	151300000
ENSMUSP00000008537	Carhsp1	TRUE	666910000	712990000	816310000	757840000	638310000	1263700000	1116800000	1191800000	1167500000	1151400000
ENSMUSP00000008991	Sptbn2	TRUE	295770000	193120000	198180000	181700000	243040000	104390000	167240000	143140000	143830000	170790000
ENSMUSP00000009003	Rala	TRUE	21627000	96632000	150180000	105230000	82706000	78755000	183010000	140420000	80750000	114590000
ENSMUSP00000009036	Vdac3	TRUE	1686300000	1590700000	1750000000	1583600000	1647900000	1232900000	1227400000	1342000000	1131300000	1247600000
ENSMUSP00000009234	Ap1b1	TRUE	715780000	295430000	345360000	190410000	306170000	359200000	252040000	271740000	285900000	325770000
ENSMUSP00000009256	Bcl2l13	TRUE	225620000	219680000	239650000	282460000	202970000	314610000	330900000	309120000	340890000	347440000
ENSMUSP00000009693	Srp14	TRUE	215480000	252430000	191300000	191740000	206790000	214720000	215440000	232230000	232360000	174130000
ENSMUSP00000010007	Sdhb	TRUE	7173500000	7377600000	6532500000	5157500000	7282500000	5609800000	5436500000	6098300000	5777400000	6911700000
ENSMUSP00000010502	Ifi35	TRUE	204510000	198640000	227320000	306500000	263190000	183040000	259820000	183570000	247660000	216060000
ENSMUSP00000010795	Acaa1b	TRUE	8193600000	4931900000	6232400000	6319900000	7617300000	53668000000	55709000000	56197000000	52853000000	54980000000
ENSMUSP00000010807	Fads1	TRUE	67279000	73002000	72277000	57885000	79652000	102540000	106560000	100760000		99033000
ENSMUSP00000011055	Apip	TRUE	238660000	114100000	139240000	175080000	151400000	128690000	162910000	172160000	118600000	154920000
ENSMUSP00000011058	Pdhx	TRUE	633850000	755610000	819060000	709560000	701890000	716260000	739600000	763960000	861150000	752480000
ENSMUSP00000011492	Acad9	TRUE	957240000	876970000	753170000	711910000	905330000	1561400000	901710000	1221300000	1070500000	1405300000
ENSMUSP00000011526	Dhdh	TRUE	3229800000	3302000000	2992700000	3573800000	3242100000	3909500000	3666300000	3653400000	3633000000	3721300000
ENSMUSP00000011877	Sptbn1	TRUE	1957500000	3128600000	1671800000	1778200000	1938300000	2446400000	3303100000	3194900000	3149100000	1444700000
ENSMUSP00000011896	Pgam1	TRUE	6299000000	7033100000	8702300000	7640600000	7106400000	12823000000	10897000000	10768000000	13973000000	11997000000
ENSMUSP00000012348	Gstm2	TRUE	1261400000	1106500000	1323900000	1016700000	1218900000	6347600000	6050300000	8712500000	6486200000	8309700000
ENSMUSP00000013304	Atp6v0d1	TRUE	327740000	229700000	188470000	184420000	264130000	120610000	98528000	122840000	211620000	97889000
ENSMUSP00000013458	Adh4	TRUE	142230000	107330000	155480000	170420000	100290000	95236000	40856000	67466000	113630000
ENSMUSP00000014321	Tvp23b	TRUE		16455000	16294000	15788000	15387000	10802000	19782000	21191000		19045000
ENSMUSP00000014370	Cacybp	TRUE	312720000	324170000	502430000	365530000	317570000	371700000	425200000	294830000	386790000	268680000
ENSMUSP00000014438	Ndufa2	TRUE	624770000	804280000	725130000	609920000	541940000	1047400000	542990000	918790000	902330000	1203300000
ENSMUSP00000014578	Plg	TRUE	522150000	586390000	582220000	407450000	535490000	257470000	438860000	293060000	327420000	249970000
ENSMUSP00000014686	Clec4f	TRUE	84661000	145830000	114960000	168720000	132890000	71623000	130500000	91499000	88040000	83168000
ENSMUSP00000014750	Slc25a11	TRUE	343450000	298080000	379800000	269790000	362800000	307830000	306930000	342730000	345820000	345010000
ENSMUSP00000014913	Psmb1	TRUE	1193000000	1449700000	1750800000	1590200000	1341100000	1491700000	1378600000	928130000	1541200000	1048100000
ENSMUSP00000015011	Surf4	TRUE	611470000	632870000	579350000	792820000	628890000	592640000	472890000	707990000	641850000	617670000
ENSMUSP00000015236	Edf1	TRUE	374560000	285020000	501940000	703580000	451250000	371840000	290210000	264620000	335600000	238680000
ENSMUSP00000015391	Nipsnap3b	TRUE	444200000	506970000	604590000	552180000	525770000	424400000	416280000	389280000	436450000	523370000
ENSMUSP00000015435	Gdi1	TRUE	273890000	313450000	230370000	303430000	599750000	566910000	458610000	459570000	327930000	443300000
ENSMUSP00000015725	Bnip1	TRUE	58418000	47825000		50493000	55957000	67410000	72947000	66744000	72319000	64646000
ENSMUSP00000015800	Hspa8	TRUE	45500000000	48477000000	51799000000	58119000000	51654000000	42715000000	49393000000	41620000000	46803000000	44077000000
ENSMUSP00000015829	Acadsb	TRUE	1249600000	1028700000	1206600000	1178900000	1072600000	540650000	461930000	499990000	680360000	690780000
ENSMUSP00000015855	Prune1	TRUE	119930000	114160000	105740000	97252000	98460000	192650000	227360000	217250000	175620000	95847000
ENSMUSP00000015858	Cers2	TRUE	482170000	443360000	411150000	418840000	425260000	358740000	511600000	599910000	435520000	391300000
ENSMUSP00000015877	Capza2	TRUE	480410000	493200000	500770000	450060000	461740000	311550000	394190000	325890000	378630000	342290000
ENSMUSP00000015981	Sqstm1	TRUE	30373000	41300000	54848000		34623000	38464000	53040000	52149000	45493000	34922000
ENSMUSP00000016033	Lta4h	TRUE	932250000	1307800000	1325600000	1299000000	1175500000	1148400000	1022500000	813920000	957970000	906960000
ENSMUSP00000016034	Amdhd1	TRUE	3365500000	3572700000	3620100000	2631600000	3533600000	2922400000	2680700000	2781900000	2944100000	2649000000
ENSMUSP00000016072	Rrbp1	TRUE	20200000000	21463000000	20091000000	20152000000	21279000000	17796000000	19632000000	18405000000	18160000000	16582000000
ENSMUSP00000016081	H2afy	TRUE	2708800000	2914100000	2806400000	2940300000	2432100000	1886800000	2167600000	1423900000	2145400000	1771300000
ENSMUSP00000016105	Adss	TRUE	310720000	281040000	285140000	325200000	274560000	299650000	404670000	280760000	361650000	321830000
ENSMUSP00000016138	Fnta	TRUE	7209000	2138500	11389000	15124000		7878100	12381000	7005000		8309500
ENSMUSP00000016400	Ctsz	TRUE	1104100000	1149000000	1097400000	939320000	976730000	562100000	571540000	562630000	526510000	343370000
ENSMUSP00000016463	Slc25a5	TRUE	9718500000	6569700000	7700100000	8709600000	7544900000	9268200000	7277600000	10371000000	11600000000	10182000000
ENSMUSP00000016680	Cul4a	TRUE	110870000	83310000	83268000	89836000	84932000	109340000	104690000	123810000	234290000	75931000
ENSMUSP00000016771	Myh9	TRUE	23344000000	27706000000	22751000000	19204000000	24973000000	36201000000	39278000000	34625000000	36756000000	30931000000
ENSMUSP00000017365	Psmd3	TRUE	1420200000	1323900000	1581000000	1688300000	1446000000	1750200000	1938000000	1641500000	1914200000	1837500000
ENSMUSP00000017597	Pipox	TRUE	1104500000	1471400000	1761300000	1073400000	1687500000	1812700000	1931800000	1707500000	1903100000	1860600000
ENSMUSP00000017975	Rab5a	TRUE	109350000	85449000	76073000	90873000	91863000	74730000	97904000	84357000	85663000	71642000
ENSMUSP00000018315	Vmp1	TRUE	36123000	41800000	35114000		43596000	32920000	31534000	35767000	46112000	37512000
ENSMUSP00000018470	Ywhab	TRUE	2219700000	2449500000	2593700000	2907100000	2459800000	2354700000	2604700000	2310600000	2078200000	2492200000
ENSMUSP00000018653	Cenpv	TRUE	356250000	365020000	441200000	474940000	524880000	266160000	365410000	308220000	287750000	303990000
ENSMUSP00000018718	Acadvl	TRUE	8363400000	8560500000	8686600000	8018500000	8556100000	6450700000	6689000000	6351500000	6677500000	7344100000
ENSMUSP00000018727	G3bp1	TRUE	292870000	316510000	351050000	471620000	374020000	389250000	350030000	399740000	389750000	363850000
ENSMUSP00000018744	Shmt1	TRUE	3660200000	3117500000	3309600000	2854700000	3377500000	4919400000	3733400000	4062300000	3914100000	4709400000
ENSMUSP00000018803	Pnpo	TRUE	4132800000	4120900000	4171800000	3781700000	3831500000	3028100000	3704800000	3675100000	3756700000	3351700000
ENSMUSP00000018816	Copz2	TRUE	49201000	54359000		58960000	40836000	99661000	94965000	82303000	90797000	77239000
ENSMUSP00000018851	Dync1h1	TRUE	851670000	597050000	517870000	512580000	505910000	901140000	1029000000	792850000	798470000	632540000
ENSMUSP00000018992	Rars	TRUE	1182600000	1035300000	1053900000	689960000	1155300000	1185600000	1023400000	1471800000	1099200000	1375300000
ENSMUSP00000019109	Ywhah	TRUE	539800000	542180000	593320000	737200000	566920000	939260000	888170000	852350000	863290000	891960000
ENSMUSP00000019323	Mdh2	TRUE	16038000000	16779000000	16239000000	14190000000	16847000000	19454000000	15901000000	19698000000	17857000000	18751000000
ENSMUSP00000019354	Atp6v1e1	TRUE	229260000	217920000	228520000	284590000	271350000	188590000	238160000	159830000	148100000	133620000
ENSMUSP00000019382	Tecr	TRUE	649680000	693810000	781280000	639340000	680240000	1181200000	1162300000	1106700000	1262500000	1131400000
ENSMUSP00000019470	Psme3	TRUE	143620000	171170000	181720000	218340000	181940000	148980000	165110000	142580000	157400000	184590000
ENSMUSP00000019512	Sec14l4	TRUE	1664000000	1441200000	1847100000	1578900000	1662900000	1359700000	1453400000	1398800000	1584000000	1139600000
ENSMUSP00000019517	Cops3	TRUE	123590000	106550000	110630000	122850000	107310000	162940000	146860000	160240000	127210000	138990000
ENSMUSP00000019615	Cdc37	TRUE	466700000	922730000	649950000	293610000	497910000	616080000	1117300000	883760000	820220000	926980000
ENSMUSP00000019723	Mydgf	TRUE	352420000	297050000	451410000	343500000	371490000	360770000	387610000	340000000	352940000	336970000
ENSMUSP00000019726	Plin3	TRUE	232030000	194130000	278710000	297290000	269870000	392070000	647650000	462450000	572850000	422300000
ENSMUSP00000019862	L3hypdh	TRUE	68099000	54840000	104500000	40167000	52016000	96449000	92919000	90897000	94462000	87850000
ENSMUSP00000019896	Iyd	TRUE	428840000	518490000	546880000	557280000	506860000	668120000	622440000	595840000	682000000	735720000
ENSMUSP00000019917	Rwdd1	TRUE	67295000		81758000	99258000	74813000	83840000	103390000		72279000	75715000
ENSMUSP00000019937	Sec63	TRUE	639390000	829790000	700410000	611910000	734420000	677970000	714400000	568150000	522730000	553180000
ENSMUSP00000019939	Snx3	TRUE	818270000	1168900000	772880000	793600000	944300000	274590000	789430000	288130000	709270000	374850000
ENSMUSP00000020018	Vta1	TRUE	5751100	11038000	13189000		9361600	12652000	15003000	11525000	19913000	12102000
ENSMUSP00000020022	Smpdl3a	TRUE	71835000	78203000	82153000	85547000	85085000	82408000	79046000	72685000	79973000	64429000
ENSMUSP00000020057	Lin7a	TRUE	52946000	42551000	41785000	57013000	45609000	43434000	47312000	41489000	39753000	37447000
ENSMUSP00000020161	Arg1	TRUE	65399000000	64537000000	71716000000	77447000000	52518000000	45655000000	49059000000	48297000000	45438000000	52809000000
ENSMUSP00000020173	Map7	TRUE	65975000	74338000	81704000	117180000	105780000	112440000	84290000	97390000	108460000	78906000
ENSMUSP00000020209	Ndufa12	TRUE	648280000	609760000	776360000	628180000	639280000	851720000	742750000	815910000	925880000	944390000
ENSMUSP00000020238	Hsp90b1	TRUE	32401000000	31068000000	30841000000	31642000000	31216000000	19955000000	24233000000	21104000000	21101000000	22181000000
ENSMUSP00000020241	Pah	TRUE	14796000000	16125000000	12501000000	10300000000	15753000000	8699700000	3356500000	7142900000	7522600000	8510800000
ENSMUSP00000020262	Pbld2	TRUE	4247000000	4132600000	5176700000	4138300000	4353900000	3747900000	3921600000	3292500000	4090700000	3840100000
ENSMUSP00000020286	Ppa1	TRUE	10123000000	10071000000	10660000000	7979100000	10470000000	12101000000	10546000000	12072000000	11087000000	11876000000
ENSMUSP00000020298	Pcbd1	TRUE	2459500000	2329300000	2293700000	3146600000	2397900000	3263500000	3104000000	4234900000	2905500000	3484900000
ENSMUSP00000020315	Cand1	TRUE	1104000000	1268900000	870510000	732120000	976510000	754120000	745610000	819650000	1376800000	862000000
ENSMUSP00000020329	Egfr	TRUE	4722100000	229030000	5554100000	438870000	745090000	26540000	98904000	84410000	91619000	33754000
ENSMUSP00000020339	Tbc1d15	TRUE	31192000	24565000	30790000	24787000	24453000	21061000	20818000	16873000	19512000	15913000
ENSMUSP00000020343	Rab21	TRUE	45170000	51405000	62554000	89370000	65258000	28015000		45223000	42617000	43058000
ENSMUSP00000020358	Rab1a	TRUE	1464000000	1401600000	2002200000	1701300000	1484100000	2059000000	1837000000	2286600000	1928900000	1732900000
ENSMUSP00000020397	Snrpd3	TRUE	177460000	174120000	183150000	147120000	179790000	113490000	123590000	105740000	88463000	109730000
ENSMUSP00000020420	Ap3d1	TRUE	83203000	93834000	88918000	74456000	96069000	106600000	113830000	107100000	128990000	104720000
ENSMUSP00000020440	Timm13	TRUE	1278200000	1229700000	1253700000	1167400000	1481800000	908090000	931000000	850840000	895090000	1137800000
ENSMUSP00000020504	Hint1	TRUE	6363500000	6783300000	5621500000	7336100000	6406600000	6190400000	6120900000	6670000000	6044700000	5545000000
ENSMUSP00000020522	Pfkl	TRUE	87260000	75614000	70316000	56644000	82069000	258990000	171900000	126000000	108670000	83231000
ENSMUSP00000020562	Cct4	TRUE	2571000000	2568300000	3002600000	2376100000	2995800000	2830000000	3299900000	2809300000	2988400000	2771500000
ENSMUSP00000020630	Hspa4	TRUE	3821800000	3927000000	3820900000	3999500000	3589200000	3892500000	4376100000	3844900000	4285500000	3637400000
ENSMUSP00000020640	Rack1	TRUE	3204300000	2650900000	3137400000	2459400000	2616000000	2337200000	2136000000	2094700000	1926900000	2331200000
ENSMUSP00000020653	Sar1b	TRUE	2529600000	2712800000	3349100000	2998800000	2861300000	2779400000	2378700000	2729600000	2730500000	3284900000
ENSMUSP00000020756	Pnpt1	TRUE	232330000	253740000	229060000	174370000	227520000	200650000	192220000	179210000	185390000	153510000
ENSMUSP00000020768	Pgam2	TRUE	958600000	664860000	726390000	783510000	906830000	924420000	1023100000	809470000	1753800000	730200000
ENSMUSP00000020831	Fam114a2	TRUE	28152000	32066000	27286000	28175000	21954000	25861000	40619000	60089000	33081000	43178000
ENSMUSP00000020864	Pctp	TRUE	212450000	180840000	244700000	265650000	235140000	356130000	333500000	359250000	357130000	380810000
ENSMUSP00000020885	Sypl	TRUE	48144000	73276000	59889000	60752000	64605000	81629000	59799000	83694000	66104000	51600000
ENSMUSP00000020886	Nampt	TRUE	1126000000	1155900000	1381400000	1280700000	1281600000	1195400000	1287300000	1294900000	1435700000	1527000000
ENSMUSP00000020927	Hs1bp3	TRUE	117520000	96639000	135970000	154510000	81650000	82504000	160240000	148880000	117060000	169680000
ENSMUSP00000020957	Adi1	TRUE	243240000	292870000	353890000	237690000	300970000	409220000	494910000	521710000	543690000	493870000
ENSMUSP00000021001	Rab10	TRUE	534790000	552400000	734820000	736240000	620370000	479240000	600820000	413150000	540630000	504100000
ENSMUSP00000021040	Cct6b	TRUE	202610000	132870000	207040000	181900000	194630000	212760000	193340000	184350000	210020000	225580000
ENSMUSP00000021049	Psmc5	TRUE	570630000	530790000	650110000	655690000	628320000	930030000	1072000000	670750000	995090000	717660000
ENSMUSP00000021062	Ddx5	TRUE	2888200000	2305500000	3492300000	3272700000	3169000000	1748700000	2410500000	1007600000	2130100000	1676700000
ENSMUSP00000021063	Psmd12	TRUE	738640000	824800000	816740000	745180000	641730000	845960000	947620000	805880000	866440000	784600000
ENSMUSP00000021077	Slc9a3r1	TRUE	1755000000	1985400000	1900900000	1804900000	1997000000	1325400000	1138200000	1102100000	1153300000	1209900000
ENSMUSP00000021078	Fdxr	TRUE	180950000	191740000	203020000	163040000	162460000	156210000	126790000	163910000	160860000	119180000
ENSMUSP00000021084	Sumo2	TRUE	374350000	557690000	443790000	485430000	477790000	540560000	572130000	410460000	584880000	440740000
ENSMUSP00000021114	Galk1	TRUE	188970000	206150000	193680000	328210000	249280000	183530000	308330000	208790000	323390000	244930000
ENSMUSP00000021158	Txndc17	TRUE	586400000	614420000	616660000	509270000	595130000	874300000	987080000	815060000	914870000	871160000
ENSMUSP00000021197	Blmh	TRUE	433820000	445010000	446890000	438190000	442390000	521230000	456750000	446180000	389710000	472440000
ENSMUSP00000021231	Abcc3	TRUE	58435000	74282000	45894000	25085000	55270000	60270000	42250000	51364000	61008000	51071000
ENSMUSP00000021239	Lrrc59	TRUE	3129200000	3103100000	2644800000	2664600000	2912000000	5094700000	5437200000	4035100000	3563000000	3977000000
ENSMUSP00000021285	Stx8	TRUE	77219000	58517000	76645000	119000000	55702000	94824000	95406000	102810000	75136000	85062000
ENSMUSP00000021314	Nmt1	TRUE	900350000	879350000	875230000	1112200000	911820000	865800000	985140000	896430000	923110000	939380000
ENSMUSP00000021332	Fkbp3	TRUE	999330000	1010300000	1169900000	1162900000	1084500000	1007800000	1225600000	1070000000	1169800000	1100900000
ENSMUSP00000021335	Scfd1	TRUE	111660000	187240000	174380000	123880000	181930000	144280000	209260000	201030000	137230000	137890000
ENSMUSP00000021381	Pnn	TRUE	150140000	121630000	174750000	224580000	161040000	94901000	103720000	82089000	121350000	138710000
ENSMUSP00000021425	Ahsa1	TRUE	404680000	445390000	473130000	684940000	498650000	350520000	308100000	334040000	249300000	208810000
ENSMUSP00000021428	Snw1	TRUE	82232000	106580000	70946000	76887000	74739000	60181000	57392000	60172000	62821000	67011000
ENSMUSP00000021443	Mthfd1	TRUE	12010000000	11794000000	11034000000	7332800000	11499000000	10640000000	11217000000	10191000000	10697000000	11528000000
ENSMUSP00000021458	Sptb	TRUE	340620000	380500000	205790000	378940000	217290000	197810000	383940000	167470000	229710000	99615000
ENSMUSP00000021471	Tmx1	TRUE	50720000	46576000	63490000	66249000	51852000	50060000	60704000	54752000	40940000	58130000
ENSMUSP00000021512	Dhrs7	TRUE	107010000	69967000	87172000	167960000	119630000	280680000	200750000	186010000	164870000	198100000
ENSMUSP00000021514	Ppm1a	TRUE	45791000	52781000	47323000	80087000	47905000	71864000	83961000	65646000	73825000	87269000
ENSMUSP00000021522	Glrx5	TRUE	362140000	313030000	320810000	309320000	334380000	443330000	423230000	322880000	429410000	362410000
ENSMUSP00000021595	Psmc1	TRUE	1315500000	1275400000	1331700000	1424100000	1226800000	1264700000	1794900000	1204300000	1308000000	1464000000
ENSMUSP00000021630	Akr1c6	TRUE	39507000000	38851000000	40439000000	38997000000	38656000000	20799000000	26571000000	22428000000	23497000000	26709000000
ENSMUSP00000021632	Akr1c12	TRUE	1947700000	1799100000	1629900000	1866600000	1702500000	1457300000	1459500000	1225400000	1407000000	1688900000
ENSMUSP00000021634	Akr1c13	TRUE	5676100000	5465400000	5462300000	6886200000	4920900000	3342100000	4620600000	5904400000	4247200000	2112900000
ENSMUSP00000021649	Acot2	TRUE	105260000	94456000	120640000	202500000	122100000	413270000	425330000	428320000	387550000	385340000
ENSMUSP00000021652	Acot4	TRUE	23523000	38708000	27858000	43981000	34956000	907570000	250900000	562270000	517240000	1012700000
ENSMUSP00000021668	Npc2	TRUE	138870000	166190000	176450000	147850000	149150000	110540000	164920000	183740000	87810000	149000000
ENSMUSP00000021726	Adssl1	TRUE	365820000	504100000	511640000	306940000	336210000	244260000	345900000	469030000	438590000	230640000
ENSMUSP00000021790	Tmem14c	TRUE	119160000	87002000	85513000	64026000	101940000	64202000	59046000	65902000	58408000	74456000
ENSMUSP00000021806	Tpmt	TRUE	952220000	847370000	1085700000	918730000	904910000	1080200000	1049800000	1066600000	1014000000	1277300000
ENSMUSP00000021807	Dek	TRUE	252680000	326710000	226090000	214290000	235790000	205230000	172160000	165530000	171450000	163970000
ENSMUSP00000021822	Ogn	TRUE	389480000	78386000	303440000	351650000	102050000	341580000	340290000	43722000	350530000	113900000
ENSMUSP00000021864	Ssr1	TRUE	1063300000	1224000000	1199600000	1653200000	1090400000	851480000	910240000	749580000	882160000	1023900000
ENSMUSP00000021913	Auh	TRUE	770810000	934010000	1074500000	871570000	914840000	475200000	568250000	485010000	701760000	595130000
ENSMUSP00000021929	Habp4	TRUE	23092000	27058000	30268000	32261000	24783000	59673000	36727000	55648000	36025000
ENSMUSP00000021930	Sfxn1	TRUE	2184100000	2213200000	1835400000	1952800000	1948500000	1683300000	1699700000	2047600000	2279700000	2173500000
ENSMUSP00000021940	Lman2	TRUE	526310000	412510000	757050000	290710000	420450000	193290000	252650000	250580000	195640000	153580000
ENSMUSP00000021993	Uqcrb	TRUE	5025400000	4918700000	5701800000	5398200000	5001300000	7180800000	6520300000	6170100000	6970900000	6942300000
ENSMUSP00000022062	Sdha	TRUE	12963000000	12001000000	10980000000	9169900000	12445000000	11024000000	9767600000	11017000000	10382000000	11735000000
ENSMUSP00000022097	Ndufs6	TRUE	1439700000	1766100000	1693300000	1976900000	1414000000	2224700000	1934200000	2035500000	1979200000	2317700000
ENSMUSP00000022120	Acot12	TRUE	877950000	808100000	1092100000	981230000	1009200000	1251500000	1167900000	1255700000	1376500000	1243700000
ENSMUSP00000022148	Mccc2	TRUE	1130000000	968880000	1260100000	955900000	1013700000	1358700000	870280000	2894700000	1305800000	1444200000
ENSMUSP00000022218	Dhfr	TRUE	585630000	748430000	867760000	900380000	793480000	809040000	883370000	754160000	861940000	914090000
ENSMUSP00000022245	Mrps30	TRUE	66980000	44092000	12489000	124850000	88820000	57632000	59298000	64861000	58939000	64039000
ENSMUSP00000022256	Psmd6	TRUE	602720000	524380000	569050000	655490000	635390000	708360000	870790000	736020000	822270000	649270000
ENSMUSP00000022268	Pdhb	TRUE	2213000000	2309500000	2522200000	2687600000	2308300000	2875900000	2966300000	2702100000	2837300000	3343500000
ENSMUSP00000022286	Ndufs4	TRUE	1540200000	1834800000	2098100000	2059000000	1799200000	2761900000	2553000000	2288500000	2472600000	2601000000
ENSMUSP00000022317	Prxl2a	TRUE	254640000	229750000	246490000	428190000	305900000	585480000	529580000	580170000	407650000	542940000
ENSMUSP00000022322	Glud1	TRUE	54316000000	51214000000	51450000000	45924000000	47732000000	40834000000	37789000000	40516000000	39720000000	38667000000
ENSMUSP00000022341	Rtraf	TRUE	480450000	308740000	413510000	547860000	214030000	440040000	390690000	134400000	159330000	140600000
ENSMUSP00000022369	Vcl	TRUE	4361400000	4429500000	4110600000	4480100000	4790500000	4603400000	5297000000	4240200000	5192700000	4599500000
ENSMUSP00000022380	Psmc6	TRUE	924000000	548650000	761350000	694520000	755130000	894270000	1233900000	1021400000	980500000	949620000
ENSMUSP00000022416	Anxa11	TRUE	365080000	322800000	352210000	282060000	341310000	401510000	372440000	416510000	339470000	410350000
ENSMUSP00000022419	Ppif	TRUE	251870000	274160000	278180000	332500000	255680000	333170000	269640000	262330000	283240000	217380000
ENSMUSP00000022496	Kpna3	TRUE	142450000	224350000	189140000	159340000	211160000	156960000	121570000	132100000	151830000	136070000
ENSMUSP00000022517	Cryl1	TRUE	76595000	40770000	52773000	46259000	71940000	197260000	117270000	288090000	248610000	107290000
ENSMUSP00000022529	Tkt	TRUE	20191000000	16456000000	19929000000	25292000000	21326000000	24998000000	24538000000	25181000000	26682000000	27170000000
ENSMUSP00000022614	Ccdc25	TRUE	103350000	87101000	142250000	101180000	110580000	97567000	81817000	96002000	102690000	117320000
ENSMUSP00000022616	Clu	TRUE	317700000	365580000	325580000	645000000	330280000	255860000	760520000	257900000	483970000	196790000
ENSMUSP00000022629	Dpysl2	TRUE	302300000	316160000	322600000	314130000	380010000	194070000	396470000	229070000	278790000	215690000
ENSMUSP00000022734	Dnajc3	TRUE	1029500000	1219200000	1386000000	1395500000	1257500000	631320000	843710000	481530000	773090000	633890000
ENSMUSP00000022821	Dhrs4	TRUE	2177300000	2055200000	2436500000	1998800000	2204300000	3399300000	2613600000	3055300000	3050200000	2503700000
ENSMUSP00000022842	Cct5	TRUE	1988000000	1798300000	2501900000	2086200000	1965500000	1833500000	2837500000	2663800000	1939300000	2000400000
ENSMUSP00000022849	Tars	TRUE	1500300000	1815400000	1836800000	1595600000	1891400000	1899400000	2302700000	1881500000	2142400000	2074500000
ENSMUSP00000022861	Ugt3a1	TRUE	51706000	52396000	87877000	68230000	54512000	100580000	70421000	101760000	63718000
ENSMUSP00000022865	Mtdh	TRUE	941630000	939460000	980880000	1261800000	909570000	838220000	1012800000	925700000	823870000	680200000
ENSMUSP00000022925	Eif3h	TRUE	667190000	636510000	446640000	529360000	713310000	399620000	583790000	329710000	428200000	433170000
ENSMUSP00000022946	Rida	TRUE	10647000000	10630000000	11549000000	9964000000	10207000000	11377000000	10719000000	10663000000	13070000000	12857000000
ENSMUSP00000022960	Eif3e	TRUE	329920000	430420000	427280000	405030000	432440000	309320000	696600000	423840000	369230000	358170000
ENSMUSP00000022980	Ndufb9	TRUE	666950000	540310000	597930000	418450000	642470000	748370000	727050000	853940000	731020000	792440000
ENSMUSP00000023056	Deptor	TRUE	91999000	105870000	121790000	152510000	121940000	97122000	116590000	112530000	73044000	62326000
ENSMUSP00000023071	Samm50	TRUE	174990000	260330000	176690000	225460000	204020000	245500000	207030000	182230000	215720000	214150000
ENSMUSP00000023083	Cyp2d22	TRUE	1326000000	1254700000	1214200000	1247400000	1201900000	1253400000	1165200000	1385000000	1225500000	1374700000
ENSMUSP00000023085	Ndufa6	TRUE	1270300000	1413800000	1570700000	1365800000	1424500000	1754200000	1584300000	1690900000	1820700000	1605400000
ENSMUSP00000023087	Twf1	TRUE	770680000	752000000	812530000	800430000	760940000	635670000	803370000	682140000	631900000	682080000
ENSMUSP00000023088	Naga	TRUE	366280000	346950000	431000000	303860000	330150000	79264000	105790000	117420000	126600000	130830000
ENSMUSP00000023116	Aco2	TRUE	21970000000	21431000000	18470000000	14467000000	21238000000	23489000000	23448000000	25956000000	24539000000	24424000000
ENSMUSP00000023189	Glyr1	TRUE	67936000	95247000	107700000	55258000	136420000	58825000	52374000	63267000	57845000	51845000
ENSMUSP00000023210	Cyc1	TRUE	1426300000	1552400000	1632900000	1380200000	1571100000	1472500000	1457000000	1477000000	1499100000	1486500000
ENSMUSP00000023214	Dgat1	TRUE	77111000	93003000	80437000	77891000	73335000	113990000	121150000	106510000	97799000	95149000
ENSMUSP00000023237	Naprt	TRUE	762070000	735690000	343770000	387210000	661490000	231900000	779760000	611960000	1016400000	737600000
ENSMUSP00000023269	Rpl24	TRUE	3938200000	3630400000	3403800000	4054200000	3357600000	1572100000	1938000000	2396600000	2248200000	3494900000
ENSMUSP00000023343	Atg3	TRUE	89512000	73025000	90623000	105500000	97823000	134280000	147750000	98072000	121230000	97543000
ENSMUSP00000023361	Pdxdc1	TRUE	79593000	66580000		72858000	82637000	125310000	71637000	104640000	85979000	76923000
ENSMUSP00000023432	Nit2	TRUE	3190200000	3063300000	2998300000	3566200000	3291900000	2948200000	2794200000	2890100000	3182800000	3636900000
ENSMUSP00000023449	Snap29	TRUE	75436000	85563000	89354000	105870000	84572000	88615000	96443000	82540000	95499000	89348000
ENSMUSP00000023453	Sdf2l1	TRUE	205230000	211540000	219780000	152270000	210400000	74837000	55826000	36150000	51125000	30881000
ENSMUSP00000023467	Pak2	TRUE	75337000	75809000	99976000	74355000	70740000	82167000	88544000	66884000	61679000	70026000
ENSMUSP00000023507	Gsk3b	TRUE	66115000	70261000		65645000	70226000	73973000	93881000	76888000		75833000
ENSMUSP00000023510	Umps	TRUE	184810000	162670000	181880000	132850000	145960000	156880000	181110000	133840000	233130000	151820000
ENSMUSP00000023514	Ndufb4	TRUE	250830000	300990000	360030000	292840000	273840000	334220000	309420000	306380000	268350000	353960000
ENSMUSP00000023538	Mylk	TRUE	73257000	86248000	89249000	55366000	98531000	102130000	104600000	85517000	141590000	78333000
ENSMUSP00000023550	Pdia5	TRUE	3083500000	3377300000	2749300000	2883600000	2757700000	1287600000	1414700000	1367500000	1501800000	1226800000
ENSMUSP00000023559	Ehhadh	TRUE	7723100000	7271300000	11006000000	11522000000	12155000000	21553000000	18315000000	24441000000	22515000000	23172000000
ENSMUSP00000023572	Cxadr	TRUE	101880000	97904000	112210000	128580000	109810000	76844000		68847000	66899000	97205000
ENSMUSP00000023583	Ahsg	TRUE	707960000	877750000	549830000	478630000	743200000	377840000	711530000	761350000	337970000	306830000
ENSMUSP00000023590	Hrg	TRUE	473040000	330920000	320020000	224430000	189060000	183190000	318550000	274790000	435180000	240820000
ENSMUSP00000023599	Eif4a2	TRUE	797690000	774500000	831190000	870680000	744570000	701680000	782270000	818280000	709020000	772930000
ENSMUSP00000023677	Atp5o	TRUE	9554400000	9748100000	9507100000	9723500000	9633600000	7675000000	7045200000	7533000000	7686400000	8316900000
ENSMUSP00000023707	Sod1	TRUE	6365600000	5182700000	7392100000	9143800000	6736100000	5620600000	9437700000	9118800000	8770700000	7156900000
ENSMUSP00000023760	Gpd1	TRUE	14088000000	11537000000	14268000000	11549000000	13460000000	28292000000	29557000000	30248000000	31722000000	29743000000
ENSMUSP00000023805	Csad	TRUE	5162300000	2881900000	4531100000	3042100000	4261700000	2298600000	2832200000	2762100000	2720800000	2008700000
ENSMUSP00000023806	Soat2	TRUE	436550000	469660000	393670000	410500000	387560000	151450000	270360000	214000000	236650000	130290000
ENSMUSP00000023820	Fabp2	TRUE	1340900000	1235900000	1563300000	1864400000	1486300000	4162000000	3416800000	2807600000	3972200000	2694100000
ENSMUSP00000023832	Rgn	TRUE	25517000000	26384000000	25404000000	27598000000	23374000000	15088000000	12799000000	13223000000	12773000000	17631000000
ENSMUSP00000023851	Ndufa5	TRUE	986430000	887530000	874770000	1079600000	813510000	1288600000	842380000	1135900000	1029100000	1280400000
ENSMUSP00000023869	Denr	TRUE	227950000	217380000	238490000	272840000	216360000	262000000	222980000	248090000	249780000	210100000
ENSMUSP00000023994	Serping1	TRUE	184590000	222750000	215960000	202180000	158050000	125720000	143780000	132810000	111880000	179610000
ENSMUSP00000024727	Cdc5l	TRUE	45354000	107040000	76393000	117560000	74804000	54781000	63852000	64053000	61832000	68946000
ENSMUSP00000024734	Mrpl14	TRUE	52356000	57229000	53476000		57893000	33011000	48249000	61841000		56380000
ENSMUSP00000024739	Hsp90ab1	TRUE	23821000000	23825000000	27017000000	27564000000	25606000000	19744000000	21247000000	16654000000	20420000000	21676000000
ENSMUSP00000024860	Ehd3	TRUE	932480000	1457400000	1501000000	1187900000	1502100000	1069000000	1132000000	615340000	646440000	804410000
ENSMUSP00000024866	Xdh	TRUE	1764500000	1796900000	1042200000	783250000	1170100000	1921600000	1128400000	1283800000	1346200000	1236500000
ENSMUSP00000024897	Vapa	TRUE	2891300000	3306800000	3258200000	3325300000	2999300000	3533600000	4109300000	3934800000	4058200000	3305400000
ENSMUSP00000024974	Hagh	TRUE	4912600000	4821100000	5481000000	4757100000	5680200000	3502400000	3326700000	3365600000	3433500000	3395600000
ENSMUSP00000024988	C3	TRUE	5577800000	5876100000	5213300000	4142600000	4091300000	3567400000	6298900000	4547600000	4971000000	2943500000
ENSMUSP00000025014	Mrpl28	TRUE	81271000	65816000	58117000	49402000	61697000	76617000	59772000	43296000	45654000	79226000
ENSMUSP00000025065	Nudt12	TRUE	405000000	409840000	499160000	366410000	515590000	858450000	1043800000	983500000	1001900000	929000000
ENSMUSP00000025083	Kif5b	TRUE	260850000	475390000	443180000	333020000	255900000	618180000	736400000	477460000	473220000	359060000
ENSMUSP00000025217	Hspa9	TRUE	44140000000	45306000000	42459000000	42823000000	43561000000	34119000000	37668000000	36560000000	39072000000	36553000000
ENSMUSP00000025218	Etf1	TRUE	247170000	253080000	285600000	225870000	273770000	262940000	264370000	209400000	280890000	228500000
ENSMUSP00000025253	Prrc2a	TRUE	21837000	19287000	22033000		27116000	14692000	17621000	19356000	26587000	17275000
ENSMUSP00000025375	Tcerg1	TRUE	91762000	99878000	88666000	52087000	104190000	50616000	75800000	83560000	82543000	74995000
ENSMUSP00000025385	Hsd17b4	TRUE	4145600000	3928000000	5238800000	5268900000	5077400000	17434000000	16906000000	19444000000	11360000000	16343000000
ENSMUSP00000025408	Afg3l2	TRUE	585960000	558840000	682870000	670950000	639420000	507060000	768740000	468440000	603980000	662260000
ENSMUSP000000254830	ENSMUSP000000254830	TRUE	687420000	716340000	509660000	642470000	498860000	575470000	641560000	638030000	625200000	613500000
ENSMUSP00000025486	Lmnb1	TRUE	1326900000	1508000000	1490800000	1618700000	1511300000	1033600000	1381500000	1126200000	1187500000	762890000
ENSMUSP00000025490	Prrc1	TRUE	443440000	473180000	474520000	581130000	437310000	333100000	643280000	495120000	488030000	412450000
ENSMUSP00000025515	Tmx3	TRUE	40300000	39302000	38243000	25028000		34802000	37359000	37350000	33403000	38651000
ENSMUSP00000025549	Cyb5a	TRUE	28314000000	23272000000	31133000000	23921000000	38967000000	22352000000	28380000000	23613000000	23491000000	25703000000
ENSMUSP00000025567	Fads2	TRUE	241230000	290380000	309300000	314740000	212380000	307540000	321880000	267940000	240540000	225340000
ENSMUSP00000025570	Sdhaf2	TRUE		17832000	97082000	64271000	83454000	20488000	67390000	176820000	128950000	126530000
ENSMUSP00000025590	Osbp	TRUE	75374000	88882000	87216000	76863000	83164000	121050000	96156000	135300000	100840000	84300000
ENSMUSP00000025598	Keg1	TRUE	7194200000	6343100000	6961300000	5920100000	6769000000	687810000	1040700000	799320000	1401100000	1355900000
ENSMUSP00000025617	Rfk	TRUE	35081000	7543600	43283000	18008000	21370000	13068000	62178000	84630000	30761000	73307000
ENSMUSP00000025642	Prpf19	TRUE	345900000	401900000	361750000	288520000	229900000	132940000	282620000	144310000	275610000	158650000
ENSMUSP00000025649	Ddb1	TRUE	464230000	454870000	446500000	520310000	478780000	524900000	608290000	589770000	622510000	470900000
ENSMUSP00000025656	Aldh1a7	TRUE	5014400000	4279500000	5036300000	4399400000	4790400000	11188000000	12382000000	10392000000	10994000000	12692000000
ENSMUSP00000025696	Ak3	TRUE	8728100000	11553000000	10004000000	9357600000	12085000000	8175300000	6944800000	8809600000	8372200000	9286800000
ENSMUSP00000025774	Sf3b2	TRUE	300710000	447360000	527850000	616430000	367120000	299340000	306170000	294470000	371300000	412170000
ENSMUSP00000025778	Gldc	TRUE	2668200000	2948400000	2019900000	1269700000	2274100000	2180200000	1502200000	1749500000	1955700000	1998200000
ENSMUSP00000025804	Rab1b	TRUE	495890000	443150000	586690000	676070000	562060000	823220000	966440000	777250000	1049500000	730170000
ENSMUSP00000025835	Cpt1a	TRUE	1339200000	1473800000	1377200000	1082100000	1481000000	1853300000	1454900000	1757200000	1647100000	1674900000
ENSMUSP00000025851	Dpp3	TRUE	920210000	707360000	763490000	691500000	633030000	825630000	1138400000	746760000	840320000	936100000
ENSMUSP00000025904	Prdx5	TRUE	16691000000	14437000000	16844000000	14832000000	17504000000	15040000000	13528000000	14916000000	14179000000	15200000000
ENSMUSP00000025918	Stip1	TRUE	4157800000	4440200000	4524300000	4684900000	4710500000	4063000000	3641400000	3376400000	3820400000	3300100000
ENSMUSP00000025955	Eif3a	TRUE	3132800000	2857100000	3724100000	3230400000	2747200000	2793700000	3433500000	2714600000	3210400000	1933300000
ENSMUSP00000025961	Prdx3	TRUE	4184600000	4064100000	3465100000	3630600000	3348000000	4687700000	4404100000	5028300000	3982400000	4919400000
ENSMUSP00000025989	Tm9sf3	TRUE	133760000	81650000	119680000	94369000	128950000	148820000	80750000	82925000	71543000	92680000
ENSMUSP00000026039	Gk	TRUE	921560000	773020000	621460000	524350000	918570000	1767100000	1579200000	1683400000	997760000	1612600000
ENSMUSP00000026050	Gsto1	TRUE	3043400000	2468500000	2952000000	2704600000	2817600000	1515800000	1695500000	1924500000	1433600000	2206600000
ENSMUSP00000026092	3110040N11Rik	TRUE	44337000	42236000	44265000	43086000	46268000	47415000	49241000	46261000	44207000	53821000
ENSMUSP00000026122	P4hb	TRUE	45775000000	43544000000	46583000000	47548000000	44360000000	69498000000	67366000000	66795000000	71043000000	63355000000
ENSMUSP00000026125	Alyref	TRUE	425270000	467280000	383930000	506990000	425850000	185310000	312270000	304870000	292960000	243240000
ENSMUSP00000026144	Dcxr	TRUE	524540000	563010000	676580000	386610000	613430000	567400000	580750000	636450000	720880000	730630000
ENSMUSP00000026196	Got1	TRUE	6318800000	8576100000	6847200000	6196300000	7361900000	5849600000	4698700000	5385800000	5139800000	6890500000
ENSMUSP00000026208	Abcc2	TRUE	445490000	655830000	383880000	297110000	387740000	363450000	364330000	390270000	430790000	392400000
ENSMUSP00000026222	Ndufb8	TRUE	467570000	598480000	745200000	630220000	591950000	872730000	770380000	856370000	860860000	952690000
ENSMUSP00000026254	Gbf1	TRUE	19442000	19724000	24495000	16922000	21432000	19669000	21420000	25983000	25118000	24900000
ENSMUSP00000026270	Sacm1l	TRUE	77477000	72980000	79722000	69051000	119660000	101110000	100470000	97710000	84248000	89966000
ENSMUSP00000026289	Hsd17b10	TRUE	4700000000	4565700000	3928800000	4344000000	4509000000	5430700000	3773800000	4846800000	3906300000	5532200000
ENSMUSP00000026387	Sbds	TRUE	116950000	112710000	109880000	136340000	85955000	87756000	129780000	123310000	124610000	100440000
ENSMUSP00000026398	Mettl7b	TRUE	3680000000	3506400000	2883700000	2219900000	3117100000	3663900000	2769500000	4436800000	3620400000	4566700000
ENSMUSP00000026420	Rps26	TRUE	2554000000	1799300000	1800900000	1967300000	1727300000	564260000	800420000	1373100000	915660000	892000000
ENSMUSP00000026433	Smarcc2	TRUE	57419000	38094000	44300000		33769000	31331000	42015000	36103000	44926000	36165000
ENSMUSP00000026459	Atp5b	TRUE	59242000000	55084000000	63786000000	78653000000	59562000000	48018000000	54152000000	40533000000	54769000000	42173000000
ENSMUSP00000026479	Dctn2	TRUE	334720000	378320000	452910000	529890000	394220000	627190000	611570000	513010000	627190000	536930000
ENSMUSP00000026538	Echs1	TRUE	10560000000	10925000000	10543000000	9276300000	10427000000	13468000000	9889500000	13410000000	12545000000	15145000000
ENSMUSP00000026552	Cyp2e1	TRUE	10956000000	11637000000	11524000000	9759400000	13146000000	5780800000	6206300000	8079300000	6885300000	7866000000
ENSMUSP00000026560	Psmd13	TRUE	913590000	462780000	757420000	419970000	623350000	639090000	835170000	763830000	723620000	849130000
ENSMUSP00000026576	Taldo1	TRUE	3879800000	4309300000	4939200000	5091100000	4485100000	7120800000	9556700000	7989600000	6960500000	7578900000
ENSMUSP00000026577	Eps8l2	TRUE	273720000	258620000	357200000	228080000	380090000	311220000	314520000	343760000	334080000	283660000
ENSMUSP00000026599	Apool	TRUE	832440000	913140000	858840000	919890000	863570000	926240000	902530000	902170000	1053300000	924810000
ENSMUSP00000026613	Gusb	TRUE	636830000	630820000	718240000	826610000	677700000	623330000	681340000	644920000	654460000	632620000
ENSMUSP00000026625	Clybl	TRUE	2124200000	2101600000	2162000000	2256800000	2211700000	1989700000	2147400000	2253200000	2055300000	1746300000
ENSMUSP00000026667	Eif4a3	TRUE	257670000	233810000	295510000	292970000	357050000	152700000	199420000	157180000	194100000	127830000
ENSMUSP00000026704	Cct8	TRUE	2700800000	2782600000	2686500000	1838500000	2393400000	2715200000	2508000000	2080900000	2113400000	2379600000
ENSMUSP00000026723	Hprt	TRUE	608880000	615800000	592680000	584520000	568130000	1144000000	865100000	1290900000	1026600000	1068500000
ENSMUSP00000026899	Slc25a10	TRUE	2057200000	2097300000	2134900000	1743000000	1774200000	3012900000	2453100000	3201400000	3956200000	3507000000
ENSMUSP00000026937	Iscu	TRUE	326870000	393110000	309050000	304500000	288090000	394870000	377020000	404550000	379770000	398470000
ENSMUSP00000027050	Cops5	TRUE	72979000	66161000	81866000	73011000	73007000	80607000	85850000	108190000	102570000	87486000
ENSMUSP00000027071	Lactb2	TRUE	1325500000	1324600000	3236800000	1307200000	3423700000	2405800000	2816100000	2780900000	3537600000	3419800000
ENSMUSP00000027114	Maip1	TRUE	37595000	31039000	38443000	33483000	33624000	24503000	18709000	19478000	30097000	25646000
ENSMUSP00000027123	Hspd1	TRUE	60430000000	64285000000	60600000000	62946000000	64305000000	40970000000	40363000000	40020000000	42248000000	41057000000
ENSMUSP00000027127	Sf3b1	TRUE	573900000	545340000	678700000	798370000	729510000	447040000	504690000	425340000	558490000	361470000
ENSMUSP00000027144	Cps1	TRUE	839030000000	945900000000	543940000000	579790000000	631170000000	326920000000	293920000000	328890000000	376200000000	300590000000
ENSMUSP00000027153	Acadl	TRUE	14904000000	14425000000	15367000000	13480000000	15721000000	12956000000	13912000000	13650000000	14464000000	13946000000
ENSMUSP00000027193	Ndufb3	TRUE	425820000	564560000	627190000	624010000	552720000	731590000	769840000	792630000	771670000	827320000
ENSMUSP00000027252	Eif5b	TRUE	356380000	388340000	370690000	415480000	374140000	594290000	392110000	572860000	407080000	327230000
ENSMUSP00000027271	Inpp1	TRUE	98597000	113570000	122680000	131330000	81656000	90034000	88546000	59229000	66155000	80682000
ENSMUSP00000027338	Sdhaf4	TRUE	164290000	109160000		154250000	151080000	215090000	169980000	142700000	131440000	151890000
ENSMUSP00000027339	Smap1	TRUE	27315000	26338000	26036000	37097000		28209000	40085000	26175000	28376000	33643000
ENSMUSP00000027356	Cyp27a1	TRUE	5669600000	5014900000	6142100000	2602300000	6097400000	1452900000	1334900000	1562200000	1758100000	2008300000
ENSMUSP00000027384	Atic	TRUE	1263100000	1355200000	1537400000	1352200000	1559800000	1187300000	1437900000	1135500000	1335300000	1431700000
ENSMUSP00000027409	Des	TRUE	293340000	254580000	383640000	528020000	434750000	143550000	275060000	193810000	1077500000	131930000
ENSMUSP00000027432	Psmd1	TRUE	1272900000	1222600000	1046600000	1251700000	1332800000	1777600000	1982700000	1663800000	1499600000	1595800000
ENSMUSP00000027438	Ncl	TRUE	5792400000	6082400000	5602200000	7856000000	5928800000	4583900000	5750900000	4795000000	5079800000	4780100000
ENSMUSP00000027478	Ndufa10	TRUE	1201100000	1246400000	1228600000	1020800000	1348100000	1798200000	1408700000	1703200000	1551400000	1736100000
ENSMUSP00000027491	Agxt	TRUE	299140000	354850000	439140000	404870000	361690000	303880000	232640000	250080000	297140000	368670000
ENSMUSP00000027494	Ppp1r7	TRUE	182180000	151140000	199530000	112820000	116030000	157020000	260480000	232730000	155530000	208800000
ENSMUSP00000027532	Scly	TRUE	256350000	337850000	474850000	357540000	314560000	390980000	282490000	278260000	279700000	277710000
ENSMUSP00000027592	Ubxn4	TRUE	172890000	143500000	129380000	174260000	184730000	165330000	323370000	294580000	208260000	240530000
ENSMUSP00000027602	Dars	TRUE	1657300000	1231500000	1644500000	1241400000	1282800000	1685200000	1415500000	1645200000	1528100000	1714300000
ENSMUSP00000027623	Tsn	TRUE	53280000	74572000	52081000	44479000		105400000	97930000	109640000	89754000	77010000
ENSMUSP00000027634	Dbi	TRUE	18722000000	19069000000	21371000000	22575000000	18524000000	36116000000	42442000000	33319000000	37310000000	37816000000
ENSMUSP00000027675	Pigr	TRUE	464840000	552690000	499370000	567020000	463850000	291690000	320010000	213850000	326750000	300630000
ENSMUSP00000027777	Parp1	TRUE	115970000	94552000	103550000	137940000	96008000	57907000	106360000	80627000	70932000	66593000
ENSMUSP00000027780	Acbd3	TRUE	75390000	73757000	63939000	77364000	76683000	86621000	100850000	107470000	91045000	72249000
ENSMUSP00000027792	Srp9	TRUE	141820000	126500000	162110000	153540000	106350000	129390000	140320000	128150000	162620000	130540000
ENSMUSP00000027810	Fh1	TRUE	13438000000	14360000000	14512000000	13613000000	14886000000	11633000000	11628000000	12898000000	12152000000	13039000000
ENSMUSP00000027817	Spta1	TRUE	777940000	664050000	204960000	458720000	420860000	167960000	506330000	323850000	319910000	113830000
ENSMUSP00000027853	Mpc2	TRUE	829010000	795830000	944460000	649210000	829850000	667660000	468090000	665410000	576920000	794890000
ENSMUSP00000027863	Atp1b1	TRUE	1140700000	1099800000	1066400000	1268700000	1107700000	826130000	724180000	812180000	843380000	894730000
ENSMUSP00000027916	Bpnt1	TRUE	951130000	723670000	947680000	748650000	831770000	771890000	877260000	909810000	871340000	891710000
ENSMUSP00000027921	Iars2	TRUE	391080000	673170000	231970000	251240000	573130000	452200000	363370000	947500000	403050000	540690000
ENSMUSP00000027961	Hspa14	TRUE	19863000	26939000		23474000	20910000	33347000	27236000	21894000	24240000	26560000
ENSMUSP00000027975	Phyh	TRUE	2019500000	2130100000	2036900000	2238500000	2399700000	1662700000	1664800000	1762800000	1924000000	2385600000
ENSMUSP00000027989	Hsd17b7	TRUE	52285000	60416000	77662000	76944000	54126000	237770000	298050000	193460000	232310000	341780000
ENSMUSP00000028004	Aldh9a1	TRUE	7034200000	6724400000	5841300000	5336800000	6960500000	8565800000	5702900000	8337000000	7156500000	10163000000
ENSMUSP00000028045	Mrc1	TRUE	184870000	228550000	253790000	282900000	216270000	122770000	125070000	139360000		105560000
ENSMUSP00000028059	Rsu1	TRUE	440800000	549790000	644720000	691710000	638840000	525880000	672320000	494550000	410330000	505980000
ENSMUSP00000028062	Vim	TRUE	4211800000	4591900000	5151800000	6278700000	5247600000	5064300000	6252300000	5121600000	6048500000	4901500000
ENSMUSP00000028083	Psmb7	TRUE	763010000	822640000	814300000	974930000	739660000	851690000	976470000	790200000	931940000	922410000
ENSMUSP00000028162	Ptges2	TRUE	144010000	122340000	164180000	159310000	142060000	101380000	128420000	77974000	95235000	101250000
ENSMUSP00000028223	Kynu	TRUE	1128300000	1039500000	1252200000	987940000	1458200000	1401900000	1608600000	1861300000	1459500000	1862700000
ENSMUSP00000028225	Psmd5	TRUE	82597000	96648000	71821000	73328000		88107000	115130000	90716000	87143000	136560000
ENSMUSP00000028233	Hc	TRUE	31245000	31242000	22320000	23098000	37104000	23647000	29360000	16867000		36412000
ENSMUSP00000028238	Rab14	TRUE	568210000	597900000	557110000	776430000	482050000	401110000	410890000	366870000	421050000	369800000
ENSMUSP00000028241	Stom	TRUE	242080000	138860000	180850000	415520000	190030000	448560000	555240000	300070000	413500000	375160000
ENSMUSP00000028250	Mrrf	TRUE	708550000	835760000	767500000	785590000	514000000	301160000	374080000	382020000	424940000	455970000
ENSMUSP00000028278	Psmd14	TRUE	235070000	234290000	218980000	256210000	215280000	405200000	286580000	273890000	428970000	259880000
ENSMUSP00000028356	Cd302	TRUE	39516000	58113000	32237000	60493000	32718000	32543000	33965000	31892000	27316000	35092000
ENSMUSP00000028511	Mtx2	TRUE	359080000	299890000	353930000	304220000	343280000	250540000	297070000	461760000	293790000	372540000
ENSMUSP00000028517	Ola1	TRUE	789320000	637760000	821210000	738760000	716330000	696630000	697950000	696990000	747900000	688340000
ENSMUSP00000028553	Nop10	TRUE	81138000	94784000	101640000	64725000	105360000	48945000	56862000	44901000	55327000	59166000
ENSMUSP00000028583	Lin7c	TRUE	421820000	423000000	435190000	416580000	539870000	307990000	426260000	346590000	461570000	311580000
ENSMUSP00000028610	Cat	TRUE	54615000000	45814000000	54260000000	59187000000	58358000000	62387000000	70412000000	65329000000	73071000000	69729000000
ENSMUSP00000028617	Api5	TRUE	375770000	471960000	410180000	496760000	395020000	255600000	306590000	304610000	297650000	270850000
ENSMUSP00000028619	Hsd17b12	TRUE	1121600000	868060000	1164300000	951450000	1052300000	1707200000	1704100000	1930700000	1657800000	1826100000
ENSMUSP00000028636	Galk2	TRUE	66163000	55921000	90095000	40731000	52887000	85382000	89264000	79127000	119220000	88420000
ENSMUSP00000028668	Eif3j1	TRUE	1008900000	998430000	1050900000	1300100000	944080000	1046400000	1189800000	994080000	1079700000	913770000
ENSMUSP00000028683	Pdia3	TRUE	31075000000	30692000000	32141000000	32333000000	31049000000	18882000000	25174000000	21211000000	22070000000	19231000000
ENSMUSP00000028704	Hao1	TRUE	507310000	449840000	697540000	617990000	602570000	577760000	611070000	455630000	507130000	639350000
ENSMUSP00000028807	Ivd	TRUE	8817200000	8695700000	8401600000	7274300000	9068600000	4810000000	4396800000	5318800000	5335600000	6626000000
ENSMUSP00000028825	Fam98b	TRUE	20511000	19032000	25036000	34827000	37462000	21927000	28558000	28109000	24196000	16991000
ENSMUSP00000028848	Fahd2a	TRUE	283570000	243580000	241160000	240090000	211900000	292240000	202510000	305400000	249780000	367970000
ENSMUSP00000028852	Mrps5	TRUE	114220000	128770000	97171000	107540000	115910000		143130000	126610000	107660000	95682000
ENSMUSP00000028892	Idh3b	TRUE	734380000	856370000	920800000	827350000	796220000	709820000	641910000	626400000	710890000	574370000
ENSMUSP00000028915	Rbbp9	TRUE	403760000	376010000	376290000	283110000	493480000	361850000	446900000	452430000	415460000	259700000
ENSMUSP00000028917	Dtd1	TRUE	49641000	55461000	68753000	31942000	57942000	57058000	48455000	74365000	40371000	55047000
ENSMUSP00000028981	Mapre1	TRUE	215240000	211150000	214520000	228360000	275990000	182640000	230390000	189140000	181460000	117660000
ENSMUSP00000029002	Stmn2	TRUE	37077000	36044000	22624000	43828000	28481000	38741000	67389000	39817000	52100000	31572000
ENSMUSP00000029017	Pck1	TRUE	17548000000	19723000000	16912000000	14551000000	19328000000	10978000000	8820600000	10819000000	10591000000	11004000000
ENSMUSP00000029041	Fabp4	TRUE	694560000	618640000	791970000	672670000	726790000	1466000000	1502800000	1300300000	1481500000	1035100000
ENSMUSP00000029046	Fabp5	TRUE	602340000	1101400000	332190000	546430000	353220000	1662900000	1072300000	1138200000	896220000	1609800000
ENSMUSP00000029076	Car3	TRUE	99927000000	86444000000	108670000000	107080000000	112410000000	82340000000	83637000000	74908000000	94943000000	91920000000
ENSMUSP00000029078	Car2	TRUE	3377400000	4031100000	2593900000	3324800000	2952600000	1361000000	3591300000	2285600000	2465800000	1595200000
ENSMUSP00000029082	Psma7	TRUE	2372400000	2187100000	2842200000	2473400000	2495900000	2467600000	3193800000	2676200000	3065000000	2833000000
ENSMUSP00000029087	Ogfr	TRUE	45012000	52282000	47579000	56599000	43231000	39854000	57271000	39208000	50207000	28190000
ENSMUSP00000029135	Acss2	TRUE	367940000	428840000	444620000	397270000	415100000	1076100000	837260000	1376800000	1064100000	1573300000
ENSMUSP00000029142	Eif6	TRUE	201050000	229400000	219980000	306780000	247260000	362280000	362960000	223680000		301440000
ENSMUSP00000029147	Nfs1	TRUE	419170000	248250000	192510000	136030000	374700000	119320000	138750000	150560000	156780000	128990000
ENSMUSP00000029171	Rpn2	TRUE	3116600000	3029700000	3608500000	3112100000	2841600000	2047500000	2701400000	2015000000	2143400000	1948600000
ENSMUSP00000029240	Slc2a2	TRUE	939140000	1138500000	655700000	498960000	854200000	578320000	575090000	644560000	773380000	673910000
ENSMUSP00000029256	Sec62	TRUE	90964000	71355000	125050000	97193000	111690000	155050000	90683000	169040000	160870000	122970000
ENSMUSP00000029259	Mccc1	TRUE	3305200000	3235800000	2866700000	2292100000	3257000000	3215000000	2684300000	3015400000	2913000000	3367700000
ENSMUSP00000029266	Anxa5	TRUE	5821900000	6725800000	7294800000	9140500000	7563000000	20560000000	29782000000	20767000000	20909000000	20355000000
ENSMUSP00000029303	Naa15	TRUE	53091000	67167000	52670000	28237000	55297000	40353000	54258000	35433000	59448000	55850000
ENSMUSP00000029325	Aadac	TRUE	3858400000	3008000000	3343000000	3028900000	3435200000	3153800000	2628300000	2965900000	3135800000	3206600000
ENSMUSP00000029367	Bche	TRUE	141870000	170570000	137470000	138630000	93679000	224610000	280030000	247710000	293860000	278810000
ENSMUSP00000029382	Ppid	TRUE	1458000000	1257300000	1539000000	1267900000	1403600000	1368700000	1404100000	1358700000	1257100000	1110400000
ENSMUSP00000029385	Serp1	TRUE	197880000	1206700000	836550000	1709000000	1130700000	546610000	860600000	565710000	417510000	683300000
ENSMUSP00000029386	Etfdh	TRUE	8869900000	7987100000	7311100000	5332600000	8295400000	10014000000	8073900000	10054000000	8488200000	10385000000
ENSMUSP00000029387	Eif2a	TRUE	156960000	157530000	157610000	206820000	199140000	153160000	284960000	332050000	150170000	132110000
ENSMUSP00000029405	Gmps	TRUE	214040000	242390000	246160000	369320000	252900000	174080000	179440000	198000000	213250000	172860000
ENSMUSP00000029476	Sec22b	TRUE	557020000	345280000	621700000	522820000	407650000	710310000	755470000	688740000	699350000	595930000
ENSMUSP00000029489	Gstm4	TRUE	203090000	242510000	209700000	120790000	199540000	420110000	313660000	723760000	509500000	362480000
ENSMUSP00000029490	Ahcyl1	TRUE	221750000	187410000	192360000	330170000	161540000	200030000	231530000	189330000	241000000	224520000
ENSMUSP00000029515	S100a11	TRUE	146100000	141640000	108630000	168330000	139460000	483670000	756700000	569900000	412260000	277280000
ENSMUSP00000029588	Larp7	TRUE	23343000	6980900	5041600	13423000	10482000	17885000	17886000	45493000	68962000	32421000
ENSMUSP00000029610	Hadh	TRUE	14624000000	13612000000	13512000000	15701000000	15616000000	16833000000	16196000000	17103000000	18073000000	17352000000
ENSMUSP00000029630	Fga	TRUE	5010700000	5794800000	4829100000	4899600000	5318400000	3469200000	6195700000	5649900000	4677500000	2730600000
ENSMUSP00000029644	Ppa2	TRUE	2191000000	3737900000	2385700000	2201200000	2026100000	2385100000	3044400000	2828600000	1943700000	2810100000
ENSMUSP00000029645	Tdo2	TRUE	1437800000	1827200000	1699200000	1665300000	1862600000	1165700000	1169200000	887290000	1305400000	1050300000
ENSMUSP00000029658	Enpep	TRUE	686670000	717090000	696920000	562320000	617730000	1288300000	1075200000	1171500000	1839000000	995430000
ENSMUSP00000029663	Aimp1	TRUE	328570000	360020000	472620000	442210000	326790000	331340000	345170000	285910000	318510000	393910000
ENSMUSP00000029708	Naxe	TRUE	1520000000	1251400000	1303700000	1363300000	1390400000	1137600000	1014200000	1376500000	1052900000	1206700000
ENSMUSP00000029722	Rps3a1	TRUE	10464000000	11924000000	12260000000	11938000000	10833000000	10228000000	9622200000	10367000000	10053000000	10706000000
ENSMUSP00000029770	Abcd3	TRUE	5904900000	3921000000	4887300000	6309300000	6776500000	8681700000	15016000000	14748000000	9833000000	13486000000
ENSMUSP00000029773	Cnn3	TRUE	862320000	768150000	525680000	846380000	770740000	618940000	510330000	706780000	698610000	507980000
ENSMUSP00000029804	Metap1	TRUE	68446000	51392000	65033000	74704000	72250000	97724000	73963000	102640000	108150000
ENSMUSP00000029805	Mttp	TRUE	7755800000	7065500000	9079300000	7877600000	7833400000	9596100000	10386000000	10144000000	10267000000	2023900000
ENSMUSP00000029815	Cisd2	TRUE	170530000	191060000	158350000	130520000	184380000	138920000	139670000	198540000	127620000	154650000
ENSMUSP00000029837	Uox	TRUE	21205000000	21024000000	31175000000	27178000000	29419000000	38929000000	39898000000	38635000000	37662000000	47400000000
ENSMUSP00000029877	Decr1	TRUE	11920000000	13275000000	12099000000	12242000000	13189000000	13275000000	11970000000	13816000000	13752000000	14800000000
ENSMUSP00000029885	Cpne3	TRUE	64947000	68774000	65317000	78876000	57799000	59080000	45443000	69795000	53234000	112800000
ENSMUSP00000029888	Rmdn1	TRUE	1077300000	956350000	1159600000	1282200000	922510000	951700000	929150000	931260000	1051400000	1051500000
ENSMUSP00000029909	Coq3	TRUE	45764000	47987000	47514000	44343000	47926000	49194000	41976000	37351000	44376000
ENSMUSP00000029915	Tstd3	TRUE	77122000	99602000	72765000	81302000	75504000	88427000		73920000	67084000	69955000
ENSMUSP00000029925	Ndufaf4	TRUE	154700000	178490000	251730000	367330000	179510000	80256000	138940000	92013000	156650000	124950000
ENSMUSP00000029987	Aldob	TRUE	109600000000	104050000000	88759000000	68065000000	95131000000	196960000000	195620000000	160580000000	155070000000	193250000000
ENSMUSP00000030018	Nans	TRUE	63769000	78347000	75679000	97121000	91018000	61251000	108800000	67828000	108220000	74594000
ENSMUSP00000030028	Erp44	TRUE	1191800000	1060400000	954650000	1332000000	1033200000	439770000	568360000	493010000	516920000	484240000
ENSMUSP00000030041	Ambp	TRUE	55714000	65247000	60138000	52603000	53315000	48272000	71072000	56727000	48812000	53323000
ENSMUSP00000030044	Orm1	TRUE	70198000	76908000	68761000	52043000	63496000	113530000	107090000	67693000	63022000	67356000
ENSMUSP00000030051	Txn1	TRUE	4260200000	5306400000	4985000000	4373000000	5181600000	8335200000	6200800000	8088800000	6015600000	6986500000
ENSMUSP00000030078	Hsdl2	TRUE	2048600000	2255500000	2519900000	2785900000	2482200000	2322800000	3159700000	2583500000	2451600000	2520600000
ENSMUSP00000030103	Dmac1	TRUE	85059000	65911000	81098000	56881000	77852000	54767000	66012000	69594000	63732000	64981000
ENSMUSP00000030127	Tmem38b	TRUE	10153000	11893000	12091000	18478000		15588000	20927000	11136000	14344000
ENSMUSP00000030128	Chmp5	TRUE	49501000	50571000	48314000	64455000	53735000	78720000	68265000	66529000	102390000	46990000
ENSMUSP00000030134	Rad23b	TRUE	1025900000	1052300000	1232800000	1138100000	1256400000	1153000000	1635800000	1233300000	1312800000	1071800000
ENSMUSP00000030164	Vcp	TRUE	15697000000	14595000000	14530000000	12786000000	14081000000	15038000000	15761000000	15245000000	16198000000	14236000000
ENSMUSP00000030169	Stoml2	TRUE	1016100000	1193800000	982820000	802960000	999590000	563250000	788110000	515620000	634280000	676530000
ENSMUSP00000030187	Tln1	TRUE	2488100000	2530300000	1988200000	1590200000	2186300000	2789300000	3575400000	2998200000	2995500000	2549200000
ENSMUSP00000030192	Hint2	TRUE	635790000	570430000	737250000	716600000	714780000	163010000	331210000	340860000	408110000	319510000
ENSMUSP00000030280	Angptl3	TRUE	23004000	21844000	14942000		24560000	25343000	63610000	37013000	58657000	29151000
ENSMUSP00000030296	Txndc12	TRUE	286940000	293350000	332440000	352650000	310060000	434520000	423200000	435430000	441960000	359310000
ENSMUSP00000030299	Cyp2j5	TRUE	1056600000	962790000	1115700000	881980000	1080300000	1539600000	939660000	972410000	993530000	993390000
ENSMUSP00000030340	Scp2	TRUE	33231000000	33277000000	46463000000	53129000000	43728000000	78848000000	82888000000	85223000000	80983000000	85424000000
ENSMUSP00000030345	Cpt2	TRUE	6555800000	6144600000	5769400000	5401200000	6379300000	6441500000	5545500000	6350500000	6924300000	6243800000
ENSMUSP00000030348	Magoh	TRUE	170990000	149370000	147490000	142400000	160790000	88554000	112570000	81494000	74742000	79168000
ENSMUSP00000030400	Mycbp	TRUE	340290000	427340000	387140000	568810000	375060000	420520000	526150000	316110000	447160000	474470000
ENSMUSP00000030412	Ppt1	TRUE	542420000	531650000	541950000	528690000	518070000	339020000	345190000	295230000	323800000	300730000
ENSMUSP00000030432	Hmgcl	TRUE	10750000000	10119000000	9086100000	8970400000	10482000000	13232000000	13503000000	16654000000	12919000000	15730000000
ENSMUSP00000030455	Akr1a1	TRUE	9194100000	8940300000	9745800000	9030400000	8890800000	9886700000	11050000000	11329000000	11719000000	10829000000
ENSMUSP00000030487	Cyp4a14	TRUE	1844700000	2368300000	2559500000	2286200000	2930500000	1634300000	1429300000	1562200000	1368300000	1900000000
ENSMUSP00000030491	Cmpk1	TRUE	2858900000	2904800000	3174200000	3035100000	2832200000	4730200000	5375800000	3881300000	5171400000	4754500000
ENSMUSP00000030538	Ddost	TRUE	3581100000	2312600000	4066200000	3016400000	2093800000	1446200000	1390600000	1233700000	1547700000	1239000000
ENSMUSP00000030547	Hspg2	TRUE	159750000	167770000	154220000	118500000	148720000	147600000	222860000	142050000	156750000	129040000
ENSMUSP00000030613	Srrm1	TRUE	57904000	65622000	62793000	63729000	61040000	41281000	31179000	49132000	29322000	55457000
ENSMUSP00000030623	Sfpq	TRUE	1204000000	1153900000	1182300000	1520600000	1150700000	545440000	630060000	587530000	475630000	759420000
ENSMUSP00000030642	Psmb2	TRUE	73140000	70364000	96981000	108240000	75545000	80465000	88276000	66264000	120020000	49860000
ENSMUSP00000030651	Sh3bgrl3	TRUE	208720000	223570000	221010000	232440000	214600000	288040000	319330000	269820000	212920000	230920000
ENSMUSP00000030665	Nudc	TRUE	841030000	562930000	1017100000	830510000	385990000	493970000	914820000	428840000	920860000	394530000
ENSMUSP00000030698	Stx12	TRUE	45531000	68331000	69182000	64494000	85858000	64594000	64361000		74344000	56404000
ENSMUSP00000030734	Sf3a3	TRUE	138010000	155430000	168360000	148790000	128640000	128130000	147000000	138310000	121170000	106400000
ENSMUSP00000030742	Mecr	TRUE	758760000	845140000	757900000	566020000	732510000	603870000	707000000	666360000	582720000	606580000
ENSMUSP00000030769	Psmc2	TRUE	1365200000	1253100000	1310600000	1464100000	1410100000	1582900000	1040800000	1079100000	1438900000	1655100000
ENSMUSP00000030795	Abcf2	TRUE	152450000	71379000	50347000	89783000	55035000	65394000	71114000	56949000	84803000	84553000
ENSMUSP00000030797	Vamp3	TRUE	85298000	94338000	100550000	118830000	78613000	110320000	143420000	88178000	131300000	113080000
ENSMUSP00000030842	Lzic	TRUE	38634000	37335000	54140000	41045000	55899000	47236000	53631000	41847000	40769000	37832000
ENSMUSP00000030882	Pmpcb	TRUE	156260000	82444000	122320000	66802000	113070000	139820000	117180000	122440000	86032000	84410000
ENSMUSP00000030894	Lrrc47	TRUE	56494000	96158000	69055000	57436000	47503000	49525000	55584000	52680000	55945000	50293000
ENSMUSP00000030903	Atad3a	TRUE	2010300000	1801300000	1733800000	1956000000	2008800000	1142000000	1744000000	1879000000	2252900000	1726300000
ENSMUSP00000030986	Lrpap1	TRUE	416950000	437930000	462950000	495680000	434440000	1548700000	1905200000	429890000	972760000	485600000
ENSMUSP00000031024	Mrpl33	TRUE		23258000	55988000	26394000	32563000	32178000		41825000	47805000	64334000
ENSMUSP00000031038	Ociad1	TRUE	1230300000	1359300000	1213500000	1311600000	998700000	1869800000	1337700000	1660600000	1789300000	1475400000
ENSMUSP00000031058	Mapre3	TRUE	37910000	42683000	26325000	30620000	35651000	41932000	66721000	59017000	58629000	43119000
ENSMUSP00000031069	Sepsecs	TRUE	82002000	108550000	75426000	73155000	126730000	149550000	148840000	106710000	133500000	201590000
ENSMUSP00000031099	Grpel1	TRUE	2864700000	2742700000	2451800000	2416700000	2743300000	2291200000	2731400000	2266300000	2768400000	2408600000
ENSMUSP00000031103	Ugdh	TRUE	7834300000	6766600000	6545600000	4833000000	5879400000	7392300000	9851200000	8834300000	9412100000	8201100000
ENSMUSP00000031181	Ugt2b34	TRUE	3200000000	2927500000	3023100000	2769100000	3130000000	1711300000	2142700000	2012100000	1853900000	1639700000
ENSMUSP00000031183	Ugt2b1	TRUE	8198100000	7212100000	8759200000	7415600000	6970400000	1314200000	1332600000	1233900000	1400800000	1442000000
ENSMUSP00000031186	Ugt2b35	TRUE	108430000	78282000	88255000	95458000	87837000	33814000	58224000	49716000	53960000	44660000
ENSMUSP00000031195	Ugt2a3	TRUE	1987000000	2159700000	2170200000	1836700000	2134900000	1351900000	1365900000	1449300000	1348700000	1687900000
ENSMUSP00000031251	Hsd17b11	TRUE	2746800000	565810000	748170000	649820000	843560000	483640000	399940000	560580000	439390000	570540000
ENSMUSP00000031314	Alb	TRUE	107560000000	128050000000	88412000000	76903000000	103420000000	90537000000	141880000000	121410000000	95310000000	86905000000
ENSMUSP00000031320	Pf4	TRUE	64409000	72140000	60235000	43320000	76100000	30054000	58383000	58314000	44489000	48949000
ENSMUSP00000031355	Uso1	TRUE	1882600000	819270000	1216000000	636930000	815590000	1799600000	1221100000	1009800000	1172300000	2826100000
ENSMUSP00000031377	Scarb2	TRUE	780140000	788110000	832380000	824750000	828310000	262880000	405400000	298680000	350870000	474070000
ENSMUSP00000031398	Hpd	TRUE	31774000000	35546000000	31647000000	28804000000	34796000000	18469000000	2279200000	2502000000	17717000000	19384000000
ENSMUSP00000031411	Aldh2	TRUE	61984000000	66403000000	55814000000	48767000000	59098000000	57117000000	56117000000	57164000000	64422000000	63036000000
ENSMUSP00000031447	Anxa3	TRUE	96579000	54776000	42378000	67879000	63637000	55743000	55381000	61678000	85617000	55402000
ENSMUSP00000031492	Rab35	TRUE	74742000	30004000	109630000	105080000	48618000	55369000	41580000	72315000	62597000	66328000
ENSMUSP00000031524	Acads	TRUE	7065200000	7503100000	7806300000	7259400000	7810900000	7100100000	7545900000	7726700000	7696700000	9119200000
ENSMUSP00000031549	Gm4951	TRUE	58404000	62848000	81689000	46563000	58589000	253820000	246020000	210410000	382680000	307040000
ENSMUSP00000031613	Aimp2	TRUE	346860000	337020000	286970000	244490000	263460000	288490000	236550000	372920000	314010000	340290000
ENSMUSP00000031617	Rpl6	TRUE	6645600000	6425300000	6955800000	7631400000	6449200000	3922300000	4356800000	4970800000	4560300000	5407900000
ENSMUSP00000031625	Arpc1a	TRUE	83572000	60072000	66082000	80250000	74528000	62121000	60925000	58611000		55611000
ENSMUSP00000031627	Pdap1	TRUE	695270000	867170000	850120000	1033200000	932660000	1155300000	1142000000	942640000	970770000	1096600000
ENSMUSP00000031707	Aass	TRUE	7850600000	7858700000	6343300000	5687700000	7859700000	7061900000	5939200000	7895200000	8058200000	8487500000
ENSMUSP00000031741	Cyp3a13	TRUE	1695900000	2195900000	1787900000	1242500000	1761300000	1276500000	1049000000	1440100000	1269700000	1426400000
ENSMUSP00000031773	Pon3	TRUE	1177300000	925990000	1235900000	1001100000	1153900000	1370900000	1140400000	1282000000	692840000	1004700000
ENSMUSP000000317790	ENSMUSP000000317790	TRUE	1241200000	1371600000	1346800000	1972500000	1296900000	843430000	1061600000	828200000	831160000	894150000
ENSMUSP00000031788	Hibadh	TRUE	5502000000	5970500000	4794000000	5006300000	6137800000	3851200000	3432200000	3964800000	4322900000	4795400000
ENSMUSP00000031866	Mtpn	TRUE	611780000	951220000	371870000	1336900000	1110300000	1224700000	1742700000	1742900000	1424800000	1055500000
ENSMUSP00000031897	Gstk1	TRUE	3686400000	3860100000	4388600000	4625100000	4094600000	8000300000	5601400000	7021400000	7152300000	6585400000
ENSMUSP00000032065	Pcyox1	TRUE	719190000	320740000	547290000	394850000	617440000	560690000	475810000	605190000	444310000	521330000
ENSMUSP00000032078	Cct7	TRUE	1024300000	832760000	986310000	680900000	839210000	1066600000	960410000	904920000	956380000	933180000
ENSMUSP00000032143	Rpn1	TRUE	10046000000	10401000000	11332000000	10762000000	10431000000	8251500000	10495000000	8032800000	8252700000	7394400000
ENSMUSP00000032165	Ruvbl1	TRUE	159860000	140190000	219160000	293250000	230270000	151320000	172510000	169810000	204260000	169860000
ENSMUSP00000032216	Ptms	TRUE	781100000	2270500000	1446400000	2659300000	910500000	1754300000	1436500000	993020000	1660000000	1325300000
ENSMUSP00000032220	Cops7a	TRUE	85791000	92588000	98181000	118390000	72843000	91479000	129360000	107080000	131390000	93549000
ENSMUSP00000032228	Mug1	TRUE	9675100000	11137000000	10694000000	11780000000	11795000000	2249800000	3651000000	2062500000	5436000000	2366400000
ENSMUSP00000032371	Gys2	TRUE	1881000000	1409400000	1383000000	928010000	1860800000	2387800000	1996600000	2252600000	2162500000	1934800000
ENSMUSP00000032399	Kras	TRUE	444930000	516600000	556130000	415020000	408140000	237270000	342450000	303650000	258550000	298160000
ENSMUSP00000032419	Cmas	TRUE	408280000	237040000	339740000	710380000	455550000	321620000	762850000	455020000	536470000	678800000
ENSMUSP00000032440	Sec13	TRUE	314240000	335260000	277460000	235490000	261850000	333780000	259710000	341460000	312830000	359640000
ENSMUSP00000032477	Necap1	TRUE	36420000	40354000	34408000	52446000		56126000	42308000	37462000	54442000	43627000
ENSMUSP00000032508	Fkbp4	TRUE	1290000000	810760000	1576000000	1450200000	1313600000	875890000	943990000	768380000	853370000	788000000
ENSMUSP00000032539	Slc27a5	TRUE	2213100000	2186900000	1532500000	1194300000	1611600000	2075600000	1259700000	1982500000	1876500000	1924200000
ENSMUSP00000032729	Tjp1	TRUE	170310000	169840000	171470000	168610000	187770000	173140000	214390000	150180000	159130000	122610000
ENSMUSP00000032761	Pex11a	TRUE	69547000	87085000	103450000	144540000	125270000	342640000	273990000	444800000	376580000	429600000
ENSMUSP00000032808	2200002D01Rik	TRUE	28562000	25865000	24932000	35809000	22935000	46408000	37822000	42629000	39249000	41137000
ENSMUSP00000032824	Psmc4	TRUE	1421800000	1278700000	1531700000	1775100000	1421600000	1742700000	1983600000	1756300000	1742200000	1591800000
ENSMUSP00000032865	Fah	TRUE	12091000000	13506000000	12610000000	12669000000	12736000000	9633500000	10245000000	12098000000	10537000000	12813000000
ENSMUSP00000032882	Ndufc2	TRUE	796710000	840420000	1054700000	1034700000	899800000	1201700000	1098400000	1142000000	1278400000	1114300000
ENSMUSP00000032898	Ipo5	TRUE	56760000	60385000		41468000	47146000	67069000	56772000	70166000	54130000	60045000
ENSMUSP00000032912	Qprt	TRUE	2987600000	2913900000	2843700000	2365500000	2938800000	2868500000	3095200000	2702900000	2469500000	2762500000
ENSMUSP00000032974	Atp2a1	TRUE	3501300000	933330000	662380000	650640000	616060000	569450000	488880000	471260000	4022300000	485770000
ENSMUSP00000032992	Eif3c	TRUE	1037200000	854020000	1045500000	1858200000	1048700000	773650000	1122500000	461290000	856730000	706460000
ENSMUSP00000032998	Rps3	TRUE	6457100000	6117100000	6641300000	6184700000	6731000000	4824000000	5279700000	4717800000	5316600000	4997000000
ENSMUSP00000033012	Copb1	TRUE	1608500000	1518500000	1473800000	1017200000	1404100000	1447300000	1559000000	1397200000	1580600000	1457200000
ENSMUSP00000033121	Nomo1	TRUE	473640000	270660000	650410000	576550000	267050000	467270000	530970000	431860000	487420000	551870000
ENSMUSP00000033136	Bag3	TRUE	528390000	556170000	607880000	712990000	571320000	988350000	1067300000	856440000	936840000	909240000
ENSMUSP00000033158	Ubfd1	TRUE	26491000	24697000		36947000	23824000	13568000	17753000	21712000		24495000
ENSMUSP00000033176	Uqcrc2	TRUE	6174400000	6340300000	6934700000	6504600000	6737500000	6932200000	7321900000	7246100000	8014600000	8193100000
ENSMUSP00000033184	Tpp1	TRUE	893510000	197680000	1914200000	687370000	140720000	110170000	262710000	483360000	212910000	244070000
ENSMUSP00000033185	Hpx	TRUE	1148900000	1221500000	1251200000	1094200000	1146800000	1308000000	1887800000	1653300000	1205900000	1124500000
ENSMUSP00000033229	Hbb-y	TRUE	88096000	93138000	37258000		37374000	39843000	47353000	51763000	40099000	22126000
ENSMUSP00000033236	Thumpd1	TRUE	19442000	16046000	16686000	15274000	13341000	11742000	16042000	11635000	14388000
ENSMUSP00000033241	Lhpp	TRUE	339330000	377700000	378070000	419460000	349810000	703240000	537140000	1114200000	487880000	764270000
ENSMUSP00000033325	Swap70	TRUE	33346000	33906000	41892000	38184000	37674000	34552000	48795000		52452000	48620000
ENSMUSP00000033509	Ebp	TRUE	244070000	174530000	227550000	224080000	268900000	165880000	161810000	174370000	180000000	190390000
ENSMUSP00000033540	Vbp1	TRUE	75188000	39063000	58436000	89086000	47359000	94332000	102960000	94702000	55318000	45192000
ENSMUSP00000033570	Igbp1	TRUE	211800000	261900000	242440000	348700000	276590000	226840000	254940000	261870000	232120000	245410000
ENSMUSP00000033597	Hmgn5	TRUE	768780000	1142700000	959630000	1439200000	911200000	787000000	755860000	586770000	901420000	633330000
ENSMUSP00000033598	Sh3bgrl	TRUE	153320000	178910000	121190000	152810000	163840000	269760000	287370000	257320000	240210000	245830000
ENSMUSP00000033662	Pdha1	TRUE	1344000000	1321200000	1389600000	1274200000	1419900000	1465300000	1528700000	1697500000	1494500000	1458100000
ENSMUSP00000033673	Nono	TRUE	393930000	345610000	744760000	553010000	540410000	349720000	555280000	222680000	462030000	210490000
ENSMUSP00000033683	Rps4x	TRUE	8001700000	7932800000	9524300000	8254300000	9039300000	5705000000	5716400000	6738500000	6349300000	6369600000
ENSMUSP00000033695	Abcb7	TRUE	165330000	71026000	339370000	161010000	58327000	110810000	116560000	157550000	136170000	92992000
ENSMUSP00000033715	Nsdhl	TRUE	50183000	50637000	51907000	49765000		90133000	255890000	235900000	197250000	140870000
ENSMUSP00000033723	Syap1	TRUE	245440000	274450000	229530000	274910000	227120000	528680000	558730000	486820000	566070000	560690000
ENSMUSP00000033776	Dkc1	TRUE	314680000	359130000	426380000	523530000	376040000	197890000	261390000	268930000	222670000	290310000
ENSMUSP00000033871	Slc25a15	TRUE	1014100000	1149600000	956430000	713000000	1093100000	951790000	567630000	997270000	716090000	1102300000
ENSMUSP00000033873	Erlin2	TRUE	186380000	186910000	175070000	152300000	197450000	230080000	316530000	229370000	251500000	265580000
ENSMUSP00000033875	Plpbp	TRUE	1293000000	972960000	1195500000	1011500000	1009500000	1203500000	1232900000	1187100000	1050500000	1317500000
ENSMUSP00000033934	Mrps31	TRUE	65109000	69344000		88593000	72873000		52199000	59765000	79117000	42632000
ENSMUSP00000033992	Gsr	TRUE	1487700000	1521400000	1314100000	1076400000	1577700000	1803500000	1477000000	1639000000	1337100000	1362800000
ENSMUSP00000033994	Rbpms	TRUE	72105000	122720000	118300000	118380000	131710000	95110000	144450000	103670000	104650000	90461000
ENSMUSP00000034000	Asah1	TRUE	294290000	412900000	390740000	349830000	381500000	283070000	272300000	275430000	179680000	207850000
ENSMUSP00000034026	Hpgd	TRUE	360540000	278480000	325000000	217360000	285700000	194920000	210730000	218320000	200510000	244480000
ENSMUSP00000034049	Slc25a4	TRUE	4429600	6363800	3431900	3435000	1935600	3751800	8906000	8451000	26024000
ENSMUSP00000034051	Ufsp2	TRUE	74370000	75336000		32038000	50631000	79817000	22809000	90023000	44730000	61460000
ENSMUSP00000034058	Cbr4	TRUE	885270000	533040000	546410000	525410000	808920000	559000000	554160000	864800000	404300000	444780000
ENSMUSP00000034097	Got2	TRUE	34478000000	35569000000	34625000000	28316000000	33171000000	29367000000	23365000000	29551000000	30438000000	34299000000
ENSMUSP00000034121	Man2b1	TRUE	160860000	159870000	200320000	195120000	190480000	193410000	201460000	174060000	182860000	181660000
ENSMUSP00000034131	Vps35	TRUE	346730000	429030000	480220000	376060000	478310000	416060000	312240000	286940000	342180000	383830000
ENSMUSP00000034136	Gpt2	TRUE	1864300000	1720500000	1793600000	1610800000	2144100000	5449500000	4963000000	6148700000	5546200000	7116000000
ENSMUSP00000034138	Dnaja2	TRUE	702580000	742680000	930490000	818520000	942770000	642810000	697650000	841360000	583960000	494280000
ENSMUSP00000034141	Lonp2	TRUE	333950000	293000000	439660000	453600000	452650000	552380000	564230000	527960000	550560000	461560000
ENSMUSP00000034164	Ist1	TRUE	109030000	118830000	102120000	123140000	120890000	117460000	122360000	91862000	96064000	92763000
ENSMUSP00000034172	Ces1d	TRUE	39843000000	38246000000	42983000000	46240000000	39457000000	40992000000	40703000000	40757000000	40271000000	45545000000
ENSMUSP00000034178	Ces1f	TRUE	11413000000	11107000000	12281000000	12191000000	11277000000	11292000000	11425000000	11156000000	10547000000	12759000000
ENSMUSP00000034189	Ces1c	TRUE	1559900000	1637800000	1410000000	1294700000	1231000000	666190000	1032500000	558780000	699640000	585560000
ENSMUSP00000034204	Nudt21	TRUE	83977000	88899000	79645000	94147000		141710000	69771000	85775000	79482000	93440000
ENSMUSP00000034215	Mt1	TRUE	13747000	73902000	22013000	48125000	33608000	21640000	26013000	31345000	10353000	18117000
ENSMUSP00000034234	Coq9	TRUE	636060000	647400000	594010000	730200000	588260000	478500000	673890000	517430000	664800000	649520000
ENSMUSP00000034304	Hsd17b2	TRUE	1334900000	1039600000	1274600000	993200000	1316400000	680420000	659500000	653360000	769360000	667120000
ENSMUSP00000034346	Ces2a	TRUE	5480800000	4084300000	5938600000	5899900000	5269400000	1955400000	1823700000	1585700000	2066000000	1643800000
ENSMUSP00000034400	Cyb5b	TRUE	944140000	1120000000	1385300000	782140000	1243500000	796870000	1616500000	1101400000	1484700000	1381500000
ENSMUSP00000034426	Kars	TRUE	588770000	489080000	807490000	667710000	698640000	655310000	638820000	544220000	575010000	657890000
ENSMUSP00000034441	Aars	TRUE	2879000000	2440300000	2197800000	2686100000	2395400000	2793500000	3199300000	2667200000	3005400000	2384300000
ENSMUSP00000034453	Acta1	TRUE	53840000000	47826000000	45163000000	40796000000	51685000000	44240000000	54847000000	47187000000	46950000000	35906000000
ENSMUSP00000034524	Rexo2	TRUE	204780000	239840000	241890000	168490000	214650000	253710000	330200000	283010000	318760000	275870000
ENSMUSP00000034541	Srpr	TRUE	240020000	241500000	326020000	304010000	341980000	136480000	153680000	120780000	184010000	124700000
ENSMUSP00000034547	Acat1	TRUE	18576000000	17603000000	17165000000	14519000000	18049000000	20426000000	19920000000	20728000000	17099000000	21616000000
ENSMUSP00000034552	Fdx1	TRUE	2360400000	3008700000	2982600000	3582000000	2528700000	1560300000	1924100000	1758600000	1518800000	1567900000
ENSMUSP00000034567	Dlat	TRUE	3274600000	3453900000	3321600000	3904500000	3471000000	4605500000	4867000000	5326600000	5335500000	5472800000
ENSMUSP00000034585	Apoa4	TRUE	1595200000	2167300000	2094500000	2793100000	2354700000	23743000000	27974000000	19644000000	20426000000	9548000000
ENSMUSP00000034588	Apoa1	TRUE	13265000000	12593000000	12035000000	12693000000	12287000000	8432800000	19677000000	11976000000	11564000000	6704600000
ENSMUSP00000034590	Tagln	TRUE	85682000	108760000	99518000	93339000	51104000	63318000	89786000	77984000	92735000	54861000
ENSMUSP00000034607	Arcn1	TRUE	1127800000	1142600000	1328900000	1344400000	1210700000	1101800000	1417200000	1122600000	1249900000	1258700000
ENSMUSP00000034740	Nedd4	TRUE	59303000	54417000	60612000	75540000	60621000	73053000	72527000	79624000	89904000	73848000
ENSMUSP00000034756	Anxa2	TRUE	1392300000	1447000000	1563200000	1354700000	1622600000	3060600000	3263400000	2938700000	2608500000	2354000000
ENSMUSP00000034848	Psma4	TRUE	1196400000	949730000	1309000000	1112100000	1275700000	1305700000	1462500000	1345600000	1472100000	1356800000
ENSMUSP00000034856	Mpi	TRUE	72971000	64017000	100430000	78852000	76372000	54908000	56625000	58795000	52643000	90837000
ENSMUSP00000034860	Cyp1a2	TRUE	2687600000	2513600000	3372000000	2421400000	2929000000	1010100000	1097000000	1255700000	1240500000	1390700000
ENSMUSP00000034866	Etfa	TRUE	35490000000	34618000000	35131000000	39428000000	34146000000	25939000000	25901000000	26340000000	26543000000	28883000000
ENSMUSP00000034881	Cox7a2	TRUE	352240000	460010000	357390000	292660000	321910000	511520000	681210000	582900000	545190000	373490000
ENSMUSP00000034902	Gsta2	TRUE	4651500000	3856100000	5978400000	5212300000	4795300000	10598000000	9955400000	10326000000	13278000000	7115900000
ENSMUSP00000034903	Gsta4	TRUE	1445400000	1152300000	1403200000	1444500000	1671000000	1145300000	1585400000	1237100000	1875700000	1472200000
ENSMUSP00000034905	Gclc	TRUE	2036600000	2041900000	2167800000	1822600000	2006200000	3002400000	3664800000	2945300000	3137400000	2643900000
ENSMUSP00000034915	Ctsh	TRUE	1454100000	1528800000	1643400000	1507100000	1620300000	856810000	903450000	867120000	604020000	753050000
ENSMUSP00000034928	Tpm1	TRUE	1907500000	1148500000	862290000	2189100000	866720000	1309400000	1636600000	1102800000	6924700000	849840000
ENSMUSP00000034929	Lactb	TRUE	1039100000	793970000	1154600000	1022700000	1527400000	412140000	856680000	1104200000	280230000	601240000
ENSMUSP00000034946	Snx1	TRUE	77409000	81563000	115700000	72383000	108070000	84763000	66696000	68272000	79509000	75273000
ENSMUSP00000034947	Ppib	TRUE	5443000000	5793500000	6903600000	6093200000	5974100000	3669600000	4076700000	3253100000	3564200000	3881500000
ENSMUSP00000034966	Rpl4	TRUE	9814100000	9928400000	9910800000	10171000000	9825400000	5762100000	7019500000	8030500000	6933400000	7798500000
ENSMUSP00000034983	Atp1b3	TRUE	351440000	324430000	409210000	348870000	363650000	163220000	242390000	221190000	279640000	188850000
ENSMUSP00000035033	Copb2	TRUE	1019200000	2178800000	956550000	1074200000	1057900000	2002500000	2522400000	1915000000	2244300000	1885100000
ENSMUSP00000035034	Mrps22	TRUE	50088000	56808000	82160000	67729000	73421000	66534000	82892000	62836000	98068000	86911000
ENSMUSP00000035086	Pdcd6ip	TRUE	1799500000	1301500000	1708900000	1507800000	1690300000	1883800000	4267700000	1919000000	3702400000	1572500000
ENSMUSP00000035092	Myd88	TRUE		31819000	18051000	32117000	34622000	28798000	30325000	32846000	30563000	37911000
ENSMUSP00000035116	Pccb	TRUE	2392300000	2010400000	2101600000	2150100000	1951400000	2641700000	2191000000	2896800000	2255600000	3409600000
ENSMUSP00000035163	1300017J02Rik	TRUE	186190000	157180000	125150000	117580000	148100000	98645000	158030000	103540000	129320000	85732000
ENSMUSP00000035220	Prkar2a	TRUE	424210000	426460000	451370000	552090000	441240000	415860000	449780000	408120000	395430000	431520000
ENSMUSP00000035222	Slc25a20	TRUE	2461600000	2393800000	1515700000	1528000000	1973100000	1922800000	1168300000	2415600000	1710300000	2404700000
ENSMUSP00000035230	Amt	TRUE	353230000	352730000	342570000	322590000	357140000	619100000	526650000	577350000	527470000	581050000
ENSMUSP00000035366	Dync1li1	TRUE	129910000	111130000	162480000	130220000	151900000	142220000	202760000	117610000	158250000	121640000
ENSMUSP00000035458	Abca6	TRUE	1289500000	1408900000	410390000	339390000	544990000	393210000	422590000	424650000	402660000	426550000
ENSMUSP00000035610	Sec23ip	TRUE	83796000	148440000	113440000		112580000	132580000	141320000	121210000	121710000	91688000
ENSMUSP00000035743	Pygb	TRUE	29175000	38577000	41527000	32931000	29393000	106970000	85491000	43021000	111190000	101370000
ENSMUSP00000035761	Apob	TRUE	894920000	1008200000	1649500000	1620000000	1174500000	1096800000	5288800000	1171600000	2019500000	1706200000
ENSMUSP00000035823	Sec24d	TRUE	358410000	339020000	406340000	415910000	380220000	351800000	353730000	384580000	433100000	415600000
ENSMUSP00000036140	Acsm1	TRUE	20410000000	23769000000	7718000000	6867300000	21603000000	3272500000	8969500000	9859500000	10289000000	4174800000
ENSMUSP00000036206	Chmp4b	TRUE	336850000	442770000	456340000	552480000	367650000	456850000	420540000	429300000	505720000	440290000
ENSMUSP00000036288	Cct2	TRUE	1731200000	1832400000	2090200000	2172600000	2034100000	2046700000	2307200000	1958400000	1952000000	1976900000
ENSMUSP00000036337	Hdhd3	TRUE	498460000	463020000	428690000	483570000	314460000	202820000	201260000	192850000	228420000	182620000
ENSMUSP00000036881	Abcf1	TRUE	426390000	519310000	540850000	510040000	493260000	348750000	372270000	393590000	409950000	284200000
ENSMUSP00000036907	H2afz	TRUE	1559300000	1852300000	1922900000	1611300000	1824100000	1008900000	1389400000	1106100000	1654500000	918580000
ENSMUSP00000036936	Scd1	TRUE	265850000	177810000	624560000	70465000	251450000	2438800000	2414600000	2437200000	2622800000	2747200000
ENSMUSP00000037018	Fgg	TRUE	2613000000	2730000000	2976800000	2380100000	3009900000	1858400000	3464200000	2745800000	2641100000	1862900000
ENSMUSP00000037107	Mboat7	TRUE	10666000	12349000	9386500		14332000	10869000	8038100	11513000	14464000	8871500
ENSMUSP00000037131	Gcsh	TRUE	585090000	770010000	971950000	1312200000	1041100000	1396100000	768980000	1337200000	1094500000	988100000
ENSMUSP00000037206	Fkbp1a	TRUE	507180000	531390000	555790000	631710000	521220000	836780000	611410000	737220000	851870000	534050000
ENSMUSP00000037259	Fmo1	TRUE	1785100000	1516500000	1717000000	1324200000	1729900000	1854400000	1565800000	1843700000	1549100000	1754100000
ENSMUSP00000037268	Hnrnpul1	TRUE	98141000	33342000	75334000	65414000	41369000	40857000	118100000	232740000	117920000	122780000
ENSMUSP00000037341	Ndufb7	TRUE	609310000	813860000	782700000	803090000	667100000	1038800000	956280000	920640000	970120000	1175000000
ENSMUSP00000037348	Acaa2	TRUE	63901000000	68184000000	63739000000	78531000000	66273000000	49773000000	43400000000	47431000000	52698000000	56116000000
ENSMUSP00000037371	Echdc3	TRUE	2601300000	2723700000	2433800000	2653300000	2379500000	2742900000	2452300000	3444000000	2971700000	1491900000
ENSMUSP00000037417	Phpt1	TRUE	108450000	65535000	67447000	109050000	84333000	72774000	97044000	124890000	88676000	76028000
ENSMUSP00000037446	Mars	TRUE	645050000	772530000	671700000	464110000	886390000	683570000	952030000	616370000	586850000	827340000
ENSMUSP00000037514	Tiprl	TRUE	92502000	85818000	82778000	84551000	98349000	147680000	149990000	130490000	120970000	127160000
ENSMUSP00000037555	Ces1g	TRUE	3586500000	3588800000	3740900000	4122800000	3343600000	5760300000	4594000000	4989600000	5077400000	1598000000
ENSMUSP00000037583	Tmed10	TRUE	1517200000	910980000	1018900000	1597200000	1136000000	709890000	1033100000	1161300000	1115900000	1273700000
ENSMUSP00000037597	Snrpd2	TRUE	508610000	570060000	484380000	637590000	458840000	315460000	194430000	274690000	251920000	295250000
ENSMUSP00000037613	Fbl	TRUE	1101800000	1290800000	1525500000	1322200000	1322000000	603750000	540400000	730540000	674850000	603430000
ENSMUSP00000037665	Cyp3a11	TRUE	16040000000	14983000000	32460000000	11774000000	33401000000	9999000000	9337500000	9362000000	22818000000	10519000000
ENSMUSP00000037930	Uggt1	TRUE	323790000	170190000	289850000	243410000	400510000	270170000	368740000	297120000	286400000	253430000
ENSMUSP00000038011	Capzb	TRUE	680880000	855840000	791820000	538800000	807380000	743390000	717450000	843630000	477290000	762280000
ENSMUSP00000038063	Dhcr24	TRUE	123850000	114030000	88056000	45430000	52875000	208550000	153080000	297150000	192910000	268320000
ENSMUSP00000038135	Dhx9	TRUE	794960000	837080000	849120000	982510000	862270000	342720000	395620000	407000000	383330000	314100000
ENSMUSP00000038232	Lcat	TRUE	13442000	13243000	12784000	12557000	12875000	11143000	12260000	10043000		10186000
ENSMUSP00000038352	Rps29	TRUE	846340000	706940000	633940000	905270000	752440000	462740000	206440000	548010000	381690000	438770000
ENSMUSP00000038368	Copg2	TRUE	54694000	57707000	59013000	55970000	66512000	77042000	73919000	64586000	75138000	86254000
ENSMUSP00000038540	Pdxk	TRUE	1455800000	441030000	1688400000	1497300000	1736500000	1080800000	505800000	1795200000	754560000	1533500000
ENSMUSP00000038559	Azgp1	TRUE	369000000	332430000	396290000	372700000	394530000	231750000	241970000	176080000	228580000	176930000
ENSMUSP00000038763	Pcca	TRUE	6860200000	7194500000	6839300000	5889700000	7229700000	7447100000	6512600000	8107600000	7404600000	7427400000
ENSMUSP00000038781	Tbca	TRUE	177220000	181350000	266040000	365270000	175630000	519680000	637230000	256950000	665960000	392120000
ENSMUSP00000038839	Eif3l	TRUE	869920000	686260000	846320000	742920000	789920000	692230000	718510000	702350000	808600000	731550000
ENSMUSP00000038878	Aldh8a1	TRUE	3329400000	3527900000	3026700000	2757500000	3017800000	3235700000	2744300000	2873200000	5711900000	3086400000
ENSMUSP00000038983	Washc2	TRUE	92981000	84190000	91814000	157280000	92638000	81209000	107110000	88355000	87394000	104660000
ENSMUSP00000039243	Snx2	TRUE	669630000	734700000	557190000	1891600000	769760000	466520000	435480000	481600000	552250000	393430000
ENSMUSP00000039252	Rdh7	TRUE	5309000000	4023000000	4614800000	3914300000	4379200000	3358000000	3240800000	3497300000	3808700000	3864600000
ENSMUSP00000039269	Hnrnpk	TRUE	3771400000	4027600000	4249800000	5445000000	4469400000	3426500000	3860400000	3006400000	3841200000	3473900000
ENSMUSP00000039289	Slc25a21	TRUE	48940000	43541000	54165000	53707000	45381000	63131000	71996000	56264000	70219000	99384000
ENSMUSP00000039429	Dpyd	TRUE	1659900000	1988300000	1367000000	1171800000	1622700000	2477000000	1901900000	2465400000	2028000000	2774300000
ENSMUSP00000039472	Fgb	TRUE	1931000000	3065000000	2419700000	2499900000	2511700000	734570000	2849100000	2749200000	1244300000	1093600000
ENSMUSP00000039493	Arglu1	TRUE	246000000	256610000	265580000	445610000	214600000	210820000	215230000	188120000	177330000	237040000
ENSMUSP00000039507	Macrod1	TRUE	243300000	201020000	213570000	122560000	201210000	272720000	203720000	259310000	272060000	292840000
ENSMUSP00000039529	Tmem109	TRUE	72138000	76920000	75307000	102290000	74873000	86449000	137270000	132490000	132620000	93057000
ENSMUSP00000039583	Cd1d2	TRUE	46700000	48517000	39276000	46180000	45485000	25391000	32436000	33315000	40817000	29349000
ENSMUSP00000039633	Tln2	TRUE	59734000	54494000	51915000	42519000	80426000	62376000	54617000	74059000	95005000	50524000
ENSMUSP00000039657	Atp1a1	TRUE	3947200000	4218300000	2162400000	2176100000	3553600000	2875500000	2555300000	2608700000	3333600000	3002000000
ENSMUSP00000039663	Dmgdh	TRUE	12762000000	13186000000	12958000000	11847000000	13575000000	13310000000	13893000000	16021000000	17112000000	19205000000
ENSMUSP00000039692	Ndufa7	TRUE	1478700000	1375500000	1551900000	1226800000	1377400000	1941900000	1727400000	1975100000	1977100000	1919700000
ENSMUSP00000039844	Actr1a	TRUE	155740000	169000000	266360000	169310000	180630000	330610000	259230000	275200000	278230000	254670000
ENSMUSP00000039980	Hykk	TRUE	291080000	396230000	404990000	401850000	465720000	417370000	569250000	441610000	403820000	571410000
ENSMUSP00000040198	Slc25a23	TRUE	9188200000	11054000000	8173900000	7085000000	8316900000	5030400000	8991700000	5261600000	8060500000	4807400000
ENSMUSP00000040222	Lap3	TRUE	11049000000	9981100000	10599000000	9556200000	10458000000	9503300000	9586200000	9283500000	8954400000	11357000000
ENSMUSP00000040244	Akr1b8	TRUE	24710000	10262000	15009000	51364000	10124000	8765900	13090000	11010000	12715000	20356000
ENSMUSP00000040424	Uroc1	TRUE	1726700000	1638500000	1580100000	978970000	1912400000	2215600000	2821100000	2717200000	2160600000	3487000000
ENSMUSP00000040485	Kng1	TRUE	2037200000	2310500000	1872600000	1805300000	1897300000	1349800000	2408100000	1643400000	1972600000	1490900000
ENSMUSP00000040550	Maob	TRUE	4111400000	5801300000	5328800000	3226300000	5690100000	5262600000	5420300000	5330800000	3909300000	6192700000
ENSMUSP00000040580	Galm	TRUE	1955100000	2031400000	2068000000	1789200000	2236900000	1972900000	2522200000	2257800000	2297900000	2445800000
ENSMUSP00000040591	Aldh5a1	TRUE	2740400000	2616400000	2302600000	2015300000	2492700000	1992700000	2217800000	2085400000	2513800000	2743900000
ENSMUSP00000040599	Vnn1	TRUE	77014000	14413000	358310000	180900000	19660000	288630000	192100000	265200000	196410000	217450000
ENSMUSP00000040840	Apmap	TRUE	158810000	120740000	218110000	188950000	154660000	415150000	403460000	422030000	415190000	338610000
ENSMUSP00000040853	Agmat	TRUE	1377300000	1404700000	1260200000	1114900000	1220900000	1258600000	1202900000	1331500000	1310000000	1161700000
ENSMUSP00000041149	Mif	TRUE	4513200000	4211000000	4546200000	3985000000	4038000000	5229300000	5850700000	5199900000	4513900000	4117500000
ENSMUSP00000041234	Creg1	TRUE	658460000	645290000	1029500000	810590000	821940000	389690000	439170000	354910000	424520000	287110000
ENSMUSP00000041260	Aldh1b1	TRUE	3346700000	4630300000	3487600000	2647200000	3305300000	10118000000	7996400000	10341000000	8819500000	9336200000
ENSMUSP00000041282	Map2k4	TRUE	62275000	49966000		51393000	66747000	106170000	103840000	78527000	80968000	84521000
ENSMUSP00000041294	Sntb1	TRUE	171460000	170590000	143730000	130920000	170130000	283480000	307560000	188590000	201760000	216050000
ENSMUSP00000041378	Shtn1	TRUE	164950000	166870000	208690000	191460000	192250000	259530000	304290000	254700000	279410000	228980000
ENSMUSP00000041380	Chchd4	TRUE	219810000	268330000	309170000	284030000	304070000	318850000	291250000	353780000	279830000	248690000
ENSMUSP00000041447	Pdk2	TRUE	107250000	85889000	107930000	102550000	101020000	110880000	67269000	115800000	121500000	134460000
ENSMUSP00000041453	Clic4	TRUE	1120300000	696310000	1335100000	789500000	1298300000	224750000	291020000	469420000	262910000	385290000
ENSMUSP00000041503	Arl6ip5	TRUE	84455000	97559000	83515000	107860000	66315000	67630000	128520000	105850000	57195000	66198000
ENSMUSP00000041538	Eif1	TRUE	386860000	452470000	416100000	440980000	325520000	422990000	323590000	431530000	335620000	396040000
ENSMUSP00000041543	Faah	TRUE	340330000	357680000	264160000	194920000	336220000	314120000	320000000	322120000	290610000	361370000
ENSMUSP00000041675	Kyat3	TRUE	1509900000	1491000000	1648600000	1859200000	1551000000	1398800000	992250000	1298800000	1171300000	1420600000
ENSMUSP00000041814	Lonp1	TRUE	3133500000	3293000000	2898000000	2311900000	2773400000	2216800000	2421200000	2319200000	2352000000	2314400000
ENSMUSP00000041831	Rbm17	TRUE	30306000		40136000	50983000	34965000		52268000	32216000	36329000	39435000
ENSMUSP00000041880	Eml4	TRUE		47453000	42150000	54483000	48823000		90300000	34112000	134050000	58989000
ENSMUSP00000041968	Psmd7	TRUE	1585600000	1896100000	1576900000	1758800000	1107500000	1450800000	2088500000	1543800000	1940400000	2015000000
ENSMUSP00000042095	Serpina3k	TRUE	10351000000	8646700000	11113000000	15479000000	11032000000	2642500000	5021700000	2864100000	4667700000	3610500000
ENSMUSP00000042123	Lasp1	TRUE	2388600000	2090700000	2051700000	2479700000	2425000000	2368200000	2778000000	2497600000	2141700000	1518600000
ENSMUSP00000042134	Tsfm	TRUE	252090000	307490000	282480000	231310000	216320000	289920000	253960000	331690000	249280000	264890000
ENSMUSP00000042155	Oxsr1	TRUE	141070000	108920000	132950000	177830000	213300000	106020000	155450000	143560000	125550000	140940000
ENSMUSP00000042183	Ttc36	TRUE	1601300000	1553400000	1599200000	1192100000	1389400000	1247100000	1214800000	1161500000	948710000	1419000000
ENSMUSP00000042232	Hebp1	TRUE	2514500000	2548900000	2505000000	2513400000	2391900000	3017500000	2814700000	2450200000	2695900000	3042200000
ENSMUSP00000042285	Ldah	TRUE	38408000	39942000	45199000	37038000	49499000	71200000	67737000	80226000	74569000	59172000
ENSMUSP00000042342	Tubb4b	TRUE	13207000000	14846000000	14277000000	14526000000	13903000000	12856000000	12262000000	14460000000	11856000000	14341000000
ENSMUSP00000042351	Acaa1a	TRUE	754530000	727080000	836940000	647490000	665140000	1162000000	1935600000	2561700000	1697200000	1674500000
ENSMUSP00000042457	Eef1a1	TRUE	80828000000	69583000000	85446000000	72758000000	74180000000	63146000000	63715000000	59683000000	61944000000	59244000000
ENSMUSP00000042565	Cdc42bpb	TRUE	84633000	81277000	61254000	62643000	75113000	58969000	77664000	59881000	93795000	57639000
ENSMUSP00000042626	Stau1	TRUE	89657000	117350000	110330000	162310000	82367000	130010000	112170000	140730000	118400000	129250000
ENSMUSP00000042691	Ddx21	TRUE	98289000	107760000	210050000	154070000	109890000	85815000	106040000	80149000	71062000	76147000
ENSMUSP00000042783	Tmem135	TRUE	77600000	68865000	73362000	72514000	101400000	205660000	273070000	326320000	149960000	397630000
ENSMUSP00000042808	Npepl1	TRUE	221180000	196190000	239840000	213870000	253630000	200410000	257890000	204840000	196420000	214720000
ENSMUSP00000042988	Thrsp	TRUE	44357000	16007000	52478000	40834000	40300000	1067100000	651950000	1010700000	968320000	681800000
ENSMUSP00000043041	Abhd11	TRUE	59925000	75036000	66630000	70847000	49363000	36322000	39031000	50915000	60024000	35449000
ENSMUSP00000043092	Blvrb	TRUE	3620900000	3446800000	3273500000	3748500000	3222700000	2543000000	3978600000	3070400000	3722500000	2534600000
ENSMUSP00000043167	Gns	TRUE	74496000	72027000	72324000	142080000	77741000	55557000	104680000	52667000	54300000	63628000
ENSMUSP00000043190	Gna11	TRUE	81516000	70064000	81445000	70912000	77523000	71575000	72966000	46509000	87300000	99998000
ENSMUSP00000043308	Glyat	TRUE	7738500000	8162700000	9589100000	6508000000	8863200000	8013900000	5519800000	4799300000	6301600000	8554900000
ENSMUSP00000043424	Acad11	TRUE	1764800000	1246700000	1849800000	1880200000	2118200000	3181900000	3523300000	4039600000	3912300000	3430900000
ENSMUSP00000043460	Fggy	TRUE	174930000	164090000	185140000	179300000	177380000	201480000	203250000	150720000	146430000	195680000
ENSMUSP00000043467	Dhrs11	TRUE	30265000	20555000	23525000	24942000	17787000	22847000	20466000	24119000	20164000	17099000
ENSMUSP00000043543	Ndufb10	TRUE	2090400000	2409600000	2881900000	3078100000	2534200000	3062500000	3107100000	3112400000	3318800000	3461600000
ENSMUSP00000043559	Cisd1	TRUE	7017000000	6794600000	6908500000	5718000000	7075000000	6938700000	6578500000	7416800000	7243600000	8084900000
ENSMUSP00000043561	Mrpl41	TRUE	93587000	118260000	136050000	111540000	139700000	139390000	144640000	120250000	127440000	127210000
ENSMUSP00000043821	Aldh4a1	TRUE	23944000000	24943000000	22367000000	19091000000	26480000000	24816000000	26015000000	29946000000	27953000000	33607000000
ENSMUSP00000044004	Lrp1	TRUE	666990000	734120000	443690000	383900000	678390000	580290000	431840000	555390000	534290000	368480000
ENSMUSP00000044033	Serpina6	TRUE	40007000	56323000	36905000	47863000		39748000	69717000	40488000	35386000	28330000
ENSMUSP00000044050	Dpp4	TRUE	1054700000	1120000000	1212100000	1353800000	1297500000	941040000	1057400000	1085000000	1079600000	863450000
ENSMUSP00000044188	Ptma	TRUE	884810000	1002300000	848660000	984790000	835530000	824950000	1141800000	721800000	965320000	730810000
ENSMUSP00000044292	Nubpl	TRUE	38710000	30244000		49710000	40969000	43249000	35967000	28211000	43561000	37423000
ENSMUSP00000044370	Sec24a	TRUE	370290000	416430000	494170000	368920000	343630000	343010000	453440000	418110000	502960000	504770000
ENSMUSP00000044395	Hist1h1d	TRUE	464710000	814750000	773310000	906880000	417090000	356580000	360670000	554600000	444510000	194410000
ENSMUSP00000044417	Mrpl12	TRUE	970580000	1009400000	1000100000	1391600000	1197700000	1023700000	1102700000	1058000000	1195700000	1094000000
ENSMUSP00000044502	Efhd2	TRUE	195760000	197210000	212590000	238490000	168570000	170150000	200490000	194720000	210900000	140440000
ENSMUSP00000044554	Fermt2	TRUE	451160000	447960000	343780000	269210000	350150000	360610000	440260000	437440000	325490000	387650000
ENSMUSP00000044587	Nat8f2	TRUE	267580000	306920000	341180000	146870000	331850000	159650000	127920000	142160000	186080000	153880000
ENSMUSP00000044645	Smc1a	TRUE	84238000	81223000	86051000	101260000	113860000	92180000	50766000	61150000	63935000	71664000
ENSMUSP00000044827	Mybbp1a	TRUE	154580000	131840000	175700000	246640000	188710000	120560000	152930000	112380000	117710000	160020000
ENSMUSP00000044945	Cryzl2	TRUE	91709000	74542000	81831000	48817000	94411000	119440000	107310000	158620000	134090000	80467000
ENSMUSP00000044955	Hacd3	TRUE	276800000	385360000	332540000	432130000	297340000	257720000	333460000	300110000	418330000	322480000
ENSMUSP00000044993	Lsm7	TRUE	125360000	211810000	163970000	280420000	168590000	109380000	129620000	105180000	113650000	105910000
ENSMUSP00000045073	Sf3b3	TRUE	105100000	149150000	177560000	175960000	121380000	76630000	96223000	97648000	74726000	79507000
ENSMUSP00000045216	Slc16a1	TRUE	309880000	384640000	217530000	260830000	372050000	554030000	519730000	494120000	713210000	467330000
ENSMUSP00000045284	Uqcrfs1	TRUE	3950700000	4493100000	4670500000	4611500000	4525300000	4866100000	4998400000	5741400000	5942300000	5649600000
ENSMUSP00000045362	Cyp2c37	TRUE	664910000	743730000	769790000	477660000	776740000	165520000	145730000	215300000	201360000	246620000
ENSMUSP00000045384	A230050P20Rik	TRUE	27720000	30350000	36600000	24543000	35729000	28306000	40764000	42976000	39538000	39136000
ENSMUSP00000045606	Hibch	TRUE	3006300000	3230800000	3173800000	2870700000	3290700000	2792200000	2268000000	2843200000	2556800000	2802400000
ENSMUSP00000045767	Tnks1bp1	TRUE	24432000	25105000	12374000	39987000		28064000	21696000	30401000	29384000	24505000
ENSMUSP00000045816	Hist1h1c	TRUE	10592000000	11270000000	11494000000	13319000000	11477000000	7491500000	6826700000	8352600000	8556400000	9182000000
ENSMUSP00000045841	Eprs	TRUE	2926900000	3080800000	2788800000	2419300000	2914600000	3274400000	3289300000	3142500000	3139800000	2907300000
ENSMUSP00000045927	Fam210a	TRUE	174690000	180020000	197530000	165580000	202960000	78851000	117160000	97035000	124170000	66931000
ENSMUSP00000046016	Rps27l	TRUE	1822300000	1900700000	2042100000	1339200000	2174800000	2210600000	1418200000	2086800000	2507700000	2595400000
ENSMUSP00000046101	Eef2	TRUE	10345000000	10123000000	11023000000	7332200000	10967000000	11446000000	10613000000	10821000000	10593000000	10478000000
ENSMUSP00000046168	Bphl	TRUE	4936700000	4361000000	5090900000	4212500000	4474600000	3298500000	2833200000	3451900000	2916800000	3742400000
ENSMUSP00000046196	Srxn1	TRUE	10138000	8544400	9299200	25658000	6644700	53329000	43955000	48583000	81686000	27504000
ENSMUSP00000046204	Hydin	TRUE	64868000	95000000	152050000	88725000	128890000	163710000	157380000	178360000	171650000	222690000
ENSMUSP00000046302	Bbox1	TRUE	260470000	245110000	275560000	149150000	244540000	407900000	314030000	333570000	382020000	338470000
ENSMUSP00000046506	Rpl37	TRUE	480100000	561350000	297440000	828920000	472720000	47661000	93328000	166220000	74787000	217370000
ENSMUSP00000046530	Itih2	TRUE	220640000	223200000	268670000	322370000	250100000	124840000	328240000	284030000	271640000	164360000
ENSMUSP00000046540	Nup54	TRUE	21794000	29848000	25631000	34424000	22675000	17513000	27365000	24271000	24831000	24745000
ENSMUSP00000046585	Acsl5	TRUE	3451000000	3032600000	2916400000	2798200000	2956800000	8829500000	7426900000	9451000000	6746900000	9035400000
ENSMUSP00000046636	Gc	TRUE	3350300000	3183200000	2769100000	3026800000	2581800000	3115600000	4567700000	3340200000	3476700000	2732500000
ENSMUSP00000046837	Ptpa	TRUE	77934000	121000000	106550000	77962000	84351000	110700000	172650000	78224000	104280000	125330000
ENSMUSP00000046910	Selenof	TRUE	106150000	100120000	109410000	145920000	95284000	92565000	76131000	67399000	86349000	79292000
ENSMUSP00000047186	Dap	TRUE	985260000	554300000	664890000	376140000	279690000	414170000	1424600000	1102400000	567620000	522630000
ENSMUSP00000047218	Grhpr	TRUE	4087100000	4464500000	3192000000	2523200000	3759900000	2098300000	2460800000	4231300000	2185900000	4170000000
ENSMUSP00000047254	Xylb	TRUE	429940000	509920000	438240000	377190000	455110000	535520000	506200000	507340000	494600000	478970000
ENSMUSP00000047326	Actr1b	TRUE	60306000	87670000	69031000	105130000	67178000	117630000	118570000	128690000	116910000	174340000
ENSMUSP00000047356	Igtp	TRUE	41157000	52887000	41262000		47607000	48576000	58155000	52235000	50137000	57316000
ENSMUSP00000047376	Gls2	TRUE	3272500000	3915300000	2865100000	1811400000	2687900000	1629400000	1044000000	1518900000	1520800000	1558600000
ENSMUSP00000047393	Bpgm	TRUE	270160000	361620000	249270000	223350000	263790000	107140000	354270000	222860000	264420000	163000000
ENSMUSP00000047551	Ephx1	TRUE	13510000000	12152000000	13002000000	9832500000	12655000000	19336000000	16927000000	17378000000	17424000000	15838000000
ENSMUSP00000047661	Cox6a1	TRUE	1474700000	1867900000	1678300000	1727700000	1599000000	2044900000	1544400000	1675000000	2136800000	2126200000
ENSMUSP00000047665	Adk	TRUE	14335000000	14092000000	13847000000	10086000000	12963000000	15720000000	15057000000	15717000000	14369000000	15453000000
ENSMUSP00000047737	S100a13	TRUE	520120000	678120000	744710000	619070000	595640000	656190000	622360000	394480000	514140000	476730000
ENSMUSP00000047778	Nudt19	TRUE	26719000	28725000	29884000	27536000	30785000	27711000		36603000	49024000	43015000
ENSMUSP00000047855	Mcee	TRUE	856700000	693060000	563920000	612430000	505190000	587600000	584430000	585010000	869300000	638780000
ENSMUSP00000047898	Ddx19a	TRUE	158510000	151280000	206700000	128970000	166080000	174050000	163300000	152000000	140170000	124800000
ENSMUSP00000047960	Atp5l	TRUE	3183100000	3223700000	4060700000	3422100000	3350800000	2614500000	2620900000	2998800000	2667800000	2949700000
ENSMUSP00000048001	Coq5	TRUE	62391000	73255000	75964000	82643000	79377000	66313000	56792000	57019000	75663000	94557000
ENSMUSP00000048078	Mrpl47	TRUE	28140000	42655000	43163000	36265000	34416000	42020000	35921000	46345000	45393000	40686000
ENSMUSP00000048218	Acta2	TRUE	95182000	66091000	63627000	51828000		54789000		73010000	77596000	70717000
ENSMUSP00000048229	Lyplal1	TRUE	188390000	200410000	219480000	185170000	153030000	298920000	361850000	303200000	305330000	357670000
ENSMUSP00000048284	Cyp2c54	TRUE	2702400000	2666000000	2043200000	2225300000	2323500000	234200000	283830000	219370000	434940000	526300000
ENSMUSP00000048350	Vat1	TRUE	259220000	357390000	317600000	250840000	313770000	490110000	519450000	468700000	541910000	509720000
ENSMUSP00000048416	Cops4	TRUE	162900000	270140000	219030000	329470000	190010000	179660000	254350000	164270000	185540000	182800000
ENSMUSP00000048425	Pebp1	TRUE	3605200000	3363700000	3718100000	2667300000	3559800000	6202500000	5207900000	6589600000	5010100000	5520100000
ENSMUSP00000048470	Rbm25	TRUE	69372000	80933000	51128000	72562000	37337000	57709000	74404000	72357000	72418000	59787000
ENSMUSP00000048742	Bsdc1	TRUE	32614000	39463000	29884000	39536000		42941000	35407000	43602000	50591000	33153000
ENSMUSP00000048803	Prelp	TRUE	468040000	581360000	602090000	609470000	576280000	448190000	518030000	384190000	455070000	339420000
ENSMUSP00000048817	Hspa13	TRUE	34565000	37431000	64159000	61835000	51388000	24246000	34054000	17652000	36047000	23474000
ENSMUSP00000048826	Mmaa	TRUE	29229000	23163000	23845000	19786000	27087000	23365000	26579000	23136000	23516000
ENSMUSP00000048830	Akr1d1	TRUE	4267200000	4571900000	4291800000	3784200000	4516100000	8024200000	6397100000	6860800000	6912900000	8602600000
ENSMUSP00000048833	Eif4h	TRUE	1002300000	908510000	883220000	1247700000	1004300000	584030000	775950000	719210000	750550000	916430000
ENSMUSP00000048925	Vwa8	TRUE	1691400000	2174400000	1467000000	1272800000	1662000000	2164300000	2649000000	2590100000	3413500000	2201000000
ENSMUSP00000049000	Ndufv3	TRUE	321110000	252280000	257930000	370680000	233540000	325210000	307060000	276910000	397750000	267410000
ENSMUSP00000049007	Ctnna1	TRUE	1145800000	2339600000	1076200000	1765100000	2161100000	1066000000	907980000	972740000	913450000	943230000
ENSMUSP00000049025	Srsf3	TRUE	74831000	40600000	57793000	77201000	66263000	52123000		40748000	34965000	44541000
ENSMUSP00000049034	Emc1	TRUE	177490000	135310000	140420000	144790000	131760000	112250000	157040000	119120000	123110000	148750000
ENSMUSP00000049315	Ces2g	TRUE	590820000	635810000	709530000	671960000	614030000	614110000	621190000	538730000	663260000	627260000
ENSMUSP00000049338	Nipsnap1	TRUE	4889400000	4558000000	4858700000	4173500000	4932400000	5438800000	4365400000	5824000000	5537500000	4766000000
ENSMUSP00000049342	Upb1	TRUE	586310000	456910000	390270000	359250000	502830000	243520000	265640000	212220000	385150000	323030000
ENSMUSP00000049355	Gpi1	TRUE	7040900000	6505800000	6556600000	6109500000	7005300000	12919000000	14844000000	12838000000	14073000000	11594000000
ENSMUSP00000049391	Aox3	TRUE	4762300000	4225600000	4826200000	3753300000	5352900000	1372900000	1902800000	1668300000	1937000000	2022600000
ENSMUSP00000049394	Cbr1	TRUE	5593100000	6554100000	5339900000	5714200000	5080800000	12967000000	12120000000	10868000000	11416000000	9370600000
ENSMUSP00000049605	Pycrl	TRUE	146130000	183840000	75304000	134290000	175530000	40109000	162550000	107120000	125110000	93874000
ENSMUSP00000050156	Timm8a1	TRUE	226540000	261020000	197280000	264480000	230520000	198460000	226480000	139950000	180980000	299850000
ENSMUSP00000050292	Ptges3	TRUE	1532200000	1574900000	1481300000	1199500000	1519400000	1103300000	873440000	1557500000	789500000	1464600000
ENSMUSP00000050703	Prdx6	TRUE	27163000000	25087000000	25684000000	25450000000	25672000000	26855000000	27934000000	25316000000	25664000000	26370000000
ENSMUSP00000050987	Synm	TRUE	20164000	12865000	19480000	38694000		37437000	18283000	14913000	3272300	52462000
ENSMUSP00000051033	Tuba1c	TRUE	2293900000	2794400000	2617100000	2947600000	2610100000	3692400000	4003500000	3297500000	3449700000	3888400000
ENSMUSP00000051222	Atp5k	TRUE	8581000000	9815000000	9887200000	9900200000	10365000000	7816900000	8042500000	7567200000	9050200000	9310300000
ENSMUSP00000051248	Vcpip1	TRUE	21671000	18077000	25972000		19011000	16282000	25288000	12129000		15667000
ENSMUSP00000051293	Clptm1	TRUE	92966000	64839000	79867000	78527000	78650000	85243000	96321000	69388000	101780000	66072000
ENSMUSP00000051432	H2afx	TRUE	137640000	67382000	75961000	164780000	51765000	61755000	54948000	49337000	147520000	65423000
ENSMUSP00000051569	Mcat	TRUE	77645000	47140000	42894000	41817000	49025000	48013000	45079000	56456000	49030000	62682000
ENSMUSP00000051570	Synpo2	TRUE	45959000	215810000	57808000	28620000	51999000	85448000	71063000	76533000	85197000	30585000
ENSMUSP00000051621	Mmgt1	TRUE	25585000	15350000		22426000	21486000	19402000	20553000	26346000	20495000	30297000
ENSMUSP00000051643	Dnajc11	TRUE	177790000	170040000	204320000	167360000	257370000	121060000	131170000	158020000	154980000	219380000
ENSMUSP00000051709	Asrgl1	TRUE	177770000	96162000	93820000	85912000	100660000	313960000	328830000	410590000	304600000	344670000
ENSMUSP00000051921	Bst2	TRUE	25170000	29607000	24502000	18994000	28721000	22845000	27405000	25302000	25456000	26636000
ENSMUSP00000051935	Bzw1	TRUE	178130000	157100000	191410000	175950000	152840000	187180000	212270000	166930000	219360000	141350000
ENSMUSP00000052020	Flnb	TRUE	5174000000	4940100000	3771100000	3998200000	5059900000	7361200000	8605900000	7351600000	6748500000	6360400000
ENSMUSP00000052283	Lamp2	TRUE	1858800000	2001100000	1896600000	2230300000	1705500000	1833000000	2304000000	1967200000	1585400000	1711000000
ENSMUSP00000052777	Pik3ap1	TRUE	48915000	56947000	39152000	37924000	38632000	80526000	82078000	68419000	34227000	38910000
ENSMUSP00000052866	Pgp	TRUE	71527000	55784000	68497000	71576000	43561000	83167000	88760000	94259000	94637000	88013000
ENSMUSP00000052908	Micos13	TRUE	188010000	154140000	118950000	164350000	100370000	109630000	115850000	152750000	142550000	174180000
ENSMUSP00000052912	Pdia6	TRUE	6213200000	5141600000	5243300000	5966200000	4280100000	2868800000	3566100000	2659100000	3634700000	3446700000
ENSMUSP00000052942	Sugt1	TRUE	71574000	53786000	54146000	64279000	71714000	67470000	55172000	51923000	61521000	52837000
ENSMUSP00000052989	Cyp8b1	TRUE	944310000	907380000	1256100000	1070000000	1560800000	642270000	646290000	505750000	572980000	674180000
ENSMUSP00000053033	Mrps7	TRUE	27336000	29291000	35037000	30749000		34054000		34046000	27980000	39979000
ENSMUSP00000053109	Ube2v1	TRUE	747210000	771580000	963100000	978150000	761590000	809590000	887640000	885970000	1010300000	1114700000
ENSMUSP00000053129	Baiap2l1	TRUE	217020000	319490000	277090000	493880000	256360000	475290000	599920000	431070000	455760000	388920000
ENSMUSP00000053754	Rtn4	TRUE	58495000	84098000	132930000	87970000	85560000	221220000	274780000	229710000	213550000	176180000
ENSMUSP00000053842	Dnaja3	TRUE	655230000	798800000	758970000	1040100000	701370000	435620000	369920000	343970000	377990000	342880000
ENSMUSP00000053877	Fam120a	TRUE	691430000	605060000	568550000	385050000	603150000	650790000	676920000	640440000	832700000	622210000
ENSMUSP00000053900	Zmpste24	TRUE	218790000	238420000	184540000	203650000	204400000	201810000	255840000	269120000	247070000	303130000
ENSMUSP00000054064	Gphn	TRUE	922360000	1012400000	1174100000	1138000000	991720000	1106200000	1037000000	886400000	933250000	1130500000
ENSMUSP00000054322	Stbd1	TRUE	1258200000	1256600000	1312000000	1301300000	1228200000	771610000	1336900000	1056700000	1112300000	954380000
ENSMUSP00000054370	Acad8	TRUE	1023400000	1092500000	726510000	1012300000	1046900000	680870000	512830000	795350000	637700000	617880000
ENSMUSP00000054490	Rps23	TRUE	3780400000	4018000000	4377000000	3335200000	4199600000	2724200000	2880200000	3139100000	2670900000	2597100000
ENSMUSP00000054634	Cdc42	TRUE	960000000	925800000	891640000	889290000	877570000	987430000	913570000	1037200000	807220000	968430000
ENSMUSP00000054648	Sfxn5	TRUE	116070000	76552000	116280000	88982000	58964000	117460000	112050000	81842000	140260000	128820000
ENSMUSP00000054863	Pcbp1	TRUE	588680000	917080000	624840000	629420000	610520000	473300000	724970000	617310000	579540000	417260000
ENSMUSP00000055382	Saysd1	TRUE	34106000	35126000	38259000	55504000	42620000	45905000	46081000	39726000	39434000	35621000
ENSMUSP00000055455	Cpox	TRUE	558250000	1423500000	1138800000	439590000	1365700000	1548400000	827920000	1623400000	1385700000	1585400000
ENSMUSP00000055637	Marcksl1	TRUE	40639000	39450000	48277000	51453000	49449000	34913000	50759000	46693000	49329000	32282000
ENSMUSP00000055694	Cavin2	TRUE	283030000	345820000	339680000	374850000	354750000	323400000	381080000	366830000	376960000	275450000
ENSMUSP00000055743	Tst	TRUE	8473300000	7590100000	8691700000	5483700000	8679300000	6056600000	5079000000	6429300000	5744800000	6424400000
ENSMUSP00000055827	Fahd1	TRUE	1245900000	1238100000	1343700000	1446300000	1361700000	793500000	597340000	479250000	238120000	650020000
ENSMUSP00000055862	Arf6	TRUE	143980000	179730000	181990000	180710000	197410000	100220000	113120000	87907000	128770000	126960000
ENSMUSP00000056195	Suox	TRUE	1019900000	1057100000	1020700000	1437600000	1045500000	596610000	1539900000	825500000	1455800000	864700000
ENSMUSP00000056502	Idh3g	TRUE	208250000	245370000	138470000	142310000	175860000	51572000	24153000	26750000	88255000	50024000
ENSMUSP00000056855	Mrps9	TRUE	57351000	71017000	67992000	81842000	90108000	73493000	56126000	66345000	77556000	71415000
ENSMUSP00000057096	Dsg2	TRUE	35618000	31007000	30972000	39255000	31698000	16053000	32418000	23652000	29823000	11945000
ENSMUSP00000057308	Hist1h1e	TRUE	3762300000	4137200000	4381800000	4723800000	4478100000	2224200000	1755400000	2630200000	2599300000	2596300000
ENSMUSP00000057375	Golph3	TRUE	51189000	44822000	44199000	81757000	45072000	47645000	52516000	63237000	51517000	66769000
ENSMUSP00000057595	Slc27a2	TRUE	9000000000	8605100000	8319900000	8669300000	8960300000	8279700000	6948800000	7461400000	7982100000	7803200000
ENSMUSP00000057607	Otol1	TRUE	392430000	490110000	393150000	635340000	500650000	416680000	604130000	580280000	614930000	410720000
ENSMUSP00000057664	Rab2a	TRUE	272690000	373460000	321580000	300760000	285320000	345340000	447240000	304470000	336720000	292480000
ENSMUSP00000058237	S100a1	TRUE	73268000	88071000	83668000	133730000	53231000	281730000	202500000	216180000	271830000	227480000
ENSMUSP00000058321	Cavin1	TRUE	230410000	292070000	334920000	461270000	237040000	308300000	325740000	246850000	331460000	275740000
ENSMUSP00000058368	Rpl18a	TRUE	742480000	470120000	704480000	580050000	710560000	282560000	301310000	490270000	241610000	413430000
ENSMUSP00000058391	Rap2c	TRUE	1321300000	1592500000	1591500000	920180000	1761900000	951480000	1141000000	572080000	1096700000	618950000
ENSMUSP00000058432	Rps21	TRUE	2303100000	2973800000	2244200000	3567500000	2336500000	1116500000	1733200000	3074000000	1705300000	1911800000
ENSMUSP00000058567	Ces2c	TRUE	472520000	306720000	564770000	417560000	416650000	199690000	253280000	244730000	274700000	335810000
ENSMUSP00000058919	Rpl37a	TRUE	837970000	386340000	763770000	1129500000	916210000	431270000	164580000	413130000	288950000	222670000
ENSMUSP00000059404	Pura	TRUE	877860000	837360000	652810000	1030700000	888860000	846430000	1048100000	820390000	901590000	871950000
ENSMUSP00000059749	Rbp1	TRUE	169520000	165170000	144180000	162350000	140480000	228490000	252600000	196660000	159710000	283060000
ENSMUSP00000060218	Idnk	TRUE	149860000	161240000	205200000	212050000	153590000	149500000	189220000	197780000	238810000	159010000
ENSMUSP00000060246	Tubb2a	TRUE	921600000	835440000	841940000	783250000	769080000	3365000000	3305200000	2919000000	3784400000	3017600000
ENSMUSP00000060457	Car5a	TRUE	29683000	25525000	33914000	29705000	32235000	30787000	21790000	26775000	26678000	29850000
ENSMUSP00000060462	Hacd2	TRUE	47256000	36053000	29001000	53006000	45115000	39449000	47239000	41609000	57622000	39084000
ENSMUSP00000060584	Cyp2c70	TRUE	851240000	796590000	626260000	587010000	520030000	246670000	211650000	182680000	256120000	221470000
ENSMUSP00000060779	Lyrm4	TRUE	256220000	352150000	351030000	327770000	227740000	153970000	251990000	179910000	178120000	228870000
ENSMUSP00000060835	Gchfr	TRUE	316300000	416120000	495920000	343260000	382740000	483860000	293240000	475000000	429150000	613050000
ENSMUSP00000060912	Gulo	TRUE	4806200000	4666600000	4529900000	2585700000	4796500000	5762300000	5930000000	7547100000	5821600000	6848700000
ENSMUSP00000060940	Rtn4ip1	TRUE	127440000	115340000	118240000	156170000	104650000	87745000	77787000	89290000	77952000	107550000
ENSMUSP00000061092	Mtap	TRUE	256180000	271830000	362650000	374930000	275230000	354760000	280830000	319650000	331160000	332710000
ENSMUSP00000061493	Eea1	TRUE	564430000	661220000	545750000	471820000	603590000	482410000	558530000	465250000	598390000	433620000
ENSMUSP00000062030	Hist1h1a	TRUE	174980000	220230000	207430000	272780000	180950000	181770000	120050000	211850000	179470000	208950000
ENSMUSP00000062214	Prodh2	TRUE	357180000	455500000	369870000	281520000	403120000	344160000	317920000	296970000	331810000	310750000
ENSMUSP00000062326	Mrps27	TRUE	95600000	91233000	64344000	72864000	129120000	92699000	76298000	60146000	52961000	70482000
ENSMUSP00000062670	Pon2	TRUE	239400000	235940000	259650000	266480000	266600000	208090000	286560000	275750000	255710000	156300000
ENSMUSP00000062841	Them4	TRUE	28401000	58100000	49789000	52018000	31720000	26021000	24244000	28845000	23097000	34184000
ENSMUSP00000063548	Abat	TRUE	6290900000	6363000000	5687600000	4815400000	6324500000	7252300000	4363500000	6686000000	5736200000	7721900000
ENSMUSP00000063734	Ezr	TRUE	24380000	34186000	27077000	77821000	55489000	16377000	21178000	27733000	21050000	30762000
ENSMUSP00000064255	Ceacam2	TRUE	14860000	28564000	22108000		21341000	14905000	17366000	19236000	25874000	24938000
ENSMUSP00000064545	Pdlim1	TRUE	995350000	1124500000	1059800000	1070900000	1028400000	983320000	953650000	963570000	1059800000	932960000
ENSMUSP00000064655	Fabp1	TRUE	127670000000	113100000000	146470000000	175110000000	124940000000	139920000000	140550000000	111400000000	135580000000	142970000000
ENSMUSP00000064699	Vapb	TRUE	1383700000	1370800000	1742200000	1423500000	1520100000	2674000000	2518900000	2715700000	2797500000	2590200000
ENSMUSP00000065113	Suclg1	TRUE	6435800000	5584100000	6402400000	5385600000	5977300000	5919900000	5951500000	6474900000	6296900000	6459800000
ENSMUSP00000065271	Mettl7a1	TRUE	784910000	735490000	748620000	583970000	772820000	740450000	546650000	783690000	707170000	773560000
ENSMUSP00000065275	Cast	TRUE	783100000	840590000	1222700000	1456700000	906370000	1089500000	1490700000	866770000	1202800000	743890000
ENSMUSP00000065337	Asna1	TRUE	87511000	92628000	118140000	172540000	134320000	105930000	152650000	105190000	89336000
ENSMUSP00000065352	Ndufa8	TRUE	2064100000	2137100000	2496500000	2331500000	2193000000	2448000000	2658200000	2496200000	2724100000	2387300000
ENSMUSP00000065585	Cyp3a25	TRUE	522800000	658370000	460880000	361450000	472970000	488660000	501890000	587670000	645080000	651000000
ENSMUSP00000065754	Msra	TRUE	5045700000	4680100000	5266800000	4996800000	4670700000	6585800000	6363300000	6382700000	6996100000	7047500000
ENSMUSP00000065796	Cyp2c67	TRUE	556350000	527150000	533870000	523840000	582120000	644150000	544220000	600080000	672970000	689740000
ENSMUSP00000065940	Hmgb2	TRUE	143060000	183870000	159770000	243280000	199440000	242490000	219510000	218890000	214400000	238150000
ENSMUSP00000065987	Ddx1	TRUE	1223700000	1298700000	1152500000	1922400000	1477600000	1132800000	1378700000	931840000	1469600000	1006200000
ENSMUSP00000066038	Eif3k	TRUE	212810000	286040000	221570000	328850000	266410000	156890000	193220000	282290000	152590000	212710000
ENSMUSP00000066068	Actn4	TRUE	6125500000	6110000000	8187900000	7496800000	6169800000	5928500000	8514900000	4496300000	7238100000	6878900000
ENSMUSP00000066092	Ech1	TRUE	3366500000	3664700000	3553900000	4235700000	3945100000	3262800000	3602800000	3417400000	4174200000	4124400000
ENSMUSP00000066181	Immt	TRUE	8200400000	8443200000	8747800000	8502700000	9023100000	9499300000	10194000000	10250000000	10305000000	9941300000
ENSMUSP00000066210	Elob	TRUE	365340000	413040000	368420000	357430000	354020000	544160000	407180000	493780000	474000000	413800000
ENSMUSP00000066238	Rap1b	TRUE	127580000	164600000	159860000	143360000	148310000	165790000	142660000	146170000	161570000	149590000
ENSMUSP00000066303	Ndufv3	TRUE	67380000	72152000	81282000		59046000	88491000	100200000	87427000	88267000	75768000
ENSMUSP00000066534	Manf	TRUE	967150000	1138400000	1179400000	1091200000	1058800000	736920000	818980000	715350000	736540000	654100000
ENSMUSP00000066621	Glrx3	TRUE	663870000	563560000	650050000	594530000	604450000	925180000	886170000	781880000	816220000	797700000
ENSMUSP00000066715	2020-03-02	TRUE	5912200000	6689700000	4895100000	3303500000	5767200000	8388800000	5547600000	8555900000	6956900000	9030000000
ENSMUSP00000066915	Amacr	TRUE	1989400000	2031700000	2460800000	2178900000	2467200000	1887900000	1978700000	1887600000	1819900000	1954700000
ENSMUSP00000067361	Naa50	TRUE	109450000	136680000	149780000	132200000	120520000	106610000	99991000	108050000	139710000	98232000
ENSMUSP00000067623	Pym1	TRUE	507570000	539850000	589550000	738930000	534720000	520270000	635410000	542600000	599690000	531650000
ENSMUSP00000067681	Sec61b	TRUE	2935900000	1780400000	1096000000	2465900000	1809400000	1255800000	2037000000	1817000000	972510000	777120000
ENSMUSP00000067685	Iqgap2	TRUE	10375000000	11271000000	8558200000	7259300000	9495600000	4711800000	9462700000	9086800000	4623600000	4620800000
ENSMUSP00000067867	Tfg	TRUE	512330000	426500000	699180000	621010000	583840000	445400000	683070000	464990000	553650000	393170000
ENSMUSP00000067912	Aarsd1	TRUE	57464000	23844000	62340000	40720000	48435000	45390000	53010000	36696000	68898000	47595000
ENSMUSP00000068086	Ldhd	TRUE	2791500000	3374500000	2290900000	2105800000	2950600000	2087200000	1900800000	2792000000	2591000000	2495000000
ENSMUSP00000068174	Impa1	TRUE	172180000	187050000	207880000	171940000	162330000	174320000	202800000	175700000	181620000	160520000
ENSMUSP00000068267	Strap	TRUE	322040000	326620000	318180000	261310000	293840000	317320000	311360000	341330000	306530000	330540000
ENSMUSP00000068282	Ugt2b5	TRUE	14262000000	11705000000	13432000000	12171000000	11397000000	4646700000	6375600000	5499500000	6351500000	5046100000
ENSMUSP00000068487	Tgoln1	TRUE	20391000	35426000	27163000		18554000	26267000	41314000	26161000	37073000	22553000
ENSMUSP00000068568	Retsat	TRUE	1902400000	1770800000	1630900000	1281500000	2397700000	1097400000	904880000	1170500000	1339800000	1693800000
ENSMUSP00000068610	Emc7	TRUE	238300000	189340000	208260000	207020000	170520000	178170000	193790000	211260000	189840000	214830000
ENSMUSP00000068895	Capn2	TRUE	237230000	194470000	189280000	159500000	199870000	284390000	331390000	270440000	246180000	167160000
ENSMUSP00000068971	Serpinc1	TRUE	2646200000	3159300000	2619800000	2110300000	2162800000	2947700000	3834300000	2541900000	3089000000	2720400000
ENSMUSP00000069209	Ephx2	TRUE	23858000000	21291000000	25738000000	22760000000	26983000000	22438000000	19870000000	21854000000	21637000000	24459000000
ENSMUSP00000069418	C4b	TRUE	143060000	233430000	203950000	227870000	198070000	270860000	274450000	248160000	219720000	179490000
ENSMUSP00000069432	Gcn1l1	TRUE	189860000	188580000	165720000	162210000	173070000	147660000	203170000	187270000	202530000	215870000
ENSMUSP00000069549	Rock1	TRUE	24669000	25509000	22736000		27476000	29976000	24447000	24501000	34709000	25406000
ENSMUSP00000070002	Set	TRUE	2291600000	2249300000	2215600000	2090500000	2313900000	1495600000	1688300000	1279100000	1529800000	1154800000
ENSMUSP00000070149	Chchd3	TRUE	2042100000	2192400000	2072300000	2488800000	2418600000	2002300000	2379700000	2459900000	2383900000	2108100000
ENSMUSP00000070314	Cmbl	TRUE	2530200000	2312100000	2579300000	2400800000	2776900000	3349100000	2874900000	3450500000	3295700000	2951600000
ENSMUSP00000070334	Eif2b3	TRUE	43513000	46270000	54102000	54413000	62864000	46564000	51255000	52061000	58808000	43689000
ENSMUSP00000070564	Nnt	TRUE	4280100	9874900	10472000	3989300	4391300	7351400000	7819100000	8321700000	7351200000	7927500000
ENSMUSP00000070588	Rab13	TRUE	16050000	21220000	40346000	33361000	29511000	27141000	21429000	22341000		24305000
ENSMUSP00000070714	Ap2b1	TRUE	1525700000	449660000	364010000	243920000	1397800000	1397200000	376610000	1353800000	1400000000	353340000
ENSMUSP00000070759	Sugct	TRUE	259460000	259500000	278480000	237260000	323850000	382500000	356130000	450620000	394450000	444540000
ENSMUSP00000070871	Pgm3	TRUE	90001000	77217000	95354000	34359000	65504000	100360000	161610000	157780000	110070000	116030000
ENSMUSP00000070993	Ywhae	TRUE	5898900000	6100400000	5870500000	6820500000	6025800000	6503700000	7056700000	6358800000	6493700000	6320500000
ENSMUSP00000071054	Psmc3	TRUE	1831000000	2003700000	1960400000	2427100000	1763600000	2263700000	2459200000	2005900000	2156100000	2341500000
ENSMUSP00000071078	Cope	TRUE	392260000	499670000	280380000	483480000	450640000	487640000	516880000	480170000	467420000	299310000
ENSMUSP00000071214	Eif2s1	TRUE	663490000	656720000	671910000	640890000	522410000	520450000	689160000	531520000	501480000	644980000
ENSMUSP00000071231	Pygl	TRUE	17857000000	14413000000	17873000000	12819000000	17097000000	42756000000	25729000000	39103000000	44349000000	45781000000
ENSMUSP00000071292	Bckdha	TRUE	668250000	617070000	835510000	717930000	688430000	795430000	700400000	738620000	862560000	973640000
ENSMUSP00000071426	Fam136a	TRUE	231270000	238550000	183410000	340880000	173470000	259790000	188850000	160790000	323910000	262150000
ENSMUSP00000071573	Rdh16	TRUE	770720000	834970000	785160000	752150000	656470000	1075100000	757010000	1034800000	791780000	1096900000
ENSMUSP00000071616	Rpl7	TRUE	7248200000	7210900000	9226300000	7860300000	7744700000	4143800000	4346000000	5609600000	3962100000	6878000000
ENSMUSP00000071756	Hpcal1	TRUE	38660000	45677000	26836000	58353000	45133000	91179000	86410000	57120000	64218000	75210000
ENSMUSP00000071864	Ero1lb	TRUE	57158000	45366000	72083000	46705000	55129000	48192000	38629000	43803000		64952000
ENSMUSP00000072087	Tmod3	TRUE	389100000	418600000	463580000	704810000	452510000	422920000	463040000	402490000	462800000	349090000
ENSMUSP00000072101	Cdv3	TRUE	846940000	1010100000	980020000	1175100000	728780000	612950000	1269400000	729290000	797500000	558930000
ENSMUSP00000072236	Ugt3a2	TRUE	1543900000	1578400000	2740600000	1494800000	1714300000	1710000000	1532700000	1500800000	1621300000	2878300000
ENSMUSP00000072264	Cyp2b10	TRUE	3728600000	3550500000	3219700000	2450500000	3486100000	2426700000	1810000000	2803700000	2832500000	2822200000
ENSMUSP00000072386	Srp19	TRUE	146430000	159140000	174070000	196320000	160550000	171400000	140630000	153460000	183890000	160010000
ENSMUSP00000072483	Acadm	TRUE	16566000000	16107000000	14517000000	16003000000	15734000000	14169000000	18956000000	18364000000	18963000000	19385000000
ENSMUSP00000072510	Nap1l4	TRUE	174290000	214270000	206030000	360960000	209310000	309820000	320210000	205350000	344720000	255200000
ENSMUSP00000072555	Cyp2d10	TRUE	2236200000	1635700000	1558400000	1204800000	2054900000	1775600000	1210800000	1618000000	1203400000	1663600000
ENSMUSP00000072717	Acox1	TRUE	11030000000	12300000000	16063000000	16822000000	16899000000	28518000000	18060000000	34954000000	34149000000	22133000000
ENSMUSP00000072803	Ugt1a1	TRUE	14806000000	12982000000	15269000000	12604000000	12975000000	9244400000	10050000000	11718000000	10312000000	9506500000
ENSMUSP00000073034	Ewsr1	TRUE	208000000	210850000	223850000	428450000	275890000	157430000	159390000	170260000	184590000	177450000
ENSMUSP00000073061	Pgrmc1	TRUE	3819500000	4382000000	5415500000	5860000000	4547000000	6299300000	5892600000	7020800000	7615100000	7153000000
ENSMUSP00000073102	Afmid	TRUE	148340000	129550000	111620000	131870000	133280000	125620000	100550000	86432000	114940000	114240000
ENSMUSP00000073371	Lima1	TRUE	944540000	1152700000	1050900000	1316700000	1073600000	1056800000	1033800000	937160000	1005000000	836930000
ENSMUSP00000073444	Ugt1a9	TRUE	525090000	773000000	903760000	479770000	510450000	1083700000	988530000	1291800000	1700500000	810150000
ENSMUSP00000073459	Akr7a5	TRUE	1228200000	1293100000	1135100000	1031600000	1446500000	1229900000	1294700000	1512000000	1167900000	1009300000
ENSMUSP00000073764	Aldh3a2	TRUE	9357000000	8249500000	11243000000	9294300000	9892400000	18552000000	21720000000	22114000000	21039000000	21567000000
ENSMUSP00000073962	Rnpep	TRUE	92931000	81748000	95828000	93469000	118590000	74098000	88026000	83571000	90059000	88605000
ENSMUSP00000074160	Snrnp70	TRUE	353150000	324060000	454180000	487570000	358980000	242820000	271740000	308010000	308270000	304400000
ENSMUSP00000074195	Acyp2	TRUE	5511000	2660900	15915000	3273700	10043000	19626000	59937000	24948000	10349000	6332300
ENSMUSP00000074238	Hnrnpab	TRUE	2230200000	2088100000	1971900000	2768200000	2114500000	1576900000	2277400000	2115200000	2001600000	2061200000
ENSMUSP00000074436	Hp	TRUE	608260000	1201300000	628300000	756330000	636480000	2623000000	3326100000	2322100000	1446600000	1429100000
ENSMUSP00000074724	Hspe1	TRUE	25504000000	26236000000	30146000000	30087000000	29806000000	19695000000	17456000000	17889000000	18895000000	20101000000
ENSMUSP00000074783	Ttr	TRUE	4131500000	3793100000	4432000000	4163500000	4876500000	6598100000	9300600000	6477800000	7952600000	5858100000
ENSMUSP00000074872	Stard5	TRUE	268130000	335310000	308170000	237350000	257370000	437810000	294330000	431420000	379010000	332670000
ENSMUSP00000074990	Cyp2a12	TRUE	4712600000	4471100000	5286300000	4921100000	4336100000	6793000000	5802200000	6043300000	6031200000	5996800000
ENSMUSP00000075067	Npm1	TRUE	3028800000	3441400000	3100800000	4041400000	2838200000	1985600000	2402000000	2141800000	2382400000	1591500000
ENSMUSP00000075150	Cox6b1	TRUE	1718700000	1765100000	1907300000	1889400000	1632500000	2246300000	2368600000	2740700000	2560700000	2599000000
ENSMUSP00000075289	Pex19	TRUE	279900000	329740000	294950000	465250000	491590000	1144300000	496340000	960790000	1204500000	468000000
ENSMUSP00000075690	Serpinb1a	TRUE	481720000	443450000	572600000	534230000	819620000	1255400000	1303900000	1437800000	2280300000	3614900000
ENSMUSP00000075709	Sf3b4	TRUE	44671000	53752000	98332000	88112000	60011000	62087000	37884000	52052000	53596000	66454000
ENSMUSP00000075782	Ubqln1	TRUE	226780000	266510000	269860000	292450000	272840000	284370000	367110000	244890000	296480000	356200000
ENSMUSP00000075953	Ndufa3	TRUE	524290000	703900000	941510000	1217100000	433860000	1580300000	1383800000	1150700000	1411100000	1131700000
ENSMUSP00000076090	Iah1	TRUE	537650000	582920000	390060000	574690000	399740000	400610000	417670000	659460000	383880000	729290000
ENSMUSP00000076333	Rnf185	TRUE	72338000	52236000	91819000	65330000	77466000	70068000	105740000	90983000	92654000	54019000
ENSMUSP00000076433	Ethe1	TRUE	752960000	730070000	610110000	461550000	667650000	694780000	427170000	572100000	623380000	497180000
ENSMUSP00000076503	Gfm1	TRUE	819170000	710840000	871250000	631580000	722380000	689470000	749200000	651350000	870150000	775360000
ENSMUSP00000076521	Pdia4	TRUE	10890000000	9979800000	9796600000	11037000000	11233000000	8599200000	11143000000	9350700000	9446800000	8435900000
ENSMUSP00000076673	Slirp	TRUE	621950000	265510000	333690000	413600000	411730000	315740000	444180000	408580000	652400000	608610000
ENSMUSP00000076801	Fus	TRUE	609580000	653450000	746860000	978410000	764300000	671340000	658390000	663090000	644060000	634740000
ENSMUSP00000076875	Eif2b4	TRUE	136000000	135890000	175270000	136800000	130880000	162280000	191460000	176770000	159410000	125900000
ENSMUSP00000076933	Arpc5	TRUE	554010000	558130000	510790000	607630000	657080000	503630000	505590000	381690000	465370000	456680000
ENSMUSP00000077132	Itga1	TRUE	73829000	67286000	107880000	128750000	100330000	70246000	74520000	62908000	84789000	62189000
ENSMUSP00000077262	Cfl2	TRUE	1352000000	1454200000	1248600000	1545100000	1203200000	1836800000	1407700000	1311300000	1520400000	1469000000
ENSMUSP00000077482	U2surp	TRUE	85092000	84104000	62928000	114310000	94304000	66841000	74441000	62535000	83692000	101050000
ENSMUSP00000077594	Rtn1	TRUE	276620000	233810000	272950000	268200000	399790000	397840000	263870000	368280000	224290000	350870000
ENSMUSP00000077612	C1qbp	TRUE	2516400000	2590600000	3444600000	4152300000	2999300000	2330700000	1996400000	2421900000	2145800000	2388600000
ENSMUSP00000077744	Uqcrh	TRUE	75955000	187130000	124540000	73528000	218680000	588220000	187060000	536230000	196410000	400750000
ENSMUSP00000077794	Pabpc4	TRUE	204450000	208240000	302510000	317090000	257730000	241910000	196560000	189740000	254260000	192640000
ENSMUSP00000078005	Lpp	TRUE	285100000	332050000	918310000	278960000	404440000	635100000	1397700000	1359400000	652930000	630620000
ENSMUSP00000078436	Aadat	TRUE	2845000000	2420400000	2443400000	2262100000	2629200000	1443700000	1181500000	1379100000	1151100000	1349600000
ENSMUSP00000078589	Ybx1	TRUE	1444300000	1284000000	1490700000	1604000000	1414800000	1350000000	1423800000	1401900000	1132300000	1352800000
ENSMUSP00000078630	Gss	TRUE	484410000	549950000	444150000	550500000	555530000	626200000	879640000	608350000	615810000	342880000
ENSMUSP00000078746	Stk24	TRUE	51634000	43293000	40917000	39316000	55823000	47500000	51858000	44630000	40316000	48431000
ENSMUSP00000078920	Arfgap2	TRUE	185520000	263510000	235670000	258260000	263920000	183250000	229960000	234850000	252440000	263050000
ENSMUSP00000079065	Cyp2c50	TRUE	8077500000	7819700000	6256100000	4321000000	6731000000	1790500000	1972800000	2514200000	2540000000	3919300000
ENSMUSP00000079232	Akr1c20	TRUE	248010000	215570000	208050000	194720000	176160000	347340000	321770000	311950000	352480000	369900000
ENSMUSP00000079340	Rpl36	TRUE	557100000	447280000	582680000	796070000	585630000	192260000	199690000	443020000	151510000	569200000
ENSMUSP00000079356	Hist1h1b	TRUE	615850000	759180000	766490000	837330000	741920000	818310000	498880000	801190000	888350000	955020000
ENSMUSP00000079379	Abce1	TRUE	614210000	560870000	517180000	346950000	329160000	319020000	678610000	399190000	461300000	432860000
ENSMUSP00000079380	Rac1	TRUE	126820000	124720000	86537000	107110000	84367000	123900000	84661000	132160000	95362000	100100000
ENSMUSP00000079628	Rps17	TRUE	6641900000	5969500000	7081900000	7876700000	6399200000	5150200000	5281900000	5789300000	5150600000	4968600000
ENSMUSP00000079722	Thrap3	TRUE	559840000	571620000	633600000	871780000	638080000	521030000	533760000	502290000	597250000	426440000
ENSMUSP00000079882	Fcgr2b	TRUE	38897000	71693000	46270000	36767000	66904000	28006000	49329000	44741000	47330000	33163000
ENSMUSP00000079888	Impdh2	TRUE	201700000	196980000	196040000	214800000	191790000	127200000	169550000	149280000	168550000	135120000
ENSMUSP00000079946	Nasp	TRUE	20034000	25519000	23635000	26120000	23335000	15708000	19702000	16025000	17454000	17578000
ENSMUSP00000080058	Apeh	TRUE	320230000	501580000	727710000	636580000	600580000	698040000	647720000	497390000	648050000	419730000
ENSMUSP00000080081	Fxn	TRUE	180650000	165910000	230250000	180530000	207500000	165240000	183650000	185740000	161670000	218420000
ENSMUSP00000080266	Tcea1	TRUE	112930000		110770000	145220000	99847000	108500000	116030000	102800000		124020000
ENSMUSP00000080302	Pgk1	TRUE	31397000000	29290000000	30928000000	30994000000	31794000000	41512000000	38599000000	37608000000	41471000000	42842000000
ENSMUSP00000080354	Rpl3	TRUE	9117900000	8325200000	10176000000	10326000000	9810400000	6629200000	6964800000	7957900000	6606300000	6625900000
ENSMUSP00000080414	Hoga1	TRUE	902820000	967870000	1006600000	579530000	1018100000	704750000	704900000	882460000	871190000	911960000
ENSMUSP00000080601	Dtx3l	TRUE	156220000	221200000	274850000	180740000	135150000	162070000	184810000	167270000	123280000	134400000
ENSMUSP00000080614	Timm50	TRUE	420430000	294950000	514550000	574670000	418310000	411970000	419310000	475860000	345800000	476310000
ENSMUSP00000080743	Ptcd3	TRUE	38370000	55534000	51277000	62127000	57241000	52175000	52317000	50360000	50995000	53570000
ENSMUSP00000080854	Rpl5	TRUE	8234500000	8821900000	9445800000	9902900000	8936800000	7025100000	7657100000	7723500000	7928700000	7638600000
ENSMUSP00000080991	mt-Nd1	TRUE	27675000	37228000	49102000	33477000	62033000	30602000	21578000	43208000	50035000	69262000
ENSMUSP00000080992	mt-Nd2	TRUE	20252000	22319000	15963000	14836000		26991000	15766000	22079000	30417000	14117000
ENSMUSP00000080995	mt-Atp8	TRUE	206160000	221340000	225000000	164790000	263400000	345400000	276930000	284560000	333320000	187740000
ENSMUSP00000081001	mt-Nd5	TRUE	113730000	84345000	59544000	53378000	73500000	93714000	98305000	100410000	78333000	150500000
ENSMUSP00000081009	Sephs2	TRUE	3268800000	3413000000	3745300000	3497300000	3622700000	2189700000	2538800000	2127600000	2979500000	1361900000
ENSMUSP00000081020	Selenoo	TRUE	408970000	129940000	214230000	178700000	309820000	111390000	185340000	223690000	235750000	323330000
ENSMUSP00000081134	H6pd	TRUE	1126900000	1294600000	1203700000	1044300000	1305600000	948200000	1070200000	1010200000	1023300000	956910000
ENSMUSP00000081141	Pgd	TRUE	875470000	987040000	593870000	537440000	772630000	4550400000	3937600000	4181500000	3858700000	3496600000
ENSMUSP00000081285	Txlna	TRUE	39202000	52376000	40405000	58762000	57085000	35666000	51472000	51165000	45399000	47057000
ENSMUSP00000081370	Cyp4a12a	TRUE	868870000	404100000	602600000	597500000	506490000	366920000	200490000	281540000	765780000	552230000
ENSMUSP00000081541	Abraxas2	TRUE		40474000	38692000	48402000	33366000	39079000	47146000	58495000	37933000	44444000
ENSMUSP00000081544	Oat	TRUE	5678400000	7149200000	8453600000	4769300000	6656600000	7410100000	4953700000	9810200000	6368600000	14450000000
ENSMUSP00000081572	Prpf4	TRUE	49549000	69688000	81997000	57309000	50914000	33838000	48339000	37667000	41814000
ENSMUSP00000081575	Fkbp15	TRUE	84055000	106860000	118120000	151630000	120880000	112930000	97221000	127180000	159620000	87430000
ENSMUSP00000081782	Ipo7	TRUE	41247000	38522000	46395000	44907000	47367000	49119000	68889000	48305000	50502000	56638000
ENSMUSP00000081912	Numa1	TRUE	140820000	94216000	116450000	133580000	102030000	65236000	85358000	112250000	86730000	51661000
ENSMUSP00000081913	Gpd1l	TRUE	227120000	197080000	250180000	294500000	251760000	258210000	271120000	245090000	362060000	241690000
ENSMUSP00000081943	Crip2	TRUE	2609000000	2977600000	2658800000	2117200000	2576900000	2606300000	2431100000	2163700000	1943700000	2026600000
ENSMUSP00000082090	Ccdc90b	TRUE	46566000	5876300	26357000	52345000		43121000	42728000	60363000	35214000	51763000
ENSMUSP00000082132	Serpina1a	TRUE	2273900000	2002100000	2043000000	2267500000	1939300000	876440000	1096900000	762250000	840160000	563110000
ENSMUSP00000082288	Aldh6a1	TRUE	31634000000	32080000000	28412000000	25185000000	31462000000	27343000000	21550000000	30386000000	31026000000	29962000000
ENSMUSP00000082352	Rdh11	TRUE	148330000	149800000	222110000	170830000	169770000	366560000	302950000	314400000	297500000	339710000
ENSMUSP00000082374	Htatip2	TRUE	252070000	208100000	250590000	184730000	226530000	359520000	371460000	293900000	406760000	371440000
ENSMUSP00000082652	Anp32a	TRUE	2960800000	2929500000	3101300000	3459700000	3208100000	2125500000	2384800000	2422500000	1286400000	2347500000
ENSMUSP00000082822	Arpc1b	TRUE	817690000	1239400000	1413600000	631340000	560310000	401720000	758360000	327650000	289310000	276860000
ENSMUSP00000083705	Rplp0	TRUE	5261500000	4947100000	5418500000	4829100000	5307400000	4205500000	4159200000	4074300000	4076400000	3555400000
ENSMUSP00000083835	Pitpnb	TRUE	200600000	242300000	250200000	242280000	253490000	236980000	318750000	266410000	299030000	253100000
ENSMUSP00000083928	Man2a1	TRUE	398040000	417600000	319710000	317420000	366830000	313010000	288920000	355290000	289490000	291420000
ENSMUSP00000084387	Eif1ax	TRUE	422500000	515430000	308670000	419210000	449870000	227820000	466370000	462260000	550470000	370200000
ENSMUSP00000084572	Vars	TRUE	968180000	1016500000	2402200000	719510000	918960000	798390000	972400000	2014900000	979680000	798050000
ENSMUSP00000084582	Pgm2	TRUE	87577000	117890000	117280000	145390000	160980000	137000000	165750000	115230000	113510000	98839000
ENSMUSP00000084586	Hspa1a	TRUE	772610000	870790000	707240000	776400000	823540000	404790000	444400000	323680000	436240000	371820000
ENSMUSP00000084864	Hnrnpm	TRUE	1347200000	1342600000	1275000000	1609600000	1692800000	788040000	748320000	926580000	846710000	720920000
ENSMUSP00000084882	Gda	TRUE	346810000	307940000	220450000	335650000	327990000	415240000	481850000	403210000	454200000	1345600000
ENSMUSP00000085494	Rtn3	TRUE	364930000	341350000	364690000	323820000	347700000	281910000	349640000	368150000	356290000	359610000
ENSMUSP00000085523	Ndufa9	TRUE	1091100000	1113800000	1280500000	1210800000	1151000000	1574100000	1487100000	1499000000	1576500000	1456100000
ENSMUSP00000086027	Htatsf1	TRUE	97813000	125120000	236420000	142230000	97891000	118610000	158130000	119110000	137540000	141720000
ENSMUSP00000086165	Sri	TRUE	78212000	119190000	132350000	74211000	105150000	81344000	77740000	77339000	62475000	83676000
ENSMUSP00000086530	Cyp2d9	TRUE	2452600000	1932800000	1743000000	1844800000	2526000000	440490000	513760000	538770000	660780000	633800000
ENSMUSP00000086626	Uba1	TRUE	3381600000	3303900000	3558900000	3074400000	3591900000	3333100000	3536600000	2930900000	3496900000	3380600000
ENSMUSP00000086795	Lgals1	TRUE	665100000	602780000	861210000	765610000	787170000	5059200000	4960200000	4810000000	3933400000	4030400000
ENSMUSP00000086988	Ddrgk1	TRUE	131560000	147090000	172840000	186520000	134830000	162670000	176360000	161050000	199650000	153500000
ENSMUSP00000087346	Kng1	TRUE	44492000	46815000	52428000	48864000	55852000	31195000	64778000	49209000	49905000	50371000
ENSMUSP00000087372	Mfap1a	TRUE	84249000	86077000	93064000	137860000	99117000	110710000	86559000	101840000	95791000	96342000
ENSMUSP00000087405	Gch1	TRUE	322520000	311360000	332900000	281740000	309640000	193780000	227620000	190710000	159910000	127540000
ENSMUSP00000087457	Itgb1	TRUE	515750000	609050000	498310000	545230000	549930000	390340000	462910000	483220000	398390000	372460000
ENSMUSP00000087477	Ap2m1	TRUE	315320000	810310000	765870000	471170000	795660000	606300000	323840000	317080000	274680000	255180000
ENSMUSP00000088041	Sars	TRUE	804890000	962280000	1151800000	970260000	832020000	711910000	883670000	626160000	633870000	680400000
ENSMUSP00000088057	Psma5	TRUE	1842800000	1852500000	2060200000	1854100000	1940600000	1877600000	1810400000	1777100000	1906400000	1883700000
ENSMUSP00000088174	Rap1a	TRUE	1307800000	1264500000	1199600000	1123700000	1250300000	1205100000	1193000000	1225000000	1031500000	1138400000
ENSMUSP00000088217	Ampd1	TRUE	26608000	23914000	25795000	9391900	23180000	11579000	8806600	10779000	10126000	8245700
ENSMUSP00000088263	Acp6	TRUE	384630000	333710000	381930000	340160000	409270000	335410000	303820000	395360000	344440000	209420000
ENSMUSP00000088320	Scrn3	TRUE	406330000	397910000	366560000	349700000	379930000	393270000	432480000	475040000	493670000	346060000
ENSMUSP00000088349	Selenbp1	TRUE	1627900000	1446100000	1546800000	1728600000	2173500000	2047200000	2038800000	2076500000	2298800000	2417400000
ENSMUSP00000088358	Selenbp2	TRUE	47095000000	32352000000	41395000000	38105000000	43174000000	13244000000	12304000000	14419000000	11238000000	14593000000
ENSMUSP00000088424	Ubap2l	TRUE	142750000	121050000	159410000	174920000	142020000	126040000	131970000	122680000	117960000	114460000
ENSMUSP00000088729	Ddx3y	TRUE	69986000	86219000	108340000	136900000	79802000	76579000	87998000	102600000	76103000	91774000
ENSMUSP00000088736	Eif2s3y	TRUE	391110000	377360000	520920000	227210000	454810000	345760000	299790000	360510000	327670000	294240000
ENSMUSP00000088964	Arsb	TRUE	245490000	214970000	336710000	182040000	343020000	54211000	78662000	78555000	81688000	72512000
ENSMUSP00000089198	Cltb	TRUE	1166000000	1186500000	1048700000	1296400000	1035800000	1145600000	1417400000	1188000000	1268400000	1227200000
ENSMUSP00000089459	Akr1e1	TRUE	514310000	385890000	198970000	415120000	443120000	872490000	605810000	801810000	779550000	571650000
ENSMUSP00000089680	Naca	TRUE	1907300000	1980600000	2527200000	2775900000	2336900000	1917100000	1750500000	1587400000	1734100000	2175800000
ENSMUSP00000089691	Rdh16f2	TRUE	37842000	67477000	18005000	18484000	17624000	47881000		34277000	12236000	16777000
ENSMUSP00000089864	Tmpo	TRUE	361750000	793890000	720700000	531480000	500510000	417090000	741350000	271930000	346030000	310710000
ENSMUSP00000090245	Marcks	TRUE	270410000	266990000	328540000	299160000	341660000	390810000	495650000	408840000	455930000	318170000
ENSMUSP00000090304	Lama2	TRUE	35019000	15990000	14083000	43562000	49771000	15220000	19691000	23266000	15764000	41129000
ENSMUSP00000090564	Fbp1	TRUE	34279000000	39100000000	37772000000	31277000000	37074000000	77614000000	61490000000	59987000000	49978000000	72847000000
ENSMUSP00000090593	Cluh	TRUE	1325900000	1329800000	1365600000	736480000	820750000	1582300000	1052900000	677350000	1105400000	721060000
ENSMUSP00000090607	Gm4952	TRUE	7414700000	7681600000	7314500000	6222800000	8036700000	3302700000	2955000000	3214400000	3254600000	4254800000
ENSMUSP00000090633	Ahnak	TRUE	717470000	815600000	745010000	464140000	943130000	860870000	1036500000	986480000	1011200000	818440000
ENSMUSP00000090672	Myh7b	TRUE	112850000	47387000	119930000	209360000	125450000	130590000	200180000	44154000	48879000	204780000
ENSMUSP00000090673	Sco1	TRUE	81159000	83393000	85941000	110350000	92240000	65757000	96249000	86666000	90236000	78978000
ENSMUSP00000090761	Zc3h18	TRUE	14977000	18187000	14307000	22928000	28869000	19606000	16332000	13364000	23725000	13498000
ENSMUSP00000090897	Hba-a1	TRUE	336750000000	406010000000	299850000000	366750000000	301880000000	206080000000	332360000000	250540000000	280390000000	197110000000
ENSMUSP00000090909	Ces3b	TRUE	3423400000	2835300000	3795900000	3302700000	2838900000	375720000	550430000	561450000	553970000	771730000
ENSMUSP00000090910	Ces3a	TRUE	15021000000	13156000000	14223000000	15410000000	16730000000	2627600000	5988900000	3571600000	4145600000	5822900000
ENSMUSP00000091768	Mesd	TRUE	148200000	170150000	178730000	182040000	217410000	147850000	159870000	151720000	159900000	171630000
ENSMUSP00000091799	Cldn3	TRUE	157710000	113650000	115410000	99752000	136930000	91504000	79919000	98008000	102120000	80334000
ENSMUSP00000091840	Snu13	TRUE	390060000	365630000	320990000	436230000	337500000	195200000	190840000	228330000	170490000	213700000
ENSMUSP00000091921	Hsp90aa1	TRUE	10245000000	8526500000	11438000000	9165500000	10778000000	3843300000	6923000000	3678100000	6100400000	3547200000
ENSMUSP00000092050	Odr4	TRUE		51397000	42208000	48481000	46377000	34570000	88825000	89500000		78529000
ENSMUSP00000092157	Sec31a	TRUE	2393300000	2510500000	2482400000	2191400000	2456500000	2136200000	2457900000	2619400000	2359200000	2333500000
ENSMUSP00000092233	Ugt2b36	TRUE	8335900000	6284100000	8117000000	6727100000	7123200000	4654600000	5127600000	4713600000	5719400000	5457100000
ENSMUSP00000092242	Dnajc8	TRUE	96575000	108950000	110100000	108560000	130730000	77229000	76831000	64300000	86488000	79923000
ENSMUSP00000092283	Rmdn3	TRUE	509300000	587490000	541450000	480380000	549750000	891110000	930190000	829680000	945390000	961800000
ENSMUSP00000092486	Cyp4a10	TRUE	455240000	585380000	785120000	765250000	906400000	461740000	314480000	363990000	392800000	700790000
ENSMUSP00000092697	Sptan1	TRUE	7583300000	8429600000	6906600000	6515700000	7141600000	6953700000	8959600000	6856100000	7427400000	8964000000
ENSMUSP00000092769	Dhtkd1	TRUE	515800000	591360000	429700000	418280000	526660000	757260000	736470000	804330000	812350000	763460000
ENSMUSP00000092849	Safb	TRUE	235470000	257820000	219730000	305420000	181780000	161000000	176620000	122200000	162130000	178420000
ENSMUSP00000092966	Cyp4v3	TRUE	424410000	365140000	374350000	263960000	326530000	195760000	175230000	196770000	222120000	217330000
ENSMUSP00000093955	Eef1g	TRUE	2660600000	2930100000	3431900000	3220300000	2972500000	2401400000	2712300000	2574800000	2561700000	2426600000
ENSMUSP00000093965	Ganab	TRUE	2289900000	2217100000	2443900000	1855600000	2567600000	1786200000	1877900000	1993400000	1843400000	1790600000
ENSMUSP00000093974	Ubxn1	TRUE	403430000	315200000	419820000	460760000	395820000	328080000	492340000	369370000	425290000	346460000
ENSMUSP00000094515	Hnrnpul2	TRUE	404520000	468580000	470460000	556690000	754020000	406480000	459870000	394500000	483110000	349050000
ENSMUSP00000094870	Irgm1	TRUE	133610000	47064000	137450000	130920000	151590000	164720000	118880000	101750000	131370000	268210000
ENSMUSP00000095067	Kmo	TRUE	3199600000	3179900000	2736500000	2349400000	3104800000	2380100000	1776600000	2466900000	2240500000	2676000000
ENSMUSP00000095072	Atp1a2	TRUE	1598200000	1023700000	828160000	551510000	1054800000	839670000	679920000	1357500000	915360000	915740000
ENSMUSP00000095166	Hmbs	TRUE	101300000	90078000	111320000	96068000	118600000	110840000	114190000	93119000	133790000	114400000
ENSMUSP00000095169	Csrp1	TRUE	171170000	166790000	198050000	200970000	181770000	201800000	309440000	211260000	223080000	170130000
ENSMUSP00000095197	Lars	TRUE	349540000	451100000	429110000	255760000	640740000	492340000	859320000	841020000	589500000	389280000
ENSMUSP00000095254	Lrrfip1	TRUE	178950000	254230000	234030000	182460000	202360000	232760000	279900000	256350000	211630000	274580000
ENSMUSP00000095263	Ugt1a5	TRUE	134340000	135210000	168190000	168950000	95736000	827410000	669930000	753390000	689860000	997910000
ENSMUSP00000095304	Pecr	TRUE	1398400000	1341900000	1634900000	1390700000	1648100000	1591700000	1231500000	1545300000	1476500000	1746500000
ENSMUSP00000095655	Mup10	TRUE	3437600000	3678200000	5450700000	5537300000	2825200000	163540000	212650000	142500000	202190000	264020000
ENSMUSP00000095656	Tufm	TRUE	4876500000	5190900000	5642000000	4963800000	5276900000	5561300000	5575200000	5131200000	6216200000	5700200000
ENSMUSP00000095794	Hbb-bt	TRUE	321120000000	324220000000	256790000000	278250000000	269140000000	189080000000	311900000000	247930000000	273240000000	181860000000
ENSMUSP00000095852	Rab6a	TRUE	128380000	112060000	202370000	137700000	174320000	156590000	195270000	164110000	174840000	154830000
ENSMUSP00000095944	Lrrfip2	TRUE	61531000	80635000	79017000	125280000		58626000	117450000	91877000	68754000	71806000
ENSMUSP00000095970	Mlycd	TRUE	515490000	525070000	248220000	134320000	343290000	427500000	271650000	273140000	194280000	266000000
ENSMUSP00000096445	Epn1	TRUE	366850000	415510000	531280000	421550000	360930000	336430000	298120000	301920000	424310000	349800000
ENSMUSP00000096677	Arfgef2	TRUE	22601000	33928000		31617000	23239000	32922000	31200000	27631000	42070000	35795000
ENSMUSP00000096932	Ube2n	TRUE	650250000	834060000	893930000	811790000	837400000	876800000	824300000	773560000	885200000	955430000
ENSMUSP00000097078	Ddx46	TRUE	93062000	89323000	94034000	88633000	89167000	73447000	83953000	70267000	70480000	76315000
ENSMUSP00000097444	Prep	TRUE	190540000	184140000	131690000	174490000	167260000	135280000	185620000	147380000	158400000	113260000
ENSMUSP00000097520	Ccdc58	TRUE	1067600000	991330000	1034400000	1420400000	1169200000	668710000	727390000	695810000	754100000	821060000
ENSMUSP00000097561	Ttn	TRUE	1522800000	329150000	785290000	673950000	286140000	165900000	183680000	1065700000	1201700000	467170000
ENSMUSP00000097747	Hspa5	TRUE	46571000000	47170000000	54846000000	60167000000	49086000000	29154000000	38494000000	30545000000	34045000000	27641000000
ENSMUSP00000097754	Krt76	TRUE	490380000	621470000	487310000	373540000	469500000	520540000	340400000	559610000	180600000	181640000
ENSMUSP00000098000	Urad	TRUE	111720000	80873000	84485000	59196000	150640000	34606000	53249000		50746000	70566000
ENSMUSP00000098041	Kif13b	TRUE	372760000	389440000	393360000	305260000	392220000	319150000	329410000	293040000	380930000	405880000
ENSMUSP00000098053	Eif3d	TRUE	634050000	789050000	910120000	778900000	776980000	571980000	789470000	809870000	705780000	591890000
ENSMUSP00000098076	Eif3b	TRUE	646480000	616260000	877970000	707000000	951430000	375480000	385160000	526830000	414930000	243310000
ENSMUSP00000098295	Psmd9	TRUE	387220000	452580000	440110000	474440000	452280000	388880000	361490000	420840000	274410000	387600000
ENSMUSP00000098347	Flot2	TRUE	46641000	90921000	51592000	80589000	50592000	43094000	41043000	54979000		42046000
ENSMUSP00000098353	Nadk2	TRUE	820980000	912260000	967300000	853020000	786860000	649710000	648990000	620470000	815520000	579220000
ENSMUSP00000098365	Nufip2	TRUE	38387000	42485000	34197000	35203000	30872000	42100000	36814000	40197000	46718000	32514000
ENSMUSP00000098648	Srp72	TRUE	1511200000	1079400000	1572200000	1016500000	1601100000	1105100000	1233300000	1536400000	1190400000	1571900000
ENSMUSP00000098859	Immt	TRUE	413420000	352760000	327300000	367090000	326880000	502260000	451600000	419700000	469950000	545110000
ENSMUSP00000098901	Mat2b	TRUE	146280000	158820000	148960000	152800000	159470000	222500000	187540000	171940000	162030000	181320000
ENSMUSP00000098918	Nt5c3	TRUE	99024000	84287000	74998000	79556000	68187000	54736000	101400000	71218000	146050000	58312000
ENSMUSP00000099090	Ogdh	TRUE	2678200000	2528900000	2121100000	1708800000	2559100000	2834500000	2350100000	2701200000	2556900000	2353200000
ENSMUSP00000099306	Nploc4	TRUE	297840000	271420000	442210000	371440000	307060000	244210000	362180000	316120000	231530000	244390000
ENSMUSP00000099310	Baiap2	TRUE	11184000	9699900	11110000		12571000	9857300	9955700	6801200		8903600
ENSMUSP00000099364	Nsf	TRUE	52093000	56006000	62612000	51916000	57976000	54307000	72178000	58590000	78203000	59825000
ENSMUSP00000099368	Cttn	TRUE	1720600000	1911600000	1592000000	637330000	1778200000	1563000000	460140000	1384200000	1149400000	426530000
ENSMUSP00000099382	Ctsa	TRUE	911900000	951590000	1115800000	1293000000	1112400000	578390000	595010000	473110000	461300000	492470000
ENSMUSP00000099403	Stat3	TRUE	92667000	185510000	68531000	64020000	155340000	84705000	118780000	123970000	113010000	108370000
ENSMUSP00000099411	Tgm2	TRUE	2810000000	3076800000	3222000000	2721000000	3005300000	9005000000	8390600000	7582500000	7078500000	6287600000
ENSMUSP00000099435	Rpl23	TRUE	3531400000	3304300000	4054900000	3656800000	3772900000	2417800000	1924700000	3148600000	2448800000	2960700000
ENSMUSP00000099436	Psmb3	TRUE	202910000	276730000	201940000	403440000	304460000	227220000	305300000	232080000	380060000	226860000
ENSMUSP00000099441	Cdk5rap3	TRUE	145030000	86864000	125840000	112350000	117720000	133600000	131690000	112460000	111360000	141410000
ENSMUSP00000099449	Nsfl1c	TRUE	477940000	545410000	569240000	579150000	498150000	503040000	622500000	720590000	638890000	422660000
ENSMUSP00000099453	Acsf2	TRUE	13005000000	13013000000	11017000000	7904600000	12518000000	10998000000	9231800000	11638000000	10523000000	10925000000
ENSMUSP00000099457	Spag9	TRUE	58847000	79194000	65391000	79493000		112240000	102870000	88557000	186760000	83443000
ENSMUSP00000099461	Dstn	TRUE	2477200000	2451700000	918740000	2047900000	1242800000	2426300000	1862500000	2234000000	1655200000	1921800000
ENSMUSP00000099475	Cltc	TRUE	7574100000	6683200000	5132500000	3779300000	6277300000	5495100000	5641800000	6987300000	5288800000	5284800000
ENSMUSP00000099482	Itpa	TRUE	269670000	199590000	230000000	172280000	250360000	346800000	227780000	355840000	244890000	211090000
ENSMUSP00000099487	Nop56	TRUE	462730000	410470000	549880000	557380000	571940000	284280000	246160000	225450000	259030000	235320000
ENSMUSP00000099490	Acaca	TRUE	1715200000	2721100000	2503500000	3045600000	2650600000	4631000000	4275900000	4832100000	4815100000	5321800000
ENSMUSP00000099506	Pex14	TRUE	649170000	350780000	454960000	509800000	559800000	661080000	1286800000	1065300000	1225700000	651370000
ENSMUSP00000099534	B2m	TRUE	931560000	1023800000	953300000	1034000000	969870000	850930000	963240000	1015500000	1096200000	1092600000
ENSMUSP00000099536	Aldoc	TRUE	55142000	41929000	65520000	84539000	42383000	54497000	54217000	38359000		49414000
ENSMUSP00000099541	Rpl23a	TRUE	5478000000	5644700000	7456000000	6693100000	6072100000	6659400000	4278800000	7232500000	5778900000	7727300000
ENSMUSP00000099542	Ddi2	TRUE	31417000	28726000	44473000	54678000	32408000	27482000	30551000	24829000	32286000	35983000
ENSMUSP00000099562	Myo1c	TRUE	62358000	73719000	72052000	50883000	73970000	75479000	88457000	78831000	87376000	69524000
ENSMUSP00000099568	Prpf8	TRUE	136460000	158180000	325680000	338420000	185400000	125210000	113210000	95290000	151850000	56844000
ENSMUSP00000099578	Pafah1b1	TRUE	124060000	107670000	121570000	117060000	139260000	126870000	199860000	136290000	118790000	113530000
ENSMUSP00000099584	Arpc3	TRUE	736190000	812470000	808540000	1075900000	879690000	696590000	587710000	797720000	496680000	702990000
ENSMUSP00000099595	Rpl11	TRUE	3580800000	3520200000	3822700000	3275100000	3655200000	2952600000	2805600000	3138900000	2754100000	2469800000
ENSMUSP00000099613	Hmgn2	TRUE	249170000	269390000	202480000	473850000	282980000	133890000	350240000	358740000	386120000	324460000
ENSMUSP00000099653	Eif3i	TRUE	460780000	503890000	525610000	458610000	533640000	343480000	430920000	320280000	265530000	365740000
ENSMUSP00000099658	Rbbp4	TRUE	87495000	98627000	143880000	114670000	94435000	63881000	88276000	62570000	92528000
ENSMUSP00000099664	Ak2	TRUE	10356000000	9894200000	9839200000	9288300000	9633300000	10637000000	8714500000	10280000000	9982700000	10304000000
ENSMUSP00000099671	Myh10	TRUE	145170000	195170000	133860000	186920000	197460000	339930000	379930000	171480000	203840000	115530000
ENSMUSP00000099677	Adprhl2	TRUE	31400000	20123000	32850000	34007000	30237000	42505000	56859000	42788000	31727000
ENSMUSP00000099681	Stxbp3	TRUE	42267000	28855000	62619000	52586000	28366000	55079000	44090000	74333000	71021000	65353000
ENSMUSP00000099757	Rps8	TRUE	5071700000	5652300000	6388700000	5804000000	5663400000	3181500000	3053500000	4831100000	3343400000	4556500000
ENSMUSP00000099771	Abcb11	TRUE	1554600000	1549100000	1438300000	1486400000	1663000000	1417700000	1192800000	1101500000	1304100000	1152100000
ENSMUSP00000099788	Anxa6	TRUE	5243800000	5161800000	5407800000	4859300000	5712700000	7972600000	7019700000	8115600000	8619900000	7801600000
ENSMUSP00000099819	Vdac1	TRUE	6445000000	6764100000	7066100000	7282300000	6941600000	5153200000	5081500000	4863400000	4869100000	5277200000
ENSMUSP00000099843	Gm2000	TRUE	2792200000	2597800000	2957200000	3290500000	3696900000	1222500000	1396800000	1723800000	1448900000	2289700000
ENSMUSP00000099878	Rps6	TRUE	7348000000	7263600000	7734200000	7566000000	7295500000	4849500000	5364900000	6296300000	4388400000	6423100000
ENSMUSP00000099904	Ass1	TRUE	99709000000	102610000000	112580000000	114460000000	99987000000	107000000000	79334000000	81639000000	95256000000	113630000000
ENSMUSP00000099909	Rps27a	TRUE	18105000000	15749000000	18017000000	17761000000	18475000000	13210000000	15485000000	13876000000	14256000000	14063000000
ENSMUSP00000099918	Crat	TRUE	185790000	300280000	390310000	270540000	387990000	933090000	989830000	887280000	838570000	883830000
ENSMUSP00000099938	Mdh1	TRUE	29702000000	26067000000	30509000000	22820000000	30323000000	34437000000	29827000000	30748000000	31548000000	36160000000
ENSMUSP00000099939	Ugp2	TRUE	11245000000	11077000000	12623000000	9893400000	12400000000	16983000000	20134000000	16215000000	19596000000	17350000000
ENSMUSP00000099950	Sardh	TRUE	11945000000	11857000000	10157000000	7288900000	11692000000	8864800000	5985800000	8338500000	8685900000	9926600000
ENSMUSP00000099953	Ecpas	TRUE	294970000	238360000	264640000	101140000	153380000	254150000	144410000	191810000	180740000	304530000
ENSMUSP00000099962	Rpl7a	TRUE	6842400000	6336600000	6900800000	6364900000	6721000000	3288500000	3322900000	4991600000	3963300000	5284000000
ENSMUSP00000099967	Akap2	TRUE	32168000	40033000	34248000	39248000		77291000	95659000	49557000	62785000	56336000
ENSMUSP00000100038	Aco1	TRUE	10011000000	8211300000	8813300000	7145800000	8339800000	9678700000	9625600000	9351800000	10320000000	10341000000
ENSMUSP00000100045	Akr1b3	TRUE	429520000	487550000	559850000	290800000	490340000	524410000	446870000	402680000	559170000	377560000
ENSMUSP00000100059	Ufl1	TRUE	113080000	73777000	75528000	79601000	76477000	98106000	102260000	75580000	126280000	84947000
ENSMUSP00000100206	Igkc	TRUE	112290000	245260000	234280000	181730000	181600000	296190000	524960000	976110000	307310000	284320000
ENSMUSP00000100222	Ighm	TRUE	122020000	177640000	234630000	95745000	160350000	103290000	175180000	249670000	125360000	139310000
ENSMUSP00000100581	Hist2h2aa2	TRUE	24625000000	18408000000	23704000	16617000000	111700000	6205900	13374000000	775680000	14798000000	34091000
ENSMUSP00000100771	Sf3b5	TRUE	24796000	32872000	24315000	35820000	24469000	19339000	25395000	35899000	28815000	17617000
ENSMUSP00000100863	Sarnp	TRUE	421270000	416250000	442080000	581950000	455720000	303260000	370040000	317440000	414540000	310030000
ENSMUSP00000100968	Map2k2	TRUE	254100000	349880000	231750000	282040000	246050000	401460000	427260000	397630000	281330000	299960000
ENSMUSP00000100992	Reep6	TRUE	1179100000	1352500000	1515600000	1724100000	1274500000	1547900000	1592900000	1581200000	1572800000	1885800000
ENSMUSP00000100997	Rps15	TRUE	2445100000	1767700000	3540300000	3582300000	2633700000	2276700000	3048900000	2342400000	2692700000	1901800000
ENSMUSP00000101001	Dazap1	TRUE	100000000	135190000	92880000	139080000	98988000	155520000	110660000	163640000	79480000	95314000
ENSMUSP00000101002	Gamt	TRUE	537400000	545670000	684700000	628200000	579550000	1005300000	920400000	1095000000	1217100000	835230000
ENSMUSP00000101003	Ndufs7	TRUE	130300000	153550000	211300000	181020000	165830000	256260000	206790000	175890000	171690000	88792000
ENSMUSP00000101006	Atp5d	TRUE	46854000	46829000	86537000	87003000	64081000	61838000	155940000	154670000	127460000	187880000
ENSMUSP00000101020	Bsg	TRUE	960790000	1065700000	1093900000	1297400000	1119600000	1419700000	1743200000	1409100000	1608400000	1384800000
ENSMUSP00000101087	Vps26a	TRUE	58459000	40762000	160680000	213950000	135450000	174150000	143450000	148810000	169270000	120990000
ENSMUSP00000101178	Pex3	TRUE		40510000	35724000	51339000	58289000	86933000	103580000	58752000	65913000	62327000
ENSMUSP00000101277	Acot7	TRUE	66052000	113780000	80263000	95533000	97445000	95808000	115290000	155240000	70771000	102470000
ENSMUSP00000101300	Park7	TRUE	9404600000	9045700000	8865800000	9271200000	9607800000	10655000000	11135000000	11209000000	10307000000	11346000000
ENSMUSP00000101529	Cars	TRUE	247340000	159350000	208670000	143820000	125140000	155720000	430620000	297300000	342150000	388770000
ENSMUSP00000101562	Tnnt3	TRUE	750210000	416120000	126740000	47489000	133830000	148580000	129200000	267250000	5104600000	144410000
ENSMUSP00000101626	Rplp2	TRUE	16015000000	17763000000	16732000000	16959000000	17588000000	14775000000	18013000000	14116000000	15741000000	14679000000
ENSMUSP00000101669	Yars	TRUE	541090000	412400000	693240000	658030000	563160000	648630000	700330000	599880000	498110000	547780000
ENSMUSP00000101794	Pcyt2	TRUE	294830000	994430000	346490000	1103300000	1214100000	2430800000	3039600000	3334800000	2873400000	3292800000
ENSMUSP00000101803	Arhgdia	TRUE	1260000000	1421700000	1577600000	1601600000	1379100000	1160400000	1651100000	1082800000	1398000000	977900000
ENSMUSP00000101811	Hgs	TRUE	183320000	174690000	144490000	188580000	141400000	131110000	187300000	109590000	158290000	122600000
ENSMUSP00000101813	Ndufs5	TRUE	646190000	909450000	855840000	1176200000	934710000	1338600000	1254600000	1600900000	1646600000	1502400000
ENSMUSP00000101822	Actg1	TRUE	19010000000	26212000000	22606000000	21078000000	23287000000	19616000000	18476000000	19458000000	21809000000	18472000000
ENSMUSP00000101864	Cap1	TRUE	1792100000	2134000000	1526600000	1829700000	2074300000	2382300000	2672500000	2391900000	1961000000	1890900000
ENSMUSP00000101923	Ppcs	TRUE	131710000	166390000	176390000	132660000	147380000	260500000	205730000	230060000	200550000	206720000
ENSMUSP00000101955	Aldoa	TRUE	1936900000	1885900000	1834200000	1368000000	1787100000	2078000000	1882100000	2118800000	5102900000	1755800000
ENSMUSP00000101961	2020-09-09	TRUE	634680000	612780000	655280000	637310000	675580000	650100000	821520000	650430000	719490000	612210000
ENSMUSP00000101972	Coro1a	TRUE	125810000	221450000	209010000	174950000	139120000	249600000	349370000	231470000	276880000	288180000
ENSMUSP00000101981	Sult1a1	TRUE	3344500000	3991800000	3435000000	3848100000	3736300000	2929000000	3435100000	3118200000	3157200000	3524100000
ENSMUSP00000102033	Srp68	TRUE	492210000	429510000	498670000	613750000	280010000	648380000	554640000	654200000	209810000	192430000
ENSMUSP00000102052	Wbp2	TRUE	115640000	105960000	91453000	60922000	47918000	137520000	145270000	141500000	56249000	67111000
ENSMUSP00000102138	Acsm3	TRUE	1103000000	1071500000	1022200000	794780000	1078300000	661350000	886830000	843730000	954870000	862150000
ENSMUSP00000102140	Nt5c	TRUE	139730000	169160000	182260000	133090000	100430000	176870000	129260000	94312000	133180000	105790000
ENSMUSP00000102213	Rpl38	TRUE	641690000	687400000	701530000	634440000	709050000	389040000	550030000	553680000	489760000	590980000
ENSMUSP00000102220	Clcc1	TRUE	54927000	70150000		63207000	75336000	86366000	57110000	68905000	55215000	65625000
ENSMUSP00000102251	Parva	TRUE	95597000	105620000	137020000	76153000	127890000	86770000	103020000	79804000	77721000	87419000
ENSMUSP00000102288	Prkar1a	TRUE	92105000	94160000	91353000	103360000	94823000	101670000	106830000	115230000	98592000	81746000
ENSMUSP00000102296	Gstm6	TRUE	530190000	544250000	642990000	449420000	560730000	1286500000	1025900000	1384900000	1265200000	1493100000
ENSMUSP00000102299	Gstm7	TRUE	373940000	372110000	471260000	439220000	427110000	501880000	482040000	529490000	408560000	493160000
ENSMUSP00000102312	Scp2	TRUE	139860000	184040000	208520000	224970000	269710000	343370000	419340000	345810000	383510000	334780000
ENSMUSP00000102337	Czib	TRUE	164870000	193460000	147290000	196130000	124020000	161030000	154920000	168890000	126550000	190380000
ENSMUSP00000102381	Capza1	TRUE	91518000	76948000	126940000	124840000	92519000	96054000	100950000	75971000	85902000	83418000
ENSMUSP00000102559	Ak4	TRUE	334820000	279360000	364260000	289750000	308430000	367390000	284120000	411660000	358990000	335960000
ENSMUSP00000102627	Gosr2	TRUE	71280000	49206000	72184000	105570000	60171000	96617000	85238000	73178000	108660000	52079000
ENSMUSP00000102633	Hsd3b3	TRUE	963530000	840780000	1040800000	630230000	856170000	1054900000	956340000	799290000	974390000	1141300000
ENSMUSP00000102665	Fmo5	TRUE	8314800000	7930500000	7947000000	5331300000	7950400000	10290000000	9237200000	10598000000	13362000000	10379000000
ENSMUSP00000102701	Slco2b1	TRUE	133340000	133060000	87632000	81871000	124980000	92728000	101600000	83775000	97350000	93017000
ENSMUSP00000102724	Plaa	TRUE	184410000	191590000	204720000	184440000	193900000	155560000	191900000	148620000	161570000	190040000
ENSMUSP00000102774	Lsm12	TRUE	55686000	68863000	48996000	49447000	63277000	61697000	75391000	51257000	75565000	47632000
ENSMUSP00000102832	Psip1	TRUE	78816000	82633000	100870000	160710000	182930000	86116000	79862000	145920000	112010000	68821000
ENSMUSP00000102870	Rpl27	TRUE	4171700000	4101200000	4425100000	3763200000	4412400000	3055600000	2802400000	3928800000	3374700000	3388100000
ENSMUSP00000102894	Cgn	TRUE	2303600000	2441600000	634430000	3065400000	652750000	2160200000	2966000000	347100000	2931600000	1904400000
ENSMUSP00000102929	Coasy	TRUE	2041500000	458180000	1628100000	1975900000	1894900000	556610000	2704800000	2262300000	2846000000	636570000
ENSMUSP00000102981	Stat5b	TRUE	13474000	14437000	21650000	18280000		11768000	21711000		16023000	22632000
ENSMUSP00000102987	Rab5c	TRUE	373990000	269020000	420840000	202590000	230490000	199120000	211570000	219880000	241920000	230380000
ENSMUSP00000103007	Idh2	TRUE	7891800000	8468800000	8324600000	7700900000	8192900000	9407400000	7343000000	8691800000	7379900000	8841000000
ENSMUSP00000103012	Acly	TRUE	2024700000	1035700000	2222700000	840530000	2478300000	15602000000	13357000000	13755000000	14216000000	17427000000
ENSMUSP00000103015	Anpep	TRUE	621440000	863940000	776940000	665080000	726950000	1064800000	1224400000	1053500000	1177900000	1012100000
ENSMUSP00000103026	Jup	TRUE	163860000	184640000	126420000	89429000	163660000	175880000	150150000	168430000	143100000	171040000
ENSMUSP00000103068	Alad	TRUE	280520000	187880000	295810000	326630000	237360000	178910000	198760000	194620000	179190000	197980000
ENSMUSP00000103106	Pklr	TRUE	5277300000	3175000000	3416100000	3283600000	6558900000	17820000000	21443000000	10136000000	22401000000	11070000000
ENSMUSP00000103181	Rpl19	TRUE	4812200000	4847700000	6144200000	6168500000	6643400000	2906000000	3725400000	4474500000	2470000000	4720800000
ENSMUSP00000103210	Cisd3	TRUE	125890000	184720000	164570000	169830000	108590000	529980000	239210000	405340000	216420000	455550000
ENSMUSP00000103267	Ldha	TRUE	26230000000	25951000000	24815000000	23734000000	23569000000	39148000000	34801000000	41491000000	39889000000	44165000000
ENSMUSP00000103325	Acnat1	TRUE	67070000	58677000	69246000	76052000	64240000	112480000	104290000	83871000	84734000	100890000
ENSMUSP00000103451	Luc7l3	TRUE	43591000	40047000	38264000	122350000	41049000	34749000	21425000	22174000	39696000	48953000
ENSMUSP00000103477	Clta	TRUE	1147700000	1082200000	689610000	1281200000	869300000	767210000	1269800000	1144200000	738850000	656640000
ENSMUSP00000103528	Trim25	TRUE	92268000	101050000	163660000	122800000	110300000	131440000	128380000	160330000	122840000	107850000
ENSMUSP00000103531	Myh14	TRUE	96298000	72435000	84963000	189330000	79096000	204190000	250640000	129510000	212950000	196990000
ENSMUSP00000103546	Tpm2	TRUE	1777000000	1276500000	1042400000	1043500000	1437300000	1189600000	1021500000	1682000000	6749500000	1034600000
ENSMUSP00000103557	Selenot	TRUE	72486000	74091000	75030000	107870000	102500000	48032000	82838000	47429000	57208000	58954000
ENSMUSP00000103657	Ptrh2	TRUE	95896000	117950000	110360000	199150000	116370000	127490000	133760000	142410000	144460000	176300000
ENSMUSP00000103673	Galt	TRUE	188170000	141120000	157310000	101930000	135560000	97351000	81679000	93353000	88213000	129480000
ENSMUSP00000103743	Ndufb6	TRUE	315350000	431440000	659700000	576990000	462270000	574370000	408700000	634450000	642420000	626670000
ENSMUSP00000103831	Capns1	TRUE	26532000	23657000	28879000	43190000	22532000	54755000	45736000	45779000	23096000	35370000
ENSMUSP00000103903	Lgals9	TRUE	86476000	79082000	52742000	70633000	68211000	117330000	64561000	84316000	72232000	110820000
ENSMUSP00000103940	Rps16	TRUE	2835500000	2590800000	3400700000	3093300000	2850200000	2492600000	2330800000	2802000000	2311700000	2539700000
ENSMUSP00000103961	Cp	TRUE	816110000	1250600000	833810000	742230000	774010000	548770000	1680300000	1123800000	963840000	599950000
ENSMUSP00000103977	Asph	TRUE	382260000	411640000	415940000	564630000	430410000	370550000	459160000	344460000	377250000	300370000
ENSMUSP00000103982	Ythdf3	TRUE	56509000	50625000	74625000	54338000	67160000	62528000	46115000	55255000	62846000	50687000
ENSMUSP00000104013	Myo18a	TRUE	242180000	332110000	226340000	221570000	288110000	335340000	512780000	239530000	234240000	195870000
ENSMUSP00000104068	Rps19	TRUE	6149400000	6321500000	6362700000	7948200000	6832000000	4861400000	5933200000	5692700000	5064400000	5403800000
ENSMUSP00000104076	Serpinf2	TRUE	204070000	246570000	263650000	336970000	276890000	141920000	173290000	130900000	138910000	131590000
ENSMUSP00000104086	Srr	TRUE	86393000	105800000	83022000	88514000	84063000	108640000	106610000	93754000	131740000	86481000
ENSMUSP00000104090	Tomm40	TRUE	138740000	139110000	181340000	158730000	172530000	138590000	150750000	134280000	120990000	139950000
ENSMUSP00000104091	Apoc1	TRUE	1021700000	1056800000	1206800000	1259400000	1315600000	1500100000	2045500000	1930200000	1985000000	1709000000
ENSMUSP00000104179	Rps5	TRUE	2612000000	2646800000	2689400000	3150800000	2746200000	2284200000	1910400000	2106100000	1942400000	2279100000
ENSMUSP00000104217	Rpl28	TRUE	2934200000	2421800000	2918300000	2784200000	2970600000	1344600000	1510100000	2281400000	1227600000	2060700000
ENSMUSP00000104265	Rps9	TRUE	3390800000	2819500000	3783000000	3289200000	3430600000	1889900000	2064400000	2490700000	2077800000	2359100000
ENSMUSP00000104413	Mrpl55	TRUE	33851000	52155000	44279000	60148000	45671000	45191000	45029000	47973000	55385000	69249000
ENSMUSP00000104485	Atox1	TRUE	1556800000	1271400000	1550200000	1565700000	1480700000	4328800000	3538200000	3944600000	3232200000	3677000000
ENSMUSP00000104488	Arfgap1	TRUE	48513000	55120000	37842000	74862000	45569000	50593000	50016000	46621000	49655000	44494000
ENSMUSP00000104616	Usp10	TRUE	110600000	93791000	108550000	125200000	136710000	105290000	116380000	122590000	120570000	104880000
ENSMUSP00000104647	Uqcrq	TRUE	293110000	291960000	423350000	251990000	314770000	341100000	341940000	356360000	392970000	327630000
ENSMUSP00000104700	Skp1a	TRUE	1089000000	998620000	924990000	1035300000	1079900000	1440900000	1498100000	1420700000	1324900000	1200800000
ENSMUSP00000104776	Pfdn4	TRUE	42429000	45136000	12770000	61138000	49810000	42984000	27954000	68156000	21967000	30833000
ENSMUSP00000104786	Mia3	TRUE	1341200000	897640000	920120000	823290000	894280000	937350000	1290500000	841860000	1412700000	870550000
ENSMUSP00000104883	Clint1	TRUE	765550000	885780000	834550000	994240000	907410000	836900000	918910000	950620000	908790000	793230000
ENSMUSP00000104910	Kif21a	TRUE	47690000	55757000	62891000	58404000	64094000	50461000	54509000	48394000	69816000	43208000
ENSMUSP00000104938	Nln	TRUE	139550000	169560000	133810000	143830000	153760000	195680000	207690000	182320000	210020000	264960000
ENSMUSP00000104957	Mrps36	TRUE	946970000	1014800000	1124100000	1221800000	1207000000	1162200000	1180100000	1068700000	1261100000	1006300000
ENSMUSP00000105037	Ces2e	TRUE	3096000000	2535400000	3167300000	3592200000	3008100000	3169800000	3883300000	4205800000	4385100000	4354900000
ENSMUSP00000105094	Top1	TRUE	120190000	116520000	162660000	139380000	124730000	85437000	97370000	105010000	106400000	102340000
ENSMUSP00000105178	Xpo1	TRUE	87747000	89786000	139850000	89710000	80290000	57901000	116160000	97126000	82464000	78502000
ENSMUSP00000105210	Ces1b	TRUE	124230000	155020000	174040000	235580000	175370000	152010000	245960000	154100000	289280000	302380000
ENSMUSP00000105304	Dynlrb1	TRUE	146810000	145600000	129790000	168050000	160360000	145000000	199770000	153760000	147860000
ENSMUSP00000105325	Pxmp4	TRUE	7967100	19275000	14694000		14075000		24394000	24226000	28295000	21240000
ENSMUSP00000105350	Snta1	TRUE	37265000	245040000	45660000	216620000	242990000	203610000	245640000		79060000	269310000
ENSMUSP00000105367	Gcdh	TRUE	3018200000	3780100000	3846300000	3769300000	3966100000	3733300000	3029400000	4331800000	3818300000	5059700000
ENSMUSP00000105376	Farsa	TRUE	372580000	344300000	411420000	408050000	354040000	389620000	458620000	437200000	336220000	363180000
ENSMUSP00000105448	Gck	TRUE	379810000	442520000	415030000	501220000	433900000	851710000	1540900000	840850000	1161100000	1100000000
ENSMUSP00000105471	Dbnl	TRUE	189330000	195710000	127840000	195250000	212800000	186460000	167270000	158320000	212050000	177610000
ENSMUSP00000105531	Tmed9	TRUE	367460000	288190000	184890000	357890000	199770000	276920000	202200000	304510000	140780000	293630000
ENSMUSP00000105647	Lgmn	TRUE	897680000	1010500000	1124400000	994330000	1016300000	496580000	544910000	544150000	533870000	461780000
ENSMUSP00000105657	Snx5	TRUE	371700000	364140000	410580000	357240000	375190000	279380000	299740000	267070000	248260000	260670000
ENSMUSP00000105709	Calm1	TRUE	7985800000	5034100000	7222400000	10026000000	5974100000	3995200000	7064500000	5533300000	6877200000	4500600000
ENSMUSP00000105754	Slc25a42	TRUE	34741000	93501000	118230000	92603000	97757000	63008000	68148000	81821000	75914000	52987000
ENSMUSP00000105796	Ndufa13	TRUE	661980000	509610000	732070000	1006300000	725710000	576910000	775590000	776970000	727540000	935290000
ENSMUSP00000105828	Mavs	TRUE	790380000	842160000	639870000	843600000	746020000	862300000	726620000	690310000	831570000	849500000
ENSMUSP00000105850	Col14a1	TRUE	186760000	201650000	293070000	179200000	207840000	977630000	1253800000	805330000	710850000	461350000
ENSMUSP00000105905	Coq6	TRUE	118590000	52742000	172060000	82376000	137610000	125360000	105050000	149910000	135850000	123190000
ENSMUSP00000105935	Dpys	TRUE	6829000000	7632900000	6455100000	5594000000	7337600000	6216700000	5963500000	5237500000	6185100000	5113400000
ENSMUSP00000105991	Ywhaz	TRUE	4624100000	5571300000	5326900000	6657400000	5332100000	5118100000	5565200000	4260800000	4124400000	4443300000
ENSMUSP00000106001	Acsl1	TRUE	16936000000	13839000000	15623000000	12771000000	16819000000	10261000000	8820500000	10681000000	10480000000	11624000000
ENSMUSP00000106014	Rpl30	TRUE	1392300000	1333800000	1095700000	812620000	1310800000	1031000000	630610000	996420000	546620000	932790000
ENSMUSP00000106089	Cops2	TRUE	45758000	40318000		41294000	39850000	47234000	45498000	52638000	50037000	47848000
ENSMUSP00000106130	Sub1	TRUE	163220000	204830000	227700000	288000000	194120000	133530000	162100000	122250000	113740000	121830000
ENSMUSP00000106133	Sqor	TRUE	538120000	550290000	543930000	342920000	600080000	614130000	537060000	463990000	536000000	363830000
ENSMUSP00000106171	Agxt2	TRUE	1380600000	1322100000	1099100000	1264800000	1324100000	1745800000	1698500000	1892700000	1758400000	1827400000
ENSMUSP00000106180	Sord	TRUE	30526000000	28773000000	25326000000	22400000000	26528000000	30470000000	25727000000	32556000000	27790000000	29830000000
ENSMUSP00000106195	Mtif3	TRUE	18048000	14840000	49565000	70132000	6104900		41359000	35238000	34985000	31965000
ENSMUSP00000106213	Rpl21	TRUE	3819700000	3348900000	3918800000	2892300000	3498000000	2378000000	2150500000	2655600000	1859100000	2517800000
ENSMUSP00000106339	Snap23	TRUE	186870000	213730000	174940000	369080000	169080000	227650000	212860000	227560000	286090000	178050000
ENSMUSP00000106426	Ndufaf1	TRUE	304150000	294820000	269140000	259580000	282750000	246740000	226760000	242200000	342830000	263780000
ENSMUSP00000106481	Dld	TRUE	6206600000	5967200000	6608100000	6807200000	6531300000	5489700000	5895900000	5723100000	6148800000	5652000000
ENSMUSP00000106509	Acp1	TRUE	279150000	246760000	155510000	207140000	267700000	243000000	225790000	196850000	147770000	202990000
ENSMUSP00000106519	Tpt1	TRUE	1931300000	2034300000	2303100000	2117100000	1923200000	2605000000	2678700000	2135800000	2606200000	2564600000
ENSMUSP00000106576	Cops6	TRUE	51833000	46522000	57093000	57353000	60668000	51237000	52693000	42195000	53474000	59189000
ENSMUSP00000106723	Fis1	TRUE	251420000	284970000	291810000	304940000	236900000	278990000	289030000	304320000	280850000	286060000
ENSMUSP00000106739	Eif3m	TRUE	149850000	126100000	110050000	104660000	124630000	85012000	102700000	86275000	106070000	96303000
ENSMUSP00000106777	Caprin1	TRUE	1749300000	1521100000	2026800000	2724000000	1840400000	1728100000	1715800000	1465200000	1730300000	1302500000
ENSMUSP00000106861	Tagln2	TRUE	735350000	806620000	781390000	826920000	825850000	836070000	1076800000	1066700000	1024000000	611540000
ENSMUSP00000106874	Atp1a4	TRUE	265230000	214240000	130880000	124620000	242740000	196380000	184630000	194610000	186290000	191170000
ENSMUSP00000106899	Sap18	TRUE	69165000	64403000		98444000	66894000	45189000	51765000	60597000	54994000
ENSMUSP00000106927	Nit1	TRUE	352130000	436630000	177910000	149990000	368680000	203370000	146720000	335280000	255300000	282750000
ENSMUSP00000106950	Ndufs2	TRUE	656540000	676710000	691060000	688070000	706190000	1034700000	872590000	822660000	1056500000	926230000
ENSMUSP00000106953	Apoa2	TRUE	128330000	140940000	104510000	115700000	124680000	260610000	250490000	189410000	236980000	130250000
ENSMUSP00000106967	F2	TRUE	159030000	132360000	131380000	159450000	227220000	160950000	425360000	242010000	247260000	234150000
ENSMUSP00000106968	Sdhc	TRUE	421780000	409220000	379290000	211170000	395290000	326060000	209060000	343810000	345950000	411750000
ENSMUSP00000106975	Ran	TRUE	1226400000	975630000	1388700000	1249600000	1119700000	1239200000	1236200000	1059100000	1228600000	1021200000
ENSMUSP00000106982	Uap1	TRUE	30431000	21024000	34992000	21964000		27489000	30518000	22941000		30510000
ENSMUSP00000107192	Clip1	TRUE	17961000	31325000	26842000	26346000		30651000	22632000	30599000	50174000	25696000
ENSMUSP00000107258	Timm10	TRUE	552720000	475100000	463140000	410050000	504000000	301130000	331220000	357460000	337250000	284250000
ENSMUSP00000107259	Ndrg2	TRUE	6698000000	6486900000	6364500000	5796900000	6657100000	7780500000	5316400000	6026900000	6991200000	6459400000
ENSMUSP00000107293	Tmx2	TRUE	76288000	65506000	92142000	87428000	105910000	136830000	130420000	109620000	151470000	140910000
ENSMUSP00000107322	Ctnnd1	TRUE	763360000	793630000	763840000	788260000	821570000	435870000	614140000	617190000	503770000	607360000
ENSMUSP00000107355	Etfrf1	TRUE	39158000	44415000	43410000	77699000	52005000	41265000	37493000	41654000	34178000	54130000
ENSMUSP00000107387	Tor1aip2	TRUE	181800000		177490000	163350000	164060000	209410000	174410000	199240000		187130000
ENSMUSP00000107400	Acad10	TRUE	798100000	600050000	711900000	674350000	591140000	641150000	611050000	745710000	757040000	770520000
ENSMUSP00000107414	Itprid2	TRUE		90187000	73764000	109080000	82660000	52786000		62733000	67807000	53020000
ENSMUSP00000107523	Arhgdib	TRUE	131480000	147960000	148670000	158450000	102850000	149690000	139920000	135920000	111770000	102230000
ENSMUSP00000107592	Hnrnpa3	TRUE	7896300000	8346400000	9420800000	9278400000	7534000000	6694800000	6656100000	6152700000	6077200000	5893200000
ENSMUSP00000107749	Mlec	TRUE	960830000	543620000	852000000	799240000	681080000	747370000	623560000	667280000	735500000	841410000
ENSMUSP00000107760	Pzp	TRUE	9362700000	9259700000	8563000000	8602600000	9361800000	4224200000	8712300000	5676900000	5764800000	3961100000
ENSMUSP00000107767	Dync1i2	TRUE	564240000	500190000	585620000	510460000	537550000	527370000	613660000	512800000	634840000	418370000
ENSMUSP00000107820	Gorasp2	TRUE	334780000	414290000	381900000	453810000	378640000	361840000	411090000	372570000	439980000	405880000
ENSMUSP00000107864	Mmab	TRUE	28094000	26344000	34714000	26450000	34372000	41971000	36606000	38355000	60875000	49894000
ENSMUSP00000107866	Mospd2	TRUE	94149000	134070000	123550000	169230000	117460000	221600000	154450000	203850000	195720000	212060000
ENSMUSP00000107914	Gmppb	TRUE	51625000	44700000	46970000		51610000	29604000	60479000		41265000	54652000
ENSMUSP00000107927	Lrpprc	TRUE	1620200000	1890400000	1749800000	1148900000	1729100000	1779800000	1576600000	1675000000	2010200000	2018300000
ENSMUSP00000107945	Rbbp7	TRUE	263020000	325090000	274950000	306240000	243530000	164740000	220930000	158210000	202910000	128120000
ENSMUSP00000108011	Chd4	TRUE	60039000	67113000	74746000	58866000	50639000	75818000	71682000	62837000	91940000
ENSMUSP00000108012	Pm20d1	TRUE	378740000	316560000	302800000	350940000	325790000	330120000	340870000	321740000	361630000	375710000
ENSMUSP00000108049	Cobll1	TRUE	2209000000	2554000000	1291500000	1642400000	1413000000	799450000	1200900000	1080000000	1138200000	1773200000
ENSMUSP00000108056	Atl2	TRUE	259200000	290880000	277540000	141880000	289780000	413830000	341990000	521170000	417330000	396890000
ENSMUSP00000108148	Sms	TRUE	7422300	17204000		20868000	15484000	12954000		18343000	20232000	15329000
ENSMUSP00000108150	Pex5	TRUE	282450000	308160000	369370000	535590000	360220000	547040000	628920000	409710000	572140000	711530000
ENSMUSP00000108162	Glyctk	TRUE	917530000	873270000	876180000	711030000	856920000	715440000	838540000	840960000	828810000	820840000
ENSMUSP00000108217	Rpl15	TRUE	1842300000	2436600000	2283400000	2391500000	2411300000	904540000	1051000000	1181500000	581240000	1693900000
ENSMUSP00000108240	Ccdc93	TRUE	24711000	15489000	15401000	18481000	18137000	15420000	13138000		17835000	11781000
ENSMUSP00000108241	Huwe1	TRUE	601310000	926700000	524390000	748820000	686200000	181330000	271500000	363170000	289640000	295030000
ENSMUSP00000108244	Oxsm	TRUE	187950000	190300000	190640000	101040000	167760000	170210000	122560000	129320000	129230000	147560000
ENSMUSP00000108264	Trf	TRUE	672530000	755510000	496510000	544720000	628160000	1143900000	1528500000	1648000000	698950000	927170000
ENSMUSP00000108303	Tsr2	TRUE	37451000	28466000	33497000	33126000	27434000	52778000	41986000	40538000	42319000	43546000
ENSMUSP00000108356	Vps4b	TRUE	34222000	52957000	34783000	44216000	54471000	74300000	36434000	29118000	59640000	61189000
ENSMUSP00000108422	Hsd17b13	TRUE	1997400000	2114600000	1561400000	1388300000	1818600000	3305100000	2714100000	3567600000	3482400000	3096600000
ENSMUSP00000108760	Ugt1a7c	TRUE	1119200000	899390000	956300000	879710000	816780000	569380000	1011800000	856840000	803830000	755530000
ENSMUSP00000108829	Hnrnph2	TRUE	561980000	590300000	712210000	718820000	590060000	417400000	526940000	358880000	459500000	376550000
ENSMUSP00000108837	Rpl36a	TRUE	2185300000	2176100000	1980000000	1703900000	1497100000	551530000	464570000	1029800000	474620000	1464100000
ENSMUSP00000108841	Sh3bgrl2	TRUE	87713000	110710000	119100000	150490000	100320000	135480000	138500000	128250000	127160000	149670000
ENSMUSP00000108891	Myo6	TRUE	145860000	153190000	123390000	144230000	134790000	136840000	156990000	144800000	185210000	147170000
ENSMUSP00000108903	Ak1	TRUE	23068000	6888800	9476300	4772300	10374000	5865500	3493500	6011700	107420000	5563100
ENSMUSP00000108940	Sult1d1	TRUE	2464100000	2316100000	2469900000	2889700000	2770700000	1576900000	1239000000	1379700000	2644800000	1612800000
ENSMUSP00000108987	Cab39	TRUE	65958000	60007000	65553000	65805000	73425000	54791000	57354000	49920000	84184000	74774000
ENSMUSP00000109163	Fip1l1	TRUE	25622000	26074000	19991000	24381000	21730000	16452000	22037000	17049000	23087000
ENSMUSP00000109200	Aqp9	TRUE	151570000	188800000	138070000	72531000	172440000	76726000	40887000	102960000	91638000	107170000
ENSMUSP00000109214	Gmppa	TRUE	82909000	83225000	81649000	74881000	93666000	56184000	64972000	49096000	84354000	64265000
ENSMUSP00000109230	Rab7	TRUE	1481400000	1671400000	1705100000	1821700000	1681800000	1346000000	1445200000	1273800000	1316400000	1235800000
ENSMUSP00000109237	Copg1	TRUE	1137900000	1098600000	997190000	726740000	1105200000	1125800000	1046600000	1135800000	1145800000	1023900000
ENSMUSP00000109249	Cnbp	TRUE	408230000	544980000	449810000	602980000	418930000	477310000	324000000	266790000	389700000	253730000
ENSMUSP00000109293	Kyat1	TRUE	1399300000	1448200000	1386200000	1094100000	1312200000	485320000	516530000	459500000	589430000	700780000
ENSMUSP00000109305	Anxa4	TRUE	925910000	725350000	1171700000	1127800000	1052500000	1377200000	1662400000	1292800000	1605000000	1373900000
ENSMUSP00000109325	Tpm1	TRUE	677350000	773300000	656170000	766360000	525600000	700590000	830360000	707960000	789690000	515080000
ENSMUSP00000109451	Arpc2	TRUE	1063200000	862240000	1141100000	1024600000	1150700000	696180000	516570000	850050000	601000000	739240000
ENSMUSP00000109455	Clpx	TRUE	662690000	824800000	981690000	870040000	847610000	656130000	710710000	511190000	628490000	781750000
ENSMUSP00000109529	Apoo	TRUE	90835000	103280000	148920000	143370000	103530000	129530000	137980000	125900000	152570000	125230000
ENSMUSP00000109540	Dctn1	TRUE	112740000	107080000	93628000	190530000	78124000	195700000	167600000	164400000	199590000	218710000
ENSMUSP00000109629	Itsn1	TRUE	37384000	38848000	35610000	69984000	48084000	27396000	43200000	43977000	48068000	32205000
ENSMUSP00000109633	Dmd	TRUE	57980000	52971000	66102000	27978000	43879000	30288000	37946000	34521000	47733000	34129000
ENSMUSP00000109644	Lsm2	TRUE	43701000	44300000	47076000	40754000	49856000	35093000	31165000	35952000	42146000	53315000
ENSMUSP00000109727	Pmpca	TRUE	82727000	99478000	118450000	67786000	89588000	114300000	84688000	69980000	74822000	107850000
ENSMUSP00000109741	Lyar	TRUE	19779000	20708000	21245000	27706000	19305000	14296000	17085000	14687000	15611000	12527000
ENSMUSP00000109788	Immt	TRUE	222430000	195910000	252960000	296600000	250820000	302330000	319670000	303160000	347890000	252740000
ENSMUSP00000109831	Atp5j	TRUE	1796900000	1801100000	2021900000	1318400000	1356600000	1275800000	1461900000	1496500000	1610200000	1412500000
ENSMUSP00000109839	Synj2bp	TRUE	109240000	138280000	225730000	242180000	149280000	138860000	121920000	133460000	136990000	118940000
ENSMUSP00000109915	Rcn2	TRUE	39943000	29168000	48460000	48387000	33903000	47317000	48897000	36083000	39474000	26091000
ENSMUSP00000110006	Aox2	TRUE	666750000	439780000	676630000	594240000	796710000	163260000	301610000	234200000	229760000	202280000
ENSMUSP00000110021	Rab11b	TRUE	712410000	1113400000	1403600000	1326200000	1105900000	627680000	1270600000	1225100000	1060300000	1108200000
ENSMUSP00000110031	Naa10	TRUE	86545000	94367000	142400000	120470000	111380000	94403000	118480000	120500000	108690000	64935000
ENSMUSP00000110087	Pcnp	TRUE	167030000	167730000	187520000	227070000	172910000	136430000	171740000	128610000	165790000	121110000
ENSMUSP00000110091	Cbx3	TRUE	289850000	388990000	296750000	243010000	379090000	217360000	327440000	142540000	164330000	192950000
ENSMUSP00000110142	Hnmt	TRUE	173660000	276790000	243410000	210750000	240810000	438320000	511980000	486370000	573270000	493540000
ENSMUSP00000110184	Myo1b	TRUE	735440000	736110000	704920000	440640000	785540000	436030000	326800000	357780000	405500000	482760000
ENSMUSP00000110314	Atp6v1a	TRUE	210920000	209340000	153370000	286180000	191010000	156020000	218050000	206520000	167640000	149530000
ENSMUSP00000110364	Tmem214	TRUE	216350000	254920000	215610000	216370000	195550000	171220000	176270000	149620000	171410000	148710000
ENSMUSP00000110402	Mapk14	TRUE	19399000	36414000	25047000	23684000	28898000	26164000	35788000	26175000	20214000	14240000
ENSMUSP00000110420	Fhl1	TRUE	10898000	6324200	34898000	13047000	7785800		13264000	57947000	723280000	12720000
ENSMUSP00000110434	Hadhb	TRUE	12202000000	13120000000	13692000000	13717000000	13638000000	12053000000	11766000000	11455000000	12488000000	14284000000
ENSMUSP00000110460	Golgb1	TRUE	28368000	24976000	19165000	27791000		31967000	39615000	33185000	36399000	24208000
ENSMUSP00000110546	Atp5c1	TRUE	11363000000	10261000000	10025000000	8907500000	11157000000	6975500000	8577500000	8495900000	7408500000	8029400000
ENSMUSP00000110595	Aifm1	TRUE	7102100000	6227600000	7007800000	7233100000	5311400000	4707700000	4440900000	4724900000	4994700000	4847200000
ENSMUSP00000110671	Sephs1	TRUE	276630000	299290000	320690000	318190000	304340000	198360000	190010000	178340000	149470000	186200000
ENSMUSP00000110673	Cald1	TRUE	3036400000	3275300000	2906500000	3847900000	3244500000	4660700000	5875400000	4179200000	4553700000	3635600000
ENSMUSP00000110731	Rpl35a	TRUE	1998000000	1836500000	1790200000	1554300000	1499700000	795960000	627020000	906350000	1003700000	871660000
ENSMUSP00000110850	Dlg1	TRUE	83349000	63026000	54396000	70536000		51481000	50713000	80052000	66219000	61380000
ENSMUSP00000110882	Bdh1	TRUE	4431000000	4205200000	4435200000	3575500000	4438200000	5900100000	5352200000	5966500000	5746400000	5940400000
ENSMUSP00000110886	Rpl39	TRUE	1007600000	989020000	773640000	1185300000	819780000	117430000	140010000	462150000	125960000	605790000
ENSMUSP00000110917	Msrb1	TRUE	102030000	118720000	117340000	92862000	122110000	69467000	68169000	37530000	76827000	88968000
ENSMUSP00000110987	Prkcsh	TRUE	2149500000	2799600000	2693700000	3471400000	2676000000	2447400000	2472500000	2414200000	2387700000	2212700000
ENSMUSP00000111028	Rnps1	TRUE	125440000	185210000	160450000	241740000	197890000	60773000	103090000	132570000	89138000	120150000
ENSMUSP00000111074	Ilf3	TRUE	58463000	59366000	90534000		76361000	83031000	64769000	63488000	107830000	77138000
ENSMUSP00000111081	Steap4	TRUE	136960000	209840000	121430000	71234000	138850000	109540000	176770000	149800000	127390000	72486000
ENSMUSP00000111116	Cav1	TRUE	17567000	17998000	62734000		43623000	15883000	15462000	7782500	51926000
ENSMUSP00000111117	Eif4g1	TRUE	1965400000	2227700000	2262700000	1968900000	1937500000	2117200000	2198600000	2618400000	2649100000	2642700000
ENSMUSP00000111190	Otc	TRUE	25425000000	26507000000	27309000000	22108000000	23440000000	15334000000	13963000000	12820000000	17289000000	13541000000
ENSMUSP00000111191	Lypla1	TRUE	1107400000	1331700000	1355200000	893340000	1176500000	2014800000	1745300000	1995700000	1043500000	1191200000
ENSMUSP00000111241	Ufd1	TRUE	226070000	266230000	244500000	263830000	254260000	243480000	199470000	178080000	228480000	210830000
ENSMUSP00000111297	Diaph1	TRUE	67842000	79710000	43237000	27847000	57149000	76368000	87370000	108390000	53047000	64948000
ENSMUSP00000111516	Cdh2	TRUE	497650000	550230000	565980000	750930000	520190000	429640000	465570000	545670000	493970000	485740000
ENSMUSP00000111942	Arl1	TRUE	254390000	87678000	260510000	273040000	179860000	177490000	287940000	320670000	297500000	322310000
ENSMUSP00000111983	Mtfr1l	TRUE	36442000	40964000	24015000	31958000	31225000	16787000	20755000	28847000	17913000	23797000
ENSMUSP00000112141	Eef1d	TRUE	5052500000	4753500000	4817200000	5485000000	4796500000	3755800000	4145300000	4097600000	4116500000	3779800000
ENSMUSP00000112320	Ndufb11	TRUE	624730000	670470000	656070000	656020000	588320000	653990000	717350000	668790000	753030000	690140000
ENSMUSP00000112324	Fetub	TRUE	109640000	98841000	83586000	209900000	104140000	71809000	152770000	75157000	69634000	74899000
ENSMUSP00000112368	Usp14	TRUE	272470000	336550000	378060000	286510000	372570000	368630000	406060000	410590000	368770000	513830000
ENSMUSP00000112425	Sec11a	TRUE	142430000	144000000	120350000	164780000	156110000	98093000	90488000	57856000	82416000	75266000
ENSMUSP00000112451	Mrpl1	TRUE	50902000	57543000	75755000	51561000	79342000	60654000	68141000	50590000	62363000	62443000
ENSMUSP00000112468	Sgk2	TRUE		64513000	63780000	53337000	64741000	56787000	65707000	65309000	128760000	95659000
ENSMUSP00000112527	Fkbp8	TRUE	230650000	241340000	228970000	213450000	268120000	274520000	370200000	318440000	279570000	270060000
ENSMUSP00000112530	Gimap4	TRUE	122420000	91224000	107000000	88036000	108840000	50451000	72955000	53755000	61709000	57867000
ENSMUSP00000112598	Pvalb	TRUE	281430000	146020000	61766000	44353000	12008000	9912600	8164700		9022700000	49725000
ENSMUSP00000112606	Tpr	TRUE	397850000	314150000	423110000	319660000	376400000	224070000	311270000	191890000	246000000	201100000
ENSMUSP00000112615	Mybpc1	TRUE	47626000	4178200	18387000	13495000		51246000	4563600	33568000	245200000	5040000
ENSMUSP00000112626	Mtus1	TRUE	129330000	95752000	72232000	59450000	94882000	125330000	140410000	72736000	153550000	59616000
ENSMUSP00000112646	Mgst1	TRUE	24719000000	24953000000	22180000000	17924000000	22975000000	23996000000	15722000000	23965000000	18749000000	22652000000
ENSMUSP00000112664	Akr1c14	TRUE	5134000000	5171900000	4750400000	4881000000	5300900000	4379500000	3757300000	3402200000	4224800000	3495900000
ENSMUSP00000112666	Akr1c19	TRUE	3505000000	3345000000	4029500000	3407300000	3240100000	2531600000	2453700000	2657200000	3202000000	2960900000
ENSMUSP00000112678	Acot3	TRUE	96009000	101790000	114690000	170070000	96939000	932600000	768460000	795440000	751970000	1025200000
ENSMUSP00000112744	Ncln	TRUE	46956000	42669000	77445000	60203000	80676000	57471000	49284000	86780000	51217000	58508000
ENSMUSP00000112747	Ddah1	TRUE	4272200000	3811200000	3083300000	3586100000	4253700000	4693200000	4056400000	4600900000	4561300000	4138300000
ENSMUSP00000112811	Wdr61	TRUE	74356000		98617000	43030000	77040000	23259000	76112000	88084000	56733000	104270000
ENSMUSP00000112844	Sult1b1	TRUE	108640000	118910000	104950000	80833000	103390000	77460000	133210000	121310000	134690000	123000000
ENSMUSP00000112916	Chdh	TRUE	3160700000	3116400000	2756900000	2571000000	3102900000	2990000000	3089700000	3265300000	3458500000	2916600000
ENSMUSP00000113022	Atp5f1	TRUE	6114900000	7048600000	8482600000	7185000000	7906400000	4560500000	5677200000	4989100000	5943500000	4897200000
ENSMUSP00000113058	Apoc3	TRUE	431630000	405880000	316490000	583300000	449890000	790750000	739750000	641460000	725600000	882890000
ENSMUSP00000113065	Mrpl40	TRUE	170830000	173150000	229760000	309080000	211060000	232620000	274310000	180860000	181150000	194620000
ENSMUSP00000113071	Msn	TRUE	1429300000	1411200000	1628700000	1872000000	1808300000	1452000000	1852400000	1415700000	1776200000	1155600000
ENSMUSP00000113093	Lmna	TRUE	3358500000	3664200000	3726000000	4391300000	3815100000	3352000000	4399500000	3674600000	3774900000	2987800000
ENSMUSP00000113107	Palmd	TRUE	33756000	51544000	50779000	56298000	41498000	47607000	65226000	49792000	69240000	58224000
ENSMUSP00000113110	Hmox2	TRUE	259720000	254400000	220950000	256330000	246820000	175340000	179340000	168690000	176130000	205110000
ENSMUSP00000113116	Stt3a	TRUE	271350000	269240000	286770000	228330000	252760000	127230000	191700000	132270000	195110000	124750000
ENSMUSP00000113117	Snx12	TRUE	138310000	182640000	213650000	281250000	158140000	188360000	235980000	140460000	189070000	192250000
ENSMUSP00000113137	Abhd3	TRUE	38772000	36360000	32015000		34295000	135610000	50881000	83440000	89007000	89613000
ENSMUSP00000113158	Cbx5	TRUE	16336000	21922000	24257000	20940000	13334000	19064000	17652000	13233000	14757000	12185000
ENSMUSP00000113161	Acyp1	TRUE	113280000	106850000	127820000	172250000	89709000	92937000	120050000	97679000	100480000	112820000
ENSMUSP00000113209	Cbs	TRUE	1812600000	1506800000	1399800000	934270000	1628700000	1971800000	1446700000	1810700000	1421400000	1913100000
ENSMUSP00000113213	Gapdh	TRUE	67115000000	67564000000	56501000000	50746000000	59482000000	114510000000	108230000000	113940000000	114310000000	96746000000
ENSMUSP00000113262	Gsta3	TRUE	48724000000	59549000000	51100000000	63151000000	48732000000	39438000000	55916000000	48619000000	57858000000	51197000000
ENSMUSP00000113284	Dcps	TRUE	190300000	247600000	261840000	338900000	269320000	149560000	178620000	122280000	152050000	121580000
ENSMUSP00000113296	Hmgcs2	TRUE	77244000000	88143000000	65425000000	72453000000	79928000000	92030000000	87320000000	95907000000	96745000000	97623000000
ENSMUSP00000113332	Nfu1	TRUE	231680000	280640000	144370000	308040000	216960000	234650000	234160000	182190000	142700000	190410000
ENSMUSP00000113345	Vps29	TRUE	306490000	184510000	341840000	168450000	280660000	227720000	256320000	215240000	277910000	151690000
ENSMUSP00000113413	Apoa5	TRUE	265350000	471830000	473480000	496240000	237750000	233900000	312620000	217710000	298370000	333950000
ENSMUSP00000113430	Cox17	TRUE	37784000	25033000	24252000	28290000	26972000	30915000	30644000	24636000	48739000	33888000
ENSMUSP00000113431	Rsl1d1	TRUE	158670000	171140000	215490000	206820000	169450000	107590000	155290000	135680000	191530000	132000000
ENSMUSP00000113439	Bola3	TRUE	105360000	87850000	87694000	87856000	80140000	197960000	133820000	177620000	164970000	119030000
ENSMUSP00000113483	Paics	TRUE	686670000	703940000	752970000	720280000	684510000	385540000	479360000	328760000	429660000	399050000
ENSMUSP00000113514	Dnajc19	TRUE	223270000	147300000	158720000	204820000	189750000	151990000	122300000	119610000	129960000	115580000
ENSMUSP00000113554	Psmd4	TRUE	243790000	706650000	278540000	265480000	505260000	286580000	363160000	278810000	449090000	288390000
ENSMUSP00000113578	Tpm3	TRUE	6604200000	6722400000	4920600000	10354000000	7308900000	5113500000	9108300000	7367600000	7546200000	3592700000
ENSMUSP00000113581	Tfam	TRUE	349850000	451970000	495870000	491990000	436800000	635790000	574770000	436070000	659630000	666390000
ENSMUSP00000113591	Numb	TRUE	37743000	51662000		44059000	51083000	46080000	45698000	37446000	36675000
ENSMUSP00000113596	Vwa5a	TRUE	79526000	81967000	80601000	73545000	94787000	95525000	71596000	83581000	62978000	101150000
ENSMUSP00000113602	Ndufb5	TRUE	627200000	702580000	950140000	885190000	663180000	866760000	819700000	731960000	934970000	741150000
ENSMUSP00000113644	Serpina10	TRUE	11260000	7086300	9807700		6900400	10467000	10943000	9188900		12613000
ENSMUSP00000113672	Cth	TRUE	6914700000	7928300000	6499600000	4914400000	7194800000	5476100000	4242800000	6109300000	5583000000	6403100000
ENSMUSP00000113761	Pdcd5	TRUE	31423000	37385000	48412000	61905000	42262000	47481000	54917000	50719000	55757000	31291000
ENSMUSP00000113831	Ssr3	TRUE	728300000	849760000	831200000	1256100000	727800000	662230000	495290000	471280000	744540000	557650000
ENSMUSP00000113904	Gjb1	TRUE	794400000	765390000	767360000	527690000	765660000	785860000	1034000000	896540000	1016400000	870050000
ENSMUSP00000113943	Romo1	TRUE	34207000	46265000	47496000	46016000	45512000	55847000	38017000	54464000		61278000
ENSMUSP00000113958	Qdpr	TRUE	7823700000	6380800000	7246500000	8054000000	8285600000	10703000000	9214500000	9942300000	8722900000	11889000000
ENSMUSP00000113966	Ttpa	TRUE	1340600000	1473000000	1212400000	1346100000	1197600000	2005100000	1467000000	1823400000	2246400000	2048800000
ENSMUSP00000113978	Tpm3	TRUE	905800000	1162300000	977890000	1894300000	1000900000	1948400000	1286200000	2178100000	1132900000	1314300000
ENSMUSP00000114000	Usp5	TRUE	584530000	511540000	634620000	474110000	565130000	554180000	674730000	511560000	673000000	550660000
ENSMUSP00000114002	Glyat	TRUE	69444000	115440000	127510000	35099000	105460000	59577000	60401000	48784000	55790000	38574000
ENSMUSP00000114006	Golim4	TRUE	74128000	95517000	64546000	100570000	112960000	76737000	94469000	67731000	96146000	73762000
ENSMUSP00000114011	Entpd5	TRUE	1797500000	1581300000	1978900000	1839700000	1714800000	3855600000	3750400000	3986700000	4499200000	3903000000
ENSMUSP00000114014	Gng5	TRUE	129010000	122510000	155160000	120240000	149720000	123190000	138580000	119410000	114460000	90310000
ENSMUSP00000114042	Tmem30a	TRUE	452170000	596050000	595810000	809300000	548180000	227100000	169300000	281290000	298290000	262220000
ENSMUSP00000114082	Ssbp1	TRUE	375680000	277950000	409470000	508110000	263020000	148490000	161610000	151500000	255360000	227540000
ENSMUSP00000114099	Crybg2	TRUE	59964000	131660000	56929000	180970000	59553000	43467000	38480000	34511000	95757000	46050000
ENSMUSP00000114100	Vps25	TRUE	68082000	85536000	108810000	93626000	101330000	143370000	101150000	80929000	88263000	95578000
ENSMUSP00000114112	Elovl2	TRUE	83385000	61424000	95538000	103170000	81215000	67935000	82835000	56940000	56725000	48052000
ENSMUSP00000114159	Prdx1	TRUE	33763000000	30000000000	29292000000	27423000000	30822000000	34927000000	27895000000	32762000000	33729000000	34391000000
ENSMUSP00000114164	Sf3a2	TRUE	22693000	21810000	22881000	65216000	23502000	19842000	28415000	14322000	17478000	22056000
ENSMUSP00000114185	Raly	TRUE	122420000	157210000	159360000	246670000	170890000	119150000	128970000	148000000	140200000	128880000
ENSMUSP00000114230	Mbp	TRUE	93113000	129860000	88855000	82853000	90510000	101210000	144090000	109090000	139390000	102840000
ENSMUSP00000114299	Mtif2	TRUE	33934000	29652000	24170000		23409000	26824000	18980000	23400000	31280000	24468000
ENSMUSP00000114304	Aldh1l1	TRUE	53373000000	51486000000	44062000000	30241000000	48508000000	78605000000	49605000000	69149000000	69946000000	79427000000
ENSMUSP00000114356	Dnajb4	TRUE	87485000	105260000	108510000	141320000	171920000	132480000	130700000	138060000	113760000	155020000
ENSMUSP00000114402	Mrps25	TRUE	18384000	17780000	26464000	16621000	17449000	20675000	16414000	17742000	26541000	14436000
ENSMUSP00000114434	Pa2g4	TRUE	4389300000	4285800000	3913000000	4065700000	3398000000	3199200000	3310700000	3178700000	3157400000	2791200000
ENSMUSP00000114504	Ttc38	TRUE	239510000	341110000	136760000	133530000	168490000	464390000	293800000	357000000	246960000	399390000
ENSMUSP00000114598	Nudt7	TRUE	1021200000	971160000	1768500000	1554600000	1569000000	624810000	689220000	518690000	666340000	678180000
ENSMUSP00000114756	Ndufab1	TRUE	1520900000	1556700000	1442000000	1577600000	1513100000	2546000000	1711600000	2370200000	2094100000	2655900000
ENSMUSP00000114839	Arpc4	TRUE	493820000	398680000	486580000	329820000	451230000	281310000	380080000	243720000	358480000	297650000
ENSMUSP00000114906	Coa7	TRUE	89503000	79449000	94716000	115690000	88228000	78192000	81014000	117200000	74623000	65878000
ENSMUSP00000115008	Hook3	TRUE	20870000	35566000	28516000	40363000	31977000	43749000	34107000	27842000	45637000	31326000
ENSMUSP00000115011	Tbl2	TRUE	80413000	73170000	119310000	69074000	107890000	73690000	68394000	79415000	85277000	115760000
ENSMUSP00000115045	Diablo	TRUE	67609000	87733000	89740000	61359000	67541000	41813000	49991000	53368000	53667000	51305000
ENSMUSP00000115052	Ddx58	TRUE	60475000	67968000	76799000	40063000	67643000	82857000	83597000	55558000	77659000	64284000
ENSMUSP00000115062	Dsp	TRUE	539780000	356830000	265220000	183900000	542400000	801540000	824500000	976210000	386570000	525810000
ENSMUSP00000115169	Tmed2	TRUE	87476000	98566000	112360000	103500000	98099000	80822000	88301000	68300000	98433000	82259000
ENSMUSP00000115195	Otub1	TRUE	51601000	46107000	57416000	61643000	73371000	77950000	87042000	80668000	80308000	94007000
ENSMUSP00000115294	Pabpn1	TRUE	185860000	215390000	164450000	252380000	199330000	115960000	147580000	100700000	108500000	135340000
ENSMUSP00000115392	Pcbd2	TRUE	359740000	341010000	337910000	326200000	371430000	250280000	250210000	272160000	266920000	302610000
ENSMUSP00000115402	Khdrbs1	TRUE	210220000	222070000	246120000	242670000	238090000	198520000	218670000	185890000	219450000	238520000
ENSMUSP00000115724	Fam234a	TRUE	117990000	115920000	95057000	91929000	107040000	66812000	80258000	60890000	62951000	73737000
ENSMUSP00000115729	AU022252	TRUE	89848000	80897000	101340000	78772000	95781000	86457000	123470000	78542000	138170000	86783000
ENSMUSP00000115803	Tmem126a	TRUE	71698000	54733000	84669000	63412000	66752000	51796000	54307000	36240000	46190000	60354000
ENSMUSP00000116108	Tcp1	TRUE	1205000000	947370000	1486700000	840310000	1282300000	1277700000	1245600000	1146900000	1416300000	1114300000
ENSMUSP00000116154	Urod	TRUE	159580000	147690000	166380000	149500000	159530000	110550000	127910000	126210000	155950000	149210000
ENSMUSP00000116492	Eef1b2	TRUE	4776100000	4621800000	4852200000	5715900000	4853600000	4974300000	4289500000	4109100000	3889300000	3933100000
ENSMUSP00000116524	Pgls	TRUE	476680000	552740000	584670000	643590000	580530000	652780000	530910000	650550000	439120000	853120000
ENSMUSP00000116533	Ank1	TRUE	202380000	236640000	141130000	182830000	155890000	73968000	219310000	124390000	155260000	89073000
ENSMUSP00000116582	Ahnak2	TRUE	52079000	52427000	71260000		55947000	61375000	53798000	56813000	50080000	45423000
ENSMUSP00000116937	Hmgb3	TRUE	85654000	105630000	142440000	123170000	137580000	57970000	111030000	71556000	78933000	78290000
ENSMUSP00000117009	Pter	TRUE	457140000	606620000	337010000	286510000	411070000	541420000	742150000	381000000	330680000	375120000
ENSMUSP00000117022	Nme1	TRUE	184890000	223690000	245750000	337060000		194980000	170140000	236200000	259960000	231060000
ENSMUSP00000117118	Ywhaq	TRUE	1257300000	1310500000	1360200000	1601100000	1091100000	1252800000	974130000	1015400000	962930000	1079700000
ENSMUSP00000117347	Erp29	TRUE	410050000	397880000	411880000	492770000	468780000	576620000	561450000	399680000	359740000	419290000
ENSMUSP00000117351	Agfg2	TRUE	40612000	45467000	36899000	35180000	51407000	39664000	41239000	26285000	36008000	32864000
ENSMUSP00000117461	Rpl12	TRUE	3961000000	4361700000	3484000000	3079000000	3662400000	3281900000	3940600000	3752600000	3556200000	3251600000
ENSMUSP00000117583	Micos10	TRUE	114090000	106240000	78693000	65063000	107510000	153660000	105240000	231240000	75866000	146860000
ENSMUSP00000117729	Pxmp2	TRUE	272420000	273990000	323600000	243710000	434580000	445180000	377600000	538150000	395520000	620230000
ENSMUSP00000117834	Rpl29	TRUE	4194200000	4152700000	3979700000	4737200000	4616700000	1709900000	2411700000	2780300000	2087900000	2649900000
ENSMUSP00000117848	Sgpl1	TRUE	211100000	293850000	263670000	179360000	241550000	221720000	226640000	227650000	242000000	239510000
ENSMUSP00000117946	Hypk	TRUE	135890000	137530000	111850000	150960000	141310000	105830000	135390000	97504000	152230000	125800000
ENSMUSP00000117947	Snrpa1	TRUE	168090000	121840000	223740000	244390000	184990000	124510000	170570000	115670000	118970000	123860000
ENSMUSP00000117987	Ppia	TRUE	17740000000	15836000000	17127000000	21332000000	16133000000	16666000000	16372000000	15207000000	15286000000	13451000000
ENSMUSP00000118045	Pir	TRUE	195830000	213960000	199730000	240010000	209970000	190930000	241690000	175080000	194570000	194310000
ENSMUSP00000118093	Btf3	TRUE	516310000	371160000	380970000	704620000	708650000	389840000	420880000	393140000	468520000	377000000
ENSMUSP00000118179	Copa	TRUE	1268500000	1077800000	1030400000	536460000	1418600000	1440900000	1130800000	1432500000	1232100000	1457800000
ENSMUSP00000118189	Hsp90aa1	TRUE	21434000	19666000	55585000	23064000	23033000	46725000	21213000	16775000	51224000	34493000
ENSMUSP00000118379	Atp8a1	TRUE	187790000	229880000	205940000	84545000	269120000	159560000	182340000	263550000	206330000	368080000
ENSMUSP00000118478	Ufm1	TRUE	1184400000	1285600000	1550800000	1488300000	1380800000	1394800000	1545200000	1258200000	1037200000	981150000
ENSMUSP00000118555	Hnrnpdl	TRUE	170140000	190330000	347050000	261820000	208540000	184800000	183580000	198300000	153300000	156540000
ENSMUSP00000118752	Gar1	TRUE	292320000	276460000	382170000	409710000	325690000	213690000	156680000	211160000	192550000	215490000
ENSMUSP00000118846	Pdzk1	TRUE	1156600000	1552500000	1106300000	1496500000	1534200000	1275100000	1539700000	1108800000	1306300000	1144900000
ENSMUSP00000118874	Gstm1	TRUE	115950000000	103220000000	121700000000	81050000000	100640000000	155930000000	151710000000	183400000000	171650000000	151870000000
ENSMUSP00000118949	Eps15	TRUE	117050000	150300000	137860000	130270000	115200000	140950000	104950000	101190000	120510000	146910000
ENSMUSP00000118995	Pls3	TRUE	2715900000	2688500000	2439900000	1685800000	2432300000	3539700000	2541200000	3431000000	2943600000	2083800000
ENSMUSP00000119048	Pex26	TRUE	19384000	17486000	130630000	17290000	35646000	71693000	69642000	76071000	72810000	67202000
ENSMUSP00000119060	Parl	TRUE	27657000	25629000	18330000		17629000	18209000	14907000	18942000	27543000	17396000
ENSMUSP00000119065	Srsf6	TRUE	164390000	158400000	186490000	212000000	155840000	90354000	111410000	121600000	93262000	84197000
ENSMUSP00000119080	Acin1	TRUE	317730000	604590000	356160000	417790000	486040000	315100000	396120000	294440000	310550000	251390000
ENSMUSP00000119165	Gpx3	TRUE	165320000	137260000	184530000	170510000	160210000	100990000	188460000	124850000	98736000	75915000
ENSMUSP00000119260	Alg5	TRUE		37104000	59492000	35769000	43925000	32349000	51373000		60304000	51410000
ENSMUSP00000119275	Lgals3	TRUE	77382000	83124000	79007000	68916000	83902000	128280000	184800000	115500000	152010000	84509000
ENSMUSP00000119538	Lasp1	TRUE	38746000	30720000	47953000	31406000	35870000	63078000	55654000		40334000	52088000
ENSMUSP00000119543	Phyhd1	TRUE	220210000	156910000	210030000	207790000	243670000	223780000	236170000	191050000	265370000	205260000
ENSMUSP00000119603	Phb	TRUE	6413400000	5965800000	5622500000	7580800000	6341900000	5246700000	6134700000	5538700000	6146000000	5144500000
ENSMUSP00000119655	Dynll2	TRUE	468600000	441300000	396980000	510970000	440580000	558720000	458970000	596980000	418380000	562460000
ENSMUSP00000119836	Taf15	TRUE	239280000	280670000	299480000	327550000	308980000	165410000	259010000	203730000	189910000	182040000
ENSMUSP00000119885	Macf1	TRUE	173280000	150130000	140760000	101050000	201080000	119130000	233820000	179290000	167400000	161680000
ENSMUSP00000119977	Cfb	TRUE	366670000	282220000	220780000	297360000	147010000	223450000	561780000	395650000	256170000	319870000
ENSMUSP00000119981	Ptgr2	TRUE	1269700000	1117500000	1065800000	902760000	973660000	839720000	1101000000	987790000	994300000	1279300000
ENSMUSP00000120068	H13	TRUE	33773000	69453000	56027000	58651000	34900000	19248000	5572500	26205000	110620000	88018000
ENSMUSP00000120106	Pfdn2	TRUE	39990000	39118000	31710000	43325000	38898000	55002000	55288000	51727000	53489000	37268000
ENSMUSP00000120154	Ggct	TRUE	53240000		64477000	43828000	36215000	75987000	79436000	76301000	54553000	81624000
ENSMUSP00000120299	Cask	TRUE	90325000	101090000	92015000	61465000	59534000	83686000	73783000	65681000	84703000	73288000
ENSMUSP00000120389	Afg1l	TRUE	25237000	20321000	20330000		28845000	21268000	17492000	21175000	24455000
ENSMUSP00000120452	Hacl1	TRUE	4048400000	4107800000	3705400000	3016300000	3862200000	5778000000	4181100000	6825500000	5743500000	6572300000
ENSMUSP00000120528	Rps20	TRUE	1694000000	2012900000	2415200000	1234800000	2018000000	1429600000	1525000000	1961200000	1473200000	1273200000
ENSMUSP00000120647	Nmi	TRUE	163260000	187860000	211970000	198330000	210490000	184470000	202330000	179660000	139240000	188910000
ENSMUSP00000120721	Slc25a22	TRUE	1039300000	871830000	1057200000	845470000	1055000000	1099300000	885300000	1046900000	1082700000	1186700000
ENSMUSP00000120877	Pnpla8	TRUE	122230000	106740000	113310000	130390000	131660000	114100000	153100000	109970000	176440000	147130000
ENSMUSP00000120976	Hadha	TRUE	43424000000	42137000000	38777000000	37680000000	42621000000	37532000000	39532000000	39851000000	40348000000	41740000000
ENSMUSP00000121046	Steap3	TRUE	146860000	122250000	78783000	58307000	98784000	61310000	81161000	70506000	122190000	78040000
ENSMUSP00000121082	Flna	TRUE	739620000	810680000	609040000	453330000	702010000	925450000	1397100000	765820000	696370000	834790000
ENSMUSP00000121164	Tbcel	TRUE	80932000	87097000	121980000	91620000	88596000	123160000	186300000	114980000	152310000	135090000
ENSMUSP00000121186	Ninj1	TRUE	49403000	38430000	40926000	59028000	40144000	21888000		22423000	17828000	37160000
ENSMUSP00000121201	Lcp1	TRUE	1946800000	2166300000	2157300000	2051800000	2016900000	2280700000	2354500000	2282000000	2000300000	2342700000
ENSMUSP00000121203	Ctsd	TRUE	5194700000	4709300000	4781600000	5075400000	4404500000	3948700000	4431700000	4397600000	4797200000	3968400000
ENSMUSP00000121402	Add1	TRUE	36330000	36017000	38359000	42717000	32709000	31476000	34885000	30736000	23682000	36699000
ENSMUSP00000121557	Ndufv2	TRUE	914050000	1111600000	701430000	1285600000	885920000	1376400000	1424500000	1473800000	1209100000	1637300000
ENSMUSP00000121606	Faf2	TRUE	38685000	61258000	38005000	41013000		58831000	64887000	45181000	129510000	94883000
ENSMUSP00000121842	Asgr1	TRUE	1148500000	1418000000	1306900000	1133600000	1346200000	628420000	718200000	582210000	820830000	635960000
ENSMUSP00000122056	Dnajb12	TRUE	102790000	113950000	114780000	112990000	100960000	125380000	180590000	134300000	136190000	209990000
ENSMUSP00000122093	Mrps17	TRUE	23923000	27758000	23770000	14472000	23883000	38542000	18257000	38157000	25644000	34289000
ENSMUSP00000122103	Slc25a12	TRUE	149210000	81648000	83304000	34238000	29737000	29720000	9686300	70153000	14964000	5473100
ENSMUSP00000122214	Mpc1	TRUE	226580000	196720000	305970000	213310000	313370000	236520000	248600000	360740000	351070000	222390000
ENSMUSP00000122295	Akap1	TRUE	197490000	175250000	205000000	189260000	199670000	222220000	219520000	193980000	253480000	223750000
ENSMUSP00000122783	Ppp5c	TRUE	56814000	46945000	70528000	69832000	68980000	84399000	58030000	48850000		83781000
ENSMUSP00000122964	Arfip1	TRUE	81108000	72693000	74377000	49848000	70339000	94961000	85072000	104090000	97272000	67330000
ENSMUSP00000123069	Ndufv1	TRUE	2115700000	2034300000	1878900000	1686700000	2098600000	2949200000	2490600000	3011000000	2873100000	3482100000
ENSMUSP00000123072	Slmap	TRUE	89985000	110510000	68121000	55173000	57112000	45848000	117350000	77630000	76870000	57566000
ENSMUSP00000123135	Scamp1	TRUE	267600000	386010000	234610000	278760000	281970000	187900000	226580000	204470000	247470000	222430000
ENSMUSP00000123147	Tpd52	TRUE	127750000	119490000	151800000	218520000	129070000	150100000	184030000	107830000	192530000	171530000
ENSMUSP00000123148	Apex1	TRUE	311450000	323130000	320430000	312890000	333590000	261400000	295180000	280480000	236690000	270340000
ENSMUSP00000123157	Glul	TRUE	5656700000	4994100000	3359300000	3481200000	3327200000	7524800000	5682800000	9003300000	5490300000	5547400000
ENSMUSP00000123181	Serf2	TRUE	60757000	54021000	46296000	101110000	86922000	42097000	71450000	51069000	46155000	38326000
ENSMUSP00000123250	Sorbs2	TRUE	367870000	456080000	415510000	427650000	426970000	378780000	561970000	345940000	448690000	348020000
ENSMUSP00000123282	Cyp4f13	TRUE	176440000	159590000	186060000	177950000	182210000	85122000	89147000	66768000	121850000	49820000
ENSMUSP00000123320	Hdhd2	TRUE	184570000	154070000	113450000	117130000	83414000	94769000	88591000	95066000	90632000	86932000
ENSMUSP00000123325	Rab9	TRUE	190680000	209420000	228810000	220800000	201180000	177880000	196220000	171320000	167580000	195110000
ENSMUSP00000123336	Hal	TRUE	4319900000	4707700000	4781300000	3335700000	5328100000	3750000000	2543800000	2842600000	4490300000	3322400000
ENSMUSP00000123352	Mcfd2	TRUE	1995000000	2263500000	3626900000	2899400000	2943300000	2014800000	1392600000	1888500000	1904300000	1294600000
ENSMUSP00000123410	Rpl27a	TRUE	3873500000	3394600000	3589000000	3996300000	3329900000	1878800000	1708800000	3231900000	1461100000	3329200000
ENSMUSP00000123609	Cox6c	TRUE	3193600000	2895800000	4161600000	3724700000	3635500000	4320900000	3862400000	4117100000	4472100000	4074300000
ENSMUSP00000123613	Slc25a1	TRUE	804430000	797870000	763340000	673020000	747500000	983330000	788570000	1328900000	1117000000	1078200000
ENSMUSP00000123657	Pqbp1	TRUE	49728000	58342000	56689000	67853000	54136000	32217000	44729000	36283000	46623000	40924000
ENSMUSP00000123765	Sucla2	TRUE	7354900000	7725300000	8048300000	7138400000	7442500000	7069600000	5920600000	6389200000	6443400000	7111600000
ENSMUSP00000123784	Atxn2	TRUE	245890000	369290000	358790000	266260000	285250000	151410000	278430000	295730000	375380000	231590000
ENSMUSP00000123849	Hsd11b1	TRUE	5087400000	5331200000	5240400000	4001400000	5028800000	3922000000	3092800000	3543400000	3523800000	3856900000
ENSMUSP00000123880	Opa1	TRUE	1993200000	2020700000	1736100000	1869800000	1799800000	1636300000	1738800000	1542600000	1636000000	1506400000
ENSMUSP00000123991	Nudcd2	TRUE	71104000	66747000	69389000	74329000	73038000	101110000	99033000	74154000	88247000	90683000
ENSMUSP00000124062	Cyb5r3	TRUE	5229800000	3050000000	4929700000	4151100000	5138100000	10433000000	9768900000	10998000000	10949000000	14196000000
ENSMUSP00000124149	Agl	TRUE	3658700000	3303600000	2438300000	1465700000	3644300000	3725400000	3518800000	3943100000	4040300000	3938900000
ENSMUSP00000124253	Gfm2	TRUE	104960000	50039000	57092000		53812000	44533000	43571000	58227000	77630000	105980000
ENSMUSP00000124305	Selenop	TRUE	47389000	54945000	49021000	73386000	28880000	45603000	70565000	46796000	67649000	22478000
ENSMUSP00000124401	Txndc5	TRUE	1826200000	1932600000	2274200000	2337600000	2062900000	2041600000	2061300000	1824600000	1910100000	1674700000
ENSMUSP00000124423	Thnsl2	TRUE	219150000	277350000	250110000	198190000	253060000	293900000	252550000	317120000	274560000	380880000
ENSMUSP00000124523	Cycs	TRUE	6778300000	6976000000	7175200000	8500700000	7120600000	6192500000	6599400000	6033100000	5965700000	5787000000
ENSMUSP00000124579	Asl	TRUE	30717000000	32412000000	16937000000	31056000000	32591000000	20325000000	20519000000	19649000000	24026000000	25577000000
ENSMUSP00000124781	Psma6	TRUE	1191300000	986120000	1274100000	1034900000	1118600000	1153100000	1165000000	1150000000	1222100000	1217800000
ENSMUSP00000124935	Samhd1	TRUE	388630000	355350000	460730000	488100000	429350000	253940000	219840000	296090000	231720000	256450000
ENSMUSP00000125104	H3f3a	TRUE	24550000000	24787000000	27160000000	27089000000	29756000000	8516500000	10222000000	16843000000	13496000000	15972000000
ENSMUSP00000125124	Stac3	TRUE	56709000	78810000	124350000	58875000	67213000	69701000	48419000	35705000	69827000	61105000
ENSMUSP00000125309	Pcdh1	TRUE	108810000	123260000	92406000	121260000	109700000	53275000	36847000	17826000	26855000
ENSMUSP00000125320	Wars	TRUE	93845000	144830000	123610000	120320000	113240000	122410000	133170000	103620000	135040000	108080000
ENSMUSP00000125375	Eif4g2	TRUE	308930000	424260000	469730000	216390000	244930000	239760000	448340000	359010000	283480000	299400000
ENSMUSP00000125394	Luc7l2	TRUE	178410000	153280000	162220000	151300000	134290000	111310000	246110000	123730000	120130000	116670000
ENSMUSP00000125437	Tmbim6	TRUE	270080000	259980000	243600000	218140000	238400000	262940000	216860000	183450000	278250000	249240000
ENSMUSP00000125451	Ciapin1	TRUE	114720000	101310000	87002000	98317000	118770000	223640000	285610000	216600000	207770000	138740000
ENSMUSP00000125454	Acat3	TRUE	6473400000	6824500000	7474200000	6665800000	7552900000	8847700000	10226000000	9133700000	11159000000	9604100000
ENSMUSP00000125456	Nae1	TRUE	88809000	107750000	82351000	89319000	93564000	113840000	107100000	108120000	99605000	97777000
ENSMUSP00000125492	Hgd	TRUE	9723900000	10962000000	8360300000	5952800000	9591800000	12786000000	8041800000	13370000000	8944000000	14465000000
ENSMUSP00000125548	Psma3	TRUE	853120000	865320000	1040600000	729890000	962000000	975710000	969360000	1088300000	1038200000	928840000
ENSMUSP00000125553	Echdc1	TRUE	477320000	420940000	418910000	269710000	460700000	681730000	741950000	871260000	837880000	1072700000
ENSMUSP00000125594	Hyou1	TRUE	6532300000	6344600000	7053600000	8704600000	3706300000	2054800000	2317100000	2755500000	2752800000	1854800000
ENSMUSP00000125738	Bud31	TRUE	24487000	32079000	49481000	78887000	38972000	29390000	32288000	25196000	58692000	32680000
ENSMUSP00000125752	Pdcd10	TRUE	39551000	46026000	49121000	68293000		37997000	53169000	67234000	82280000	53112000
ENSMUSP00000125763	Ctnnb1	TRUE	445680000	374670000	494650000	319450000	430060000	272950000	324620000	351090000	156290000	258990000
ENSMUSP00000125806	Rpl10-ps3	TRUE	2913400000	3583600000	3483700000	3007400000	3323300000	2567300000	2623200000	3299900000	2310800000	2813000000
ENSMUSP00000125881	Atxn2l	TRUE	115690000	104400000	117790000	114580000	132840000	130310000	128190000	126850000	135000000	97946000
ENSMUSP00000125977	Rps24	TRUE	2743700000	2376800000	2094600000	2589200000	2891900000	1360400000	1369100000	2248600000	1431100000	2501500000
ENSMUSP00000126011	Sec23a	TRUE	906010000	775090000	1047200000	929100000	1630300000	846400000	1033000000	824840000	982910000	831890000
ENSMUSP00000126067	Snca	TRUE	292030000	310580000	208990000	319330000	218440000	119180000	307910000	157060000	266320000	106770000
ENSMUSP00000126068	Plec	TRUE	4017000000	4407700000	3058200000	2638700000	4056400000	4672900000	5069200000	4586900000	5613900000	4354600000
ENSMUSP00000126120	Arf1	TRUE	734000000	713340000	859630000	891570000	564510000	564990000	577980000	385790000	374080000	555780000
ENSMUSP00000126294	Rps13	TRUE	3017800000	3161400000	3150200000	3513800000	3005600000	2353100000	2870200000	2565400000	2906400000	2897900000
ENSMUSP00000126329	Cotl1	TRUE	425630000	465980000	476860000	522430000	568580000	743420000	907280000	660170000	616320000	449670000
ENSMUSP00000126407	Psap	TRUE	715920000	1260000000	1316900000	841540000	1183500000	495900000	707030000	1139200000	474300000	513710000
ENSMUSP00000126448	Acot1	TRUE	988930000	923130000	1777100000	2075600000	1621300000	2649400000	1993500000	1735400000	1783800000	1950800000
ENSMUSP00000126449	Itih1	TRUE	150510000	173560000	171610000	209470000	181580000	138070000	231930000	138050000	180070000	178290000
ENSMUSP00000126451	Prdx2	TRUE	2758500000	2849200000	2571500000	2861800000	2726100000	2556000000	2950700000	2107000000	2636000000	2122200000
ENSMUSP00000126464	Acox2	TRUE	342760000	314960000	364060000	262310000	382880000	615610000	570510000	695440000	678380000	601850000
ENSMUSP00000126621	Ndufs1	TRUE	3305700000	3703000000	3297000000	2401800000	3431900000	5728200000	4240800000	5322800000	5643000000	5770300000
ENSMUSP00000126751	Tor1aip1	TRUE	42109000	34224000	26426000	37901000	34522000	31472000	37010000	44117000	37102000	31949000
ENSMUSP00000126768	Bgn	TRUE	306370000	349990000	418390000	451740000	395550000	359800000	449400000	293510000	425220000	364310000
ENSMUSP00000127034	Eif4a1	TRUE	5269800000	4896500000	5074800000	5422500000	3863800000	3871600000	4096900000	4129400000	3970000000	4715600000
ENSMUSP00000127115	Mecp2	TRUE	84720000	113940000	74726000	93855000	86529000	60668000	63076000	61705000	74434000	40406000
ENSMUSP00000127176	Actn1	TRUE	1391700000	1346500000	1008300000	722040000	1131700000	763840000	1626700000	1312700000	2576700000	1935500000
ENSMUSP00000127198	Gm4737	TRUE	49992000000	41960000000	41982000000	39365000000	46447000000	38614000000	26871000000	33492000000	34082000000	35056000000
ENSMUSP00000127250	Mvp	TRUE	2258900000	2145800000	2028200000	1992100000	1668300000	3541000000	4613100000	4531600000	4164900000	3594200000
ENSMUSP00000127281	Arf5	TRUE	285420000	249920000	367270000	344870000	281050000	336950000	244060000	216690000	217730000	227160000
ENSMUSP00000127307	Idh1	TRUE	26460000000	25825000000	24924000000	24285000000	27717000000	18077000000	22943000000	26924000000	22876000000	28200000000
ENSMUSP00000127325	Gpat4	TRUE	50120000	54695000	21845000	61101000	41609000	28099000	41421000	41161000	44050000	43849000
ENSMUSP00000127368	C2cd2	TRUE	90681000	60907000	79845000	30822000	49304000	66084000	74406000	62760000	110040000	79631000
ENSMUSP00000127375	Casp8	TRUE	19210000		21853000	18858000	22193000	52693000	21221000	26346000	25943000	22101000
ENSMUSP00000127487	Tnxb	TRUE	109960000	101730000	101110000	99688000	142370000	117000000	172440000	83598000	160500000	63454000
ENSMUSP00000127497	Ap2a1	TRUE	76902000	101010000	67876000	44381000	68949000	61190000	64005000	81402000	75158000	56054000
ENSMUSP00000127514	Myh4	TRUE	10309000000	1722500000	862500000	733780000	466300000	327500000	276530000	311110000	103180000000	470880000
ENSMUSP00000127526	Idh3a	TRUE	1345100000	1518300000	1391100000	1329300000	1520300000	978980000	977040000	1264200000	983090000	1173900000
ENSMUSP00000127539	Myh15	TRUE	1493500000	2094800000	1499300000	2150900000	1397800000	1141900000	1295200000	1301200000	302080000	1342100000
ENSMUSP00000127568	Derl2	TRUE	168140000	178100000	186960000	299160000	191150000	189010000	262820000	264190000	168660000	242480000
ENSMUSP00000127593	Adsl	TRUE	74662000	112210000	81674000	109700000	101410000		100820000	48548000	33049000	18832000
ENSMUSP00000127641	2020-09-07	TRUE	881540000	726100000	793600000	798670000	859590000	677890000	871870000	701390000	646280000	605040000
ENSMUSP00000127642	Gbe1	TRUE	3003600000	2353300000	2519400000	1411700000	3076700000	5238500000	6788300000	6712800000	6573000000	5770700000
ENSMUSP00000127708	Poldip2	TRUE	148590000	154040000	149370000	153250000	121390000	104590000	154820000	92085000	170080000	117920000
ENSMUSP00000127774	Eif4b	TRUE	1824400000	2164300000	1643100000	2559100000	2070000000	2117400000	2051900000	1841200000	1699300000	1435300000
ENSMUSP00000127783	Ptbp1	TRUE	3814400000	1603900000	4067400000	5333800000	1652500000	1167700000	1446000000	1135400000	1236000000	1132700000
ENSMUSP00000127791	Rps15a	TRUE	2214900000	2934200000	2402800000	1776000000	2905300000	2270400000	1594800000	2121200000	1543100000	2614800000
ENSMUSP00000127808	Gm20425	TRUE	9481400000	9263100000	10394000000	7998000000	9512000000	10819000000	16087000000	11984000000	10697000000	9763100000
ENSMUSP00000127859	Rpl9-ps6	TRUE	2138600000	1356100000	2111300000	3158600000	1653400000	1360700000	1374800000	694210000	1185300000	1329200000
ENSMUSP00000127903	Hdlbp	TRUE	4317600000	4277800000	4537800000	16360000000	17264000000	1781100000	2204200000	3431400000	15114000000	13350000000
ENSMUSP00000128209	Acss3	TRUE	155280000	166150000	227120000	242040000	199070000	801260000	589810000	721740000	595230000	909200000
ENSMUSP00000128249	Rdx	TRUE	7332600000	8345400000	8182000000	9043600000	7986600000	6733500000	7553900000	6694300000	7877900000	6354100000
ENSMUSP00000128257	Eif2s2	TRUE	1018300000	1355600000	1127100000	2438000000	879520000	1676800000	1080200000	1171800000	1617700000	1697000000
ENSMUSP00000128290	Coq8a	TRUE	1906000000	1703700000	1360000000	1390500000	1900700000	1105300000	979930000	969510000	1145900000	1287500000
ENSMUSP00000128351	Babam2	TRUE	25987000	27233000	31449000	25073000	43212000	25727000	32927000	27156000	27927000	30581000
ENSMUSP00000128428	Sult2a8	TRUE	4162100000	3563600000	4979000000	3748000000	4305400000	414020000	128960000	167720000	224860000	405070000
ENSMUSP00000128696	Cndp2	TRUE	1831300000	1741300000	2173100000	2292400000	1767400000	2307700000	2819700000	2114300000	2391300000	2404700000
ENSMUSP00000128714	Eno3	TRUE	146190000	13931000	12440000	7550800	25966000	11879000	4444000	5682700	4547400000	6266300
ENSMUSP00000128770	Pkm	TRUE	1149600000	1130200000	1082500000	849290000	820490000	1155600000	1578100000	1193400000	2518700000	1070100000
ENSMUSP00000128891	Afdn	TRUE	172370000	137360000	149550000	100460000	180290000	138150000	127880000	83355000	123640000	105000000
ENSMUSP00000128915	Mrpl16	TRUE	57136000	55351000	72860000	95916000	87316000	48142000	52051000	57749000	54372000	68885000
ENSMUSP00000128940	Aspscr1	TRUE	43692000	43590000	42980000	58163000	51242000	43652000	50788000	47528000	39026000	33713000
ENSMUSP00000129023	2020-09-10	TRUE	76503000	103360000	54425000	62147000	86052000	63602000	77633000	81310000	103550000	98855000
ENSMUSP00000129072	Rpl26	TRUE	5427800000	5230100000	6448200000	6087100000	5851700000	3772400000	3446700000	4598800000	4090200000	3976400000
ENSMUSP00000129100	Oplah	TRUE	550670000	499700000	366690000	519660000	428570000	608160000	490900000	654160000	472620000	784670000
ENSMUSP00000129120	Etnppl	TRUE	1915700000	2814800000	1744600000	1763000000	2461400000	1008700000	932320000	819220000	1177600000	1028200000
ENSMUSP00000129175	Pacsin3	TRUE	170610000	192320000	167210000	184150000	129000000	122870000	117670000	128720000	123580000	97055000
ENSMUSP00000129178	Pfdn5	TRUE	42852000	50295000	53817000	81699000	59943000	79263000	68061000	59844000	69396000	67741000
ENSMUSP00000129186	Tomm70a	TRUE	850570000	809480000	1615000000	594670000	1107800000	2281200000	1981000000	1210700000	1283000000	1574800000
ENSMUSP00000129263	Lmf1	TRUE	38663000	42499000	30139000	28197000	43145000	29715000	35355000	33166000	30137000	28240000
ENSMUSP00000129325	Rpl3l	TRUE	521010000	440200000	425880000	532530000	372100000	470690000	342800000	401070000	571880000	457230000
ENSMUSP00000129362	Map4	TRUE	28187000	34908000	36603000	35464000	28908000	37511000	39580000	41148000	42250000	25795000
ENSMUSP00000129378	Csrp3	TRUE	333330000	386670000	344660000	497300000	367800000	291760000	281620000	231820000	324450000	336810000
ENSMUSP00000129603	Baat	TRUE	1592400000	1695600000	1798200000	1450500000	1942200000	2677800000	2239800000	2736000000	2464200000	2761500000
ENSMUSP00000129609	Actn2	TRUE	6265500	1303300	1141400	1687000	1610600	820110		801140	19573000	770130
ENSMUSP00000129684	Erlin1	TRUE	61817000	51663000		37519000	56620000	34660000	58843000	59037000	71844000	53329000
ENSMUSP00000129704	Enoph1	TRUE	30204000	34694000	31664000	38653000	43671000	53620000	60386000	30545000	33604000	28236000
ENSMUSP00000129714	Alcam	TRUE	191930000	272120000	201050000	373920000	227590000	94590000	179750000	68107000	102670000	155060000
ENSMUSP00000129730	Dnaja1	TRUE	1242600000	1356700000	1435100000	1312900000	1287900000	1340100000	1144400000	1177800000	1199300000	1286700000
ENSMUSP00000129767	Psma2	TRUE	910940000	912110000	1030900000	1236000000	889070000	918370000	1020000000	751180000	864290000	1057900000
ENSMUSP00000129800	Sh3glb1	TRUE	63509000	69400000	81291000	102300000	64686000	67382000	84390000	69429000	75623000
ENSMUSP00000129828	Farsb	TRUE	882160000	744120000	792080000	600480000	687770000	756380000	943400000	830180000	754110000	781310000
ENSMUSP00000129876	Dglucy	TRUE	756860000	760110000	624990000	411830000	648400000	745410000	656860000	789340000	776190000	826350000
ENSMUSP00000129983	Cse1l	TRUE	521180000	133030000	415600000	450520000	541710000	493510000	355710000	364050000	605230000	531610000
ENSMUSP00000130046	Rangap1	TRUE	50620000	44079000	55547000		56686000	59433000	47552000	46849000	50800000	51748000
ENSMUSP00000130056	Pcyt1a	TRUE	112550000	84205000	101120000	89955000	89412000	92426000	118110000	134230000	90841000	93521000
ENSMUSP00000130065	Nat2	TRUE	191870000	90233000	77821000	202510000	52365000	81826000	124710000	73124000	68358000	60960000
ENSMUSP00000130102	Slc39a7	TRUE	49097000	30857000	38256000	57047000	40088000	43954000	38689000	35422000	68942000	33424000
ENSMUSP00000130127	Mybpc2	TRUE	8605300	1432300	1733600		2553400	1782300		241190	46142000	893820
ENSMUSP00000130195	St13	TRUE	2108800000	2301800000	1849200000	2243600000	1646300000	1828400000	1882500000	1727300000	1535100000	1391300000
ENSMUSP00000130214	Guk1	TRUE	63911000	72705000	64334000	100280000	60240000	93427000	87580000	78817000	109880000	121360000
ENSMUSP00000130313	Ssb	TRUE	930050000	930720000	1187300000	1201700000	158590000	257840000	152340000	600680000	637020000	139530000
ENSMUSP00000130341	Ilk	TRUE	126100000	116870000	134630000	125150000	119740000	105760000	150880000	137040000	126700000	132360000
ENSMUSP00000130367	Coa3	TRUE		124220000	106880000	131230000	150870000	72393000	91791000	103640000	66575000	116010000
ENSMUSP00000130532	Ndufaf2	TRUE	290860000	230090000	342940000	386350000	278060000	241190000	280750000	246100000	281850000	317780000
ENSMUSP00000130583	Gspt1	TRUE	414530000	805600000	755940000	509960000	654620000	322570000	614700000	416880000	396620000	392630000
ENSMUSP00000130611	Actb	TRUE	122420000	201070000	131890000	75164000	160490000	294960000	121160000	265770000	107860000
ENSMUSP00000130712	S100a10	TRUE	125110000	124860000	162760000	184320000	158750000	245730000	437150000	234360000	251190000	194230000
ENSMUSP00000130858	Tpi1	TRUE	20397000000	18970000000	20162000000	17704000000	18290000000	25448000000	21930000000	24049000000	22855000000	24020000000
ENSMUSP00000130934	Glud1	TRUE	1008400000	877180000	1524800000	1104800000	1238500000	1159100000	1194500000	936910000	1024300000	1155000000
ENSMUSP00000130941	Mmut	TRUE	2653300000	3321900000	2593500000	3575800000	3147000000	2822700000	3366900000	3257100000	2870700000	2697500000
ENSMUSP00000130979	Serpina3m	TRUE	59832000	101540000	70578000	79878000	55967000	64973000	72015000	53511000	70201000	57315000
ENSMUSP00000130992	Gpd2	TRUE	1105600000	1028700000	937190000	818990000	1064200000	1737500000	1720500000	1795300000	1523100000	1635700000
ENSMUSP00000131084	Ppp6r3	TRUE	79798000	66827000	31646000	57978000	50606000	53022000	57628000	66761000	51102000	52556000
ENSMUSP00000131115	Serpinb6a	TRUE	243900000	312750000	252960000	279580000	284620000	249530000	376730000	246230000	250650000	250210000
ENSMUSP00000131207	Eefsec	TRUE	233220000	196230000	184100000	248100000	193490000	205220000	242990000	253970000	222010000	216570000
ENSMUSP00000131262	Hnrnpd	TRUE	2312100000	2541200000	1963200000	2160100000	1296900000	1387700000	1448400000	1095500000	1195200000	1183000000
ENSMUSP00000131282	Slc26a1	TRUE		67531000	48554000	31401000	78642000	39463000	42297000	46224000	29790000	66583000
ENSMUSP00000131323	Srsf5	TRUE	439410000	398120000	598240000	644290000	512220000	344860000	397870000	437640000	399520000	362340000
ENSMUSP00000131431	Dcn	TRUE	312260000	357780000	418750000	372840000	372720000	194120000	310550000	278070000	370270000	323840000
ENSMUSP00000131458	U2af2	TRUE	320450000	441340000	412050000	502980000	470800000	221720000	269400000	220920000	265620000	234420000
ENSMUSP00000131474	Rps2	TRUE	5828000000	5130200000	6299700000	6597400000	6198100000	4002500000	4600300000	5046000000	4273700000	5217700000
ENSMUSP00000131489	Rpl14	TRUE	2331300000	2234000000	2381800000	2517000000	2352500000	1559900000	1728100000	1873300000	1622800000	2164300000
ENSMUSP00000131514	Isoc2a	TRUE	512360000	630420000	354140000	435200000	484670000	1001900000	494010000	949200000	565090000	1018600000
ENSMUSP00000131788	Glod4	TRUE	1229500000	1513100000	1929900000	1493700000	1566700000	1670800000	2133200000	1891100000	1842200000	1889000000
ENSMUSP00000131891	Cul3	TRUE	47929000	43444000	42194000	36539000	49857000	35911000	51806000	38756000	56226000	51163000
ENSMUSP00000131897	Snrpa	TRUE	145320000	117070000	69673000	147850000	186190000	107190000	119240000	107460000	122020000	82228000
ENSMUSP00000132082	Iars	TRUE	385850000	204110000	218690000	173990000	258360000	185490000	212800000	187820000	190100000	214410000
ENSMUSP00000132469	G3bp2	TRUE	280200000	209140000	298230000	348340000	353260000	381990000	397330000	337720000	353710000	280330000
ENSMUSP00000132480	Slc25a3	TRUE	4012300000	3533800000	3412000000	2505500000	3414700000	2597800000	2231000000	2644000000	2811600000	2490500000
ENSMUSP00000132499	Prkag1	TRUE	73662000	21136000	81052000	2605800	6531200	7925400	61386000	71048000	43198000	102700000
ENSMUSP00000132590	Gm20390	TRUE	7285400000	7437700000	8561600000	7082800000	8015300000	6932700000	7073500000	7523600000	7408100000	6779900000
ENSMUSP00000132614	Hp1bp3	TRUE	560540000	670410000	684450000	760290000	787840000	306190000	449710000	443710000	323550000	563000000
ENSMUSP00000132619	Atl3	TRUE	411720000	421060000	453520000	338660000	439970000	516370000	548800000	595160000	548450000	649230000
ENSMUSP00000132662	Map4	TRUE	970950000	1232400000	1165800000	1249400000	1207000000	1303700000	1766000000	1488700000	1472700000	1236900000
ENSMUSP00000132717	Eif5a	TRUE	5594100000	5648200000	5244400000	6942200000	4718400000	6023500000	4960700000	6147200000	4520500000	5699600000
ENSMUSP00000132780	Idi1	TRUE	94168000	81632000	143040000	143090000	57818000	373610000	539270000	591240000	534460000	516230000
ENSMUSP00000132802	Arpp19	TRUE	115950000	114920000	90537000	104370000	90049000	130530000	184940000	169200000	155540000	119710000
ENSMUSP00000132922	Ergic1	TRUE	82157000	76252000	83419000	85798000	87364000	93244000	103860000	84841000	82381000	112480000
ENSMUSP00000132954	Agpat3	TRUE	60782000	53839000	50586000	49940000	64141000	74356000	73575000	58899000	74994000	52563000
ENSMUSP00000133017	Immt	TRUE	100030000	58128000	75510000	82168000	79918000	101100000	103750000	85404000	88173000	143850000
ENSMUSP00000133026	Tma7	TRUE	30582000	37070000	72616000	85170000	36257000	39045000	39958000	29813000	35835000	32005000
ENSMUSP00000133061	Rnh1	TRUE	255490000	326100000	156290000	191480000	208760000	643380000	323910000	687520000	360090000	346900000
ENSMUSP00000133074	Mpdu1	TRUE	54622000	63172000	46394000	46167000	56799000	84555000	75734000	81060000	55539000	87968000
ENSMUSP00000133099	Atpif1	TRUE	177640000	226380000	248590000	275240000	296420000	287750000	317520000	269000000	271200000	222350000
ENSMUSP00000133135	Pdcd4	TRUE	202540000	214620000	153620000	213810000	112770000	163370000	127790000	120620000	130470000	126110000
ENSMUSP00000133144	Cul5	TRUE	58193000	54781000	46994000	52916000	74497000	44624000	56139000	48050000	43405000	54720000
ENSMUSP00000133166	Erap1	TRUE	417480000	427230000	444910000	321530000	391820000	274960000	351770000	289890000	300620000	312010000
ENSMUSP00000133194	Tex264	TRUE	59194000	56025000	66520000	67636000	62856000	73258000	88439000	55722000	79028000	77082000
ENSMUSP00000133282	Mtx1	TRUE	221800000	266910000	226480000	201120000	236810000	194320000	180920000	239410000	214230000	164290000
ENSMUSP00000133334	Ppp2r1a	TRUE	7939800	1617400	6461100	4606300	3362600	11496000	4988100	7324300	10289000	11263000
ENSMUSP00000133372	Aldh7a1	TRUE	16995000000	13131000000	16646000000	13360000000	17392000000	14224000000	12842000000	15038000000	16199000000	14656000000
ENSMUSP00000133475	Nat8f1	TRUE	214790000	156670000	269160000	291730000	238990000	55967000	89216000	92601000	76342000	116460000
ENSMUSP00000133521	Gne	TRUE	262770000	314350000	355550000	209490000	304580000	111180000	121850000	114590000	166800000	201930000
ENSMUSP00000133571	Psmd11	TRUE	1331700000	1080100000	1350700000	927030000	1439100000	1927100000	1939900000	1699200000	1529900000	1161500000
ENSMUSP00000133694	Mocs1	TRUE	175750000	96630000	160090000	150250000	163010000	92059000	82064000	71548000	101350000	121420000
ENSMUSP00000133728	Hnrnpl	TRUE	2320500000	2051200000	2379000000	2896900000	2366200000	1297500000	1741100000	1134900000	1128400000	1254400000
ENSMUSP00000133736	Prps1l3	TRUE	155510000	130270000	176800000	146760000	220690000	217110000	262220000	195040000	201390000	245630000
ENSMUSP00000133883	Psme1	TRUE	2319000000	2732700000	2957200000	2579300000	2735200000	3790500000	3627500000	3142500000	3127700000	3432300000
ENSMUSP00000133931	Prps1l1	TRUE	87520000	119550000	89585000	89675000	76374000	111680000	128300000	107540000	190460000	86243000
ENSMUSP00000133991	Ptpn6	TRUE	140270000	152530000	134250000	200780000	147680000	139500000	178480000	178070000	167220000	140480000
ENSMUSP00000133992	Scyl2	TRUE	21074000	15157000	18066000	18301000	19424000	18526000	16819000	19652000	19785000	20704000
ENSMUSP00000134000	Trmt112	TRUE	34125000	22316000	41571000	14283000	41273000	24691000	39862000	29609000	53857000	29047000
ENSMUSP00000134023	Vdac2	TRUE	1963000000	2058400000	2017400000	1746900000	2098800000	1521200000	1619600000	1639200000	1733200000	1707000000
ENSMUSP00000134035	Gtf2i	TRUE	660330000	610310000	746230000	516480000	700110000	787800000	846520000	755410000	826240000	1024400000
ENSMUSP00000134071	Syncrip	TRUE	1652000000	2010500000	1879600000	2160000000	1731900000	1700600000	1721300000	1552900000	1339300000	1894100000
ENSMUSP00000134102	Ptbp3	TRUE	132740000	205660000	137810000	149680000	149850000	70319000	134000000	102220000	104180000	111680000
ENSMUSP00000134112	Gm20441	TRUE	5718700000	5502300000	3283700000	5597500000	5047000000	7010700000	2725200000	8760300000	5586000000	5445800000
ENSMUSP00000134160	Apoe	TRUE	2491100000	2795100000	3185700000	3485100000	3288100000	4260200000	801240000	2647500000	5505700000	5385700000
ENSMUSP00000134178	Ddx39b	TRUE	715970000	447790000	914150000	1208600000	827370000	369040000	544310000	287130000	352840000	548180000
ENSMUSP00000134183	Mrps18b	TRUE	18197000	21342000	26745000	19630000	22682000	33319000	16323000	27762000	22736000	21205000
ENSMUSP00000134240	Rps28	TRUE	6572900000	8130100000	7870800000	6892700000	8337200000	5258400000	5851200000	8618200000	6125500000	7083500000
ENSMUSP00000134322	Ppp1r11	TRUE	39337000	31508000	48700000	55695000	49864000	45938000	52648000	56870000	63342000	53222000
ENSMUSP00000134327	Eftud2	TRUE	152570000	146460000	240810000	210830000	170690000	144130000	135520000	154210000	186530000	125320000
ENSMUSP00000134357	Gm49325	TRUE	40935000	42846000	44514000	42644000	37035000	41420000	46874000	42277000	58041000	28938000
ENSMUSP00000134422	Dap3	TRUE	42454000	26083000	21009000	32494000	24143000	13519000	20892000	23072000	21655000	26906000
ENSMUSP00000134540	Ube2i	TRUE	51134000	38035000	53441000	52137000	50965000	51894000	53286000	41104000	45010000	49218000
ENSMUSP00000134561	Ddt	TRUE	764460000	638100000	824900000	1138100000	775770000	714860000	783500000	562890000	706610000	774380000
ENSMUSP00000134570	H2-D1	TRUE	12859000	14675000	15527000	10253000	20232000	16348000	11058000	18321000	15095000
ENSMUSP00000134682	Txn2	TRUE	403090000	453860000	490600000	612840000	471770000	452870000	449600000	367350000	435130000	328540000
ENSMUSP00000134696	Dnm2	TRUE	447020000	293850000	381510000	378360000	245920000	255630000	580600000	363210000	366370000	290760000
ENSMUSP00000134699	Flot1	TRUE	32572000	33454000	26888000	36374000	21923000	20901000	21993000	21983000	20325000	15311000
ENSMUSP00000134755	Tcof1	TRUE	9754500	31201000	11384000	15622000	20954000	10914000	20103000	13354000	18992000	14602000
ENSMUSP00000135063	Esd	TRUE	3763500000	4190300000	3629700000	3090600000	3949400000	5770900000	4283100000	6057100000	4392700000	5678500000
ENSMUSP00000135215	Hist2h3c2	TRUE	54443000	24007000	48766000	96080000	20218000	38655000	21183000	65883000	39074000	55843000
ENSMUSP00000135384	Dusp3	TRUE	101790000	134230000		199890000	152500000	150610000	211310000	207370000	198360000
ENSMUSP00000135611	Rhot2	TRUE	109850000		101770000	122720000	147940000	53332000	92655000	85004000	98037000	114590000
ENSMUSP00000135636	Ces1e	TRUE	1118800000	913220000	1310300000	1503400000	1082000000	350520000	2486200000	2227600000	2059900000	2698100000
ENSMUSP00000135846	Fam107b	TRUE	115530000	106030000	102220000	143930000	78245000	138100000	155840000	147290000	127970000	159490000
ENSMUSP00000135956	Gm5096	TRUE	89642000000	81735000000	89111000000	71312000000	91332000000	130880000000	98531000000	121780000000	110420000000	132040000000
ENSMUSP00000136035	Gyg	TRUE	32459000	3962700	29310000	15966000	33033000	39598000	42548000	81015000	53724000
ENSMUSP00000136042	Rps10	TRUE	2292800000	2688200000	2238500000	2650700000	1877700000	1709200000	1771300000	1822500000	1582100000	1288000000
ENSMUSP00000136087	Sel1l	TRUE	32337000	45926000	57413000	59513000		60093000		33517000	46511000	56974000
ENSMUSP00000136104	Atp2a2	TRUE	974480000	898160000	733820000	827320000	825130000	718450000	732010000	684140000	696410000	718930000
ENSMUSP00000136233	Nudt5	TRUE	40610000	37533000	60440000	83288000	39838000	64564000	61188000	50332000	66947000	57136000
ENSMUSP00000136310	Ubtf	TRUE	37304000	39242000	44584000	33136000	36043000	34368000	21943000	39652000	37700000	32875000
ENSMUSP00000136357	Hist4h4	TRUE	35097000000	36976000000	33182000000	43072000000	39187000000	17842000000	15919000000	23355000000	18022000000	20292000000
ENSMUSP00000136363	Naxd	TRUE	896410000	809820000	690130000	876210000	788090000	433320000	643590000	748980000	494690000	931160000
ENSMUSP00000136366	2020-09-02	TRUE	426990000	933370000	895790000	1026500000	486400000	881330000	836870000	750480000	832420000	565090000
ENSMUSP00000136436	Hnrnpf	TRUE	1470700000	1749600000	1778300000	1846900000	1759300000	876240000	1237600000	978490000	1128400000	736940000
ENSMUSP00000136438	Fkbp2	TRUE	1133600000	1280300000	1038000000	1414000000	1158400000	1420400000	1455500000	1556600000	965570000	1486800000
ENSMUSP00000136467	Ddc	TRUE	515530000	500790000	611010000	392920000	532060000	411560000	489280000	378480000	500720000	514200000
ENSMUSP00000136493	Tomm20	TRUE	223100000	194540000	245440000	323660000	279210000	147610000	213440000	182700000	262010000	277220000
[truncated: 1,001 more rows]

## Sheet: Liver_Analysis
			Difference between WT mice and ob/ob mice
ENSMUSP97 ID	Name	Analysed molecule	Fold change (ob/ob/WT)	P value	Q value	The increased DEP in ob/ob mice: larger in ob/ob mice than WT mice	The decreased DEP in ob/ob mice: larger in WT mice than ob/ob mice
ENSMUSP00000000049	Apoh	TRUE	1.50098	0.0905243	0.0606453	TRUE	FALSE
ENSMUSP00000000090	Cox5a	TRUE	1.29205	0.019721	0.0202738	TRUE	FALSE
ENSMUSP00000000137	Actr2	TRUE	0.742704	0.0864453	0.0585963	FALSE	TRUE
ENSMUSP00000000260	Gmpr	TRUE	0.963438	0.830038	0.299231	FALSE	FALSE
ENSMUSP00000000287	Scpep1	TRUE	0.176899	2.51458e-06	0.000112307	FALSE	TRUE
ENSMUSP00000000349	Dbt	TRUE	0.553333	2.2108e-06	0.000112307	FALSE	TRUE
ENSMUSP00000000365	Mcts1	TRUE	1.08207	0.470146	0.200191	FALSE	FALSE
ENSMUSP00000000466	Plin2	TRUE	11.2605	0.00593656	0.00861468	TRUE	FALSE
ENSMUSP00000000608	Gm2a	TRUE	1.48092	0.0125913	0.0145229	TRUE	FALSE
ENSMUSP00000000687	Haao	TRUE	1.06828	0.224522	0.117972	FALSE	FALSE
ENSMUSP00000000727	Rab5b	TRUE	0.605126	0.00218028	0.00432733	FALSE	TRUE
ENSMUSP00000000756	Rpl13	TRUE	0.613929	0.00141806	0.00336286	FALSE	TRUE
ENSMUSP00000000804	Ddx3x	TRUE	0.882547	0.24203	0.124807	FALSE	FALSE
ENSMUSP00000000844	Tpd52l2	TRUE	0.803068	0.280759	0.138556	FALSE	FALSE
ENSMUSP00000001027	Aox1	TRUE	1.79841	0.00177467	0.00390876	TRUE	FALSE
ENSMUSP00000001042	Ilf2	TRUE	0.73398	0.0240932	0.023031	FALSE	TRUE
ENSMUSP00000001147	Col6a1	TRUE	0.695355	0.0032733	0.00552832	FALSE	TRUE
ENSMUSP00000001181	Col6a2	TRUE	0.819668	0.055643	0.0414574	FALSE	TRUE
ENSMUSP00000001183	Ftcd	TRUE	1.10589	0.172671	0.0976186	TRUE	FALSE
ENSMUSP00000001242	Gatd3a	TRUE	1.04067	0.59982	0.238245	FALSE	FALSE
ENSMUSP00000001416	Hars	TRUE	0.812417	0.152508	0.0891021	FALSE	TRUE
ENSMUSP00000001452	Cct3	TRUE	1.07272	0.166197	0.0950956	TRUE	FALSE
ENSMUSP00000001460	Snd1	TRUE	0.585663	2.66686e-05	0.000340309	FALSE	TRUE
ENSMUSP00000001479	Kpnb1	TRUE	1.20452	0.00063432	0.00199197	TRUE	FALSE
ENSMUSP00000001480	Npepps	TRUE	0.994191	0.977272	0.333751	FALSE	FALSE
ENSMUSP00000001507	Cyp51	TRUE	1.43291	0.157689	0.0912009	TRUE	FALSE
ENSMUSP00000001520	Afg3l1	TRUE	0.773052	0.02222	0.0217771	FALSE	TRUE
ENSMUSP00000001566	Tubb5	TRUE	0.780196	0.190455	0.104934	FALSE	FALSE
ENSMUSP00000001713	Gstt1	TRUE	1.94201	1.38367e-05	0.000268921	TRUE	FALSE
ENSMUSP00000001715	Gstt3	TRUE	3.31925	0.0734177	0.0517738	TRUE	FALSE
ENSMUSP00000001720	Tat	TRUE	0.395133	0.0032515	0.00550372	FALSE	TRUE
ENSMUSP00000001757	Eef1e1	TRUE	0.966475	0.784322	0.288759	FALSE	FALSE
ENSMUSP00000001809	Pabpc1	TRUE	0.86354	0.0270674	0.0248687	FALSE	TRUE
ENSMUSP00000001834	Rtcb	TRUE	0.908183	0.0770938	0.0535864	FALSE	TRUE
ENSMUSP00000001884	Clpb	TRUE	1.09074	0.38824	0.175839	FALSE	FALSE
ENSMUSP00000002043	Ccdc47	TRUE	0.882035	0.054904	0.0410401	FALSE	TRUE
ENSMUSP00000002048	Taco1	TRUE	1.08588	0.60314	0.239209	FALSE	FALSE
ENSMUSP00000002064	Blvra	TRUE	0.882014	0.298148	0.145026	FALSE	FALSE
ENSMUSP00000002091	Bcap31	TRUE	1.1228	0.240528	0.124511	FALSE	FALSE
ENSMUSP00000002133	Sdf2	TRUE	1.11765	0.209374	0.111866	FALSE	FALSE
ENSMUSP00000002198	Sf3a1	TRUE	0.631666	0.00814039	0.0107283	FALSE	TRUE
ENSMUSP00000002289	Uchl3	TRUE	1.25754	0.00529908	0.00795399	TRUE	FALSE
ENSMUSP00000002403	Dhrs1	TRUE	2.42718	0.00130563	0.00323343	TRUE	FALSE
ENSMUSP00000002436	Snx9	TRUE	1.36494	0.0152774	0.0168244	TRUE	FALSE
ENSMUSP00000002445	Ranbp3	TRUE	0.931249	0.50654	0.210885	FALSE	FALSE
ENSMUSP00000002452	Ndufa11	TRUE	1.57288	0.0289669	0.0262242	TRUE	FALSE
ENSMUSP00000002599	Puf60	TRUE	0.614053	0.00708226	0.00972463	FALSE	TRUE
ENSMUSP00000002625	Uck1	TRUE	2.12353	0.0005854	0.00193058	TRUE	FALSE
ENSMUSP00000002663	Pon1	TRUE	0.738557	9.02848e-05	0.000620358	FALSE	TRUE
ENSMUSP00000002735	Clpp	TRUE	0.600467	0.00104373	0.00277473	FALSE	TRUE
ENSMUSP00000002837	Tmed5	TRUE	1.04111	0.705267	0.268329	FALSE	FALSE
ENSMUSP00000002846	Gnmt	TRUE	1.4197	0.0645531	0.0469219	TRUE	FALSE
ENSMUSP00000002889	Flii	TRUE	0.933571	0.629976	0.246929	FALSE	FALSE
ENSMUSP00000003029	Timm44	TRUE	0.621349	0.000724324	0.00216468	FALSE	TRUE
ENSMUSP00000003038	Ap2a2	TRUE	0.857076	0.546971	0.223096	FALSE	FALSE
ENSMUSP00000003100	Cyp2f2	TRUE	1.14929	0.0685727	0.049222	TRUE	FALSE
ENSMUSP00000003117	Ap1m1	TRUE	1.02265	0.880417	0.311389	FALSE	FALSE
ENSMUSP00000003121	Rab8a	TRUE	0.871161	0.199765	0.108511	FALSE	FALSE
ENSMUSP00000003137	Cyp2c29	TRUE	0.519731	0.274824	0.136719	FALSE	FALSE
ENSMUSP00000003310	Ranbp2	TRUE	0.704078	0.0213909	0.0213782	FALSE	TRUE
ENSMUSP00000003521	Rps11	TRUE	0.772609	0.00134152	0.00327368	FALSE	TRUE
ENSMUSP00000003569	Inmt	TRUE	1.07088	0.72863	0.274619	FALSE	FALSE
ENSMUSP00000003572	Gars	TRUE	1.54567	0.0353975	0.0300178	TRUE	FALSE
ENSMUSP00000003575	Tpm4	TRUE	1.10552	0.244745	0.125642	FALSE	FALSE
ENSMUSP00000003655	As3mt	TRUE	1.7999	0.00101774	0.00272728	TRUE	FALSE
ENSMUSP00000003681	Sec14l2	TRUE	1.241	0.00118893	0.0030247	TRUE	FALSE
ENSMUSP00000003710	Aak1	TRUE	1.03376	0.528191	0.216866	FALSE	FALSE
ENSMUSP00000003717	Abcb4	TRUE	1.10655	0.309025	0.148762	FALSE	FALSE
ENSMUSP00000003720	Crot	TRUE	0.988016	0.94986	0.326749	FALSE	FALSE
ENSMUSP00000003828	Kpna6	TRUE	1.00845	0.962562	0.329708	FALSE	FALSE
ENSMUSP00000003911	Rad23a	TRUE	1.1377	0.0764527	0.0533586	TRUE	FALSE
ENSMUSP00000003912	Calr	TRUE	0.719793	0.00115962	0.00297842	FALSE	TRUE
ENSMUSP00000003947	Nqo1	TRUE	8.04656	0.000361906	0.00143322	TRUE	FALSE
ENSMUSP00000004054	Kpna1	TRUE	1.33962	0.00766984	0.0102424	TRUE	FALSE
ENSMUSP00000004057	Fam162a	TRUE	0.773726	0.0132007	0.0149852	FALSE	TRUE
ENSMUSP00000004134	Gstm5	TRUE	1.52144	0.0550443	0.0410875	TRUE	FALSE
ENSMUSP00000004136	Gstm3	TRUE	11.0036	0.000167881	0.000924403	TRUE	FALSE
ENSMUSP00000004206	Eif3g	TRUE	1.03681	0.891494	0.313788	FALSE	FALSE
ENSMUSP00000004232	Adh1	TRUE	1.28759	0.00302978	0.00530877	TRUE	FALSE
ENSMUSP00000004375	Phb2	TRUE	0.891882	0.106614	0.069009	FALSE	TRUE
ENSMUSP00000004381	Lpcat3	TRUE	1.15307	0.352798	0.163565	FALSE	FALSE
ENSMUSP00000004396	Atp6v1f	TRUE	0.810173	0.193557	0.106196	FALSE	FALSE
ENSMUSP00000004508	Tmed4	TRUE	0.955918	0.744743	0.279145	FALSE	FALSE
ENSMUSP00000004565	Ralb	TRUE	1.0221	0.827542	0.298599	FALSE	FALSE
ENSMUSP00000004646	Coro1c	TRUE	0.836758	0.192883	0.10599	FALSE	FALSE
ENSMUSP00000004729	Etfb	TRUE	0.801107	0.00530317	0.00795399	FALSE	TRUE
ENSMUSP00000004774	Aqp1	TRUE	0.566051	0.0226616	0.0220826	FALSE	TRUE
ENSMUSP00000004910	Eif2b2	TRUE	0.997049	0.980258	0.334203	FALSE	FALSE
ENSMUSP00000005003	Lbr	TRUE	1.03008	0.785785	0.288854	FALSE	FALSE
ENSMUSP00000005017	Hdgf	TRUE	0.756254	0.0122905	0.014299	FALSE	TRUE
ENSMUSP00000005066	Map2k1	TRUE	1.17872	0.178141	0.0998686	TRUE	FALSE
ENSMUSP00000005185	Cstb	TRUE	1.61522	0.00192589	0.00407137	TRUE	FALSE
ENSMUSP00000005234	Wdr1	TRUE	0.880295	0.042863	0.034287	FALSE	TRUE
ENSMUSP00000005431	Letm1	TRUE	0.888676	0.177401	0.0995925	FALSE	TRUE
ENSMUSP00000005606	Prkaca	TRUE	1.26558	0.0178559	0.0188927	TRUE	FALSE
ENSMUSP00000005651	Por	TRUE	0.615791	0.0293785	0.026567	FALSE	TRUE
ENSMUSP00000005685	Cyp2a5	TRUE	1.01686	0.954382	0.327744	FALSE	FALSE
ENSMUSP00000005705	Trim28	TRUE	0.558784	0.00480056	0.00743598	FALSE	TRUE
ENSMUSP00000005826	Cs	TRUE	1.36314	0.00183992	0.00396556	TRUE	FALSE
ENSMUSP00000005964	Adh5	TRUE	0.932688	0.40257	0.179998	FALSE	FALSE
ENSMUSP00000006027	Reep5	TRUE	1.15917	0.41658	0.18472	FALSE	FALSE
ENSMUSP00000006036	Uqcc1	TRUE	0.257852	0.232684	0.12131	FALSE	FALSE
ENSMUSP00000006061	Pex1	TRUE	0.565571	0.640091	0.25004	FALSE	FALSE
ENSMUSP00000006094	Cyp2d26	TRUE	1.19489	0.00940159	0.0119298	TRUE	FALSE
ENSMUSP00000006105	Shpk	TRUE	1.67877	0.00469197	0.00732422	TRUE	FALSE
ENSMUSP00000006137	Trap1	TRUE	0.781601	0.00643429	0.0090908	FALSE	TRUE
ENSMUSP00000006181	Napa	TRUE	1.30137	0.0419666	0.0337737	TRUE	FALSE
ENSMUSP00000006209	Sra1	TRUE	0.898122	0.31332	0.149931	FALSE	FALSE
ENSMUSP00000006235	Ctsb	TRUE	0.741903	0.00122351	0.0030931	FALSE	TRUE
ENSMUSP00000006254	Tbcb	TRUE	0.897007	0.417155	0.184771	FALSE	FALSE
ENSMUSP00000006293	Crkl	TRUE	0.785837	0.366073	0.168072	FALSE	FALSE
ENSMUSP00000006435	Atp6v1b2	TRUE	0.737813	0.00552546	0.00818055	FALSE	TRUE
ENSMUSP00000006544	Gcat	TRUE	0.668664	0.0261324	0.0244	FALSE	TRUE
ENSMUSP00000006611	Srm	TRUE	0.695976	0.0281406	0.0256786	FALSE	TRUE
ENSMUSP00000006626	Actn3	TRUE	1.73652	0.622652	0.244535	FALSE	FALSE
ENSMUSP00000006703	Itih4	TRUE	0.814868	0.550968	0.224157	FALSE	FALSE
ENSMUSP00000006749	Slc4a1	TRUE	0.503513	0.0436224	0.0346874	FALSE	TRUE
ENSMUSP00000006764	Aprt	TRUE	0.731654	0.023832	0.0228629	FALSE	TRUE
ENSMUSP00000006838	Qars	TRUE	1.00641	0.94969	0.326749	FALSE	FALSE
ENSMUSP00000006900	Acot13	TRUE	1.44171	2.35056e-07	3.77933e-05	TRUE	FALSE
ENSMUSP00000007012	Sod2	TRUE	0.73852	0.000228823	0.00111368	FALSE	TRUE
ENSMUSP00000007042	Ik	TRUE	1.01951	0.846036	0.302961	FALSE	FALSE
ENSMUSP00000007212	Psmd2	TRUE	1.55432	1.94641e-06	0.000112307	TRUE	FALSE
ENSMUSP00000007257	Clic1	TRUE	0.954429	0.706254	0.268464	FALSE	FALSE
ENSMUSP00000007708	Ppp2r1a	TRUE	1.18304	0.0090436	0.011614	TRUE	FALSE
ENSMUSP00000007865	Ccdc124	TRUE	1.1995	0.355029	0.164264	FALSE	FALSE
ENSMUSP00000007980	Hnrnpa0	TRUE	0.965866	0.890728	0.313788	FALSE	FALSE
ENSMUSP00000008036	Rplp1	TRUE	1.00813	0.92829	0.322093	FALSE	FALSE
ENSMUSP00000008477	Snrpb2	TRUE	0.58799	0.00198712	0.00410207	FALSE	TRUE
ENSMUSP00000008537	Carhsp1	TRUE	1.63992	5.0457e-06	0.000156895	TRUE	FALSE
ENSMUSP00000008991	Sptbn2	TRUE	0.656038	0.0183517	0.0192602	FALSE	TRUE
ENSMUSP00000009003	Rala	TRUE	1.30929	0.351437	0.163217	FALSE	FALSE
ENSMUSP00000009036	Vdac3	TRUE	0.748465	1.76821e-05	0.000277298	FALSE	TRUE
ENSMUSP00000009234	Ap1b1	TRUE	0.806546	0.476145	0.201677	FALSE	FALSE
ENSMUSP00000009256	Bcl2l13	TRUE	1.40378	0.000738368	0.00219037	TRUE	FALSE
ENSMUSP00000009693	Srp14	TRUE	1.01053	0.888903	0.313425	FALSE	FALSE
ENSMUSP00000010007	Sdhb	TRUE	0.889931	0.176754	0.0993679	FALSE	TRUE
ENSMUSP00000010502	Ifi35	TRUE	0.908337	0.416811	0.184721	FALSE	FALSE
ENSMUSP00000010795	Acaa1b	TRUE	8.21163	1.22106e-11	9.81635e-09	TRUE	FALSE
ENSMUSP00000010807	Fads1	TRUE	1.45994	0.000297719	0.00124658	TRUE	FALSE
ENSMUSP00000011055	Apip	TRUE	0.900792	0.516401	0.213753	FALSE	FALSE
ENSMUSP00000011058	Pdhx	TRUE	1.05897	0.312997	0.149866	FALSE	FALSE
ENSMUSP00000011492	Acad9	TRUE	1.46511	0.0250904	0.0236468	TRUE	FALSE
ENSMUSP00000011526	Dhdh	TRUE	1.13727	0.00508664	0.00774481	TRUE	FALSE
ENSMUSP00000011877	Sptbn1	TRUE	1.2925	0.202357	0.109401	FALSE	FALSE
ENSMUSP00000011896	Pgam1	TRUE	1.64371	0.000329929	0.00134135	TRUE	FALSE
ENSMUSP00000012348	Gstm2	TRUE	6.05768	0.000371716	0.00145771	TRUE	FALSE
ENSMUSP00000013304	Atp6v0d1	TRUE	0.545424	0.0133919	0.0150996	FALSE	TRUE
ENSMUSP00000013458	Adh4	TRUE	0.586733	0.0349758	0.0299257	FALSE	TRUE
ENSMUSP00000014321	Tvp23b	TRUE	1.10788	0.516322	0.213753	FALSE	FALSE
ENSMUSP00000014370	Cacybp	TRUE	0.958725	0.753325	0.280637	FALSE	FALSE
ENSMUSP00000014438	Ndufa2	TRUE	1.39587	0.0746442	0.0524088	TRUE	FALSE
ENSMUSP00000014578	Plg	TRUE	0.594897	0.00195195	0.00407588	FALSE	TRUE
ENSMUSP00000014686	Clec4f	TRUE	0.718371	0.0729565	0.0515389	FALSE	TRUE
ENSMUSP00000014750	Slc25a11	TRUE	0.996614	0.961887	0.329708	FALSE	FALSE
ENSMUSP00000014913	Psmb1	TRUE	0.872069	0.265994	0.134067	FALSE	FALSE
ENSMUSP00000015011	Surf4	TRUE	0.934566	0.450517	0.194518	FALSE	FALSE
ENSMUSP00000015236	Edf1	TRUE	0.647981	0.0806505	0.0554557	FALSE	TRUE
ENSMUSP00000015391	Nipsnap3b	TRUE	0.831443	0.0347363	0.0298028	FALSE	TRUE
ENSMUSP00000015435	Gdi1	TRUE	1.31114	0.203823	0.109824	FALSE	FALSE
ENSMUSP00000015725	Bnip1	TRUE	1.29413	0.00235056	0.00445676	TRUE	FALSE
ENSMUSP00000015800	Hspa8	TRUE	0.878923	0.0445205	0.0351581	FALSE	TRUE
ENSMUSP00000015829	Acadsb	TRUE	0.500961	1.8369e-05	0.000277298	FALSE	TRUE
ENSMUSP00000015855	Prune1	TRUE	1.69684	0.0315432	0.0280848	TRUE	FALSE
ENSMUSP00000015858	Cers2	TRUE	1.05332	0.630901	0.247171	FALSE	FALSE
ENSMUSP00000015877	Capza2	TRUE	0.734458	0.000295713	0.00124466	FALSE	TRUE
ENSMUSP00000015981	Sqstm1	TRUE	1.11239	0.511427	0.212564	FALSE	FALSE
ENSMUSP00000016033	Lta4h	TRUE	0.802919	0.0352943	0.0299618	FALSE	TRUE
ENSMUSP00000016034	Amdhd1	TRUE	0.835836	0.0372761	0.0310862	FALSE	TRUE
ENSMUSP00000016072	Rrbp1	TRUE	0.877792	0.00371495	0.00609061	FALSE	TRUE
ENSMUSP00000016081	H2afy	TRUE	0.680713	0.00105665	0.00278513	FALSE	TRUE
ENSMUSP00000016105	Adss	TRUE	1.12996	0.169903	0.0963929	TRUE	FALSE
ENSMUSP00000016138	Fnta	TRUE	0.992	0.982266	0.334746	FALSE	FALSE
ENSMUSP00000016400	Ctsz	TRUE	0.487254	1.70079e-05	0.000277298	FALSE	TRUE
ENSMUSP00000016463	Slc25a5	TRUE	1.21012	0.0993379	0.0651917	TRUE	FALSE
ENSMUSP00000016680	Cul4a	TRUE	1.43308	0.226944	0.118934	FALSE	FALSE
ENSMUSP00000016771	Myh9	TRUE	1.50698	0.000288429	0.00122039	TRUE	FALSE
ENSMUSP00000017365	Psmd3	TRUE	1.21744	0.00508427	0.00774481	TRUE	FALSE
ENSMUSP00000017597	Pipox	TRUE	1.29833	0.0393711	0.0322973	TRUE	FALSE
ENSMUSP00000017975	Rab5a	TRUE	0.913335	0.303517	0.146725	FALSE	FALSE
ENSMUSP00000018315	Vmp1	TRUE	0.938985	0.49294	0.207046	FALSE	FALSE
ENSMUSP00000018470	Ywhab	TRUE	0.937497	0.305385	0.147363	FALSE	FALSE
ENSMUSP00000018653	Cenpv	TRUE	0.708291	0.0132158	0.0149852	FALSE	TRUE
ENSMUSP00000018718	Acadvl	TRUE	0.794423	7.06928e-05	0.000574055	FALSE	TRUE
ENSMUSP00000018727	G3bp1	TRUE	1.04792	0.616153	0.242575	FALSE	FALSE
ENSMUSP00000018744	Shmt1	TRUE	1.30755	0.00840684	0.0110212	TRUE	FALSE
ENSMUSP00000018803	Pnpo	TRUE	0.874129	0.018213	0.0191647	FALSE	TRUE
ENSMUSP00000018816	Copz2	TRUE	1.75049	0.000272737	0.00119162	TRUE	FALSE
ENSMUSP00000018851	Dync1h1	TRUE	1.39159	0.0359868	0.0303892	TRUE	FALSE
ENSMUSP00000018992	Rars	TRUE	1.2029	0.1265	0.0779279	TRUE	FALSE
ENSMUSP00000019109	Ywhah	TRUE	1.48855	0.000562905	0.00188555	TRUE	FALSE
ENSMUSP00000019323	Mdh2	TRUE	1.14443	0.0275725	0.025275	TRUE	FALSE
ENSMUSP00000019354	Atp6v1e1	TRUE	0.704995	0.0144442	0.0160609	FALSE	TRUE
ENSMUSP00000019382	Tecr	TRUE	1.69672	1.13385e-06	0.00010128	TRUE	FALSE
ENSMUSP00000019470	Psme3	TRUE	0.890576	0.207122	0.111081	FALSE	FALSE
ENSMUSP00000019512	Sec14l4	TRUE	0.846402	0.0335997	0.0292016	FALSE	TRUE
ENSMUSP00000019517	Cops3	TRUE	1.28955	0.00438427	0.00695189	TRUE	FALSE
ENSMUSP00000019615	Cdc37	TRUE	1.54168	0.0522864	0.0394687	TRUE	FALSE
ENSMUSP00000019723	Mydgf	TRUE	0.979305	0.790425	0.289286	FALSE	FALSE
ENSMUSP00000019726	Plin3	TRUE	1.96326	0.00467686	0.00731485	TRUE	FALSE
ENSMUSP00000019862	L3hypdh	TRUE	1.44726	0.0606026	0.0444315	TRUE	FALSE
ENSMUSP00000019896	Iyd	TRUE	1.2915	0.00205072	0.00417371	TRUE	FALSE
ENSMUSP00000019917	Rwdd1	TRUE	1.03745	0.766959	0.284633	FALSE	FALSE
ENSMUSP00000019937	Sec63	TRUE	0.863623	0.111491	0.0709691	FALSE	TRUE
ENSMUSP00000019939	Snx3	TRUE	0.54164	0.0164995	0.0178327	FALSE	TRUE
ENSMUSP00000020018	Vta1	TRUE	1.4478	0.0862026	0.0584811	TRUE	FALSE
ENSMUSP00000020022	Smpdl3a	TRUE	0.93972	0.274645	0.136714	FALSE	FALSE
ENSMUSP00000020057	Lin7a	TRUE	0.872995	0.124205	0.076927	FALSE	TRUE
ENSMUSP00000020161	Arg1	TRUE	0.72752	0.00984061	0.0123998	FALSE	TRUE
ENSMUSP00000020173	Map7	TRUE	1.08205	0.551768	0.224369	FALSE	FALSE
ENSMUSP00000020209	Ndufa12	TRUE	1.29644	0.00359609	0.0059731	TRUE	FALSE
ENSMUSP00000020238	Hsp90b1	TRUE	0.690815	4.66529e-05	0.000426196	FALSE	TRUE
ENSMUSP00000020241	Pah	TRUE	0.507125	0.00165024	0.00371615	FALSE	TRUE
ENSMUSP00000020262	Pbld2	TRUE	0.856875	0.0322521	0.0284925	FALSE	TRUE
ENSMUSP00000020286	Ppa1	TRUE	1.16995	0.0229403	0.0222732	TRUE	FALSE
ENSMUSP00000020298	Pcbd1	TRUE	1.34575	0.0162727	0.0176545	TRUE	FALSE
ENSMUSP00000020315	Cand1	TRUE	0.920465	0.615061	0.242383	FALSE	FALSE
ENSMUSP00000020329	Egfr	TRUE	0.0286784	0.1204	0.0750325	FALSE	TRUE
ENSMUSP00000020339	Tbc1d15	TRUE	0.693564	0.00312003	0.00537101	FALSE	TRUE
ENSMUSP00000020343	Rab21	TRUE	0.633105	0.0367301	0.0307265	FALSE	TRUE
ENSMUSP00000020358	Rab1a	TRUE	1.22242	0.0402912	0.0326893	TRUE	FALSE
ENSMUSP00000020397	Snrpd3	TRUE	0.627888	8.14374e-05	0.000595583	FALSE	TRUE
ENSMUSP00000020420	Ap3d1	TRUE	1.28583	0.00306666	0.00534884	TRUE	FALSE
ENSMUSP00000020440	Timm13	TRUE	0.736697	0.00172205	0.00381576	FALSE	TRUE
ENSMUSP00000020504	Hint1	TRUE	0.940328	0.283628	0.139715	FALSE	FALSE
ENSMUSP00000020522	Pfkl	TRUE	2.0134	0.0704841	0.0502863	TRUE	FALSE
ENSMUSP00000020562	Cct4	TRUE	1.08771	0.177352	0.0995925	TRUE	FALSE
ENSMUSP00000020630	Hspa4	TRUE	1.04583	0.303977	0.146851	FALSE	FALSE
ENSMUSP00000020640	Rack1	TRUE	0.769548	0.00850775	0.0110852	FALSE	TRUE
ENSMUSP00000020653	Sar1b	TRUE	0.962046	0.599616	0.238245	FALSE	FALSE
ENSMUSP00000020756	Pnpt1	TRUE	0.815545	0.0333802	0.0291369	FALSE	TRUE
ENSMUSP00000020768	Pgam2	TRUE	1.29721	0.268061	0.134604	FALSE	FALSE
ENSMUSP00000020831	Fam114a2	TRUE	1.47369	0.0850056	0.0579134	TRUE	FALSE
ENSMUSP00000020864	Pctp	TRUE	1.56907	0.000214284	0.0010903	TRUE	FALSE
ENSMUSP00000020885	Sypl	TRUE	1.11791	0.362442	0.166786	FALSE	FALSE
ENSMUSP00000020886	Nampt	TRUE	1.08267	0.209699	0.111866	FALSE	FALSE
ENSMUSP00000020927	Hs1bp3	TRUE	1.15705	0.399789	0.179515	FALSE	FALSE
ENSMUSP00000020957	Adi1	TRUE	1.72427	0.000167091	0.000924403	TRUE	FALSE
ENSMUSP00000021001	Rab10	TRUE	0.798441	0.045814	0.0357235	FALSE	TRUE
ENSMUSP00000021040	Cct6b	TRUE	1.11642	0.209933	0.111916	FALSE	FALSE
ENSMUSP00000021049	Psmc5	TRUE	1.44473	0.0232767	0.0224104	TRUE	FALSE
ENSMUSP00000021062	Ddx5	TRUE	0.59319	0.00456195	0.00716299	FALSE	TRUE
ENSMUSP00000021063	Psmd12	TRUE	1.12832	0.0578835	0.0429497	TRUE	FALSE
ENSMUSP00000021077	Slc9a3r1	TRUE	0.627849	4.51118e-06	0.000156895	FALSE	TRUE
ENSMUSP00000021078	Fdxr	TRUE	0.806638	0.0220996	0.021694	FALSE	TRUE
ENSMUSP00000021084	Sumo2	TRUE	1.08966	0.392359	0.177305	FALSE	FALSE
ENSMUSP00000021114	Galk1	TRUE	1.08804	0.600627	0.238448	FALSE	FALSE
ENSMUSP00000021158	Txndc17	TRUE	1.52726	4.19244e-05	0.000401237	TRUE	FALSE
ENSMUSP00000021197	Blmh	TRUE	1.03626	0.494365	0.207427	FALSE	FALSE
ENSMUSP00000021231	Abcc3	TRUE	1.02702	0.879419	0.311173	FALSE	FALSE
ENSMUSP00000021239	Lrrc59	TRUE	1.5295	0.0107962	0.0131305	TRUE	FALSE
ENSMUSP00000021285	Stx8	TRUE	1.17091	0.327276	0.154585	FALSE	FALSE
ENSMUSP00000021314	Nmt1	TRUE	0.985234	0.787893	0.288962	FALSE	FALSE
ENSMUSP00000021332	Fkbp3	TRUE	1.02712	0.590497	0.236293	FALSE	FALSE
ENSMUSP00000021335	Scfd1	TRUE	1.06495	0.665529	0.257248	FALSE	FALSE
ENSMUSP00000021381	Pnn	TRUE	0.649855	0.0230479	0.0222781	FALSE	TRUE
ENSMUSP00000021425	Ahsa1	TRUE	0.578736	0.0082089	0.0108008	FALSE	TRUE
ENSMUSP00000021428	Snw1	TRUE	0.747664	0.0285283	0.0259381	FALSE	TRUE
ENSMUSP00000021443	Mthfd1	TRUE	1.01124	0.898716	0.315501	FALSE	FALSE
ENSMUSP00000021458	Sptb	TRUE	0.708106	0.184912	0.10245	FALSE	FALSE
ENSMUSP00000021471	Tmx1	TRUE	0.948721	0.596373	0.23758	FALSE	FALSE
ENSMUSP00000021512	Dhrs7	TRUE	1.86757	0.00627018	0.00895335	TRUE	FALSE
ENSMUSP00000021514	Ppm1a	TRUE	1.3968	0.0252113	0.0236977	TRUE	FALSE
ENSMUSP00000021522	Glrx5	TRUE	1.20832	0.0378658	0.031415	TRUE	FALSE
ENSMUSP00000021595	Psmc1	TRUE	1.07034	0.444512	0.192831	FALSE	FALSE
ENSMUSP00000021630	Akr1c6	TRUE	0.610863	9.25556e-05	0.000630572	FALSE	TRUE
ENSMUSP00000021632	Akr1c12	TRUE	0.809106	0.00711639	0.00974621	FALSE	TRUE
ENSMUSP00000021634	Akr1c13	TRUE	0.711952	0.0618036	0.0451684	FALSE	TRUE
ENSMUSP00000021649	Acot2	TRUE	3.16271	1.63248e-05	0.000276559	TRUE	FALSE
ENSMUSP00000021652	Acot4	TRUE	19.2318	0.0111663	0.0134163	TRUE	FALSE
ENSMUSP00000021668	Npc2	TRUE	0.894028	0.420969	0.185987	FALSE	FALSE
ENSMUSP00000021726	Adssl1	TRUE	0.853663	0.388824	0.176005	FALSE	FALSE
ENSMUSP00000021790	Tmem14c	TRUE	0.703639	0.0390288	0.0321477	FALSE	TRUE
ENSMUSP00000021806	Tpmt	TRUE	1.16542	0.0346092	0.0297573	TRUE	FALSE
ENSMUSP00000021807	Dek	TRUE	0.69956	0.015849	0.0173999	FALSE	TRUE
ENSMUSP00000021822	Ogn	TRUE	0.971442	0.941517	0.325411	FALSE	FALSE
ENSMUSP00000021864	Ssr1	TRUE	0.70899	0.0231821	0.0223729	FALSE	TRUE
ENSMUSP00000021913	Auh	TRUE	0.618817	0.000699474	0.00210608	FALSE	TRUE
ENSMUSP00000021929	Habp4	TRUE	1.71023	0.046678	0.0361866	TRUE	FALSE
ENSMUSP00000021930	Sfxn1	TRUE	0.975311	0.736478	0.276798	FALSE	FALSE
ENSMUSP00000021940	Lman2	TRUE	0.434452	0.0235161	0.0225868	FALSE	TRUE
ENSMUSP00000021993	Uqcrb	TRUE	1.29714	0.000201777	0.00106719	TRUE	FALSE
ENSMUSP00000022062	Sdha	TRUE	0.936877	0.369796	0.16943	FALSE	FALSE
ENSMUSP00000022097	Ndufs6	TRUE	1.26554	0.0107	0.0130531	TRUE	FALSE
ENSMUSP00000022120	Acot12	TRUE	1.32016	0.00144277	0.00340139	TRUE	FALSE
ENSMUSP00000022148	Mccc2	TRUE	1.47763	0.215181	0.114048	FALSE	FALSE
ENSMUSP00000022218	Dhfr	TRUE	1.08392	0.333426	0.156681	FALSE	FALSE
ENSMUSP00000022245	Mrps30	TRUE	0.90374	0.751874	0.280356	FALSE	FALSE
ENSMUSP00000022256	Psmd6	TRUE	1.26772	0.0118345	0.0139761	TRUE	FALSE
ENSMUSP00000022268	Pdhb	TRUE	1.22295	0.00515587	0.00783536	TRUE	FALSE
ENSMUSP00000022286	Ndufs4	TRUE	1.35855	0.000932727	0.0025946	TRUE	FALSE
ENSMUSP00000022317	Prxl2a	TRUE	1.80606	0.00126793	0.00315579	TRUE	FALSE
ENSMUSP00000022322	Glud1	TRUE	0.788099	0.0009973	0.00270983	FALSE	TRUE
ENSMUSP00000022341	Rtraf	TRUE	0.643931	0.157563	0.0911938	FALSE	TRUE
ENSMUSP00000022369	Vcl	TRUE	1.07941	0.17033	0.0965221	TRUE	FALSE
ENSMUSP00000022380	Psmc6	TRUE	1.37898	0.0105072	0.0129357	TRUE	FALSE
ENSMUSP00000022416	Anxa11	TRUE	1.16641	0.0260624	0.024363	TRUE	FALSE
ENSMUSP00000022419	Ppif	TRUE	0.980875	0.827225	0.298599	FALSE	FALSE
ENSMUSP00000022496	Kpna3	TRUE	0.753994	0.0380324	0.0315207	FALSE	TRUE
ENSMUSP00000022517	Cryl1	TRUE	3.3243	0.0181775	0.0191524	TRUE	FALSE
ENSMUSP00000022529	Tkt	TRUE	1.2459	0.0199222	0.0204284	TRUE	FALSE
ENSMUSP00000022614	Ccdc25	TRUE	0.909883	0.395345	0.178354	FALSE	FALSE
ENSMUSP00000022616	Clu	TRUE	0.985334	0.963347	0.329836	FALSE	FALSE
ENSMUSP00000022629	Dpysl2	TRUE	0.803626	0.156456	0.0906759	FALSE	TRUE
ENSMUSP00000022734	Dnajc3	TRUE	0.53494	0.000217011	0.00109723	FALSE	TRUE
ENSMUSP00000022821	Dhrs4	TRUE	1.34492	0.0067055	0.00939146	TRUE	FALSE
ENSMUSP00000022842	Cct5	TRUE	1.09039	0.459294	0.197021	FALSE	FALSE
ENSMUSP00000022849	Tars	TRUE	1.19226	0.0161287	0.0175736	TRUE	FALSE
ENSMUSP00000022861	Ugt3a1	TRUE	1.33642	0.134359	0.0815016	TRUE	FALSE
ENSMUSP00000022865	Mtdh	TRUE	0.850487	0.116647	0.0731473	FALSE	TRUE
ENSMUSP00000022925	Eif3h	TRUE	0.726523	0.0342361	0.0294996	FALSE	TRUE
ENSMUSP00000022946	Rida	TRUE	1.10735	0.0988635	0.0649865	TRUE	FALSE
ENSMUSP00000022960	Eif3e	TRUE	1.06522	0.727842	0.27445	FALSE	FALSE
ENSMUSP00000022980	Ndufb9	TRUE	1.34427	0.00742544	0.0100159	TRUE	FALSE
ENSMUSP00000023056	Deptor	TRUE	0.776982	0.109599	0.0702622	FALSE	TRUE
ENSMUSP00000023071	Samm50	TRUE	1.02222	0.814235	0.295118	FALSE	FALSE
ENSMUSP00000023083	Cyp2d22	TRUE	1.02556	0.531796	0.21779	FALSE	FALSE
ENSMUSP00000023085	Ndufa6	TRUE	1.2002	0.0027553	0.0050001	TRUE	FALSE
ENSMUSP00000023087	Twf1	TRUE	0.881583	0.0378457	0.031415	FALSE	TRUE
ENSMUSP00000023088	Naga	TRUE	0.314864	8.45233e-05	0.000599672	FALSE	TRUE
ENSMUSP00000023116	Aco2	TRUE	1.24883	0.0226293	0.0220779	TRUE	FALSE
ENSMUSP00000023189	Glyr1	TRUE	0.61431	0.0679503	0.0489926	FALSE	TRUE
ENSMUSP00000023210	Cyc1	TRUE	0.977416	0.511631	0.212564	FALSE	FALSE
ENSMUSP00000023214	Dgat1	TRUE	1.33058	0.00273109	0.00497864	TRUE	FALSE
ENSMUSP00000023237	Naprt	TRUE	1.16863	0.55243	0.224434	FALSE	FALSE
ENSMUSP00000023269	Rpl24	TRUE	0.633685	0.0105556	0.0129358	FALSE	TRUE
ENSMUSP00000023343	Atg3	TRUE	1.31193	0.0437872	0.0347497	TRUE	FALSE
ENSMUSP00000023361	Pdxdc1	TRUE	1.23179	0.156357	0.0906759	TRUE	FALSE
ENSMUSP00000023432	Nit2	TRUE	0.959174	0.491048	0.206361	FALSE	FALSE
ENSMUSP00000023449	Snap29	TRUE	1.02643	0.691495	0.26434	FALSE	FALSE
ENSMUSP00000023453	Sdf2l1	TRUE	0.249013	1.9579e-05	0.000286181	FALSE	TRUE
ENSMUSP00000023467	Pak2	TRUE	0.932065	0.478694	0.20265	FALSE	FALSE
ENSMUSP00000023507	Gsk3b	TRUE	1.17752	0.0751004	0.0526372	TRUE	FALSE
ENSMUSP00000023510	Umps	TRUE	1.06015	0.641578	0.250257	FALSE	FALSE
ENSMUSP00000023514	Ndufb4	TRUE	1.06344	0.444706	0.192831	FALSE	FALSE
ENSMUSP00000023538	Mylk	TRUE	1.27199	0.142537	0.0847546	TRUE	FALSE
ENSMUSP00000023550	Pdia5	TRUE	0.457762	3.81553e-05	0.000393255	FALSE	TRUE
ENSMUSP00000023559	Ehhadh	TRUE	2.21421	3.27065e-05	0.000381065	TRUE	FALSE
ENSMUSP00000023572	Cxadr	TRUE	0.703588	0.00962352	0.0121453	FALSE	TRUE
ENSMUSP00000023583	Ahsg	TRUE	0.743296	0.195414	0.106733	FALSE	FALSE
ENSMUSP00000023590	Hrg	TRUE	0.944753	0.801133	0.292085	FALSE	FALSE
ENSMUSP00000023599	Eif4a2	TRUE	0.941659	0.172923	0.0976927	FALSE	TRUE
ENSMUSP00000023677	Atp5o	TRUE	0.794252	0.000416931	0.00156823	FALSE	TRUE
ENSMUSP00000023707	Sod1	TRUE	1.15176	0.307695	0.148388	FALSE	FALSE
ENSMUSP00000023760	Gpd1	TRUE	2.30443	3.40245e-08	1.36765e-05	TRUE	FALSE
ENSMUSP00000023805	Csad	TRUE	0.634958	0.0265197	0.0245582	FALSE	TRUE
ENSMUSP00000023806	Soat2	TRUE	0.477969	0.000260308	0.0011626	FALSE	TRUE
ENSMUSP00000023820	Fabp2	TRUE	2.27649	0.00171375	0.00381576	TRUE	FALSE
ENSMUSP00000023832	Rgn	TRUE	0.557497	1.77249e-05	0.000277298	FALSE	TRUE
ENSMUSP00000023851	Ndufa5	TRUE	1.20133	0.0967197	0.0638908	TRUE	FALSE
ENSMUSP00000023869	Denr	TRUE	1.01699	0.784466	0.288759	FALSE	FALSE
ENSMUSP00000023994	Serping1	TRUE	0.705418	0.00756207	0.0101491	FALSE	TRUE
ENSMUSP00000024727	Cdc5l	TRUE	0.744303	0.169524	0.0963564	FALSE	TRUE
ENSMUSP00000024734	Mrpl14	TRUE	0.902817	0.459695	0.197021	FALSE	FALSE
ENSMUSP00000024739	Hsp90ab1	TRUE	0.780245	0.00150967	0.00350972	FALSE	TRUE
ENSMUSP00000024860	Ehd3	TRUE	0.648422	0.0173384	0.0184863	FALSE	TRUE
ENSMUSP00000024866	Xdh	TRUE	1.05483	0.777467	0.287235	FALSE	FALSE
ENSMUSP00000024897	Vapa	TRUE	1.20027	0.0118391	0.0139761	TRUE	FALSE
ENSMUSP00000024974	Hagh	TRUE	0.663644	0.000650916	0.00202041	FALSE	TRUE
ENSMUSP00000024988	C3	TRUE	0.896683	0.479401	0.202843	FALSE	FALSE
ENSMUSP00000025014	Mrpl28	TRUE	0.96289	0.804949	0.292945	FALSE	FALSE
ENSMUSP00000025065	Nudt12	TRUE	2.19337	2.14734e-06	0.000112307	TRUE	FALSE
ENSMUSP00000025083	Kif5b	TRUE	1.50668	0.0585618	0.0433744	TRUE	FALSE
ENSMUSP00000025217	Hspa9	TRUE	0.842791	0.000226155	0.00111368	FALSE	TRUE
ENSMUSP00000025218	Etf1	TRUE	0.969358	0.651422	0.252869	FALSE	FALSE
ENSMUSP00000025253	Prrc2a	TRUE	0.846596	0.224339	0.117953	FALSE	FALSE
ENSMUSP00000025375	Tcerg1	TRUE	0.841796	0.250268	0.127987	FALSE	FALSE
ENSMUSP00000025385	Hsd17b4	TRUE	3.44427	0.000729194	0.00217117	TRUE	FALSE
ENSMUSP00000025408	Afg3l2	TRUE	0.95935	0.682247	0.262051	FALSE	FALSE
ENSMUSP000000254830	ENSMUSP000000254830	TRUE	1.01277	0.874464	0.309965	FALSE	FALSE
ENSMUSP00000025486	Lmnb1	TRUE	0.736576	0.0139423	0.0155891	FALSE	TRUE
ENSMUSP00000025490	Prrc1	TRUE	0.984396	0.900479	0.315982	FALSE	FALSE
ENSMUSP00000025515	Tmx3	TRUE	1.01665	0.881747	0.311472	FALSE	FALSE
ENSMUSP00000025549	Cyb5a	TRUE	0.848441	0.206014	0.110782	FALSE	FALSE
ENSMUSP00000025567	Fads2	TRUE	0.996499	0.972935	0.332553	FALSE	FALSE
ENSMUSP00000025570	Sdhaf2	TRUE	1.58447	0.275131	0.136787	FALSE	FALSE
ENSMUSP00000025590	Osbp	TRUE	1.30655	0.0484215	0.0372152	TRUE	FALSE
ENSMUSP00000025598	Keg1	TRUE	0.159241	2.29406e-07	3.77933e-05	FALSE	TRUE
ENSMUSP00000025617	Rfk	TRUE	2.10674	0.112881	0.0715079	TRUE	FALSE
ENSMUSP00000025642	Prpf19	TRUE	0.610656	0.0220933	0.021694	FALSE	TRUE
ENSMUSP00000025649	Ddb1	TRUE	1.19101	0.0302206	0.0271452	TRUE	FALSE
ENSMUSP00000025656	Aldh1a7	TRUE	2.45102	2.50091e-05	0.00033509	TRUE	FALSE
ENSMUSP00000025696	Ak3	TRUE	0.803993	0.0322212	0.0284925	FALSE	TRUE
ENSMUSP00000025774	Sf3b2	TRUE	0.745064	0.112715	0.0715079	FALSE	TRUE
ENSMUSP00000025778	Gldc	TRUE	0.839494	0.299535	0.145149	FALSE	FALSE
ENSMUSP00000025804	Rab1b	TRUE	1.57265	0.0032112	0.00547477	TRUE	FALSE
ENSMUSP00000025835	Cpt1a	TRUE	1.24197	0.0105325	0.0129358	TRUE	FALSE
ENSMUSP00000025851	Dpp3	TRUE	1.20767	0.104342	0.0678661	TRUE	FALSE
ENSMUSP00000025904	Prdx5	TRUE	0.907294	0.0704952	0.0502863	FALSE	TRUE
ENSMUSP00000025918	Stip1	TRUE	0.808311	0.00143207	0.00338609	FALSE	TRUE
ENSMUSP00000025955	Eif3a	TRUE	0.897646	0.333467	0.156681	FALSE	FALSE
ENSMUSP00000025961	Prdx3	TRUE	1.23162	0.00888156	0.0114608	TRUE	FALSE
ENSMUSP00000025989	Tm9sf3	TRUE	0.853708	0.369874	0.16943	FALSE	FALSE
ENSMUSP00000026039	Gk	TRUE	2.03249	0.00219079	0.00432733	TRUE	FALSE
ENSMUSP00000026050	Gsto1	TRUE	0.62748	0.000467069	0.00165011	FALSE	TRUE
ENSMUSP00000026092	3110040N11Rik	TRUE	1.09425	0.0619533	0.0451807	TRUE	FALSE
ENSMUSP00000026122	P4hb	TRUE	1.48394	4.30022e-06	0.000156895	TRUE	FALSE
ENSMUSP00000026125	Alyref	TRUE	0.60591	0.00061959	0.00198448	FALSE	TRUE
ENSMUSP00000026144	Dcxr	TRUE	1.17073	0.155725	0.0904555	TRUE	FALSE
ENSMUSP00000026196	Got1	TRUE	0.792186	0.0337733	0.0292892	FALSE	TRUE
ENSMUSP00000026208	Abcc2	TRUE	0.89456	0.495449	0.207557	FALSE	FALSE
ENSMUSP00000026222	Ndufb8	TRUE	1.42184	0.00199	0.00410207	TRUE	FALSE
ENSMUSP00000026254	Gbf1	TRUE	1.14777	0.122625	0.0761244	TRUE	FALSE
ENSMUSP00000026270	Sacm1l	TRUE	1.13038	0.312377	0.149735	FALSE	FALSE
ENSMUSP00000026289	Hsd17b10	TRUE	1.06542	0.495851	0.207617	FALSE	FALSE
ENSMUSP00000026387	Sbds	TRUE	1.00723	0.94514	0.325872	FALSE	FALSE
ENSMUSP00000026398	Mettl7b	TRUE	1.23692	0.117766	0.0736895	TRUE	FALSE
ENSMUSP00000026420	Rps26	TRUE	0.461522	0.000784403	0.00231838	FALSE	TRUE
ENSMUSP00000026433	Smarcc2	TRUE	0.878156	0.401419	0.179883	FALSE	FALSE
ENSMUSP00000026459	Atp5b	TRUE	0.757586	0.0178605	0.0188927	FALSE	TRUE
ENSMUSP00000026479	Dctn2	TRUE	1.39512	0.00499268	0.00767485	TRUE	FALSE
ENSMUSP00000026538	Echs1	TRUE	1.24601	0.0388436	0.0320608	TRUE	FALSE
ENSMUSP00000026552	Cyp2e1	TRUE	0.610597	0.000282507	0.00120166	FALSE	TRUE
ENSMUSP00000026560	Psmd13	TRUE	1.19947	0.255337	0.129764	FALSE	FALSE
ENSMUSP00000026576	Taldo1	TRUE	1.72682	0.000833876	0.00241141	TRUE	FALSE
ENSMUSP00000026577	Eps8l2	TRUE	1.05978	0.590487	0.236293	FALSE	FALSE
ENSMUSP00000026599	Apool	TRUE	1.07319	0.095442	0.0633908	TRUE	FALSE
ENSMUSP00000026613	Gusb	TRUE	0.927359	0.235105	0.122255	FALSE	FALSE
ENSMUSP00000026625	Clybl	TRUE	0.938801	0.201473	0.108996	FALSE	FALSE
ENSMUSP00000026667	Eif4a3	TRUE	0.578444	0.00191617	0.00406452	FALSE	TRUE
ENSMUSP00000026704	Cct8	TRUE	0.951241	0.58393	0.23437	FALSE	FALSE
ENSMUSP00000026723	Hprt	TRUE	1.81653	0.00209033	0.00422841	TRUE	FALSE
ENSMUSP00000026899	Slc25a10	TRUE	1.64487	0.00525054	0.00790454	TRUE	FALSE
ENSMUSP00000026937	Iscu	TRUE	1.20539	0.0192722	0.0199656	TRUE	FALSE
ENSMUSP00000027050	Cops5	TRUE	1.26614	0.0167386	0.0180141	TRUE	FALSE
ENSMUSP00000027071	Lactb2	TRUE	1.40897	0.162231	0.0932141	TRUE	FALSE
ENSMUSP00000027114	Maip1	TRUE	0.67993	0.00310452	0.00537101	FALSE	TRUE
ENSMUSP00000027123	Hspd1	TRUE	0.654767	1.01488e-06	0.00010128	FALSE	TRUE
ENSMUSP00000027127	Sf3b1	TRUE	0.690666	0.00896127	0.0115267	FALSE	TRUE
ENSMUSP00000027144	Cps1	TRUE	0.459491	0.00733854	0.00993201	FALSE	TRUE
ENSMUSP00000027153	Acadl	TRUE	0.932758	0.0700774	0.0500771	FALSE	TRUE
ENSMUSP00000027193	Ndufb3	TRUE	1.39321	0.00204924	0.00417371	TRUE	FALSE
ENSMUSP00000027252	Eif5b	TRUE	1.20395	0.217249	0.114827	FALSE	FALSE
ENSMUSP00000027271	Inpp1	TRUE	0.702123	0.018554	0.0193965	FALSE	TRUE
ENSMUSP00000027338	Sdhaf4	TRUE	1.12112	0.388163	0.175839	FALSE	FALSE
ENSMUSP00000027339	Smap1	TRUE	1.07196	0.584077	0.23437	FALSE	FALSE
ENSMUSP00000027356	Cyp27a1	TRUE	0.317962	0.00543268	0.00807292	FALSE	TRUE
ENSMUSP00000027384	Atic	TRUE	0.923596	0.238646	0.123665	FALSE	FALSE
ENSMUSP00000027409	Des	TRUE	0.961738	0.941357	0.325411	FALSE	FALSE
ENSMUSP00000027432	Psmd1	TRUE	1.39058	0.0020611	0.00418424	TRUE	FALSE
ENSMUSP00000027438	Ncl	TRUE	0.799369	0.0341642	0.0294996	FALSE	TRUE
ENSMUSP00000027478	Ndufa10	TRUE	1.3561	0.0015254	0.003534	TRUE	FALSE
ENSMUSP00000027491	Agxt	TRUE	0.780996	0.0416869	0.0336138	FALSE	TRUE
ENSMUSP00000027494	Ppp1r7	TRUE	1.33197	0.0991896	0.0651476	TRUE	FALSE
ENSMUSP00000027532	Scly	TRUE	0.866749	0.310372	0.149053	FALSE	FALSE
ENSMUSP00000027592	Ubxn4	TRUE	1.53098	0.0370847	0.0309909	TRUE	FALSE
ENSMUSP00000027602	Dars	TRUE	1.13189	0.147238	0.0868438	TRUE	FALSE
ENSMUSP00000027623	Tsn	TRUE	1.71019	0.00295734	0.00524684	TRUE	FALSE
ENSMUSP00000027634	Dbi	TRUE	1.86516	4.02367e-05	0.00039777	TRUE	FALSE
ENSMUSP00000027675	Pigr	TRUE	0.570275	7.81435e-05	0.000592288	FALSE	TRUE
ENSMUSP00000027777	Parp1	TRUE	0.697819	0.0210536	0.0212899	FALSE	TRUE
ENSMUSP00000027780	Acbd3	TRUE	1.24814	0.0365938	0.0306443	TRUE	FALSE
ENSMUSP00000027792	Srp9	TRUE	1.00101	0.990911	0.336605	FALSE	FALSE
ENSMUSP00000027810	Fh1	TRUE	0.866415	0.00171057	0.00381576	FALSE	TRUE
ENSMUSP00000027817	Spta1	TRUE	0.566738	0.113175	0.0715079	FALSE	TRUE
ENSMUSP00000027853	Mpc2	TRUE	0.783767	0.0416197	0.0335934	FALSE	TRUE
ENSMUSP00000027863	Atp1b1	TRUE	0.721517	0.000133585	0.000772606	FALSE	TRUE
ENSMUSP00000027916	Bpnt1	TRUE	1.02834	0.67259	0.259209	FALSE	FALSE
ENSMUSP00000027921	Iars2	TRUE	1.27644	0.418152	0.185111	FALSE	FALSE
ENSMUSP00000027961	Hspa14	TRUE	1.16928	0.164162	0.0941322	TRUE	FALSE
ENSMUSP00000027975	Phyh	TRUE	0.868375	0.110365	0.0705608	FALSE	TRUE
ENSMUSP00000027989	Hsd17b7	TRUE	4.05487	0.00133831	0.00327368	TRUE	FALSE
ENSMUSP00000028004	Aldh9a1	TRUE	1.25168	0.100851	0.0658619	TRUE	FALSE
ENSMUSP00000028045	Mrc1	TRUE	0.528087	0.00139007	0.00333389	FALSE	TRUE
ENSMUSP00000028059	Rsu1	TRUE	0.879698	0.279432	0.138253	FALSE	FALSE
ENSMUSP00000028062	Vim	TRUE	1.07481	0.420815	0.185987	FALSE	FALSE
ENSMUSP00000028083	Psmb7	TRUE	1.08705	0.21198	0.112709	FALSE	FALSE
ENSMUSP00000028162	Ptges2	TRUE	0.688973	0.00325189	0.00550372	FALSE	TRUE
ENSMUSP00000028223	Kynu	TRUE	1.39683	0.00699963	0.00963553	TRUE	FALSE
ENSMUSP00000028225	Psmd5	TRUE	1.27661	0.092176	0.0616492	TRUE	FALSE
ENSMUSP00000028233	Hc	TRUE	0.916202	0.646017	0.2515	FALSE	FALSE
ENSMUSP00000028238	Rab14	TRUE	0.660603	0.0128991	0.01473	FALSE	TRUE
ENSMUSP00000028241	Stom	TRUE	1.79256	0.0208022	0.0210621	TRUE	FALSE
ENSMUSP00000028250	Mrrf	TRUE	0.536681	0.00194634	0.00407475	FALSE	TRUE
ENSMUSP00000028278	Psmd14	TRUE	1.42652	0.0486095	0.037324	TRUE	FALSE
ENSMUSP00000028356	Cd302	TRUE	0.720863	0.112608	0.0715072	FALSE	TRUE
ENSMUSP00000028511	Mtx2	TRUE	1.00921	0.941022	0.325411	FALSE	FALSE
ENSMUSP00000028517	Ola1	TRUE	0.952592	0.342398	0.160222	FALSE	FALSE
ENSMUSP00000028553	Nop10	TRUE	0.592433	0.00578099	0.00848078	FALSE	TRUE
ENSMUSP00000028583	Lin7c	TRUE	0.828984	0.0875776	0.0592141	FALSE	TRUE
ENSMUSP00000028610	Cat	TRUE	1.25233	0.00219963	0.00433414	TRUE	FALSE
ENSMUSP00000028617	Api5	TRUE	0.667678	0.0018095	0.00394227	FALSE	TRUE
ENSMUSP00000028619	Hsd17b12	TRUE	1.71121	9.40352e-06	0.000199144	TRUE	FALSE
ENSMUSP00000028636	Galk2	TRUE	1.50889	0.0213553	0.0213782	TRUE	FALSE
ENSMUSP00000028668	Eif3j1	TRUE	0.985165	0.844283	0.302916	FALSE	FALSE
ENSMUSP00000028683	Pdia3	TRUE	0.677526	0.000497332	0.00170134	FALSE	TRUE
ENSMUSP00000028704	Hao1	TRUE	0.970677	0.767941	0.284633	FALSE	FALSE
ENSMUSP00000028807	Ivd	TRUE	0.626806	0.000226438	0.00111368	FALSE	TRUE
ENSMUSP00000028825	Fam98b	TRUE	0.875157	0.455855	0.19594	FALSE	FALSE
ENSMUSP00000028848	Fahd2a	TRUE	1.16193	0.241659	0.124775	FALSE	FALSE
ENSMUSP00000028852	Mrps5	TRUE	1.04922	0.656776	0.254456	FALSE	FALSE
ENSMUSP00000028892	Idh3b	TRUE	0.789189	0.00277214	0.00501933	FALSE	TRUE
ENSMUSP00000028915	Rbbp9	TRUE	1.00191	0.988371	0.336285	FALSE	FALSE
ENSMUSP00000028917	Dtd1	TRUE	1.04382	0.787086	0.28893	FALSE	FALSE
ENSMUSP00000028981	Mapre1	TRUE	0.786974	0.0596532	0.043876	FALSE	TRUE
ENSMUSP00000029002	Stmn2	TRUE	1.36634	0.138861	0.0833705	TRUE	FALSE
ENSMUSP00000029017	Pck1	TRUE	0.592907	0.000585953	0.00193058	FALSE	TRUE
ENSMUSP00000029041	Fabp4	TRUE	1.93621	0.000994902	0.00270983	TRUE	FALSE
ENSMUSP00000029046	Fabp5	TRUE	2.17314	0.0104017	0.0128254	TRUE	FALSE
ENSMUSP00000029076	Car3	TRUE	0.831336	0.0186931	0.0195091	FALSE	TRUE
ENSMUSP00000029078	Car2	TRUE	0.694044	0.068791	0.0492893	FALSE	TRUE
ENSMUSP00000029082	Psma7	TRUE	1.15072	0.0594175	0.0437427	TRUE	FALSE
ENSMUSP00000029087	Ogfr	TRUE	0.877513	0.323873	0.153429	FALSE	FALSE
ENSMUSP00000029135	Acss2	TRUE	2.88618	0.0037347	0.00610245	TRUE	FALSE
ENSMUSP00000029142	Eif6	TRUE	1.29762	0.117786	0.0736895	TRUE	FALSE
ENSMUSP00000029147	Nfs1	TRUE	0.506617	0.0647404	0.0470155	FALSE	TRUE
ENSMUSP00000029171	Rpn2	TRUE	0.691084	0.000822289	0.00239167	FALSE	TRUE
ENSMUSP00000029240	Slc2a2	TRUE	0.794142	0.2114	0.112624	FALSE	FALSE
ENSMUSP00000029256	Sec62	TRUE	1.40778	0.0519822	0.0392759	TRUE	FALSE
ENSMUSP00000029259	Mccc1	TRUE	1.01595	0.838531	0.301307	FALSE	FALSE
ENSMUSP00000029266	Anxa5	TRUE	3.07484	0.000670597	0.00204984	TRUE	FALSE
ENSMUSP00000029303	Naa15	TRUE	0.956641	0.785968	0.288854	FALSE	FALSE
ENSMUSP00000029325	Aadac	TRUE	0.905053	0.135887	0.0822608	FALSE	TRUE
ENSMUSP00000029367	Bche	TRUE	1.94222	8.44072e-05	0.000599672	TRUE	FALSE
ENSMUSP00000029382	Ppid	TRUE	0.938375	0.295281	0.144305	FALSE	FALSE
ENSMUSP00000029385	Serp1	TRUE	0.604966	0.18543	0.102666	FALSE	FALSE
ENSMUSP00000029386	Etfdh	TRUE	1.24391	0.0453867	0.0355281	TRUE	FALSE
ENSMUSP00000029387	Eif2a	TRUE	1.19861	0.451019	0.194518	FALSE	FALSE
ENSMUSP00000029405	Gmps	TRUE	0.707747	0.0427547	0.0342618	FALSE	TRUE
ENSMUSP00000029476	Sec22b	TRUE	1.40552	0.0126168	0.0145315	TRUE	FALSE
ENSMUSP00000029489	Gstm4	TRUE	2.3877	0.0176329	0.0187506	TRUE	FALSE
ENSMUSP00000029490	Ahcyl1	TRUE	0.993762	0.966699	0.330843	FALSE	FALSE
ENSMUSP00000029515	S100a11	TRUE	3.55006	0.01054	0.0129358	TRUE	FALSE
ENSMUSP00000029588	Larp7	TRUE	3.08158	0.0600615	0.0441359	TRUE	FALSE
ENSMUSP00000029610	Hadh	TRUE	1.17097	0.00306723	0.00534884	TRUE	FALSE
ENSMUSP00000029630	Fga	TRUE	0.878941	0.398131	0.179208	FALSE	FALSE
ENSMUSP00000029644	Ppa2	TRUE	1.03747	0.806599	0.29328	FALSE	FALSE
ENSMUSP00000029645	Tdo2	TRUE	0.656833	0.000471656	0.00165011	FALSE	TRUE
ENSMUSP00000029658	Enpep	TRUE	1.94147	0.0133156	0.0150664	TRUE	FALSE
ENSMUSP00000029663	Aimp1	TRUE	0.867698	0.19057	0.104934	FALSE	FALSE
ENSMUSP00000029708	Naxe	TRUE	0.847572	0.032154	0.0284684	FALSE	TRUE
ENSMUSP00000029722	Rps3a1	TRUE	0.887793	0.0172668	0.0184345	FALSE	TRUE
ENSMUSP00000029770	Abcd3	TRUE	2.22183	0.00416763	0.00665335	TRUE	FALSE
ENSMUSP00000029773	Cnn3	TRUE	0.806367	0.088556	0.0597249	FALSE	TRUE
ENSMUSP00000029804	Metap1	TRUE	1.44081	0.0207035	0.0210152	TRUE	FALSE
ENSMUSP00000029805	Mttp	TRUE	1.07082	0.750114	0.280291	FALSE	FALSE
ENSMUSP00000029815	Cisd2	TRUE	0.909635	0.385465	0.174977	FALSE	FALSE
ENSMUSP00000029837	Uox	TRUE	1.55786	0.000797221	0.00233906	TRUE	FALSE
ENSMUSP00000029877	Decr1	TRUE	1.07793	0.116218	0.0729588	TRUE	FALSE
ENSMUSP00000029885	Cpne3	TRUE	1.01382	0.943247	0.325589	FALSE	FALSE
ENSMUSP00000029888	Rmdn1	TRUE	0.910531	0.232439	0.121261	FALSE	FALSE
ENSMUSP00000029909	Coq3	TRUE	0.925438	0.255842	0.129929	FALSE	FALSE
ENSMUSP00000029915	Tstd3	TRUE	0.921086	0.373482	0.170791	FALSE	FALSE
ENSMUSP00000029925	Ndufaf4	TRUE	0.523794	0.0473244	0.0365818	FALSE	TRUE
ENSMUSP00000029987	Aldob	TRUE	1.93615	9.83414e-05	0.000658823	TRUE	FALSE
ENSMUSP00000030018	Nans	TRUE	1.03636	0.809516	0.294034	FALSE	FALSE
ENSMUSP00000030028	Erp44	TRUE	0.449081	0.000386873	0.00150978	FALSE	TRUE
ENSMUSP00000030041	Ambp	TRUE	0.969301	0.724452	0.273429	FALSE	FALSE
ENSMUSP00000030044	Orm1	TRUE	1.26338	0.194076	0.106282	FALSE	FALSE
ENSMUSP00000030051	Txn1	TRUE	1.47791	0.00531735	0.0079604	TRUE	FALSE
ENSMUSP00000030078	Hsdl2	TRUE	1.07824	0.351911	0.163248	FALSE	FALSE
ENSMUSP00000030103	Dmac1	TRUE	0.869916	0.151708	0.0888282	FALSE	TRUE
ENSMUSP00000030127	Tmem38b	TRUE	1.17828	0.424876	0.186648	FALSE	FALSE
ENSMUSP00000030128	Chmp5	TRUE	1.36132	0.100599	0.065751	TRUE	FALSE
ENSMUSP00000030134	Rad23b	TRUE	1.1229	0.242994	0.125143	FALSE	FALSE
ENSMUSP00000030164	Vcp	TRUE	1.0668	0.139346	0.0835374	TRUE	FALSE
ENSMUSP00000030169	Stoml2	TRUE	0.63616	0.00193966	0.00407137	FALSE	TRUE
ENSMUSP00000030187	Tln1	TRUE	1.3825	0.00935247	0.0119155	TRUE	FALSE
ENSMUSP00000030192	Hint2	TRUE	0.463043	0.00013867	0.000796285	FALSE	TRUE
ENSMUSP00000030280	Angptl3	TRUE	2.02749	0.0474437	0.0366037	TRUE	FALSE
ENSMUSP00000030296	Txndc12	TRUE	1.32942	0.000824075	0.00239167	TRUE	FALSE
ENSMUSP00000030299	Cyp2j5	TRUE	1.06694	0.597099	0.237752	FALSE	FALSE
ENSMUSP00000030340	Scp2	TRUE	1.97002	0.000206425	0.00107489	TRUE	FALSE
ENSMUSP00000030345	Cpt2	TRUE	1.0415	0.434018	0.18932	FALSE	FALSE
ENSMUSP00000030348	Magoh	TRUE	0.566155	6.70161e-05	0.000549752	FALSE	TRUE
ENSMUSP00000030400	Mycbp	TRUE	1.04087	0.754237	0.280846	FALSE	FALSE
ENSMUSP00000030412	Ppt1	TRUE	0.602367	2.5047e-06	0.000112307	FALSE	TRUE
ENSMUSP00000030432	Hmgcl	TRUE	1.45804	0.00180571	0.00394227	TRUE	FALSE
ENSMUSP00000030455	Akr1a1	TRUE	1.19677	0.00203471	0.00416413	TRUE	FALSE
ENSMUSP00000030487	Cyp4a14	TRUE	0.658434	0.00632996	0.00896274	FALSE	TRUE
ENSMUSP00000030491	Cmpk1	TRUE	1.61519	0.00151055	0.00350972	TRUE	FALSE
ENSMUSP00000030538	Ddost	TRUE	0.45502	0.0107685	0.0131167	FALSE	TRUE
ENSMUSP00000030547	Hspg2	TRUE	1.06588	0.612329	0.241543	FALSE	FALSE
ENSMUSP00000030613	Srrm1	TRUE	0.663385	0.0122901	0.014299	FALSE	TRUE
ENSMUSP00000030623	Sfpq	TRUE	0.482666	0.000126583	0.000748256	FALSE	TRUE
ENSMUSP00000030642	Psmb2	TRUE	0.95431	0.789291	0.289211	FALSE	FALSE
ENSMUSP00000030651	Sh3bgrl3	TRUE	1.20057	0.0823022	0.0564063	TRUE	FALSE
ENSMUSP00000030665	Nudc	TRUE	0.866795	0.568578	0.229579	FALSE	FALSE
ENSMUSP00000030698	Stx12	TRUE	0.973703	0.82064	0.296775	FALSE	FALSE
ENSMUSP00000030734	Sf3a3	TRUE	0.867132	0.0802525	0.0552843	FALSE	TRUE
ENSMUSP00000030742	Mecr	TRUE	0.865094	0.10259	0.0668707	FALSE	TRUE
ENSMUSP00000030769	Psmc2	TRUE	0.999074	0.992805	0.336831	FALSE	FALSE
ENSMUSP00000030795	Abcf2	TRUE	0.865915	0.587094	0.235166	FALSE	FALSE
ENSMUSP00000030797	Vamp3	TRUE	1.22752	0.104495	0.0679107	TRUE	FALSE
ENSMUSP00000030842	Lzic	TRUE	0.974728	0.819934	0.296653	FALSE	FALSE
ENSMUSP00000030882	Pmpcb	TRUE	1.01661	0.927332	0.322093	FALSE	FALSE
ENSMUSP00000030894	Lrrc47	TRUE	0.808297	0.212996	0.113099	FALSE	FALSE
ENSMUSP00000030903	Atad3a	TRUE	0.919455	0.452884	0.19501	FALSE	FALSE
ENSMUSP00000030986	Lrpap1	TRUE	2.37645	0.100113	0.0655934	TRUE	FALSE
ENSMUSP00000031024	Mrpl33	TRUE	1.34687	0.277054	0.137487	FALSE	FALSE
ENSMUSP00000031038	Ociad1	TRUE	1.33032	0.0109352	0.0132196	TRUE	FALSE
ENSMUSP00000031058	Mapre3	TRUE	1.55563	0.0126647	0.0145657	TRUE	FALSE
ENSMUSP00000031069	Sepsecs	TRUE	1.58886	0.0217657	0.0216291	TRUE	FALSE
ENSMUSP00000031099	Grpel1	TRUE	0.943015	0.312538	0.149735	FALSE	FALSE
ENSMUSP00000031103	Ugdh	TRUE	1.37139	0.00738612	0.00997961	TRUE	FALSE
ENSMUSP00000031181	Ugt2b34	TRUE	0.621919	1.64719e-05	0.000276559	FALSE	TRUE
ENSMUSP00000031183	Ugt2b1	TRUE	0.174385	3.80083e-05	0.000393255	FALSE	TRUE
ENSMUSP00000031186	Ugt2b35	TRUE	0.524534	0.000180871	0.000976907	FALSE	TRUE
ENSMUSP00000031195	Ugt2a3	TRUE	0.70017	0.000141779	0.000808365	FALSE	TRUE
ENSMUSP00000031251	Hsd17b11	TRUE	0.441847	0.206781	0.111017	FALSE	FALSE
ENSMUSP00000031314	Alb	TRUE	1.06285	0.656379	0.254456	FALSE	FALSE
ENSMUSP00000031320	Pf4	TRUE	0.759601	0.0856991	0.0582378	FALSE	TRUE
ENSMUSP00000031355	Uso1	TRUE	1.49503	0.226441	0.118826	FALSE	FALSE
ENSMUSP00000031377	Scarb2	TRUE	0.442042	0.00012963	0.000755163	FALSE	TRUE
ENSMUSP00000031398	Hpd	TRUE	0.371239	0.0050025	0.00767485	FALSE	TRUE
ENSMUSP00000031411	Aldh2	TRUE	1.01982	0.746876	0.279741	FALSE	FALSE
ENSMUSP00000031447	Anxa3	TRUE	0.964864	0.837599	0.301147	FALSE	FALSE
ENSMUSP00000031492	Rab35	TRUE	0.810133	0.433401	0.189153	FALSE	FALSE
ENSMUSP00000031524	Acads	TRUE	1.04657	0.385894	0.175073	FALSE	FALSE
ENSMUSP00000031549	Gm4951	TRUE	4.54399	0.00153813	0.00355325	TRUE	FALSE
ENSMUSP00000031613	Aimp2	TRUE	1.04968	0.644979	0.251217	FALSE	FALSE
ENSMUSP00000031617	Rpl6	TRUE	0.680737	0.000220027	0.00110553	FALSE	TRUE
ENSMUSP00000031625	Arpc1a	TRUE	0.813667	0.0330547	0.0288841	FALSE	TRUE
ENSMUSP00000031627	Pdap1	TRUE	1.21215	0.0317356	0.0281911	TRUE	FALSE
ENSMUSP00000031707	Aass	TRUE	1.05174	0.584273	0.23437	FALSE	FALSE
ENSMUSP00000031741	Cyp3a13	TRUE	0.744135	0.0399215	0.0326821	FALSE	TRUE
ENSMUSP00000031773	Pon3	TRUE	0.99939	0.996131	0.33761	FALSE	FALSE
ENSMUSP000000317790	ENSMUSP000000317790	TRUE	0.616758	0.0115889	0.0137615	FALSE	TRUE
ENSMUSP00000031788	Hibadh	TRUE	0.743015	0.00383307	0.00622698	FALSE	TRUE
ENSMUSP00000031866	Mtpn	TRUE	1.64091	0.035858	0.0303123	TRUE	FALSE
ENSMUSP00000031897	Gstk1	TRUE	1.66357	0.000975726	0.00268633	TRUE	FALSE
ENSMUSP00000032065	Pcyox1	TRUE	1.00301	0.984757	0.33531	FALSE	FALSE
ENSMUSP00000032078	Cct7	TRUE	1.10496	0.225941	0.118641	FALSE	FALSE
ENSMUSP00000032143	Rpn1	TRUE	0.800921	0.0124705	0.0144457	FALSE	TRUE
ENSMUSP00000032165	Ruvbl1	TRUE	0.8322	0.276756	0.137424	FALSE	FALSE
ENSMUSP00000032216	Ptms	TRUE	0.888609	0.667051	0.257444	FALSE	FALSE
ENSMUSP00000032220	Cops7a	TRUE	1.18184	0.173216	0.0977893	TRUE	FALSE
ENSMUSP00000032228	Mug1	TRUE	0.286227	2.12998e-05	0.000295713	FALSE	TRUE
ENSMUSP00000032371	Gys2	TRUE	1.43849	0.0166777	0.0179726	TRUE	FALSE
ENSMUSP00000032399	Kras	TRUE	0.615203	0.00137815	0.00331713	FALSE	TRUE
ENSMUSP00000032419	Cmas	TRUE	1.28069	0.31012	0.149053	FALSE	FALSE
ENSMUSP00000032440	Sec13	TRUE	1.12857	0.178383	0.0999345	TRUE	FALSE
ENSMUSP00000032477	Necap1	TRUE	1.14389	0.316307	0.151001	FALSE	FALSE
ENSMUSP00000032508	Fkbp4	TRUE	0.656718	0.0251884	0.0236977	FALSE	TRUE
ENSMUSP00000032539	Slc27a5	TRUE	1.0435	0.764948	0.284046	FALSE	FALSE
ENSMUSP00000032729	Tjp1	TRUE	0.944067	0.561777	0.227519	FALSE	FALSE
ENSMUSP00000032761	Pex11a	TRUE	3.52451	0.000341388	0.00137225	TRUE	FALSE
ENSMUSP00000032808	2200002D01Rik	TRUE	1.50066	0.00135656	0.00329477	TRUE	FALSE
ENSMUSP00000032824	Psmc4	TRUE	1.1868	0.0300976	0.0270953	TRUE	FALSE
ENSMUSP00000032865	Fah	TRUE	0.869749	0.0473179	0.0365818	FALSE	TRUE
ENSMUSP00000032882	Ndufc2	TRUE	1.26122	0.00584666	0.00852165	TRUE	FALSE
ENSMUSP00000032898	Ipo5	TRUE	1.19823	0.105754	0.0686182	TRUE	FALSE
ENSMUSP00000032912	Qprt	TRUE	0.989259	0.848487	0.303455	FALSE	FALSE
ENSMUSP00000032974	Atp2a1	TRUE	0.948764	0.944075	0.325735	FALSE	FALSE
ENSMUSP00000032992	Eif3c	TRUE	0.670925	0.107109	0.0691071	FALSE	TRUE
ENSMUSP00000032998	Rps3	TRUE	0.782265	3.59314e-05	0.000392979	FALSE	TRUE
ENSMUSP00000033012	Copb1	TRUE	1.0597	0.473746	0.201032	FALSE	FALSE
ENSMUSP00000033121	Nomo1	TRUE	1.10324	0.595607	0.237563	FALSE	FALSE
ENSMUSP00000033136	Bag3	TRUE	1.59844	8.14931e-05	0.000595583	TRUE	FALSE
ENSMUSP00000033158	Ubfd1	TRUE	0.692468	0.0697385	0.0499015	FALSE	TRUE
ENSMUSP00000033176	Uqcrc2	TRUE	1.15345	0.00996911	0.0124641	TRUE	FALSE
ENSMUSP00000033184	Tpp1	TRUE	0.342566	0.192526	0.105866	FALSE	FALSE
ENSMUSP00000033185	Hpx	TRUE	1.22463	0.143085	0.0850177	TRUE	FALSE
ENSMUSP00000033229	Hbb-y	TRUE	0.629029	0.224095	0.117902	FALSE	FALSE
ENSMUSP00000033236	Thumpd1	TRUE	0.832524	0.108878	0.0699118	FALSE	TRUE
ENSMUSP00000033241	Lhpp	TRUE	1.93456	0.0339106	0.029345	TRUE	FALSE
ENSMUSP00000033325	Swap70	TRUE	1.24606	0.0998242	0.0654575	TRUE	FALSE
ENSMUSP00000033509	Ebp	TRUE	0.765892	0.0232138	0.0223766	FALSE	TRUE
ENSMUSP00000033540	Vbp1	TRUE	1.2697	0.296426	0.144601	FALSE	FALSE
ENSMUSP00000033570	Igbp1	TRUE	0.910357	0.361397	0.166591	FALSE	FALSE
ENSMUSP00000033597	Hmgn5	TRUE	0.701785	0.0528784	0.0397662	FALSE	TRUE
ENSMUSP00000033598	Sh3bgrl	TRUE	1.68879	3.47838e-05	0.000392979	TRUE	FALSE
ENSMUSP00000033662	Pdha1	TRUE	1.13264	0.0111795	0.0134163	TRUE	FALSE
ENSMUSP00000033673	Nono	TRUE	0.698369	0.147562	0.0869219	FALSE	TRUE
ENSMUSP00000033683	Rps4x	TRUE	0.722271	0.000412541	0.00156779	FALSE	TRUE
ENSMUSP00000033695	Abcb7	TRUE	0.772369	0.517151	0.213753	FALSE	FALSE
ENSMUSP00000033715	Nsdhl	TRUE	3.63488	0.0120435	0.0141344	TRUE	FALSE
ENSMUSP00000033723	Syap1	TRUE	2.15829	7.19207e-07	9.63643e-05	TRUE	FALSE
ENSMUSP00000033776	Dkc1	TRUE	0.620669	0.00943164	0.0119406	FALSE	TRUE
ENSMUSP00000033871	Slc25a15	TRUE	0.88	0.36913	0.169282	FALSE	FALSE
ENSMUSP00000033873	Erlin2	TRUE	1.43976	0.0047972	0.00743598	TRUE	FALSE
ENSMUSP00000033875	Plpbp	TRUE	1.09285	0.222262	0.117168	FALSE	FALSE
ENSMUSP00000033934	Mrps31	TRUE	0.789787	0.15224	0.0890104	FALSE	TRUE
ENSMUSP00000033992	Gsr	TRUE	1.09203	0.340076	0.159268	FALSE	FALSE
ENSMUSP00000033994	Rbpms	TRUE	0.955836	0.734323	0.276117	FALSE	FALSE
ENSMUSP00000034000	Asah1	TRUE	0.666023	0.00314659	0.00540516	FALSE	TRUE
ENSMUSP00000034026	Hpgd	TRUE	0.728631	0.0262645	0.0244665	FALSE	TRUE
ENSMUSP00000034049	Slc25a4	TRUE	3.00655	0.20592	0.110782	FALSE	FALSE
ENSMUSP00000034051	Ufsp2	TRUE	1.02882	0.919241	0.320561	FALSE	FALSE
ENSMUSP00000034058	Cbr4	TRUE	0.856925	0.423368	0.186224	FALSE	FALSE
ENSMUSP00000034097	Got2	TRUE	0.884815	0.1199	0.074779	FALSE	TRUE
ENSMUSP00000034121	Man2b1	TRUE	1.02956	0.608493	0.240857	FALSE	FALSE
ENSMUSP00000034131	Vps35	TRUE	0.8251	0.0724423	0.0513562	FALSE	TRUE
ENSMUSP00000034136	Gpt2	TRUE	3.19965	0.000249393	0.00114605	TRUE	FALSE
ENSMUSP00000034138	Dnaja2	TRUE	0.788018	0.0499407	0.0380915	FALSE	TRUE
ENSMUSP00000034141	Lonp2	TRUE	1.34662	0.0114745	0.013675	TRUE	FALSE
ENSMUSP00000034164	Ist1	TRUE	0.906794	0.207262	0.111082	FALSE	FALSE
ENSMUSP00000034172	Ces1d	TRUE	1.00725	0.868828	0.308648	FALSE	FALSE
ENSMUSP00000034178	Ces1f	TRUE	0.981294	0.633275	0.247859	FALSE	FALSE
ENSMUSP00000034189	Ces1c	TRUE	0.496631	0.000251465	0.00114605	FALSE	TRUE
ENSMUSP00000034204	Nudt21	TRUE	1.08502	0.595756	0.237563	FALSE	FALSE
ENSMUSP00000034215	Mt1	TRUE	0.561498	0.195431	0.106733	FALSE	FALSE
ENSMUSP00000034234	Coq9	TRUE	0.933731	0.410782	0.182957	FALSE	FALSE
ENSMUSP00000034304	Hsd17b2	TRUE	0.575589	0.00145614	0.00342286	FALSE	TRUE
ENSMUSP00000034346	Ces2a	TRUE	0.340217	0.000269089	0.00118817	FALSE	TRUE
ENSMUSP00000034400	Cyb5b	TRUE	1.16546	0.349884	0.162683	FALSE	FALSE
ENSMUSP00000034426	Kars	TRUE	0.944509	0.560322	0.227159	FALSE	FALSE
ENSMUSP00000034441	Aars	TRUE	1.11518	0.153484	0.0896075	TRUE	FALSE
ENSMUSP00000034453	Acta1	TRUE	0.957461	0.610204	0.241129	FALSE	FALSE
ENSMUSP00000034524	Rexo2	TRUE	1.36638	0.00383415	0.00622698	TRUE	FALSE
ENSMUSP00000034541	Srpr	TRUE	0.495105	0.000821275	0.00239167	FALSE	TRUE
ENSMUSP00000034547	Acat1	TRUE	1.16153	0.0287748	0.0260797	TRUE	FALSE
ENSMUSP00000034552	Fdx1	TRUE	0.575956	0.0029059	0.00519136	FALSE	TRUE
ENSMUSP00000034567	Dlat	TRUE	1.46953	7.43704e-05	0.000586157	TRUE	FALSE
ENSMUSP00000034585	Apoa4	TRUE	9.20825	0.00402657	0.0064741	TRUE	FALSE
ENSMUSP00000034588	Apoa1	TRUE	0.928131	0.706735	0.268506	FALSE	FALSE
ENSMUSP00000034590	Tagln	TRUE	0.863781	0.363289	0.16708	FALSE	FALSE
ENSMUSP00000034607	Arcn1	TRUE	0.999318	0.991071	0.336605	FALSE	FALSE
ENSMUSP00000034740	Nedd4	TRUE	1.2527	0.0118811	0.0139846	TRUE	FALSE
ENSMUSP00000034756	Anxa2	TRUE	1.92759	0.000593166	0.00194636	TRUE	FALSE
ENSMUSP00000034848	Psma4	TRUE	1.18822	0.0230562	0.0222781	TRUE	FALSE
ENSMUSP00000034856	Mpi	TRUE	0.799222	0.129608	0.0793561	FALSE	TRUE
ENSMUSP00000034860	Cyp1a2	TRUE	0.430492	0.000280757	0.00120081	FALSE	TRUE
ENSMUSP00000034866	Etfa	TRUE	0.747183	0.000115147	0.000711574	FALSE	TRUE
ENSMUSP00000034881	Cox7a2	TRUE	1.51009	0.0182737	0.0192035	TRUE	FALSE
ENSMUSP00000034902	Gsta2	TRUE	2.09333	0.00362717	0.0059876	TRUE	FALSE
ENSMUSP00000034903	Gsta4	TRUE	1.02801	0.803283	0.292688	FALSE	FALSE
ENSMUSP00000034905	Gclc	TRUE	1.52791	0.00196933	0.00409093	TRUE	FALSE
ENSMUSP00000034915	Ctsh	TRUE	0.513877	8.9316e-06	0.000199144	FALSE	TRUE
ENSMUSP00000034928	Tpm1	TRUE	1.69532	0.452765	0.19501	FALSE	FALSE
ENSMUSP00000034929	Lactb	TRUE	0.58769	0.0455817	0.0356114	FALSE	TRUE
ENSMUSP00000034946	Snx1	TRUE	0.822879	0.143497	0.0851927	FALSE	TRUE
ENSMUSP00000034947	Ppib	TRUE	0.610615	0.000107089	0.000683264	FALSE	TRUE
ENSMUSP00000034966	Rpl4	TRUE	0.715896	0.00182354	0.00395144	FALSE	TRUE
ENSMUSP00000034983	Atp1b3	TRUE	0.609307	0.000703025	0.00210887	FALSE	TRUE
ENSMUSP00000035033	Copb2	TRUE	1.68123	0.0166306	0.0179459	TRUE	FALSE
ENSMUSP00000035034	Mrps22	TRUE	1.20301	0.162541	0.093269	TRUE	FALSE
ENSMUSP00000035086	Pdcd6ip	TRUE	1.66651	0.123273	0.0764085	TRUE	FALSE
ENSMUSP00000035092	Myd88	TRUE	1.10072	0.510544	0.212442	FALSE	FALSE
ENSMUSP00000035116	Pccb	TRUE	1.26296	0.0655286	0.0475021	TRUE	FALSE
ENSMUSP00000035163	1300017J02Rik	TRUE	0.783529	0.11107	0.0708103	FALSE	TRUE
ENSMUSP00000035220	Prkar2a	TRUE	0.915195	0.186022	0.102923	FALSE	FALSE
ENSMUSP00000035222	Slc25a20	TRUE	0.974626	0.875386	0.310155	FALSE	FALSE
ENSMUSP00000035230	Amt	TRUE	1.63842	7.76785e-05	0.000592288	TRUE	FALSE
ENSMUSP00000035366	Dync1li1	TRUE	1.0829	0.546666	0.223085	FALSE	FALSE
ENSMUSP00000035458	Abca6	TRUE	0.5183	0.166789	0.0953665	FALSE	TRUE
ENSMUSP00000035610	Sec23ip	TRUE	1.0623	0.666717	0.257439	FALSE	FALSE
ENSMUSP00000035743	Pygb	TRUE	2.61092	0.0101762	0.012639	TRUE	FALSE
ENSMUSP00000035761	Apob	TRUE	1.77764	0.276173	0.13722	FALSE	FALSE
ENSMUSP00000035823	Sec24d	TRUE	1.02048	0.729342	0.274717	FALSE	FALSE
ENSMUSP00000036140	Acsm1	TRUE	0.454977	0.0726362	0.051403	FALSE	TRUE
ENSMUSP00000036206	Chmp4b	TRUE	1.04481	0.653244	0.253454	FALSE	FALSE
ENSMUSP00000036288	Cct2	TRUE	1.03861	0.494129	0.207427	FALSE	FALSE
ENSMUSP00000036337	Hdhd3	TRUE	0.460639	0.00150837	0.00350972	FALSE	TRUE
ENSMUSP00000036881	Abcf1	TRUE	0.726453	0.00172295	0.00381576	FALSE	TRUE
ENSMUSP00000036907	H2afz	TRUE	0.692993	0.0122677	0.014299	FALSE	TRUE
ENSMUSP00000036936	Scd1	TRUE	9.10746	1.59968e-07	3.77933e-05	TRUE	FALSE
ENSMUSP00000037018	Fgg	TRUE	0.917037	0.513084	0.212898	FALSE	FALSE
ENSMUSP00000037107	Mboat7	TRUE	0.920207	0.567339	0.229309	FALSE	FALSE
ENSMUSP00000037131	Gcsh	TRUE	1.19326	0.314984	0.150549	FALSE	FALSE
ENSMUSP00000037206	Fkbp1a	TRUE	1.29995	0.0549296	0.0410401	TRUE	FALSE
ENSMUSP00000037259	Fmo1	TRUE	1.06124	0.389128	0.176043	FALSE	FALSE
ENSMUSP00000037268	Hnrnpul1	TRUE	2.01657	0.107943	0.0694776	TRUE	FALSE
ENSMUSP00000037341	Ndufb7	TRUE	1.3767	0.00191158	0.00406452	TRUE	FALSE
ENSMUSP00000037348	Acaa2	TRUE	0.73223	0.000927839	0.00258996	FALSE	TRUE
ENSMUSP00000037371	Echdc3	TRUE	1.02433	0.859758	0.306102	FALSE	FALSE
ENSMUSP00000037417	Phpt1	TRUE	1.05657	0.721134	0.272432	FALSE	FALSE
ENSMUSP00000037446	Mars	TRUE	1.06581	0.657166	0.254485	FALSE	FALSE
ENSMUSP00000037514	Tiprl	TRUE	1.52318	0.000389729	0.00151358	TRUE	FALSE
ENSMUSP00000037555	Ces1g	TRUE	1.19783	0.376737	0.172084	FALSE	FALSE
ENSMUSP00000037583	Tmed10	TRUE	0.856578	0.321666	0.15262	FALSE	FALSE
ENSMUSP00000037597	Snrpd2	TRUE	0.500756	0.000250891	0.00114605	FALSE	TRUE
ENSMUSP00000037613	Fbl	TRUE	0.480467	0.000118495	0.000721673	FALSE	TRUE
ENSMUSP00000037665	Cyp3a11	TRUE	0.570924	0.127394	0.0782391	FALSE	TRUE
ENSMUSP00000037930	Uggt1	TRUE	1.0337	0.831861	0.299382	FALSE	FALSE
ENSMUSP00000038011	Capzb	TRUE	0.964438	0.763113	0.283619	FALSE	FALSE
ENSMUSP00000038063	Dhcr24	TRUE	2.64003	0.00299849	0.00527473	TRUE	FALSE
ENSMUSP00000038135	Dhx9	TRUE	0.425981	6.45927e-06	0.000173092	FALSE	TRUE
ENSMUSP00000038232	Lcat	TRUE	0.840357	0.0222397	0.0217771	FALSE	TRUE
ENSMUSP00000038352	Rps29	TRUE	0.529958	0.0013934	0.00333389	FALSE	TRUE
ENSMUSP00000038368	Copg2	TRUE	1.28256	0.00518606	0.00785158	TRUE	FALSE
ENSMUSP00000038540	Pdxk	TRUE	0.831476	0.513495	0.212898	FALSE	FALSE
ENSMUSP00000038559	Azgp1	TRUE	0.565865	2.81481e-05	0.000347565	FALSE	TRUE
ENSMUSP00000038763	Pcca	TRUE	1.08485	0.138742	0.0833616	TRUE	FALSE
ENSMUSP00000038781	Tbca	TRUE	2.12091	0.0230149	0.0222781	TRUE	FALSE
ENSMUSP00000038839	Eif3l	TRUE	0.928316	0.197133	0.107371	FALSE	FALSE
ENSMUSP00000038878	Aldh8a1	TRUE	1.12722	0.517823	0.213921	FALSE	FALSE
ENSMUSP00000038983	Washc2	TRUE	0.903306	0.516522	0.213753	FALSE	FALSE
ENSMUSP00000039243	Snx2	TRUE	0.503859	0.133875	0.0813492	FALSE	TRUE
ENSMUSP00000039252	Rdh7	TRUE	0.798973	0.0188136	0.0195915	FALSE	TRUE
ENSMUSP00000039269	Hnrnpk	TRUE	0.801723	0.0364765	0.030587	FALSE	TRUE
ENSMUSP00000039289	Slc25a21	TRUE	1.46904	0.0323031	0.0284952	TRUE	FALSE
ENSMUSP00000039429	Dpyd	TRUE	1.4913	0.00697868	0.00962318	TRUE	FALSE
ENSMUSP00000039472	Fgb	TRUE	0.69772	0.173715	0.0979336	FALSE	TRUE
ENSMUSP00000039493	Arglu1	TRUE	0.720064	0.122837	0.0761972	FALSE	TRUE
ENSMUSP00000039507	Macrod1	TRUE	1.32495	0.036371	0.0305819	TRUE	FALSE
ENSMUSP00000039529	Tmem109	TRUE	1.44918	0.0264046	0.0245059	TRUE	FALSE
ENSMUSP00000039583	Cd1d2	TRUE	0.713254	0.00386752	0.00626852	FALSE	TRUE
ENSMUSP00000039633	Tln2	TRUE	1.16429	0.379735	0.172961	FALSE	FALSE
ENSMUSP00000039657	Atp1a1	TRUE	0.895221	0.499024	0.208573	FALSE	FALSE
ENSMUSP00000039663	Dmgdh	TRUE	1.23649	0.0452935	0.0355243	TRUE	FALSE
ENSMUSP00000039692	Ndufa7	TRUE	1.36103	0.000123989	0.000738449	TRUE	FALSE
ENSMUSP00000039844	Actr1a	TRUE	1.48553	0.0067004	0.00939146	TRUE	FALSE
ENSMUSP00000039980	Hykk	TRUE	1.22634	0.0960096	0.0635261	TRUE	FALSE
ENSMUSP00000040198	Slc25a23	TRUE	0.733753	0.0680723	0.0490366	FALSE	TRUE
ENSMUSP00000040222	Lap3	TRUE	0.942705	0.270399	0.135439	FALSE	FALSE
ENSMUSP00000040244	Akr1b8	TRUE	0.591527	0.310665	0.149104	FALSE	FALSE
ENSMUSP00000040424	Uroc1	TRUE	1.7101	0.00631106	0.00896274	TRUE	FALSE
ENSMUSP00000040485	Kng1	TRUE	0.893368	0.353858	0.163962	FALSE	FALSE
ENSMUSP00000040550	Maob	TRUE	1.08104	0.548093	0.22344	FALSE	FALSE
ENSMUSP00000040580	Galm	TRUE	1.14047	0.0474095	0.0366037	TRUE	FALSE
ENSMUSP00000040591	Aldh5a1	TRUE	0.949554	0.533844	0.218334	FALSE	FALSE
ENSMUSP00000040599	Vnn1	TRUE	1.78348	0.193706	0.106196	FALSE	FALSE
ENSMUSP00000040840	Apmap	TRUE	2.37075	7.43164e-06	0.000181044	TRUE	FALSE
ENSMUSP00000040853	Agmat	TRUE	0.982236	0.725351	0.273639	FALSE	FALSE
ENSMUSP00000041149	Mif	TRUE	1.16991	0.0742827	0.0522463	TRUE	FALSE
ENSMUSP00000041234	Creg1	TRUE	0.477939	0.00233417	0.00443804	FALSE	TRUE
ENSMUSP00000041260	Aldh1b1	TRUE	2.67617	7.97005e-06	0.00018845	TRUE	FALSE
ENSMUSP00000041282	Map2k4	TRUE	1.57661	0.00267719	0.00490263	TRUE	FALSE
ENSMUSP00000041294	Sntb1	TRUE	1.52185	0.0219741	0.021694	TRUE	FALSE
ENSMUSP00000041378	Shtn1	TRUE	1.43571	0.00112718	0.00292351	TRUE	FALSE
ENSMUSP00000041380	Chchd4	TRUE	1.07723	0.398811	0.179314	FALSE	FALSE
ENSMUSP00000041447	Pdk2	TRUE	1.08971	0.486816	0.205217	FALSE	FALSE
ENSMUSP00000041453	Clic4	TRUE	0.311745	0.00355454	0.0059163	FALSE	TRUE
ENSMUSP00000041503	Arl6ip5	TRUE	0.967453	0.858749	0.305878	FALSE	FALSE
ENSMUSP00000041538	Eif1	TRUE	0.944528	0.50042	0.208661	FALSE	FALSE
ENSMUSP00000041543	Faah	TRUE	1.07695	0.511044	0.21254	FALSE	FALSE
ENSMUSP00000041675	Kyat3	TRUE	0.779402	0.00955946	0.0120834	FALSE	TRUE
ENSMUSP00000041814	Lonp1	TRUE	0.806645	0.0284278	0.0259112	FALSE	TRUE
ENSMUSP00000041831	Rbm17	TRUE	1.02467	0.88152	0.311472	FALSE	FALSE
ENSMUSP00000041880	Eml4	TRUE	1.6456	0.244477	0.125585	FALSE	FALSE
ENSMUSP00000041968	Psmd7	TRUE	1.14052	0.265311	0.133807	FALSE	FALSE
ENSMUSP00000042095	Serpina3k	TRUE	0.332143	0.00125658	0.00315227	FALSE	TRUE
ENSMUSP00000042123	Lasp1	TRUE	0.988492	0.913145	0.319173	FALSE	FALSE
ENSMUSP00000042134	Tsfm	TRUE	1.07758	0.400152	0.179515	FALSE	FALSE
ENSMUSP00000042155	Oxsr1	TRUE	0.867518	0.351856	0.163248	FALSE	FALSE
ENSMUSP00000042183	Ttc36	TRUE	0.816739	0.0395817	0.0324369	FALSE	TRUE
ENSMUSP00000042232	Hebp1	TRUE	1.124	0.0455486	0.0356114	TRUE	FALSE
ENSMUSP00000042285	Ldah	TRUE	1.67981	0.000270469	0.00118817	TRUE	FALSE
ENSMUSP00000042342	Tubb4b	TRUE	0.929564	0.148859	0.0873508	FALSE	TRUE
ENSMUSP00000042351	Acaa1a	TRUE	2.48707	0.00835101	0.0109699	TRUE	FALSE
ENSMUSP00000042457	Eef1a1	TRUE	0.803908	0.00476489	0.00740928	FALSE	TRUE
ENSMUSP00000042565	Cdc42bpb	TRUE	0.953491	0.702453	0.267533	FALSE	FALSE
ENSMUSP00000042626	Stau1	TRUE	1.12196	0.399442	0.179497	FALSE	FALSE
ENSMUSP00000042691	Ddx21	TRUE	0.616436	0.0651574	0.0472757	FALSE	TRUE
ENSMUSP00000042783	Tmem135	TRUE	3.43535	0.0111596	0.0134163	TRUE	FALSE
ENSMUSP00000042808	Npepl1	TRUE	0.955162	0.520908	0.214643	FALSE	FALSE
ENSMUSP00000042988	Thrsp	TRUE	22.5794	0.000625332	0.00198448	TRUE	FALSE
ENSMUSP00000043041	Abhd11	TRUE	0.689062	0.0161326	0.0175736	FALSE	TRUE
ENSMUSP00000043092	Blvrb	TRUE	0.915477	0.394326	0.177994	FALSE	FALSE
ENSMUSP00000043167	Gns	TRUE	0.754174	0.238376	0.123636	FALSE	FALSE
ENSMUSP00000043190	Gna11	TRUE	0.991842	0.94937	0.326749	FALSE	FALSE
ENSMUSP00000043308	Glyat	TRUE	0.812244	0.125695	0.0776705	FALSE	TRUE
ENSMUSP00000043424	Acad11	TRUE	2.0416	2.62964e-05	0.000340309	TRUE	FALSE
ENSMUSP00000043460	Fggy	TRUE	1.01898	0.810573	0.294193	FALSE	FALSE
ENSMUSP00000043467	Dhrs11	TRUE	0.894263	0.346026	0.16145	FALSE	FALSE
ENSMUSP00000043543	Ndufb10	TRUE	1.23612	0.020528	0.0208897	TRUE	FALSE
ENSMUSP00000043559	Cisd1	TRUE	1.08204	0.160718	0.0925533	TRUE	FALSE
ENSMUSP00000043561	Mrpl41	TRUE	1.0998	0.255357	0.129764	FALSE	FALSE
ENSMUSP00000043821	Aldh4a1	TRUE	1.21838	0.0352621	0.0299618	TRUE	FALSE
ENSMUSP00000044004	Lrp1	TRUE	0.849747	0.318584	0.151728	FALSE	FALSE
ENSMUSP00000044033	Serpina6	TRUE	0.943882	0.769544	0.285094	FALSE	FALSE
ENSMUSP00000044050	Dpp4	TRUE	0.832462	0.0218552	0.0216378	FALSE	TRUE
ENSMUSP00000044188	Ptma	TRUE	0.962378	0.707304	0.268596	FALSE	FALSE
ENSMUSP00000044292	Nubpl	TRUE	0.944221	0.665903	0.257248	FALSE	FALSE
ENSMUSP00000044370	Sec24a	TRUE	1.1148	0.288045	0.141458	FALSE	FALSE
ENSMUSP00000044395	Hist1h1d	TRUE	0.565862	0.0400755	0.0326893	FALSE	TRUE
ENSMUSP00000044417	Mrpl12	TRUE	0.982892	0.831852	0.299382	FALSE	FALSE
ENSMUSP00000044502	Efhd2	TRUE	0.905275	0.293653	0.143722	FALSE	FALSE
ENSMUSP00000044554	Fermt2	TRUE	1.04789	0.677236	0.2605	FALSE	FALSE
ENSMUSP00000044587	Nat8f2	TRUE	0.551987	0.0218066	0.0216378	FALSE	TRUE
ENSMUSP00000044645	Smc1a	TRUE	0.727972	0.0260021	0.0243349	FALSE	TRUE
ENSMUSP00000044827	Mybbp1a	TRUE	0.739412	0.0752614	0.052704	FALSE	TRUE
ENSMUSP00000044945	Cryzl2	TRUE	1.53312	0.031546	0.0280848	TRUE	FALSE
ENSMUSP00000044955	Hacd3	TRUE	0.9466	0.648454	0.252204	FALSE	FALSE
ENSMUSP00000044993	Lsm7	TRUE	0.593317	0.0419692	0.0337737	FALSE	TRUE
ENSMUSP00000045073	Sf3b3	TRUE	0.582506	0.0108158	0.0131346	FALSE	TRUE
ENSMUSP00000045216	Slc16a1	TRUE	1.77899	0.00255625	0.00472202	TRUE	FALSE
ENSMUSP00000045284	Uqcrfs1	TRUE	1.22231	0.00614189	0.00886464	TRUE	FALSE
ENSMUSP00000045362	Cyp2c37	TRUE	0.283885	0.000476196	0.00165011	FALSE	TRUE
ENSMUSP00000045384	A230050P20Rik	TRUE	1.23091	0.0713675	0.0507285	TRUE	FALSE
ENSMUSP00000045606	Hibch	TRUE	0.851679	0.00990873	0.0124367	FALSE	TRUE
ENSMUSP00000045767	Tnks1bp1	TRUE	1.05242	0.832996	0.299626	FALSE	FALSE
ENSMUSP00000045816	Hist1h1c	TRUE	0.694889	0.000426074	0.00157848	FALSE	TRUE
ENSMUSP00000045841	Eprs	TRUE	1.11485	0.0442848	0.0350408	TRUE	FALSE
ENSMUSP00000045927	Fam210a	TRUE	0.525801	0.0002999	0.0012492	FALSE	TRUE
ENSMUSP00000046016	Rps27l	TRUE	1.16592	0.261759	0.132432	FALSE	FALSE
ENSMUSP00000046101	Eef2	TRUE	1.08357	0.293729	0.143722	FALSE	FALSE
ENSMUSP00000046168	Bphl	TRUE	0.703892	0.000450414	0.00164121	FALSE	TRUE
ENSMUSP00000046196	Srxn1	TRUE	4.2309	0.00849909	0.0110852	TRUE	FALSE
ENSMUSP00000046204	Hydin	TRUE	1.68788	0.00618273	0.00889165	TRUE	FALSE
ENSMUSP00000046302	Bbox1	TRUE	1.5117	0.0030913	0.00537101	TRUE	FALSE
ENSMUSP00000046506	Rpl37	TRUE	0.226987	0.00673738	0.00941222	FALSE	TRUE
ENSMUSP00000046530	Itih2	TRUE	0.91294	0.619875	0.243564	FALSE	FALSE
ENSMUSP00000046540	Nup54	TRUE	0.883555	0.311521	0.149427	FALSE	FALSE
ENSMUSP00000046585	Acsl5	TRUE	2.73769	0.000357887	0.00142432	TRUE	FALSE
ENSMUSP00000046636	Gc	TRUE	1.15569	0.221229	0.1167	FALSE	FALSE
ENSMUSP00000046837	Ptpa	TRUE	1.26376	0.213763	0.113431	FALSE	FALSE
ENSMUSP00000046910	Selenof	TRUE	0.7214	0.0218363	0.0216378	FALSE	TRUE
ENSMUSP00000047186	Dap	TRUE	1.40945	0.34501	0.161256	FALSE	FALSE
ENSMUSP00000047218	Grhpr	TRUE	0.840215	0.361168	0.166591	FALSE	FALSE
ENSMUSP00000047254	Xylb	TRUE	1.14125	0.040191	0.0326893	TRUE	FALSE
ENSMUSP00000047326	Actr1b	TRUE	1.68537	0.00533859	0.00796349	TRUE	FALSE
ENSMUSP00000047356	Igtp	TRUE	1.16523	0.0725097	0.0513587	TRUE	FALSE
ENSMUSP00000047376	Gls2	TRUE	0.499698	0.0113264	0.0135499	FALSE	TRUE
ENSMUSP00000047393	Bpgm	TRUE	0.812526	0.328948	0.155011	FALSE	FALSE
ENSMUSP00000047551	Ephx1	TRUE	1.42111	0.000330365	0.00134135	TRUE	FALSE
ENSMUSP00000047661	Cox6a1	TRUE	1.14132	0.141771	0.0843616	TRUE	FALSE
ENSMUSP00000047665	Adk	TRUE	1.16829	0.0452736	0.0355243	TRUE	FALSE
ENSMUSP00000047737	S100a13	TRUE	0.843631	0.146765	0.086628	FALSE	TRUE
ENSMUSP00000047778	Nudt19	TRUE	1.36055	0.106365	0.0689031	TRUE	FALSE
ENSMUSP00000047855	Mcee	TRUE	1.01047	0.936402	0.324061	FALSE	FALSE
ENSMUSP00000047898	Ddx19a	TRUE	0.929492	0.48042	0.203165	FALSE	FALSE
ENSMUSP00000047960	Atp5l	TRUE	0.803444	0.00911337	0.0116663	FALSE	TRUE
ENSMUSP00000048001	Coq5	TRUE	0.937676	0.575176	0.231545	FALSE	FALSE
ENSMUSP00000048078	Mrpl47	TRUE	1.13933	0.168863	0.0962782	TRUE	FALSE
ENSMUSP00000048218	Acta2	TRUE	0.997774	0.988868	0.336285	FALSE	FALSE
ENSMUSP00000048229	Lyplal1	TRUE	1.71897	8.37165e-05	0.000599672	TRUE	FALSE
ENSMUSP00000048284	Cyp2c54	TRUE	0.142022	1.00737e-05	0.000207652	FALSE	TRUE
ENSMUSP00000048350	Vat1	TRUE	1.68792	6.17016e-05	0.000518419	TRUE	FALSE
ENSMUSP00000048416	Cops4	TRUE	0.825078	0.267602	0.134541	FALSE	FALSE
ENSMUSP00000048425	Pebp1	TRUE	1.68677	0.000370742	0.00145771	TRUE	FALSE
ENSMUSP00000048470	Rbm25	TRUE	1.0814	0.581531	0.233636	FALSE	FALSE
ENSMUSP00000048742	Bsdc1	TRUE	1.16296	0.190034	0.104854	FALSE	FALSE
ENSMUSP00000048803	Prelp	TRUE	0.755981	0.00908286	0.0116458	FALSE	TRUE
ENSMUSP00000048817	Hspa13	TRUE	0.543244	0.0159653	0.0174862	FALSE	TRUE
ENSMUSP00000048826	Mmaa	TRUE	0.98079	0.804588	0.292945	FALSE	FALSE
ENSMUSP00000048830	Akr1d1	TRUE	1.71701	0.000927332	0.00258996	TRUE	FALSE
ENSMUSP00000048833	Eif4h	TRUE	0.742399	0.0150907	0.0166416	FALSE	TRUE
ENSMUSP00000048925	Vwa8	TRUE	1.57457	0.00991629	0.0124367	TRUE	FALSE
ENSMUSP00000049000	Ndufv3	TRUE	1.09669	0.444497	0.192831	FALSE	FALSE
ENSMUSP00000049007	Ctnna1	TRUE	0.565918	0.0451572	0.0355095	FALSE	TRUE
ENSMUSP00000049025	Srsf3	TRUE	0.68039	0.0364052	0.0305819	FALSE	TRUE
ENSMUSP00000049034	Emc1	TRUE	0.904765	0.280587	0.138556	FALSE	FALSE
ENSMUSP00000049315	Ces2g	TRUE	0.951089	0.313595	0.149974	FALSE	FALSE
ENSMUSP00000049338	Nipsnap1	TRUE	1.10762	0.148226	0.0871703	TRUE	FALSE
ENSMUSP00000049342	Upb1	TRUE	0.622747	0.0102878	0.0127436	FALSE	TRUE
ENSMUSP00000049355	Gpi1	TRUE	1.99494	0.000127718	0.000749456	TRUE	FALSE
ENSMUSP00000049391	Aox3	TRUE	0.388459	0.000146095	0.000827104	FALSE	TRUE
ENSMUSP00000049394	Cbr1	TRUE	2.00627	0.000246364	0.00114605	TRUE	FALSE
ENSMUSP00000049605	Pycrl	TRUE	0.739431	0.216834	0.114758	FALSE	FALSE
ENSMUSP00000050156	Timm8a1	TRUE	0.886324	0.398766	0.179314	FALSE	FALSE
ENSMUSP00000050292	Ptges3	TRUE	0.792131	0.125071	0.0773441	FALSE	TRUE
ENSMUSP00000050703	Prdx6	TRUE	1.02389	0.322902	0.153059	FALSE	FALSE
ENSMUSP00000050987	Synm	TRUE	1.10845	0.818582	0.296297	FALSE	FALSE
ENSMUSP00000051033	Tuba1c	TRUE	1.38214	0.000400033	0.00154613	TRUE	FALSE
ENSMUSP00000051222	Atp5k	TRUE	0.860731	0.0187102	0.0195091	FALSE	TRUE
ENSMUSP00000051248	Vcpip1	TRUE	0.818661	0.298133	0.145026	FALSE	FALSE
ENSMUSP00000051293	Clptm1	TRUE	1.06067	0.585599	0.234684	FALSE	FALSE
ENSMUSP00000051432	H2afx	TRUE	0.761732	0.4293	0.188078	FALSE	FALSE
ENSMUSP00000051569	Mcat	TRUE	1.01059	0.943154	0.325589	FALSE	FALSE
ENSMUSP00000051570	Synpo2	TRUE	0.871638	0.786161	0.288854	FALSE	FALSE
ENSMUSP00000051621	Mmgt1	TRUE	1.10404	0.487055	0.205217	FALSE	FALSE
ENSMUSP00000051643	Dnajc11	TRUE	0.80318	0.147695	0.0869219	FALSE	TRUE
ENSMUSP00000051709	Asrgl1	TRUE	3.07158	1.8518e-05	0.000277298	TRUE	FALSE
ENSMUSP00000051921	Bst2	TRUE	1.00512	0.951338	0.326953	FALSE	FALSE
ENSMUSP00000051935	Bzw1	TRUE	1.08377	0.408128	0.181875	FALSE	FALSE
ENSMUSP00000052020	Flnb	TRUE	1.58772	0.000626999	0.00198448	TRUE	FALSE
ENSMUSP00000052283	Lamp2	TRUE	0.969904	0.71053	0.269439	FALSE	FALSE
ENSMUSP00000052777	Pik3ap1	TRUE	1.37275	0.188637	0.104226	FALSE	FALSE
ENSMUSP00000052866	Pgp	TRUE	1.44346	0.00495156	0.00764043	TRUE	FALSE
ENSMUSP00000052908	Micos13	TRUE	0.957483	0.763446	0.283619	FALSE	FALSE
ENSMUSP00000052912	Pdia6	TRUE	0.602561	0.00131862	0.00325174	FALSE	TRUE
ENSMUSP00000052942	Sugt1	TRUE	0.915765	0.315697	0.1508	FALSE	FALSE
ENSMUSP00000052989	Cyp8b1	TRUE	0.530003	0.0091933	0.0117499	FALSE	TRUE
ENSMUSP00000053033	Mrps7	TRUE	1.11148	0.296825	0.144641	FALSE	FALSE
ENSMUSP00000053109	Ube2v1	TRUE	1.11526	0.22916	0.119783	FALSE	FALSE
ENSMUSP00000053129	Baiap2l1	TRUE	1.50333	0.0324769	0.0285464	TRUE	FALSE
ENSMUSP00000053754	Rtn4	TRUE	2.48398	0.000207943	0.00107489	TRUE	FALSE
ENSMUSP00000053842	Dnaja3	TRUE	0.472979	0.00256095	0.00472202	FALSE	TRUE
ENSMUSP00000053877	Fam120a	TRUE	1.19971	0.112601	0.0715072	TRUE	FALSE
ENSMUSP00000053900	Zmpste24	TRUE	1.21639	0.0502223	0.0382337	TRUE	FALSE
ENSMUSP00000054064	Gphn	TRUE	0.972277	0.675645	0.260012	FALSE	FALSE
ENSMUSP00000054322	Stbd1	TRUE	0.823103	0.0720844	0.0511476	FALSE	TRUE
ENSMUSP00000054370	Acad8	TRUE	0.661952	0.00394788	0.0063859	FALSE	TRUE
ENSMUSP00000054490	Rps23	TRUE	0.710876	0.00136417	0.00330192	FALSE	TRUE
ENSMUSP00000054634	Cdc42	TRUE	1.03731	0.455509	0.19594	FALSE	FALSE
ENSMUSP00000054648	Sfxn5	TRUE	1.27051	0.136472	0.0823667	TRUE	FALSE
ENSMUSP00000054863	Pcbp1	TRUE	0.8344	0.20958	0.111866	FALSE	FALSE
ENSMUSP00000055382	Saysd1	TRUE	1.0056	0.959803	0.329324	FALSE	FALSE
ENSMUSP00000055455	Cpox	TRUE	1.41515	0.147632	0.0869219	TRUE	FALSE
ENSMUSP00000055637	Marcksl1	TRUE	0.933301	0.522889	0.215191	FALSE	FALSE
ENSMUSP00000055694	Cavin2	TRUE	1.01507	0.845157	0.302916	FALSE	FALSE
ENSMUSP00000055743	Tst	TRUE	0.764017	0.0360837	0.0304391	FALSE	TRUE
ENSMUSP00000055827	Fahd1	TRUE	0.415665	0.000439212	0.00161229	FALSE	TRUE
ENSMUSP00000055862	Arf6	TRUE	0.630193	0.000569375	0.00189146	FALSE	TRUE
ENSMUSP00000056195	Suox	TRUE	0.946551	0.779818	0.287839	FALSE	FALSE
ENSMUSP00000056502	Idh3g	TRUE	0.264489	0.000997748	0.00270983	FALSE	TRUE
ENSMUSP00000056855	Mrps9	TRUE	0.936534	0.512031	0.21262	FALSE	FALSE
ENSMUSP00000057096	Dsg2	TRUE	0.67571	0.0463994	0.0360053	FALSE	TRUE
ENSMUSP00000057308	Hist1h1e	TRUE	0.549518	3.55182e-05	0.000392979	FALSE	TRUE
ENSMUSP00000057375	Golph3	TRUE	1.05484	0.729574	0.274717	FALSE	FALSE
ENSMUSP00000057595	Slc27a2	TRUE	0.883379	0.00754327	0.0101408	FALSE	TRUE
ENSMUSP00000057607	Otol1	TRUE	1.08917	0.520791	0.214643	FALSE	FALSE
ENSMUSP00000057664	Rab2a	TRUE	1.11098	0.325042	0.153748	FALSE	FALSE
ENSMUSP00000058237	S100a1	TRUE	2.77734	8.01172e-05	0.000595583	TRUE	FALSE
ENSMUSP00000058321	Cavin1	TRUE	0.956534	0.775795	0.28688	FALSE	FALSE
ENSMUSP00000058368	Rpl18a	TRUE	0.539073	0.00266372	0.00488909	FALSE	TRUE
ENSMUSP00000058391	Rap2c	TRUE	0.609431	0.0189103	0.0196414	FALSE	TRUE
ENSMUSP00000058432	Rps21	TRUE	0.710669	0.0972597	0.0640895	FALSE	TRUE
ENSMUSP00000058567	Ces2c	TRUE	0.600587	0.0103623	0.0128162	FALSE	TRUE
ENSMUSP00000058919	Rpl37a	TRUE	0.376966	0.0108555	0.0131431	FALSE	TRUE
ENSMUSP00000059404	Pura	TRUE	1.04685	0.59776	0.23778	FALSE	FALSE
ENSMUSP00000059749	Rbp1	TRUE	1.43344	0.0318439	0.028256	TRUE	FALSE
ENSMUSP00000060218	Idnk	TRUE	1.05939	0.626427	0.245777	FALSE	FALSE
ENSMUSP00000060246	Tubb2a	TRUE	3.94844	6.05415e-05	0.000517773	TRUE	FALSE
ENSMUSP00000060457	Car5a	TRUE	0.899498	0.1904	0.104934	FALSE	FALSE
ENSMUSP00000060462	Hacd2	TRUE	1.06925	0.610965	0.241242	FALSE	FALSE
ENSMUSP00000060584	Cyp2c70	TRUE	0.330833	0.00160045	0.00363456	FALSE	TRUE
ENSMUSP00000060779	Lyrm4	TRUE	0.655392	0.0122104	0.0142678	FALSE	TRUE
ENSMUSP00000060835	Gchfr	TRUE	1.17395	0.298263	0.145026	FALSE	FALSE
ENSMUSP00000060912	Gulo	TRUE	1.49216	0.00550622	0.0081671	TRUE	FALSE
ENSMUSP00000060940	Rtn4ip1	TRUE	0.708099	0.0103789	0.012817	FALSE	TRUE
ENSMUSP00000061092	Mtap	TRUE	1.05081	0.594782	0.237563	FALSE	FALSE
ENSMUSP00000061493	Eea1	TRUE	0.891594	0.196861	0.107295	FALSE	FALSE
ENSMUSP00000062030	Hist1h1a	TRUE	0.853953	0.23545	0.122355	FALSE	FALSE
ENSMUSP00000062214	Prodh2	TRUE	0.857765	0.138458	0.0832533	FALSE	TRUE
ENSMUSP00000062326	Mrps27	TRUE	0.778059	0.172109	0.0973696	FALSE	TRUE
ENSMUSP00000062670	Pon2	TRUE	0.932449	0.526756	0.216388	FALSE	FALSE
ENSMUSP00000062841	Them4	TRUE	0.61988	0.0438552	0.0347694	FALSE	TRUE
ENSMUSP00000063548	Abat	TRUE	1.07729	0.520587	0.214643	FALSE	FALSE
ENSMUSP00000063734	Ezr	TRUE	0.534818	0.114386	0.0719149	FALSE	TRUE
ENSMUSP00000064255	Ceacam2	TRUE	0.94224	0.734026	0.276117	FALSE	FALSE
ENSMUSP00000064545	Pdlim1	TRUE	0.926946	0.0364873	0.030587	FALSE	TRUE
ENSMUSP00000064655	Fabp1	TRUE	0.975454	0.79256	0.28988	FALSE	FALSE
ENSMUSP00000064699	Vapb	TRUE	1.78707	1.83108e-06	0.000112307	TRUE	FALSE
ENSMUSP00000065113	Suclg1	TRUE	1.04424	0.318128	0.1516	FALSE	FALSE
ENSMUSP00000065271	Mettl7a1	TRUE	0.979511	0.798902	0.291669	FALSE	FALSE
ENSMUSP00000065275	Cast	TRUE	1.03536	0.845833	0.302961	FALSE	FALSE
ENSMUSP00000065337	Asna1	TRUE	0.935954	0.718164	0.271693	FALSE	FALSE
ENSMUSP00000065352	Ndufa8	TRUE	1.13292	0.0180384	0.0190308	TRUE	FALSE
ENSMUSP00000065585	Cyp3a25	TRUE	1.16064	0.22115	0.1167	FALSE	FALSE
ENSMUSP00000065754	Msra	TRUE	1.35342	2.05099e-05	0.000294435	TRUE	FALSE
ENSMUSP00000065796	Cyp2c67	TRUE	1.1571	0.027692	0.0253556	TRUE	FALSE
ENSMUSP00000065940	Hmgb2	TRUE	1.21951	0.0769658	0.053571	TRUE	FALSE
ENSMUSP00000065987	Ddx1	TRUE	0.836639	0.220588	0.116515	FALSE	FALSE
ENSMUSP00000066038	Eif3k	TRUE	0.758315	0.0807084	0.0554557	FALSE	TRUE
ENSMUSP00000066068	Actn4	TRUE	0.969689	0.803515	0.292688	FALSE	FALSE
ENSMUSP00000066092	Ech1	TRUE	0.990179	0.881815	0.311472	FALSE	FALSE
ENSMUSP00000066181	Immt	TRUE	1.16945	0.000101026	0.000671213	TRUE	FALSE
ENSMUSP00000066210	Elob	TRUE	1.25544	0.0169346	0.0181522	TRUE	FALSE
ENSMUSP00000066238	Rap1b	TRUE	1.02968	0.59441	0.237563	FALSE	FALSE
ENSMUSP00000066303	Ndufv3	TRUE	1.25821	0.0228424	0.022205	TRUE	FALSE
ENSMUSP00000066534	Manf	TRUE	0.673767	7.85357e-05	0.000592288	FALSE	TRUE
ENSMUSP00000066621	Glrx3	TRUE	1.36753	0.000246928	0.00114605	TRUE	FALSE
ENSMUSP00000066715	2020-03-02	TRUE	1.44835	0.024676	0.0233627	TRUE	FALSE
ENSMUSP00000066915	Amacr	TRUE	0.85629	0.0328944	0.028802	FALSE	TRUE
ENSMUSP00000067361	Naa50	TRUE	0.851939	0.0972007	0.0640895	FALSE	TRUE
ENSMUSP00000067623	Pym1	TRUE	0.972171	0.741404	0.278259	FALSE	FALSE
ENSMUSP00000067681	Sec61b	TRUE	0.679986	0.145572	0.0860502	FALSE	TRUE
ENSMUSP00000067685	Iqgap2	TRUE	0.692213	0.0685746	0.049222	FALSE	TRUE
ENSMUSP00000067867	Tfg	TRUE	0.893565	0.40588	0.181074	FALSE	FALSE
ENSMUSP00000067912	Aarsd1	TRUE	1.08069	0.675605	0.260012	FALSE	FALSE
ENSMUSP00000068086	Ldhd	TRUE	0.878098	0.279386	0.138253	FALSE	FALSE
ENSMUSP00000068174	Impa1	TRUE	0.992878	0.90591	0.317057	FALSE	FALSE
ENSMUSP00000068267	Strap	TRUE	1.05591	0.261734	0.132432	FALSE	FALSE
ENSMUSP00000068282	Ugt2b5	TRUE	0.443397	1.51007e-05	0.000275904	FALSE	TRUE
ENSMUSP00000068487	Tgoln1	TRUE	1.20841	0.349051	0.16239	FALSE	FALSE
ENSMUSP00000068568	Retsat	TRUE	0.69088	0.0420326	0.033791	FALSE	TRUE
ENSMUSP00000068610	Emc7	TRUE	0.974789	0.710129	0.269439	FALSE	FALSE
ENSMUSP00000068895	Capn2	TRUE	1.32561	0.0786271	0.0543976	TRUE	FALSE
ENSMUSP00000068971	Serpinc1	TRUE	1.19175	0.13619	0.0823667	TRUE	FALSE
ENSMUSP00000069209	Ephx2	TRUE	0.914018	0.141393	0.0843244	FALSE	TRUE
ENSMUSP00000069418	C4b	TRUE	1.18512	0.157837	0.0912209	TRUE	FALSE
ENSMUSP00000069432	Gcn1l1	TRUE	1.08762	0.286458	0.140823	FALSE	FALSE
ENSMUSP00000069549	Rock1	TRUE	1.10799	0.272425	0.136142	FALSE	FALSE
ENSMUSP00000070002	Set	TRUE	0.640414	0.000404204	0.00155478	FALSE	TRUE
ENSMUSP00000070149	Chchd3	TRUE	1.01067	0.855093	0.304981	FALSE	FALSE
ENSMUSP00000070314	Cmbl	TRUE	1.26371	0.00190738	0.00406452	TRUE	FALSE
ENSMUSP00000070334	Eif2b3	TRUE	0.966362	0.693126	0.264587	FALSE	FALSE
ENSMUSP00000070564	Nnt	TRUE	1174.61	1.92089e-06	0.000112307	TRUE	FALSE
ENSMUSP00000070588	Rab13	TRUE	0.84719	0.386272	0.175145	FALSE	FALSE
ENSMUSP00000070714	Ap2b1	TRUE	1.22603	0.640726	0.250167	FALSE	FALSE
ENSMUSP00000070759	Sugct	TRUE	1.49294	0.000517575	0.00175086	TRUE	FALSE
ENSMUSP00000070871	Pgm3	TRUE	1.78197	0.0098591	0.0124037	TRUE	FALSE
ENSMUSP00000070993	Ywhae	TRUE	1.06568	0.105413	0.068452	TRUE	FALSE
ENSMUSP00000071054	Psmc3	TRUE	1.12424	0.118511	0.0740276	TRUE	FALSE
ENSMUSP00000071078	Cope	TRUE	1.06883	0.614867	0.242383	FALSE	FALSE
ENSMUSP00000071214	Eif2s1	TRUE	0.915121	0.286463	0.140823	FALSE	FALSE
ENSMUSP00000071231	Pygl	TRUE	2.46965	0.00203565	0.00416413	TRUE	FALSE
ENSMUSP00000071292	Bckdha	TRUE	1.15408	0.113232	0.0715079	TRUE	FALSE
ENSMUSP00000071426	Fam136a	TRUE	1.0239	0.896384	0.315233	FALSE	FALSE
ENSMUSP00000071573	Rdh16	TRUE	1.25165	0.0569763	0.0423723	TRUE	FALSE
ENSMUSP00000071616	Rpl7	TRUE	0.634748	0.00354356	0.0059163	FALSE	TRUE
ENSMUSP00000071756	Hpcal1	TRUE	1.74294	0.00516561	0.00783536	TRUE	FALSE
ENSMUSP00000071864	Ero1lb	TRUE	0.884348	0.421352	0.186015	FALSE	FALSE
ENSMUSP00000072087	Tmod3	TRUE	0.864836	0.324087	0.153439	FALSE	FALSE
ENSMUSP00000072101	Cdv3	TRUE	0.83698	0.330652	0.155723	FALSE	FALSE
ENSMUSP00000072236	Ugt3a2	TRUE	1.01886	0.924556	0.321484	FALSE	FALSE
ENSMUSP00000072264	Cyp2b10	TRUE	0.772424	0.0373209	0.0310913	FALSE	TRUE
ENSMUSP00000072386	Srp19	TRUE	0.96758	0.643199	0.250645	FALSE	FALSE
ENSMUSP00000072483	Acadm	TRUE	1.13823	0.0860444	0.0584231	TRUE	FALSE
ENSMUSP00000072510	Nap1l4	TRUE	1.23217	0.228895	0.119722	FALSE	FALSE
ENSMUSP00000072555	Cyp2d10	TRUE	0.85977	0.304144	0.146851	FALSE	FALSE
ENSMUSP00000072717	Acox1	TRUE	1.88492	0.014041	0.0156776	TRUE	FALSE
ENSMUSP00000072803	Ugt1a1	TRUE	0.740587	0.00105291	0.00278441	FALSE	TRUE
ENSMUSP00000073034	Ewsr1	TRUE	0.63036	0.0744194	0.0522967	FALSE	TRUE
ENSMUSP00000073061	Pgrmc1	TRUE	1.41445	0.00343704	0.00575648	TRUE	FALSE
ENSMUSP00000073102	Afmid	TRUE	0.827578	0.0362551	0.0305517	FALSE	TRUE
ENSMUSP00000073371	Lima1	TRUE	0.879253	0.113064	0.0715079	FALSE	TRUE
ENSMUSP00000073444	Ugt1a9	TRUE	1.8404	0.0207306	0.0210161	TRUE	FALSE
ENSMUSP00000073459	Akr7a5	TRUE	1.01293	0.887292	0.312994	FALSE	FALSE
ENSMUSP00000073764	Aldh3a2	TRUE	2.18568	1.07605e-06	0.00010128	TRUE	FALSE
ENSMUSP00000073962	Rnpep	TRUE	0.87938	0.134815	0.0816732	FALSE	TRUE
ENSMUSP00000074160	Snrnp70	TRUE	0.725624	0.0230156	0.0222781	FALSE	TRUE
ENSMUSP00000074195	Acyp2	TRUE	3.24012	0.154853	0.0901449	TRUE	FALSE
ENSMUSP00000074238	Hnrnpab	TRUE	0.897914	0.24649	0.126445	FALSE	FALSE
ENSMUSP00000074436	Hp	TRUE	2.90991	0.0130309	0.0148383	TRUE	FALSE
ENSMUSP00000074724	Hspe1	TRUE	0.663258	0.000181061	0.000976907	FALSE	TRUE
ENSMUSP00000074783	Ttr	TRUE	1.69126	0.00694982	0.00959985	TRUE	FALSE
ENSMUSP00000074872	Stard5	TRUE	1.33343	0.0256989	0.0240791	TRUE	FALSE
ENSMUSP00000074990	Cyp2a12	TRUE	1.29246	0.000410247	0.00156779	TRUE	FALSE
ENSMUSP00000075067	Npm1	TRUE	0.638475	0.00233517	0.00443804	FALSE	TRUE
ENSMUSP00000075150	Cox6b1	TRUE	1.40416	0.000275607	0.00119765	TRUE	FALSE
ENSMUSP00000075289	Pex19	TRUE	2.29605	0.0349972	0.0299257	TRUE	FALSE
ENSMUSP00000075690	Serpinb1a	TRUE	3.46901	0.0342136	0.0294996	TRUE	FALSE
ENSMUSP00000075709	Sf3b4	TRUE	0.788896	0.252053	0.128655	FALSE	FALSE
ENSMUSP00000075782	Ubqln1	TRUE	1.16607	0.13427	0.0815016	TRUE	FALSE
ENSMUSP00000075953	Ndufa3	TRUE	1.74253	0.0124537	0.0144457	TRUE	FALSE
ENSMUSP00000076090	Iah1	TRUE	1.04259	0.809768	0.294034	FALSE	FALSE
ENSMUSP00000076333	Rnf185	TRUE	1.1511	0.366362	0.168109	FALSE	FALSE
ENSMUSP00000076433	Ethe1	TRUE	0.873468	0.278308	0.137939	FALSE	FALSE
ENSMUSP00000076503	Gfm1	TRUE	0.994757	0.946329	0.325953	FALSE	FALSE
ENSMUSP00000076521	Pdia4	TRUE	0.887397	0.0739852	0.0520826	FALSE	TRUE
ENSMUSP00000076673	Slirp	TRUE	1.18717	0.403885	0.180384	FALSE	FALSE
ENSMUSP00000076801	Fus	TRUE	0.871828	0.206633	0.111017	FALSE	FALSE
ENSMUSP00000076875	Eif2b4	TRUE	1.14126	0.179718	0.100452	FALSE	FALSE
ENSMUSP00000076933	Arpc5	TRUE	0.800986	0.00940821	0.0119298	FALSE	TRUE
ENSMUSP00000077132	Itga1	TRUE	0.741833	0.0946401	0.0629828	FALSE	TRUE
ENSMUSP00000077262	Cfl2	TRUE	1.10908	0.215209	0.114048	FALSE	FALSE
ENSMUSP00000077482	U2surp	TRUE	0.88161	0.36232	0.166786	FALSE	FALSE
ENSMUSP00000077594	Rtn1	TRUE	1.10596	0.499807	0.208661	FALSE	FALSE
ENSMUSP00000077612	C1qbp	TRUE	0.718541	0.0408753	0.0330589	FALSE	TRUE
ENSMUSP00000077744	Uqcrh	TRUE	2.80756	0.0391284	0.0321844	TRUE	FALSE
ENSMUSP00000077794	Pabpc4	TRUE	0.833406	0.158656	0.091563	FALSE	TRUE
ENSMUSP00000078005	Lpp	TRUE	2.10728	0.0587539	0.0433744	TRUE	FALSE
ENSMUSP00000078436	Aadat	TRUE	0.516266	2.82038e-05	0.000347565	FALSE	TRUE
ENSMUSP00000078589	Ybx1	TRUE	0.92028	0.155166	0.0902614	FALSE	TRUE
ENSMUSP00000078630	Gss	TRUE	1.18895	0.321394	0.15262	FALSE	FALSE
ENSMUSP00000078746	Stk24	TRUE	1.00758	0.92831	0.322093	FALSE	FALSE
ENSMUSP00000078920	Arfgap2	TRUE	0.964098	0.680096	0.261451	FALSE	FALSE
ENSMUSP00000079065	Cyp2c50	TRUE	0.383577	0.00154698	0.00355465	FALSE	TRUE
ENSMUSP00000079232	Akr1c20	TRUE	1.63398	3.64505e-05	0.000392979	TRUE	FALSE
ENSMUSP00000079340	Rpl36	TRUE	0.524017	0.0252329	0.0236977	FALSE	TRUE
ENSMUSP00000079356	Hist1h1b	TRUE	1.06477	0.597429	0.237766	FALSE	FALSE
ENSMUSP00000079379	Abce1	TRUE	0.967324	0.856971	0.305515	FALSE	FALSE
ENSMUSP00000079380	Rac1	TRUE	1.01252	0.919508	0.320561	FALSE	FALSE
ENSMUSP00000079628	Rps17	TRUE	0.775426	0.0063325	0.00896274	FALSE	TRUE
ENSMUSP00000079722	Thrap3	TRUE	0.788041	0.0706472	0.05035	FALSE	TRUE
ENSMUSP00000079882	Fcgr2b	TRUE	0.777524	0.211951	0.112709	FALSE	FALSE
ENSMUSP00000079888	Impdh2	TRUE	0.748719	0.0021596	0.00431879	FALSE	TRUE
ENSMUSP00000079946	Nasp	TRUE	0.7288	0.00154757	0.00355465	FALSE	TRUE
ENSMUSP00000080058	Apeh	TRUE	1.04459	0.783456	0.288759	FALSE	FALSE
ENSMUSP00000080081	Fxn	TRUE	0.948054	0.530653	0.217433	FALSE	FALSE
ENSMUSP00000080266	Tcea1	TRUE	0.962845	0.706288	0.268464	FALSE	FALSE
ENSMUSP00000080302	Pgk1	TRUE	1.30847	0.000191715	0.00102069	TRUE	FALSE
ENSMUSP00000080354	Rpl3	TRUE	0.728379	0.000654988	0.00202523	FALSE	TRUE
ENSMUSP00000080414	Hoga1	TRUE	0.910689	0.422831	0.186224	FALSE	FALSE
ENSMUSP00000080601	Dtx3l	TRUE	0.797213	0.203503	0.109725	FALSE	FALSE
ENSMUSP00000080614	Timm50	TRUE	0.957866	0.738184	0.27731	FALSE	FALSE
ENSMUSP00000080743	Ptcd3	TRUE	0.980601	0.812779	0.294727	FALSE	FALSE
ENSMUSP00000080854	Rpl5	TRUE	0.837481	0.00360817	0.0059808	FALSE	TRUE
ENSMUSP00000080991	mt-Nd1	TRUE	1.02468	0.92238	0.320881	FALSE	FALSE
ENSMUSP00000080992	mt-Nd2	TRUE	1.19253	0.363658	0.167154	FALSE	FALSE
ENSMUSP00000080995	mt-Atp8	TRUE	1.32133	0.0709679	0.050489	TRUE	FALSE
ENSMUSP00000081001	mt-Nd5	TRUE	1.3557	0.130491	0.0798165	TRUE	FALSE
ENSMUSP00000081009	Sephs2	TRUE	0.63814	0.00690126	0.00956564	FALSE	TRUE
ENSMUSP00000081020	Selenoo	TRUE	0.869401	0.608861	0.240874	FALSE	FALSE
ENSMUSP00000081134	H6pd	TRUE	0.838281	0.0138844	0.0155676	FALSE	TRUE
ENSMUSP00000081141	Pgd	TRUE	5.31662	4.20533e-06	0.000156895	TRUE	FALSE
ENSMUSP00000081285	Txlna	TRUE	0.931118	0.518316	0.214014	FALSE	FALSE
ENSMUSP00000081370	Cyp4a12a	TRUE	0.727275	0.241013	0.124564	FALSE	FALSE
ENSMUSP00000081541	Abraxas2	TRUE	1.1289	0.317843	0.1516	FALSE	FALSE
ENSMUSP00000081544	Oat	TRUE	1.31447	0.298638	0.145064	FALSE	FALSE
ENSMUSP00000081572	Prpf4	TRUE	0.652991	0.0217408	0.0216291	FALSE	TRUE
ENSMUSP00000081575	Fkbp15	TRUE	1.00488	0.973815	0.332712	FALSE	FALSE
ENSMUSP00000081782	Ipo7	TRUE	1.25186	0.0427888	0.0342618	TRUE	FALSE
ENSMUSP00000081912	Numa1	TRUE	0.683423	0.0265462	0.0245582	FALSE	TRUE
ENSMUSP00000081913	Gpd1l	TRUE	1.12906	0.286577	0.140823	FALSE	FALSE
ENSMUSP00000081943	Crip2	TRUE	0.863356	0.0935297	0.0625026	FALSE	TRUE
ENSMUSP00000082090	Ccdc90b	TRUE	1.42249	0.291385	0.142836	FALSE	FALSE
ENSMUSP00000082132	Serpina1a	TRUE	0.393211	4.19455e-06	0.000156895	FALSE	TRUE
ENSMUSP00000082288	Aldh6a1	TRUE	0.942826	0.459761	0.197021	FALSE	FALSE
ENSMUSP00000082352	Rdh11	TRUE	1.88318	3.6662e-05	0.000392979	TRUE	FALSE
ENSMUSP00000082374	Htatip2	TRUE	1.60699	0.000475501	0.00165011	TRUE	FALSE
ENSMUSP00000082652	Anp32a	TRUE	0.674783	0.00571238	0.00841082	FALSE	TRUE
ENSMUSP00000082822	Arpc1b	TRUE	0.44053	0.0335062	0.0291519	FALSE	TRUE
ENSMUSP00000083705	Rplp0	TRUE	0.779037	0.000113519	0.000707446	FALSE	TRUE
ENSMUSP00000083835	Pitpnb	TRUE	1.15595	0.0765536	0.0533586	TRUE	FALSE
ENSMUSP00000083928	Man2a1	TRUE	0.845312	0.0519535	0.0392759	FALSE	TRUE
ENSMUSP00000084387	Eif1ax	TRUE	0.981774	0.908057	0.317671	FALSE	FALSE
ENSMUSP00000084572	Vars	TRUE	0.923336	0.814591	0.295118	FALSE	FALSE
ENSMUSP00000084582	Pgm2	TRUE	1.00193	0.989114	0.336285	FALSE	FALSE
ENSMUSP00000084586	Hspa1a	TRUE	0.501428	5.10341e-06	0.000156895	FALSE	TRUE
ENSMUSP00000084864	Hnrnpm	TRUE	0.554625	0.000546912	0.00183964	FALSE	TRUE
ENSMUSP00000084882	Gda	TRUE	2.01457	0.161598	0.0929936	TRUE	FALSE
ENSMUSP00000085494	Rtn3	TRUE	0.984568	0.767946	0.284633	FALSE	FALSE
ENSMUSP00000085523	Ndufa9	TRUE	1.29854	6.19068e-05	0.000518419	TRUE	FALSE
ENSMUSP00000086027	Htatsf1	TRUE	0.965168	0.862487	0.306802	FALSE	FALSE
ENSMUSP00000086165	Sri	TRUE	0.751452	0.0887926	0.0597342	FALSE	TRUE
ENSMUSP00000086530	Cyp2d9	TRUE	0.265506	0.000436433	0.00160944	FALSE	TRUE
ENSMUSP00000086626	Uba1	TRUE	0.986245	0.753245	0.280637	FALSE	FALSE
ENSMUSP00000086795	Lgals1	TRUE	6.19066	5.92286e-05	0.000517556	TRUE	FALSE
ENSMUSP00000086988	Ddrgk1	TRUE	1.10402	0.27079	0.13555	FALSE	FALSE
ENSMUSP00000087346	Kng1	TRUE	0.987953	0.920369	0.320582	FALSE	FALSE
ENSMUSP00000087372	Mfap1a	TRUE	0.981763	0.869473	0.30874	FALSE	FALSE
ENSMUSP00000087405	Gch1	TRUE	0.577322	0.000467284	0.00165011	FALSE	TRUE
ENSMUSP00000087457	Itgb1	TRUE	0.775243	0.00294898	0.00524501	FALSE	TRUE
ENSMUSP00000087477	Ap2m1	TRUE	0.562664	0.0549033	0.0410401	FALSE	TRUE
ENSMUSP00000088041	Sars	TRUE	0.748956	0.0169194	0.0181522	FALSE	TRUE
ENSMUSP00000088057	Psma5	TRUE	0.969111	0.263265	0.132942	FALSE	FALSE
ENSMUSP00000088174	Rap1a	TRUE	0.94258	0.172003	0.0973696	FALSE	TRUE
ENSMUSP00000088217	Ampd1	TRUE	0.454925	0.0184757	0.0193398	FALSE	TRUE
ENSMUSP00000088263	Acp6	TRUE	0.858761	0.177956	0.0998341	FALSE	TRUE
ENSMUSP00000088320	Scrn3	TRUE	1.12633	0.154586	0.0901197	TRUE	FALSE
ENSMUSP00000088349	Selenbp1	TRUE	1.27641	0.0165035	0.0178327	TRUE	FALSE
ENSMUSP00000088358	Selenbp2	TRUE	0.325538	0.000228372	0.00111368	FALSE	TRUE
ENSMUSP00000088424	Ubap2l	TRUE	0.828359	0.046087	0.0358452	FALSE	TRUE
ENSMUSP00000088729	Ddx3y	TRUE	0.904014	0.505538	0.210577	FALSE	FALSE
ENSMUSP00000088736	Eif2s3y	TRUE	0.82579	0.238066	0.123555	FALSE	FALSE
ENSMUSP00000088964	Arsb	TRUE	0.276524	0.00371988	0.00609061	FALSE	TRUE
ENSMUSP00000089198	Cltb	TRUE	1.08951	0.164338	0.0941657	TRUE	FALSE
ENSMUSP00000089459	Akr1e1	TRUE	1.85516	0.00284596	0.00511841	TRUE	FALSE
ENSMUSP00000089680	Naca	TRUE	0.795019	0.0451863	0.0355095	FALSE	TRUE
ENSMUSP00000089691	Rdh16f2	TRUE	0.871618	0.756629	0.281476	FALSE	FALSE
ENSMUSP00000089864	Tmpo	TRUE	0.717632	0.19125	0.105236	FALSE	FALSE
ENSMUSP00000090245	Marcks	TRUE	1.37341	0.0161044	0.0175736	TRUE	FALSE
ENSMUSP00000090304	Lama2	TRUE	0.726337	0.348544	0.162248	FALSE	FALSE
ENSMUSP00000090564	Fbp1	TRUE	1.79338	0.00321034	0.00547477	TRUE	FALSE
ENSMUSP00000090593	Cluh	TRUE	0.921212	0.692046	0.264397	FALSE	FALSE
ENSMUSP00000090607	Gm4952	TRUE	0.463086	1.17119e-05	0.000235387	FALSE	TRUE
ENSMUSP00000090633	Ahnak	TRUE	1.27898	0.0602928	0.0442655	TRUE	FALSE
ENSMUSP00000090672	Myh7b	TRUE	1.02212	0.951673	0.326953	FALSE	FALSE
ENSMUSP00000090673	Sco1	TRUE	0.922317	0.372099	0.170255	FALSE	FALSE
ENSMUSP00000090761	Zc3h18	TRUE	0.87163	0.471719	0.200755	FALSE	FALSE
ENSMUSP00000090897	Hba-a1	TRUE	0.740095	0.024994	0.0235836	FALSE	TRUE
ENSMUSP00000090909	Ces3b	TRUE	0.173701	3.954e-05	0.00039777	FALSE	TRUE
ENSMUSP00000090910	Ces3a	TRUE	0.297244	2.45918e-06	0.000112307	FALSE	TRUE
ENSMUSP00000091768	Mesd	TRUE	0.882257	0.136428	0.0823667	FALSE	TRUE
ENSMUSP00000091799	Cldn3	TRUE	0.724811	0.0240671	0.023031	FALSE	TRUE
ENSMUSP00000091840	Snu13	TRUE	0.539643	0.000332491	0.0013432	FALSE	TRUE
ENSMUSP00000091921	Hsp90aa1	TRUE	0.48037	0.000474791	0.00165011	FALSE	TRUE
ENSMUSP00000092050	Odr4	TRUE	1.54632	0.141311	0.0843244	TRUE	FALSE
ENSMUSP00000092157	Sec31a	TRUE	0.989372	0.800719	0.292067	FALSE	FALSE
ENSMUSP00000092233	Ugt2b36	TRUE	0.701672	0.00269726	0.00492815	FALSE	TRUE
ENSMUSP00000092242	Dnajc8	TRUE	0.693387	0.00136772	0.00330192	FALSE	TRUE
ENSMUSP00000092283	Rmdn3	TRUE	1.70822	2.41418e-06	0.000112307	TRUE	FALSE
ENSMUSP00000092486	Cyp4a10	TRUE	0.638705	0.0429925	0.0343393	FALSE	TRUE
ENSMUSP00000092697	Sptan1	TRUE	1.07065	0.397325	0.179046	FALSE	FALSE
ENSMUSP00000092769	Dhtkd1	TRUE	1.56091	0.000328444	0.00134135	TRUE	FALSE
ENSMUSP00000092849	Safb	TRUE	0.666853	0.0134808	0.0151573	FALSE	TRUE
ENSMUSP00000092966	Cyp4v3	TRUE	0.574108	0.0035518	0.0059163	FALSE	TRUE
ENSMUSP00000093955	Eef1g	TRUE	0.833156	0.014398	0.0160539	FALSE	TRUE
ENSMUSP00000093965	Ganab	TRUE	0.8169	0.0234738	0.0225731	FALSE	TRUE
ENSMUSP00000093974	Ubxn1	TRUE	0.983213	0.865299	0.30753	FALSE	FALSE
ENSMUSP00000094515	Hnrnpul2	TRUE	0.788544	0.144105	0.0853086	FALSE	TRUE
ENSMUSP00000094870	Irgm1	TRUE	1.30684	0.328784	0.155011	FALSE	FALSE
ENSMUSP00000095067	Kmo	TRUE	0.792034	0.026373	0.0245059	FALSE	TRUE
ENSMUSP00000095072	Atp1a2	TRUE	0.93114	0.744806	0.279145	FALSE	FALSE
ENSMUSP00000095166	Hmbs	TRUE	1.09466	0.271373	0.135758	FALSE	FALSE
ENSMUSP00000095169	Csrp1	TRUE	1.21438	0.16963	0.0963564	TRUE	FALSE
ENSMUSP00000095197	Lars	TRUE	1.49157	0.107433	0.069216	TRUE	FALSE
ENSMUSP00000095254	Lrrfip1	TRUE	1.19314	0.0714572	0.0507473	TRUE	FALSE
ENSMUSP00000095263	Ugt1a5	TRUE	5.607	0.000260095	0.0011626	TRUE	FALSE
ENSMUSP00000095304	Pecr	TRUE	1.02394	0.748632	0.280187	FALSE	FALSE
ENSMUSP00000095655	Mup10	TRUE	0.0470591	0.00192987	0.00407137	FALSE	TRUE
ENSMUSP00000095656	Tufm	TRUE	1.08609	0.0787637	0.0544453	TRUE	FALSE
ENSMUSP00000095794	Hbb-bt	TRUE	0.830627	0.132388	0.0805674	FALSE	TRUE
ENSMUSP00000095852	Rab6a	TRUE	1.12031	0.355122	0.164264	FALSE	FALSE
ENSMUSP00000095944	Lrrfip2	TRUE	0.943276	0.784004	0.288759	FALSE	FALSE
ENSMUSP00000095970	Mlycd	TRUE	0.811016	0.461925	0.197843	FALSE	FALSE
ENSMUSP00000096445	Epn1	TRUE	0.81607	0.0808418	0.0555	FALSE	TRUE
ENSMUSP00000096677	Arfgef2	TRUE	1.21825	0.155408	0.0903369	TRUE	FALSE
ENSMUSP00000096932	Ube2n	TRUE	1.07147	0.296393	0.144601	FALSE	FALSE
ENSMUSP00000097078	Ddx46	TRUE	0.824408	0.00155837	0.00356926	FALSE	TRUE
ENSMUSP00000097444	Prep	TRUE	0.872447	0.209613	0.111866	FALSE	FALSE
ENSMUSP00000097520	Ccdc58	TRUE	0.645278	0.00440541	0.00697167	FALSE	TRUE
ENSMUSP00000097561	Ttn	TRUE	0.857344	0.750751	0.280291	FALSE	FALSE
ENSMUSP00000097747	Hspa5	TRUE	0.620071	0.000420405	0.00156823	FALSE	TRUE
ENSMUSP00000097754	Krt76	TRUE	0.729993	0.193719	0.106196	FALSE	FALSE
ENSMUSP00000098000	Urad	TRUE	0.536971	0.0435077	0.0346305	FALSE	TRUE
ENSMUSP00000098041	Kif13b	TRUE	0.932743	0.378424	0.172658	FALSE	FALSE
ENSMUSP00000098053	Eif3d	TRUE	0.891978	0.23714	0.123154	FALSE	FALSE
ENSMUSP00000098076	Eif3b	TRUE	0.512145	0.00230853	0.00441812	FALSE	TRUE
ENSMUSP00000098295	Psmd9	TRUE	0.830778	0.0387498	0.0320162	FALSE	TRUE
ENSMUSP00000098347	Flot2	TRUE	0.706924	0.108218	0.0695991	FALSE	TRUE
ENSMUSP00000098353	Nadk2	TRUE	0.7635	0.00448094	0.00704956	FALSE	TRUE
ENSMUSP00000098365	Nufip2	TRUE	1.09495	0.301393	0.145786	FALSE	FALSE
ENSMUSP00000098648	Srp72	TRUE	0.978866	0.861456	0.306571	FALSE	FALSE
ENSMUSP00000098859	Immt	TRUE	1.33633	0.00248428	0.00462789	TRUE	FALSE
ENSMUSP00000098901	Mat2b	TRUE	1.20748	0.0345978	0.0297573	TRUE	FALSE
ENSMUSP00000098918	Nt5c3	TRUE	1.0632	0.785365	0.288854	FALSE	FALSE
ENSMUSP00000099090	Ogdh	TRUE	1.10347	0.281248	0.138712	FALSE	FALSE
ENSMUSP00000099306	Nploc4	TRUE	0.827488	0.183959	0.102062	FALSE	FALSE
ENSMUSP00000099310	Baiap2	TRUE	0.79699	0.0544536	0.0408743	FALSE	TRUE
ENSMUSP00000099364	Nsf	TRUE	1.15146	0.140139	0.0839499	TRUE	FALSE
ENSMUSP00000099368	Cttn	TRUE	0.652284	0.143945	0.0852769	FALSE	TRUE
ENSMUSP00000099382	Ctsa	TRUE	0.482902	0.000487025	0.0016732	FALSE	TRUE
ENSMUSP00000099403	Stat3	TRUE	0.969557	0.897222	0.315273	FALSE	FALSE
ENSMUSP00000099411	Tgm2	TRUE	2.58469	0.000454524	0.00164121	TRUE	FALSE
ENSMUSP00000099435	Rpl23	TRUE	0.70417	0.00425603	0.00677528	FALSE	TRUE
ENSMUSP00000099436	Psmb3	TRUE	0.987074	0.94237	0.325566	FALSE	FALSE
ENSMUSP00000099441	Cdk5rap3	TRUE	1.07267	0.472047	0.200788	FALSE	FALSE
ENSMUSP00000099449	Nsfl1c	TRUE	1.08906	0.436575	0.190127	FALSE	FALSE
ENSMUSP00000099453	Acsf2	TRUE	0.927916	0.46285	0.198134	FALSE	FALSE
ENSMUSP00000099457	Spag9	TRUE	1.62268	0.0771324	0.0535864	TRUE	FALSE
ENSMUSP00000099461	Dstn	TRUE	1.10521	0.601348	0.238616	FALSE	FALSE
ENSMUSP00000099475	Cltc	TRUE	0.974578	0.844682	0.302916	FALSE	FALSE
ENSMUSP00000099482	Itpa	TRUE	1.23576	0.182437	0.101358	FALSE	FALSE
ENSMUSP00000099487	Nop56	TRUE	0.489829	0.00062038	0.00198448	FALSE	TRUE
ENSMUSP00000099490	Acaca	TRUE	1.88951	6.00783e-05	0.000517773	TRUE	FALSE
ENSMUSP00000099506	Pex14	TRUE	1.93711	0.0220866	0.021694	TRUE	FALSE
ENSMUSP00000099534	B2m	TRUE	1.02157	0.68652	0.263315	FALSE	FALSE
ENSMUSP00000099536	Aldoc	TRUE	0.848351	0.360392	0.166591	FALSE	FALSE
ENSMUSP00000099541	Rpl23a	TRUE	1.01062	0.927888	0.322093	FALSE	FALSE
ENSMUSP00000099542	Ddi2	TRUE	0.788364	0.181562	0.100942	FALSE	FALSE
ENSMUSP00000099562	Myo1c	TRUE	1.20027	0.0498727	0.0380757	TRUE	FALSE
ENSMUSP00000099568	Prpf8	TRUE	0.474071	0.0457886	0.0357235	FALSE	TRUE
ENSMUSP00000099578	Pafah1b1	TRUE	1.14061	0.347839	0.162184	FALSE	FALSE
ENSMUSP00000099584	Arpc3	TRUE	0.76092	0.0295952	0.0267028	FALSE	TRUE
ENSMUSP00000099595	Rpl11	TRUE	0.790915	0.000907453	0.00255077	FALSE	TRUE
ENSMUSP00000099613	Hmgn2	TRUE	1.05114	0.821907	0.297099	FALSE	FALSE
ENSMUSP00000099653	Eif3i	TRUE	0.695238	0.00243815	0.00457963	FALSE	TRUE
ENSMUSP00000099658	Rbbp4	TRUE	0.712417	0.0461039	0.0358452	FALSE	TRUE
ENSMUSP00000099664	Ak2	TRUE	1.01851	0.646969	0.251749	FALSE	FALSE
ENSMUSP00000099671	Myh10	TRUE	1.41013	0.240868	0.124564	FALSE	FALSE
ENSMUSP00000099677	Adprhl2	TRUE	1.46248	0.0685576	0.049222	TRUE	FALSE
ENSMUSP00000099681	Stxbp3	TRUE	1.44334	0.0606295	0.0444315	TRUE	FALSE
ENSMUSP00000099757	Rps8	TRUE	0.663609	0.00366686	0.00604071	FALSE	TRUE
ENSMUSP00000099771	Abcb11	TRUE	0.801961	0.00296958	0.00524684	FALSE	TRUE
ENSMUSP00000099788	Anxa6	TRUE	1.49815	9.80838e-05	0.000658823	TRUE	FALSE
ENSMUSP00000099819	Vdac1	TRUE	0.731741	1.86263e-05	0.000277298	FALSE	TRUE
ENSMUSP00000099843	Gm2000	TRUE	0.527024	0.000660517	0.00203187	FALSE	TRUE
ENSMUSP00000099878	Rps6	TRUE	0.734324	0.00647963	0.0091388	FALSE	TRUE
ENSMUSP00000099904	Ass1	TRUE	0.900846	0.212228	0.112766	FALSE	FALSE
ENSMUSP00000099909	Rps27a	TRUE	0.80459	0.000596436	0.00194914	FALSE	TRUE
ENSMUSP00000099918	Crat	TRUE	2.95301	3.89774e-06	0.000156895	TRUE	FALSE
ENSMUSP00000099938	Mdh1	TRUE	1.16711	0.0425363	0.0341276	TRUE	FALSE
ENSMUSP00000099939	Ugp2	TRUE	1.57723	0.000189954	0.00101806	TRUE	FALSE
ENSMUSP00000099950	Sardh	TRUE	0.789605	0.080618	0.0554557	FALSE	TRUE
ENSMUSP00000099953	Ecpas	TRUE	1.022	0.922423	0.320881	FALSE	FALSE
ENSMUSP00000099962	Rpl7a	TRUE	0.628671	0.00293146	0.00522542	FALSE	TRUE
ENSMUSP00000099967	Akap2	TRUE	1.87583	0.0162036	0.0176221	TRUE	FALSE
ENSMUSP00000100038	Aco1	TRUE	1.15982	0.040039	0.0326893	TRUE	FALSE
ENSMUSP00000100045	Akr1b3	TRUE	1.02331	0.858477	0.305878	FALSE	FALSE
ENSMUSP00000100059	Ufl1	TRUE	1.1642	0.262185	0.132564	FALSE	FALSE
ENSMUSP00000100206	Igkc	TRUE	2.50104	0.0956558	0.0633964	TRUE	FALSE
ENSMUSP00000100222	Ighm	TRUE	1.00307	0.989293	0.336285	FALSE	FALSE
ENSMUSP00000100581	Hist2h2aa2	TRUE	0.484867	0.343946	0.160853	FALSE	FALSE
ENSMUSP00000100771	Sf3b5	TRUE	0.893113	0.48315	0.203892	FALSE	FALSE
ENSMUSP00000100863	Sarnp	TRUE	0.740229	0.0139089	0.0155734	FALSE	TRUE
ENSMUSP00000100968	Map2k2	TRUE	1.32542	0.0430137	0.0343393	TRUE	FALSE
ENSMUSP00000100992	Reep6	TRUE	1.16106	0.0893256	0.0600422	TRUE	FALSE
ENSMUSP00000100997	Rps15	TRUE	0.87783	0.42041	0.185987	FALSE	FALSE
ENSMUSP00000101001	Dazap1	TRUE	1.06796	0.70272	0.267533	FALSE	FALSE
ENSMUSP00000101002	Gamt	TRUE	1.70492	0.00170034	0.00380763	TRUE	FALSE
ENSMUSP00000101003	Ndufs7	TRUE	1.0682	0.719861	0.272207	FALSE	FALSE
ENSMUSP00000101006	Atp5d	TRUE	2.076	0.0244554	0.0232664	TRUE	FALSE
ENSMUSP00000101020	Bsg	TRUE	1.3662	0.00212448	0.0042805	TRUE	FALSE
ENSMUSP00000101087	Vps26a	TRUE	1.24187	0.423145	0.186224	FALSE	FALSE
ENSMUSP00000101178	Pex3	TRUE	1.62488	0.0254699	0.0238924	TRUE	FALSE
ENSMUSP00000101277	Acot7	TRUE	1.19093	0.320386	0.152406	FALSE	FALSE
ENSMUSP00000101300	Park7	TRUE	1.18307	0.000174823	0.000956084	TRUE	FALSE
ENSMUSP00000101529	Cars	TRUE	1.82576	0.0334991	0.0291519	TRUE	FALSE
ENSMUSP00000101562	Tnnt3	TRUE	3.92979	0.432815	0.189103	FALSE	FALSE
ENSMUSP00000101626	Rplp2	TRUE	0.909084	0.0904079	0.0606179	FALSE	TRUE
ENSMUSP00000101669	Yars	TRUE	1.04422	0.688965	0.263694	FALSE	FALSE
ENSMUSP00000101794	Pcyt2	TRUE	3.78721	2.98018e-05	0.000352328	TRUE	FALSE
ENSMUSP00000101803	Arhgdia	TRUE	0.86605	0.205345	0.11057	FALSE	FALSE
ENSMUSP00000101811	Hgs	TRUE	0.85154	0.189154	0.10444	FALSE	FALSE
ENSMUSP00000101813	Ndufs5	TRUE	1.62372	0.00112932	0.00292351	TRUE	FALSE
ENSMUSP00000101822	Actg1	TRUE	0.871988	0.076526	0.0533586	FALSE	TRUE
ENSMUSP00000101864	Cap1	TRUE	1.20754	0.0686481	0.0492308	TRUE	FALSE
ENSMUSP00000101923	Ppcs	TRUE	1.46258	0.00140712	0.00335672	TRUE	FALSE
ENSMUSP00000101955	Aldoa	TRUE	1.46816	0.263911	0.133185	FALSE	FALSE
ENSMUSP00000101961	2020-09-09	TRUE	1.07405	0.274619	0.136714	FALSE	FALSE
ENSMUSP00000101972	Coro1a	TRUE	1.6034	0.00520075	0.00785811	TRUE	FALSE
ENSMUSP00000101981	Sult1a1	TRUE	0.880577	0.028554	0.0259381	FALSE	TRUE
ENSMUSP00000102033	Srp68	TRUE	0.976367	0.928757	0.322109	FALSE	FALSE
ENSMUSP00000102052	Wbp2	TRUE	1.29808	0.321318	0.15262	FALSE	FALSE
ENSMUSP00000102138	Acsm3	TRUE	0.8302	0.0504551	0.0383383	FALSE	TRUE
ENSMUSP00000102140	Nt5c	TRUE	0.882349	0.423446	0.186224	FALSE	FALSE
ENSMUSP00000102213	Rpl38	TRUE	0.762717	0.00733311	0.00993201	FALSE	TRUE
ENSMUSP00000102220	Clcc1	TRUE	1.01122	0.920007	0.320582	FALSE	FALSE
ENSMUSP00000102251	Parva	TRUE	0.801678	0.125982	0.0776749	FALSE	TRUE
ENSMUSP00000102288	Prkar1a	TRUE	1.05941	0.383454	0.174359	FALSE	FALSE
ENSMUSP00000102296	Gstm6	TRUE	2.36679	0.000230981	0.00111368	TRUE	FALSE
ENSMUSP00000102299	Gstm7	TRUE	1.15909	0.0448978	0.035352	TRUE	FALSE
ENSMUSP00000102312	Scp2	TRUE	1.77861	0.000459347	0.00164124	TRUE	FALSE
ENSMUSP00000102337	Czib	TRUE	0.970936	0.787831	0.288962	FALSE	FALSE
ENSMUSP00000102381	Capza1	TRUE	0.862569	0.246623	0.126445	FALSE	FALSE
ENSMUSP00000102559	Ak4	TRUE	1.11512	0.20267	0.10946	FALSE	FALSE
ENSMUSP00000102627	Gosr2	TRUE	1.16004	0.422765	0.186224	FALSE	FALSE
ENSMUSP00000102633	Hsd3b3	TRUE	1.1373	0.223073	0.117519	FALSE	FALSE
ENSMUSP00000102665	Fmo5	TRUE	1.43743	0.00632395	0.00896274	TRUE	FALSE
ENSMUSP00000102701	Slco2b1	TRUE	0.835237	0.181226	0.100824	FALSE	FALSE
ENSMUSP00000102724	Plaa	TRUE	0.883876	0.0675125	0.0487206	FALSE	TRUE
ENSMUSP00000102774	Lsm12	TRUE	1.08828	0.495365	0.207557	FALSE	FALSE
ENSMUSP00000102832	Psip1	TRUE	0.813139	0.402441	0.179998	FALSE	FALSE
ENSMUSP00000102870	Rpl27	TRUE	0.792848	0.00663649	0.00934188	FALSE	TRUE
ENSMUSP00000102894	Cgn	TRUE	1.13317	0.734096	0.276117	FALSE	FALSE
ENSMUSP00000102929	Coasy	TRUE	1.12598	0.73975	0.277768	FALSE	FALSE
ENSMUSP00000102981	Stat5b	TRUE	1.06328	0.747092	0.279741	FALSE	FALSE
ENSMUSP00000102987	Rab5c	TRUE	0.736755	0.13443	0.0815016	FALSE	TRUE
ENSMUSP00000103007	Idh2	TRUE	1.02672	0.641468	0.250257	FALSE	FALSE
ENSMUSP00000103012	Acly	TRUE	8.64422	7.40096e-06	0.000181044	TRUE	FALSE
ENSMUSP00000103015	Anpep	TRUE	1.514	0.000208581	0.00107489	TRUE	FALSE
ENSMUSP00000103026	Jup	TRUE	1.1107	0.412017	0.183202	FALSE	FALSE
ENSMUSP00000103068	Alad	TRUE	0.714847	0.0338209	0.0292989	FALSE	TRUE
ENSMUSP00000103106	Pklr	TRUE	3.81698	0.0072103	0.0098246	TRUE	FALSE
ENSMUSP00000103181	Rpl19	TRUE	0.639387	0.00729571	0.00990739	FALSE	TRUE
ENSMUSP00000103210	Cisd3	TRUE	2.45024	0.0214597	0.0214044	TRUE	FALSE
ENSMUSP00000103267	Ldha	TRUE	1.60495	0.000253006	0.00114605	TRUE	FALSE
ENSMUSP00000103325	Acnat1	TRUE	1.4503	0.00309903	0.00537101	TRUE	FALSE
ENSMUSP00000103451	Luc7l3	TRUE	0.585336	0.228736	0.119717	FALSE	FALSE
ENSMUSP00000103477	Clta	TRUE	0.9027	0.557284	0.226041	FALSE	FALSE
ENSMUSP00000103528	Trim25	TRUE	1.10297	0.448194	0.193821	FALSE	FALSE
ENSMUSP00000103531	Myh14	TRUE	1.90431	0.0121047	0.0141665	TRUE	FALSE
ENSMUSP00000103546	Tpm2	TRUE	1.77554	0.411911	0.183202	FALSE	FALSE
ENSMUSP00000103557	Selenot	TRUE	0.681659	0.0263846	0.0245059	FALSE	TRUE
ENSMUSP00000103657	Ptrh2	TRUE	1.13239	0.433139	0.189142	FALSE	FALSE
ENSMUSP00000103673	Galt	TRUE	0.676816	0.0264287	0.0245059	FALSE	TRUE
ENSMUSP00000103743	Ndufb6	TRUE	1.18026	0.270368	0.135439	FALSE	FALSE
ENSMUSP00000103831	Capns1	TRUE	1.41402	0.110428	0.0705608	TRUE	FALSE
ENSMUSP00000103903	Lgals9	TRUE	1.25792	0.170371	0.0965221	TRUE	FALSE
ENSMUSP00000103940	Rps16	TRUE	0.844711	0.0267099	0.0246246	FALSE	TRUE
ENSMUSP00000103961	Cp	TRUE	1.11318	0.673921	0.259597	FALSE	FALSE
ENSMUSP00000103977	Asph	TRUE	0.83986	0.125885	0.0776749	FALSE	TRUE
ENSMUSP00000103982	Ythdf3	TRUE	0.914838	0.379268	0.172847	FALSE	FALSE
ENSMUSP00000104013	Myo18a	TRUE	1.15832	0.525575	0.216123	FALSE	FALSE
ENSMUSP00000104068	Rps19	TRUE	0.801918	0.0111814	0.0134163	FALSE	TRUE
ENSMUSP00000104076	Serpinf2	TRUE	0.539555	0.003117	0.00537101	FALSE	TRUE
ENSMUSP00000104086	Srr	TRUE	1.17739	0.119773	0.0747577	TRUE	FALSE
ENSMUSP00000104090	Tomm40	TRUE	0.866038	0.07352	0.0518005	FALSE	TRUE
ENSMUSP00000104091	Apoc1	TRUE	1.56473	0.0010458	0.00277473	TRUE	FALSE
ENSMUSP00000104179	Rps5	TRUE	0.759989	0.000870622	0.00249969	FALSE	TRUE
ENSMUSP00000104217	Rpl28	TRUE	0.600495	0.00303105	0.00530877	FALSE	TRUE
ENSMUSP00000104265	Rps9	TRUE	0.6511	0.000421357	0.00156823	FALSE	TRUE
ENSMUSP00000104413	Mrpl55	TRUE	1.11318	0.422636	0.186224	FALSE	FALSE
ENSMUSP00000104485	Atox1	TRUE	2.52139	0.000119576	0.000722782	TRUE	FALSE
ENSMUSP00000104488	Arfgap1	TRUE	0.921625	0.552536	0.224434	FALSE	FALSE
ENSMUSP00000104616	Usp10	TRUE	0.991057	0.90515	0.316929	FALSE	FALSE
ENSMUSP00000104647	Uqcrq	TRUE	1.11733	0.285027	0.140318	FALSE	FALSE
ENSMUSP00000104700	Skp1a	TRUE	1.34276	0.000890214	0.00252186	TRUE	FALSE
ENSMUSP00000104776	Pfdn4	TRUE	0.908232	0.744144	0.279145	FALSE	FALSE
ENSMUSP00000104786	Mia3	TRUE	1.0977	0.543095	0.22174	FALSE	FALSE
ENSMUSP00000104883	Clint1	TRUE	1.00477	0.932533	0.322861	FALSE	FALSE
ENSMUSP00000104910	Kif21a	TRUE	0.922281	0.432681	0.189103	FALSE	FALSE
ENSMUSP00000104938	Nln	TRUE	1.43235	0.00718808	0.00981096	TRUE	FALSE
ENSMUSP00000104957	Mrps36	TRUE	1.02969	0.651392	0.252869	FALSE	FALSE
ENSMUSP00000105037	Ces2e	TRUE	1.29871	0.0127737	0.0146282	TRUE	FALSE
ENSMUSP00000105094	Top1	TRUE	0.748413	0.0128525	0.0146976	FALSE	TRUE
ENSMUSP00000105178	Xpo1	TRUE	0.88668	0.46778	0.199395	FALSE	FALSE
ENSMUSP00000105210	Ces1b	TRUE	1.32339	0.179806	0.100452	FALSE	FALSE
ENSMUSP00000105304	Dynlrb1	TRUE	1.07644	0.466441	0.199247	FALSE	FALSE
ENSMUSP00000105325	Pxmp4	TRUE	1.75242	0.0118808	0.0139846	TRUE	FALSE
ENSMUSP00000105350	Snta1	TRUE	1.26594	0.532195	0.217843	FALSE	FALSE
ENSMUSP00000105367	Gcdh	TRUE	1.08664	0.431437	0.188809	FALSE	FALSE
ENSMUSP00000105376	Farsa	TRUE	1.04996	0.500743	0.208688	FALSE	FALSE
ENSMUSP00000105448	Gck	TRUE	2.52916	0.00599558	0.00868464	TRUE	FALSE
ENSMUSP00000105471	Dbnl	TRUE	0.97913	0.830669	0.299325	FALSE	FALSE
ENSMUSP00000105531	Tmed9	TRUE	0.871149	0.487644	0.20525	FALSE	FALSE
ENSMUSP00000105647	Lgmn	TRUE	0.511835	2.85342e-05	0.000347565	FALSE	TRUE
ENSMUSP00000105657	Snx5	TRUE	0.72125	3.62966e-05	0.000392979	FALSE	TRUE
ENSMUSP00000105709	Calm1	TRUE	0.77177	0.160149	0.0922922	FALSE	TRUE
ENSMUSP00000105754	Slc25a42	TRUE	0.78263	0.25634	0.130017	FALSE	FALSE
ENSMUSP00000105796	Ndufa13	TRUE	1.04308	0.760221	0.282682	FALSE	FALSE
ENSMUSP00000105828	Mavs	TRUE	1.02545	0.712483	0.269798	FALSE	FALSE
ENSMUSP00000105850	Col14a1	TRUE	3.93906	0.00841752	0.0110212	TRUE	FALSE
ENSMUSP00000105905	Coq6	TRUE	1.13487	0.522791	0.215191	FALSE	FALSE
ENSMUSP00000105935	Dpys	TRUE	0.848372	0.0480701	0.0369805	FALSE	TRUE
ENSMUSP00000105991	Ywhaz	TRUE	0.854608	0.100472	0.0657452	FALSE	TRUE
ENSMUSP00000106001	Acsl1	TRUE	0.682562	0.00193581	0.00407137	FALSE	TRUE
ENSMUSP00000106014	Rpl30	TRUE	0.695927	0.0384331	0.0317872	FALSE	TRUE
ENSMUSP00000106089	Cops2	TRUE	1.16376	0.00800186	0.0105978	TRUE	FALSE
ENSMUSP00000106130	Sub1	TRUE	0.606242	0.011776	0.0139631	FALSE	TRUE
ENSMUSP00000106133	Sqor	TRUE	0.976574	0.848682	0.303455	FALSE	FALSE
ENSMUSP00000106171	Agxt2	TRUE	1.39622	5.07854e-05	0.000453639	TRUE	FALSE
ENSMUSP00000106180	Sord	TRUE	1.09599	0.198923	0.108272	FALSE	FALSE
ENSMUSP00000106195	Mtif3	TRUE	1.13072	0.751003	0.280291	FALSE	FALSE
ENSMUSP00000106213	Rpl21	TRUE	0.661471	0.00109694	0.00287249	FALSE	TRUE
ENSMUSP00000106339	Snap23	TRUE	1.01662	0.931582	0.322671	FALSE	FALSE
ENSMUSP00000106426	Ndufaf1	TRUE	0.937516	0.458207	0.19667	FALSE	FALSE
ENSMUSP00000106481	Dld	TRUE	0.900035	0.0100435	0.0125181	FALSE	TRUE
ENSMUSP00000106509	Acp1	TRUE	0.879041	0.345749	0.161414	FALSE	FALSE
ENSMUSP00000106519	Tpt1	TRUE	1.22129	0.00622113	0.00889911	TRUE	FALSE
ENSMUSP00000106576	Cops6	TRUE	0.946316	0.450913	0.194518	FALSE	FALSE
ENSMUSP00000106723	Fis1	TRUE	1.05052	0.354868	0.164264	FALSE	FALSE
ENSMUSP00000106739	Eif3m	TRUE	0.774204	0.0202188	0.0206274	FALSE	TRUE
ENSMUSP00000106777	Caprin1	TRUE	0.805336	0.140783	0.0842101	FALSE	TRUE
ENSMUSP00000106861	Tagln2	TRUE	1.1607	0.227429	0.119111	FALSE	FALSE
ENSMUSP00000106874	Atp1a4	TRUE	0.974808	0.873001	0.309719	FALSE	FALSE
ENSMUSP00000106899	Sap18	TRUE	0.711076	0.0665589	0.0481188	FALSE	TRUE
ENSMUSP00000106927	Nit1	TRUE	0.823663	0.449336	0.19421	FALSE	FALSE
ENSMUSP00000106950	Ndufs2	TRUE	1.37855	0.00404963	0.00649817	TRUE	FALSE
ENSMUSP00000106953	Apoa2	TRUE	1.73854	0.017769	0.0188455	TRUE	FALSE
ENSMUSP00000106967	F2	TRUE	1.61807	0.0845063	0.0577691	TRUE	FALSE
ENSMUSP00000106968	Sdhc	TRUE	0.900856	0.499171	0.208573	FALSE	FALSE
ENSMUSP00000106975	Ran	TRUE	0.970515	0.688255	0.263603	FALSE	FALSE
ENSMUSP00000106982	Uap1	TRUE	1.02811	0.850513	0.303617	FALSE	FALSE
ENSMUSP00000107192	Clip1	TRUE	1.24716	0.296328	0.144601	FALSE	FALSE
ENSMUSP00000107258	Timm10	TRUE	0.669981	0.000903816	0.00254946	FALSE	TRUE
ENSMUSP00000107259	Ndrg2	TRUE	1.01784	0.809064	0.294034	FALSE	FALSE
ENSMUSP00000107293	Tmx2	TRUE	1.56633	0.00113097	0.00292351	TRUE	FALSE
ENSMUSP00000107322	Ctnnd1	TRUE	0.706835	0.00226017	0.00438889	FALSE	TRUE
ENSMUSP00000107355	Etfrf1	TRUE	0.81313	0.260229	0.131823	FALSE	FALSE
ENSMUSP00000107387	Tor1aip2	TRUE	1.12158	0.0659458	0.0477615	TRUE	FALSE
ENSMUSP00000107400	Acad10	TRUE	1.04442	0.56839	0.229579	FALSE	FALSE
ENSMUSP00000107414	Itprid2	TRUE	0.66447	0.0202047	0.0206274	FALSE	TRUE
ENSMUSP00000107523	Arhgdib	TRUE	0.927648	0.47328	0.201032	FALSE	FALSE
ENSMUSP00000107592	Hnrnpa3	TRUE	0.740985	0.00221671	0.00434649	FALSE	TRUE
ENSMUSP00000107749	Mlec	TRUE	0.94223	0.603441	0.239211	FALSE	FALSE
ENSMUSP00000107760	Pzp	TRUE	0.627673	0.0149159	0.0164941	FALSE	TRUE
ENSMUSP00000107767	Dync1i2	TRUE	1.00333	0.967428	0.330952	FALSE	FALSE
ENSMUSP00000107820	Gorasp2	TRUE	1.01423	0.824583	0.297933	FALSE	FALSE
ENSMUSP00000107864	Mmab	TRUE	1.51827	0.0214069	0.0213782	TRUE	FALSE
ENSMUSP00000107866	Mospd2	TRUE	1.54697	0.00329305	0.00555001	TRUE	FALSE
ENSMUSP00000107914	Gmppb	TRUE	0.954311	0.773306	0.286223	FALSE	FALSE
ENSMUSP00000107927	Lrpprc	TRUE	1.11323	0.272479	0.136142	FALSE	FALSE
ENSMUSP00000107945	Rbbp7	TRUE	0.619261	0.00130717	0.00323343	FALSE	TRUE
ENSMUSP00000108011	Chd4	TRUE	1.21337	0.124457	0.0770237	TRUE	FALSE
ENSMUSP00000108012	Pm20d1	TRUE	1.03298	0.529988	0.217382	FALSE	FALSE
ENSMUSP00000108049	Cobll1	TRUE	0.657719	0.0684534	0.049222	FALSE	TRUE
ENSMUSP00000108056	Atl2	TRUE	1.66064	0.0033629	0.00564406	TRUE	FALSE
ENSMUSP00000108148	Sms	TRUE	1.09642	0.672215	0.259189	FALSE	FALSE
ENSMUSP00000108150	Pex5	TRUE	1.54616	0.0162209	0.0176221	TRUE	FALSE
ENSMUSP00000108162	Glyctk	TRUE	0.955055	0.401237	0.179883	FALSE	FALSE
ENSMUSP00000108217	Rpl15	TRUE	0.476211	0.00103203	0.00275639	FALSE	TRUE
ENSMUSP00000108240	Ccdc93	TRUE	0.788531	0.113349	0.0715254	FALSE	TRUE
ENSMUSP00000108241	Huwe1	TRUE	0.401635	0.00197956	0.00410157	FALSE	TRUE
ENSMUSP00000108244	Oxsm	TRUE	0.834294	0.199565	0.108475	FALSE	FALSE
ENSMUSP00000108264	Trf	TRUE	1.91982	0.0308977	0.0276607	TRUE	FALSE
ENSMUSP00000108303	Tsr2	TRUE	1.38252	0.00283741	0.00511447	TRUE	FALSE
ENSMUSP00000108356	Vps4b	TRUE	1.18143	0.428311	0.187747	FALSE	FALSE
ENSMUSP00000108422	Hsd17b13	TRUE	1.82041	0.000104405	0.000676882	TRUE	FALSE
ENSMUSP00000108760	Ugt1a7c	TRUE	0.855717	0.169308	0.0963564	FALSE	TRUE
ENSMUSP00000108829	Hnrnph2	TRUE	0.674132	0.00183059	0.00395604	FALSE	TRUE
ENSMUSP00000108837	Rpl36a	TRUE	0.41757	0.00224531	0.00437059	FALSE	TRUE
ENSMUSP00000108841	Sh3bgrl2	TRUE	1.19483	0.106827	0.0690634	TRUE	FALSE
ENSMUSP00000108891	Myo6	TRUE	1.09915	0.202738	0.10946	FALSE	FALSE
ENSMUSP00000108903	Ak1	TRUE	2.35169	0.513434	0.212898	FALSE	FALSE
ENSMUSP00000108940	Sult1d1	TRUE	0.654754	0.0189529	0.0196602	FALSE	TRUE
ENSMUSP00000108987	Cab39	TRUE	0.970597	0.788531	0.289064	FALSE	FALSE
ENSMUSP00000109163	Fip1l1	TRUE	0.83432	0.110503	0.0705608	FALSE	TRUE
ENSMUSP00000109200	Aqp9	TRUE	0.579727	0.0372613	0.0310862	FALSE	TRUE
ENSMUSP00000109214	Gmppa	TRUE	0.765909	0.0262507	0.0244665	FALSE	TRUE
ENSMUSP00000109230	Rab7	TRUE	0.791399	0.00113954	0.00293622	FALSE	TRUE
ENSMUSP00000109237	Copg1	TRUE	1.08139	0.348003	0.162184	FALSE	FALSE
ENSMUSP00000109249	Cnbp	TRUE	0.705806	0.0351899	0.0299618	FALSE	TRUE
ENSMUSP00000109293	Kyat1	TRUE	0.414392	1.60766e-05	0.000276559	FALSE	TRUE
ENSMUSP00000109305	Anxa4	TRUE	1.46131	0.00279614	0.00505142	TRUE	FALSE
ENSMUSP00000109325	Tpm1	TRUE	1.04263	0.692302	0.264397	FALSE	FALSE
ENSMUSP00000109451	Arpc2	TRUE	0.649207	0.00148904	0.00349	FALSE	TRUE
ENSMUSP00000109455	Clpx	TRUE	0.785384	0.0304883	0.0273552	FALSE	TRUE
ENSMUSP00000109529	Apoo	TRUE	1.13777	0.256158	0.130007	FALSE	FALSE
ENSMUSP00000109540	Dctn1	TRUE	1.62514	0.0160089	0.0175101	TRUE	FALSE
ENSMUSP00000109629	Itsn1	TRUE	0.847488	0.381218	0.173539	FALSE	FALSE
ENSMUSP00000109633	Dmd	TRUE	0.741702	0.126997	0.0780549	FALSE	TRUE
ENSMUSP00000109644	Lsm2	TRUE	0.875863	0.233933	0.121803	FALSE	FALSE
ENSMUSP00000109727	Pmpca	TRUE	0.986051	0.91949	0.320561	FALSE	FALSE
ENSMUSP00000109741	Lyar	TRUE	0.682398	0.00708854	0.00972463	FALSE	TRUE
ENSMUSP00000109788	Immt	TRUE	1.25196	0.0279053	0.0255218	TRUE	FALSE
ENSMUSP00000109831	Atp5j	TRUE	0.874863	0.217166	0.114827	FALSE	FALSE
ENSMUSP00000109839	Synj2bp	TRUE	0.751894	0.17348	0.0978695	FALSE	TRUE
ENSMUSP00000109915	Rcn2	TRUE	0.989998	0.945283	0.325872	FALSE	FALSE
ENSMUSP00000110006	Aox2	TRUE	0.356355	0.00112779	0.00292351	FALSE	TRUE
ENSMUSP00000110021	Rab11b	TRUE	0.934712	0.667423	0.257464	FALSE	FALSE
ENSMUSP00000110031	Naa10	TRUE	0.913261	0.517088	0.213753	FALSE	FALSE
ENSMUSP00000110087	Pcnp	TRUE	0.784681	0.0310174	0.027737	FALSE	TRUE
ENSMUSP00000110091	Cbx3	TRUE	0.653831	0.0324906	0.0285464	FALSE	TRUE
ENSMUSP00000110142	Hnmt	TRUE	2.18564	1.45942e-05	0.000272852	TRUE	FALSE
ENSMUSP00000110184	Myo1b	TRUE	0.590384	0.00714393	0.00976728	FALSE	TRUE
ENSMUSP00000110314	Atp6v1a	TRUE	0.854342	0.273056	0.136261	FALSE	FALSE
ENSMUSP00000110364	Tmem214	TRUE	0.743748	0.00188388	0.00403864	FALSE	TRUE
ENSMUSP00000110402	Mapk14	TRUE	0.918609	0.649119	0.252219	FALSE	FALSE
ENSMUSP00000110420	Fhl1	TRUE	13.831	0.361189	0.166591	FALSE	FALSE
ENSMUSP00000110434	Hadhb	TRUE	0.934864	0.181189	0.100824	FALSE	FALSE
ENSMUSP00000110460	Golgb1	TRUE	1.31903	0.0476198	0.0367043	TRUE	FALSE
ENSMUSP00000110546	Atp5c1	TRUE	0.763569	0.00248687	0.00462789	FALSE	TRUE
ENSMUSP00000110595	Aifm1	TRUE	0.721227	0.00582544	0.0085149	FALSE	TRUE
ENSMUSP00000110671	Sephs1	TRUE	0.594007	5.26936e-06	0.000156895	FALSE	TRUE
ENSMUSP00000110673	Cald1	TRUE	1.40428	0.0195435	0.0201828	TRUE	FALSE
ENSMUSP00000110731	Rpl35a	TRUE	0.484484	8.66212e-05	0.000605536	FALSE	TRUE
ENSMUSP00000110850	Dlg1	TRUE	0.913637	0.49828	0.208526	FALSE	FALSE
ENSMUSP00000110882	Bdh1	TRUE	1.3709	0.000105316	0.000677327	TRUE	FALSE
ENSMUSP00000110886	Rpl39	TRUE	0.303924	0.00101373	0.00272562	FALSE	TRUE
ENSMUSP00000110917	Msrb1	TRUE	0.616497	0.00433398	0.00688574	FALSE	TRUE
ENSMUSP00000110987	Prkcsh	TRUE	0.865433	0.15482	0.0901449	FALSE	TRUE
ENSMUSP00000111028	Rnps1	TRUE	0.555292	0.0101624	0.012639	FALSE	TRUE
ENSMUSP00000111074	Ilf3	TRUE	1.11338	0.491054	0.206361	FALSE	FALSE
ENSMUSP00000111081	Steap4	TRUE	0.937598	0.77367	0.286226	FALSE	FALSE
ENSMUSP00000111116	Cav1	TRUE	0.641574	0.422052	0.186222	FALSE	FALSE
ENSMUSP00000111117	Eif4g1	TRUE	1.17987	0.0323794	0.028511	TRUE	FALSE
ENSMUSP00000111190	Otc	TRUE	0.584563	4.09797e-05	0.00039777	FALSE	TRUE
ENSMUSP00000111191	Lypla1	TRUE	1.3626	0.10745	0.069216	TRUE	FALSE
ENSMUSP00000111241	Ufd1	TRUE	0.844966	0.0241479	0.0230558	FALSE	TRUE
ENSMUSP00000111297	Diaph1	TRUE	1.41459	0.120496	0.0750344	TRUE	FALSE
ENSMUSP00000111516	Cdh2	TRUE	0.839032	0.11188	0.0711574	FALSE	TRUE
ENSMUSP00000111942	Arl1	TRUE	1.33201	0.152188	0.0890104	TRUE	FALSE
ENSMUSP00000111983	Mtfr1l	TRUE	0.656722	0.0144389	0.0160609	FALSE	TRUE
ENSMUSP00000112141	Eef1d	TRUE	0.798845	0.000504745	0.00171939	FALSE	TRUE
ENSMUSP00000112320	Ndufb11	TRUE	1.09003	0.0378148	0.031415	TRUE	FALSE
ENSMUSP00000112324	Fetub	TRUE	0.732988	0.279628	0.138253	FALSE	FALSE
ENSMUSP00000112368	Usp14	TRUE	1.25618	0.0404978	0.0327866	TRUE	FALSE
ENSMUSP00000112425	Sec11a	TRUE	0.55536	0.000228893	0.00111368	FALSE	TRUE
ENSMUSP00000112451	Mrpl1	TRUE	0.96537	0.756561	0.281476	FALSE	FALSE
ENSMUSP00000112468	Sgk2	TRUE	1.33854	0.194732	0.106496	FALSE	FALSE
ENSMUSP00000112527	Fkbp8	TRUE	1.27928	0.0212757	0.0213642	TRUE	FALSE
ENSMUSP00000112530	Gimap4	TRUE	0.573383	0.000662192	0.00203187	FALSE	TRUE
ENSMUSP00000112598	Pvalb	TRUE	20.8277	0.407249	0.181584	FALSE	FALSE
ENSMUSP00000112606	Tpr	TRUE	0.6413	0.00246321	0.00460518	FALSE	TRUE
ENSMUSP00000112615	Mybpc1	TRUE	3.24658	0.361901	0.166728	FALSE	FALSE
ENSMUSP00000112626	Mtus1	TRUE	1.2214	0.39795	0.179208	FALSE	FALSE
ENSMUSP00000112646	Mgst1	TRUE	0.932001	0.481065	0.203226	FALSE	FALSE
ENSMUSP00000112664	Akr1c14	TRUE	0.763117	0.00156421	0.00357246	FALSE	TRUE
ENSMUSP00000112666	Akr1c19	TRUE	0.787669	0.00533923	0.00796349	FALSE	TRUE
ENSMUSP00000112678	Acot3	TRUE	7.37478	7.84561e-05	0.000592288	TRUE	FALSE
ENSMUSP00000112744	Ncln	TRUE	0.984773	0.929457	0.322212	FALSE	FALSE
ENSMUSP00000112747	Ddah1	TRUE	1.16013	0.0531017	0.0398968	TRUE	FALSE
ENSMUSP00000112811	Wdr61	TRUE	0.951282	0.848927	0.303455	FALSE	FALSE
ENSMUSP00000112844	Sult1b1	TRUE	1.14117	0.272805	0.13622	FALSE	FALSE
ENSMUSP00000112916	Chdh	TRUE	1.06882	0.223426	0.117628	FALSE	FALSE
ENSMUSP00000113022	Atp5f1	TRUE	0.709561	0.00311475	0.00537101	FALSE	TRUE
ENSMUSP00000113058	Apoc3	TRUE	1.72845	0.000631832	0.00199193	TRUE	FALSE
ENSMUSP00000113065	Mrpl40	TRUE	0.972282	0.850376	0.303617	FALSE	FALSE
ENSMUSP00000113071	Msn	TRUE	0.938941	0.548982	0.223576	FALSE	FALSE
ENSMUSP00000113093	Lmna	TRUE	0.959573	0.611987	0.241527	FALSE	FALSE
ENSMUSP00000113107	Palmd	TRUE	1.24036	0.0901945	0.0605253	TRUE	FALSE
ENSMUSP00000113110	Hmox2	TRUE	0.730573	0.000108906	0.000689385	FALSE	TRUE
ENSMUSP00000113116	Stt3a	TRUE	0.589293	0.000878398	0.00251304	FALSE	TRUE
ENSMUSP00000113117	Snx12	TRUE	0.971386	0.854506	0.304907	FALSE	FALSE
ENSMUSP00000113137	Abhd3	TRUE	2.53702	0.0154557	0.0169975	TRUE	FALSE
ENSMUSP00000113158	Cbx5	TRUE	0.794419	0.137695	0.0829185	FALSE	TRUE
ENSMUSP00000113161	Acyp1	TRUE	0.859089	0.299339	0.145142	FALSE	FALSE
ENSMUSP00000113209	Cbs	TRUE	1.17598	0.211955	0.112709	FALSE	FALSE
ENSMUSP00000113213	Gapdh	TRUE	1.81726	5.92787e-06	0.00016447	TRUE	FALSE
ENSMUSP00000113262	Gsta3	TRUE	0.932801	0.432009	0.188956	FALSE	FALSE
ENSMUSP00000113284	Dcps	TRUE	0.553603	0.0050853	0.00774481	FALSE	TRUE
ENSMUSP00000113296	Hmgcs2	TRUE	1.22556	0.00674374	0.00941222	TRUE	FALSE
ENSMUSP00000113332	Nfu1	TRUE	0.832799	0.274014	0.136569	FALSE	FALSE
ENSMUSP00000113345	Vps29	TRUE	0.880596	0.473653	0.201032	FALSE	FALSE
ENSMUSP00000113413	Apoa5	TRUE	0.71815	0.128424	0.078751	FALSE	TRUE
ENSMUSP00000113430	Cox17	TRUE	1.18612	0.300218	0.145305	FALSE	FALSE
ENSMUSP00000113431	Rsl1d1	TRUE	0.783543	0.0586468	0.0433744	FALSE	TRUE
ENSMUSP00000113439	Bola3	TRUE	1.76743	0.00689196	0.00956564	TRUE	FALSE
ENSMUSP00000113483	Paics	TRUE	0.569943	3.72564e-05	0.000393255	FALSE	TRUE
ENSMUSP00000113514	Dnajc19	TRUE	0.69214	0.0119114	0.0139998	FALSE	TRUE
ENSMUSP00000113554	Psmd4	TRUE	0.833132	0.51715	0.213753	FALSE	FALSE
ENSMUSP00000113578	Tpm3	TRUE	0.911395	0.642312	0.250421	FALSE	FALSE
ENSMUSP00000113581	Tfam	TRUE	1.33513	0.0221009	0.021694	TRUE	FALSE
ENSMUSP00000113591	Numb	TRUE	0.898953	0.30819	0.148471	FALSE	FALSE
ENSMUSP00000113596	Vwa5a	TRUE	1.01073	0.915395	0.319542	FALSE	FALSE
ENSMUSP00000113602	Ndufb5	TRUE	1.06955	0.500086	0.208661	FALSE	FALSE
ENSMUSP00000113644	Serpina10	TRUE	1.23271	0.169184	0.0963564	TRUE	FALSE
ENSMUSP00000113672	Cth	TRUE	0.831474	0.111496	0.0709691	FALSE	TRUE
ENSMUSP00000113761	Pdcd5	TRUE	1.08482	0.599043	0.238172	FALSE	FALSE
ENSMUSP00000113831	Ssr3	TRUE	0.667171	0.0377693	0.031415	FALSE	TRUE
ENSMUSP00000113904	Gjb1	TRUE	1.27133	0.0201371	0.0205963	TRUE	FALSE
ENSMUSP00000113943	Romo1	TRUE	1.19368	0.195703	0.106809	FALSE	FALSE
ENSMUSP00000113958	Qdpr	TRUE	1.33556	0.00686461	0.00954777	TRUE	FALSE
ENSMUSP00000113966	Ttpa	TRUE	1.45984	0.00723531	0.009842	TRUE	FALSE
ENSMUSP00000113978	Tpm3	TRUE	1.32295	0.200418	0.108572	FALSE	FALSE
ENSMUSP00000114000	Usp5	TRUE	1.07011	0.404194	0.180422	FALSE	FALSE
ENSMUSP00000114002	Glyat	TRUE	0.580912	0.0875763	0.0592141	FALSE	TRUE
ENSMUSP00000114006	Golim4	TRUE	0.913169	0.485297	0.204691	FALSE	FALSE
ENSMUSP00000114011	Entpd5	TRUE	2.24354	5.93295e-06	0.00016447	TRUE	FALSE
ENSMUSP00000114014	Gng5	TRUE	0.86597	0.126684	0.0779811	FALSE	TRUE
ENSMUSP00000114042	Tmem30a	TRUE	0.412526	0.00218603	0.00432733	FALSE	TRUE
ENSMUSP00000114082	Ssbp1	TRUE	0.51493	0.0127277	0.0145964	FALSE	TRUE
ENSMUSP00000114099	Crybg2	TRUE	0.528067	0.148587	0.0873188	FALSE	TRUE
ENSMUSP00000114100	Vps25	TRUE	1.11348	0.450861	0.194518	FALSE	FALSE
ENSMUSP00000114112	Elovl2	TRUE	0.735727	0.0431385	0.0344048	FALSE	TRUE
ENSMUSP00000114159	Prdx1	TRUE	1.08198	0.169529	0.0963564	TRUE	FALSE
ENSMUSP00000114164	Sf3a2	TRUE	0.654143	0.280003	0.138353	FALSE	FALSE
ENSMUSP00000114185	Raly	TRUE	0.776604	0.136414	0.0823667	FALSE	TRUE
ENSMUSP00000114230	Mbp	TRUE	1.22966	0.112798	0.0715079	TRUE	FALSE
ENSMUSP00000114299	Mtif2	TRUE	0.899218	0.413315	0.183576	FALSE	FALSE
ENSMUSP00000114304	Aldh1l1	TRUE	1.52296	0.00878159	0.0113683	TRUE	FALSE
ENSMUSP00000114356	Dnajb4	TRUE	1.09036	0.526354	0.216333	FALSE	FALSE
ENSMUSP00000114402	Mrps25	TRUE	0.990796	0.950417	0.326801	FALSE	FALSE
ENSMUSP00000114434	Pa2g4	TRUE	0.77984	0.00414083	0.00663128	FALSE	TRUE
ENSMUSP00000114504	Ttc38	TRUE	1.72802	0.0267985	0.0246501	TRUE	FALSE
ENSMUSP00000114598	Nudt7	TRUE	0.461509	0.00881636	0.011395	FALSE	TRUE
ENSMUSP00000114756	Ndufab1	TRUE	1.49505	0.0108331	0.0131357	TRUE	FALSE
ENSMUSP00000114839	Arpc4	TRUE	0.722753	0.0171315	0.0183387	FALSE	TRUE
ENSMUSP00000114906	Coa7	TRUE	0.891616	0.37513	0.171447	FALSE	FALSE
ENSMUSP00000115008	Hook3	TRUE	1.16129	0.321407	0.15262	FALSE	FALSE
ENSMUSP00000115011	Tbl2	TRUE	0.939267	0.685323	0.262982	FALSE	FALSE
ENSMUSP00000115045	Diablo	TRUE	0.668866	0.0100291	0.0125181	FALSE	TRUE
ENSMUSP00000115052	Ddx58	TRUE	1.16299	0.254658	0.129573	FALSE	FALSE
ENSMUSP00000115062	Dsp	TRUE	1.86143	0.0401278	0.0326893	TRUE	FALSE
ENSMUSP00000115169	Tmed2	TRUE	0.836228	0.0342353	0.0294996	FALSE	TRUE
ENSMUSP00000115195	Otub1	TRUE	1.4475	0.00237057	0.00447445	TRUE	FALSE
ENSMUSP00000115294	Pabpn1	TRUE	0.597674	0.00253578	0.00469717	FALSE	TRUE
ENSMUSP00000115392	Pcbd2	TRUE	0.773016	0.000269235	0.00118817	FALSE	TRUE
ENSMUSP00000115402	Khdrbs1	TRUE	0.915353	0.125992	0.0776749	FALSE	TRUE
ENSMUSP00000115724	Fam234a	TRUE	0.652822	0.000697857	0.00210608	FALSE	TRUE
ENSMUSP00000115729	AU022252	TRUE	1.14953	0.336141	0.157753	FALSE	FALSE
ENSMUSP00000115803	Tmem126a	TRUE	0.729309	0.0212645	0.0213642	FALSE	TRUE
ENSMUSP00000116108	Tcp1	TRUE	1.07621	0.52005	0.21462	FALSE	FALSE
ENSMUSP00000116154	Urod	TRUE	0.855816	0.0497423	0.0380122	FALSE	TRUE
ENSMUSP00000116492	Eef1b2	TRUE	0.853974	0.0301567	0.0271182	FALSE	TRUE
ENSMUSP00000116524	Pgls	TRUE	1.10157	0.473872	0.201032	FALSE	FALSE
ENSMUSP00000116533	Ank1	TRUE	0.720451	0.14168	0.0843616	FALSE	TRUE
ENSMUSP00000116582	Ahnak2	TRUE	0.923518	0.440095	0.191451	FALSE	FALSE
ENSMUSP00000116937	Hmgb3	TRUE	0.669128	0.0211526	0.0213363	FALSE	TRUE
ENSMUSP00000117009	Pter	TRUE	1.12964	0.579822	0.233182	FALSE	FALSE
ENSMUSP00000117022	Nme1	TRUE	0.881461	0.456055	0.19594	FALSE	FALSE
ENSMUSP00000117118	Ywhaq	TRUE	0.798308	0.0307033	0.0275174	FALSE	TRUE
ENSMUSP00000117347	Erp29	TRUE	1.06208	0.595699	0.237563	FALSE	FALSE
ENSMUSP00000117351	Agfg2	TRUE	0.840121	0.131207	0.0800306	FALSE	TRUE
ENSMUSP00000117461	Rpl12	TRUE	0.958745	0.567295	0.229309	FALSE	FALSE
ENSMUSP00000117583	Micos10	TRUE	1.5116	0.144852	0.0856875	TRUE	FALSE
ENSMUSP00000117729	Pxmp2	TRUE	1.53503	0.0212502	0.0213642	TRUE	FALSE
ENSMUSP00000117834	Rpl29	TRUE	0.536874	5.32724e-05	0.000470625	FALSE	TRUE
ENSMUSP00000117848	Sgpl1	TRUE	0.97309	0.767434	0.284633	FALSE	FALSE
ENSMUSP00000117946	Hypk	TRUE	0.910284	0.338628	0.158735	FALSE	FALSE
ENSMUSP00000117947	Snrpa1	TRUE	0.693049	0.0528591	0.0397662	FALSE	TRUE
ENSMUSP00000117987	Ppia	TRUE	0.873129	0.0936829	0.0625529	FALSE	TRUE
ENSMUSP00000118045	Pir	TRUE	0.940613	0.385443	0.174977	FALSE	FALSE
ENSMUSP00000118093	Btf3	TRUE	0.764206	0.164586	0.0942411	FALSE	TRUE
ENSMUSP00000118179	Copa	TRUE	1.25551	0.151164	0.088639	TRUE	FALSE
ENSMUSP00000118189	Hsp90aa1	TRUE	1.19364	0.58013	0.23319	FALSE	FALSE
ENSMUSP00000118379	Atp8a1	TRUE	1.2073	0.427809	0.187739	FALSE	FALSE
ENSMUSP00000118478	Ufm1	TRUE	0.90227	0.319284	0.151971	FALSE	FALSE
ENSMUSP00000118555	Hnrnpdl	TRUE	0.744151	0.131844	0.0803583	FALSE	TRUE
ENSMUSP00000118752	Gar1	TRUE	0.586812	0.00324441	0.00550372	FALSE	TRUE
ENSMUSP00000118846	Pdzk1	TRUE	0.931158	0.469849	0.200171	FALSE	FALSE
ENSMUSP00000118874	Gstm1	TRUE	1.55879	0.00027899	0.00120081	TRUE	FALSE
ENSMUSP00000118949	Eps15	TRUE	0.944412	0.542467	0.221596	FALSE	FALSE
ENSMUSP00000118995	Pls3	TRUE	1.21542	0.162329	0.0932141	TRUE	FALSE
ENSMUSP00000119048	Pex26	TRUE	1.62141	0.279591	0.138253	FALSE	FALSE
ENSMUSP00000119060	Parl	TRUE	0.86949	0.412893	0.18349	FALSE	FALSE
ENSMUSP00000119065	Srsf6	TRUE	0.570986	0.00061316	0.00198448	FALSE	TRUE
ENSMUSP00000119080	Acin1	TRUE	0.718321	0.0733545	0.0517738	FALSE	TRUE
ENSMUSP00000119165	Gpx3	TRUE	0.720139	0.0762327	0.0532914	FALSE	TRUE
ENSMUSP00000119260	Alg5	TRUE	1.10861	0.572537	0.231062	FALSE	FALSE
ENSMUSP00000119275	Lgals3	TRUE	1.69525	0.0311589	0.0278016	TRUE	FALSE
ENSMUSP00000119538	Lasp1	TRUE	1.42907	0.0352264	0.0299618	TRUE	FALSE
ENSMUSP00000119543	Phyhd1	TRUE	1.07993	0.411321	0.183095	FALSE	FALSE
ENSMUSP00000119603	Phb	TRUE	0.883669	0.102217	0.0667001	FALSE	TRUE
ENSMUSP00000119655	Dynll2	TRUE	1.14925	0.132279	0.0805619	TRUE	FALSE
ENSMUSP00000119836	Taf15	TRUE	0.686901	0.00321435	0.00547477	FALSE	TRUE
ENSMUSP00000119885	Macf1	TRUE	1.124	0.467045	0.199265	FALSE	FALSE
ENSMUSP00000119977	Cfb	TRUE	1.33704	0.252973	0.128799	FALSE	FALSE
ENSMUSP00000119981	Ptgr2	TRUE	0.976112	0.79816	0.29153	FALSE	FALSE
ENSMUSP00000120068	H13	TRUE	0.987577	0.978243	0.333899	FALSE	FALSE
ENSMUSP00000120106	Pfdn2	TRUE	1.30943	0.020362	0.020747	TRUE	FALSE
ENSMUSP00000120154	Ggct	TRUE	1.48827	0.0206109	0.0209476	TRUE	FALSE
ENSMUSP00000120299	Cask	TRUE	0.942418	0.634275	0.24813	FALSE	FALSE
ENSMUSP00000120389	Afg1l	TRUE	0.890819	0.348434	0.162248	FALSE	FALSE
ENSMUSP00000120452	Hacl1	TRUE	1.55284	0.00773954	0.0103013	TRUE	FALSE
ENSMUSP00000120528	Rps20	TRUE	0.81731	0.180155	0.100501	FALSE	FALSE
ENSMUSP00000120647	Nmi	TRUE	0.920466	0.298378	0.145026	FALSE	FALSE
ENSMUSP00000120721	Slc25a22	TRUE	1.08875	0.241927	0.124807	FALSE	FALSE
ENSMUSP00000120877	Pnpla8	TRUE	1.15953	0.207726	0.111256	FALSE	FALSE
ENSMUSP00000120976	Hadha	TRUE	0.972459	0.424312	0.186503	FALSE	FALSE
ENSMUSP00000121046	Steap3	TRUE	0.818258	0.361362	0.166591	FALSE	FALSE
ENSMUSP00000121082	Flna	TRUE	1.39366	0.110074	0.0704542	TRUE	FALSE
ENSMUSP00000121164	Tbcel	TRUE	1.51383	0.0147397	0.0163442	TRUE	FALSE
ENSMUSP00000121186	Ninj1	TRUE	0.544567	0.00933038	0.0119062	FALSE	TRUE
ENSMUSP00000121201	Lcp1	TRUE	1.08909	0.0490319	0.0375765	TRUE	FALSE
ENSMUSP00000121203	Ctsd	TRUE	0.891502	0.0389197	0.0320906	FALSE	TRUE
ENSMUSP00000121402	Add1	TRUE	0.846055	0.0761106	0.0532524	FALSE	TRUE
ENSMUSP00000121557	Ndufv2	TRUE	1.4537	0.00803701	0.0106249	TRUE	FALSE
ENSMUSP00000121606	Faf2	TRUE	1.75811	0.0882642	0.0596281	TRUE	FALSE
ENSMUSP00000121842	Asgr1	TRUE	0.5329	4.41351e-05	0.000407913	FALSE	TRUE
ENSMUSP00000122056	Dnajb12	TRUE	1.44178	0.0404332	0.0327673	TRUE	FALSE
ENSMUSP00000122093	Mrps17	TRUE	1.36099	0.116255	0.0729588	TRUE	FALSE
ENSMUSP00000122103	Slc25a12	TRUE	0.343781	0.0887869	0.0597342	FALSE	TRUE
ENSMUSP00000122214	Mpc1	TRUE	1.13008	0.421056	0.185987	FALSE	FALSE
ENSMUSP00000122295	Akap1	TRUE	1.15132	0.0336628	0.0292249	TRUE	FALSE
ENSMUSP00000122783	Ppp5c	TRUE	1.09814	0.574636	0.231444	FALSE	FALSE
ENSMUSP00000122964	Arfip1	TRUE	1.28809	0.0425243	0.0341276	TRUE	FALSE
ENSMUSP00000123069	Ndufv1	TRUE	1.50863	0.00141498	0.00336286	TRUE	FALSE
ENSMUSP00000123072	Slmap	TRUE	0.985201	0.94599	0.325953	FALSE	FALSE
ENSMUSP00000123135	Scamp1	TRUE	0.751475	0.0446588	0.0351982	FALSE	TRUE
ENSMUSP00000123147	Tpd52	TRUE	1.07954	0.628757	0.246572	FALSE	FALSE
ENSMUSP00000123148	Apex1	TRUE	0.839275	0.00396224	0.00639624	FALSE	TRUE
ENSMUSP00000123157	Glul	TRUE	1.59707	0.0219851	0.021694	TRUE	FALSE
ENSMUSP00000123181	Serf2	TRUE	0.713528	0.141533	0.0843452	FALSE	TRUE
ENSMUSP00000123250	Sorbs2	TRUE	0.9949	0.962539	0.329708	FALSE	FALSE
ENSMUSP00000123282	Cyp4f13	TRUE	0.467789	0.000697302	0.00210608	FALSE	TRUE
ENSMUSP00000123320	Hdhd2	TRUE	0.698692	0.0884358	0.0596939	FALSE	TRUE
ENSMUSP00000123325	Rab9	TRUE	0.864134	0.0136926	0.015374	FALSE	TRUE
ENSMUSP00000123336	Hal	TRUE	0.754208	0.0493829	0.0377736	FALSE	TRUE
ENSMUSP00000123352	Mcfd2	TRUE	0.618789	0.0174487	0.0185794	FALSE	TRUE
ENSMUSP00000123410	Rpl27a	TRUE	0.638487	0.0266041	0.0245677	FALSE	TRUE
ENSMUSP00000123609	Cox6c	TRUE	1.18372	0.0391535	0.0321844	TRUE	FALSE
ENSMUSP00000123613	Slc25a1	TRUE	1.39878	0.0243294	0.0231741	TRUE	FALSE
ENSMUSP00000123657	Pqbp1	TRUE	0.700183	0.00274712	0.00499654	FALSE	TRUE
ENSMUSP00000123765	Sucla2	TRUE	0.873374	0.00994104	0.0124483	FALSE	TRUE
ENSMUSP00000123784	Atxn2	TRUE	0.873522	0.41523	0.184223	FALSE	FALSE
ENSMUSP00000123849	Hsd11b1	TRUE	0.726589	0.00229955	0.00441208	FALSE	TRUE
ENSMUSP00000123880	Opa1	TRUE	0.855673	0.0047132	0.00734311	FALSE	TRUE
ENSMUSP00000123991	Nudcd2	TRUE	1.27811	0.0124234	0.0144327	TRUE	FALSE
ENSMUSP00000124062	Cyb5r3	TRUE	2.50436	0.000211833	0.00108469	TRUE	FALSE
ENSMUSP00000124149	Agl	TRUE	1.32086	0.0914238	0.061197	TRUE	FALSE
ENSMUSP00000124253	Gfm2	TRUE	0.992666	0.978535	0.333899	FALSE	FALSE
ENSMUSP00000124305	Selenop	TRUE	0.99791	0.992737	0.336831	FALSE	FALSE
ENSMUSP00000124401	Txndc5	TRUE	0.911707	0.169719	0.0963564	FALSE	TRUE
ENSMUSP00000124423	Thnsl2	TRUE	1.2681	0.0442434	0.0350408	TRUE	FALSE
ENSMUSP00000124523	Cycs	TRUE	0.836581	0.0134754	0.0151573	FALSE	TRUE
ENSMUSP00000124579	Asl	TRUE	0.766082	0.0870991	0.0589898	FALSE	TRUE
ENSMUSP00000124781	Psma6	TRUE	1.05406	0.318022	0.1516	FALSE	FALSE
ENSMUSP00000124935	Samhd1	TRUE	0.592811	0.000637922	0.00199548	FALSE	TRUE
ENSMUSP00000125104	H3f3a	TRUE	0.48784	0.000231347	0.00111368	FALSE	TRUE
ENSMUSP00000125124	Stac3	TRUE	0.737795	0.199201	0.108351	FALSE	FALSE
ENSMUSP00000125309	Pcdh1	TRUE	0.303372	0.000206588	0.00107489	FALSE	TRUE
ENSMUSP00000125320	Wars	TRUE	1.01087	0.904329	0.31678	FALSE	FALSE
ENSMUSP00000125375	Eif4g2	TRUE	0.97942	0.913923	0.319306	FALSE	FALSE
ENSMUSP00000125394	Luc7l2	TRUE	0.921039	0.665681	0.257248	FALSE	FALSE
ENSMUSP00000125437	Tmbim6	TRUE	0.967924	0.695799	0.265481	FALSE	FALSE
ENSMUSP00000125451	Ciapin1	TRUE	2.06176	0.00771264	0.0102825	TRUE	FALSE
ENSMUSP00000125454	Acat3	TRUE	1.39953	0.000941263	0.00260932	TRUE	FALSE
ENSMUSP00000125456	Nae1	TRUE	1.14	0.0402201	0.0326893	TRUE	FALSE
ENSMUSP00000125492	Hgd	TRUE	1.2919	0.132862	0.0807949	TRUE	FALSE
ENSMUSP00000125548	Psma3	TRUE	1.12345	0.114413	0.0719149	TRUE	FALSE
ENSMUSP00000125553	Echdc1	TRUE	2.0539	0.0011783	0.00300718	TRUE	FALSE
ENSMUSP00000125594	Hyou1	TRUE	0.362848	0.00585125	0.00852165	FALSE	TRUE
ENSMUSP00000125738	Bud31	TRUE	0.796075	0.44136	0.191794	FALSE	FALSE
ENSMUSP00000125752	Pdcd10	TRUE	1.15785	0.43631	0.190127	FALSE	FALSE
ENSMUSP00000125763	Ctnnb1	TRUE	0.66066	0.0148428	0.0164359	FALSE	TRUE
ENSMUSP00000125806	Rpl10-ps3	TRUE	0.834643	0.0350284	0.0299257	FALSE	TRUE
ENSMUSP00000125881	Atxn2l	TRUE	1.05637	0.436579	0.190127	FALSE	FALSE
ENSMUSP00000125977	Rps24	TRUE	0.70184	0.0346987	0.0298024	FALSE	TRUE
ENSMUSP00000126011	Sec23a	TRUE	0.854632	0.371925	0.170255	FALSE	FALSE
ENSMUSP00000126067	Snca	TRUE	0.709398	0.141223	0.0843244	FALSE	TRUE
ENSMUSP00000126068	Plec	TRUE	1.33664	0.0188563	0.0196106	TRUE	FALSE
ENSMUSP00000126120	Arf1	TRUE	0.653358	0.00859076	0.0111723	FALSE	TRUE
ENSMUSP00000126294	Rps13	TRUE	0.857667	0.0147107	0.0163346	FALSE	TRUE
ENSMUSP00000126329	Cotl1	TRUE	1.373	0.0697696	0.0499015	TRUE	FALSE
ENSMUSP00000126407	Psap	TRUE	0.626218	0.0511832	0.0388463	FALSE	TRUE
ENSMUSP00000126448	Acot1	TRUE	1.36919	0.0893999	0.0600422	TRUE	FALSE
ENSMUSP00000126449	Itih1	TRUE	0.977084	0.843616	0.302904	FALSE	FALSE
ENSMUSP00000126451	Prdx2	TRUE	0.898657	0.162269	0.0932141	FALSE	TRUE
ENSMUSP00000126464	Acox2	TRUE	1.89673	1.40495e-05	0.000268921	TRUE	FALSE
ENSMUSP00000126621	Ndufs1	TRUE	1.65465	0.000482323	0.00166416	TRUE	FALSE
ENSMUSP00000126751	Tor1aip1	TRUE	1.03692	0.717426	0.271542	FALSE	FALSE
ENSMUSP00000126768	Bgn	TRUE	0.984496	0.877561	0.310652	FALSE	FALSE
ENSMUSP00000127034	Eif4a1	TRUE	0.847358	0.0525224	0.0395725	FALSE	TRUE
ENSMUSP00000127115	Mecp2	TRUE	0.661765	0.00745639	0.0100408	FALSE	TRUE
ENSMUSP00000127176	Actn1	TRUE	1.46698	0.167538	0.0956585	TRUE	FALSE
ENSMUSP00000127198	Gm4737	TRUE	0.765042	0.00492458	0.00761341	FALSE	TRUE
ENSMUSP00000127250	Mvp	TRUE	2.02558	0.000247907	0.00114605	TRUE	FALSE
ENSMUSP00000127281	Arf5	TRUE	0.812931	0.106058	0.0687596	FALSE	TRUE
ENSMUSP00000127307	Idh1	TRUE	0.921129	0.328621	0.155011	FALSE	FALSE
ENSMUSP00000127325	Gpat4	TRUE	0.865763	0.440891	0.191694	FALSE	FALSE
ENSMUSP00000127368	C2cd2	TRUE	1.26114	0.266982	0.134313	FALSE	FALSE
ENSMUSP00000127375	Casp8	TRUE	1.44486	0.194271	0.106316	FALSE	FALSE
ENSMUSP00000127487	Tnxb	TRUE	1.07594	0.724154	0.273429	FALSE	FALSE
ENSMUSP00000127497	Ap2a1	TRUE	0.940663	0.691298	0.26434	FALSE	FALSE
ENSMUSP00000127514	Myh4	TRUE	7.41914	0.429663	0.188135	FALSE	FALSE
ENSMUSP00000127526	Idh3a	TRUE	0.756916	0.00209337	0.00422841	FALSE	TRUE
ENSMUSP00000127539	Myh15	TRUE	0.623239	0.0351244	0.0299618	FALSE	TRUE
ENSMUSP00000127568	Derl2	TRUE	1.10127	0.523041	0.215191	FALSE	FALSE
ENSMUSP00000127593	Adsl	TRUE	0.524462	0.0775666	0.0538028	FALSE	TRUE
ENSMUSP00000127641	2020-09-07	TRUE	0.862784	0.0779939	0.0540472	FALSE	TRUE
ENSMUSP00000127642	Gbe1	TRUE	2.51387	2.24521e-05	0.000305928	TRUE	FALSE
ENSMUSP00000127708	Poldip2	TRUE	0.880071	0.325121	0.153748	FALSE	FALSE
ENSMUSP00000127774	Eif4b	TRUE	0.891257	0.296868	0.144641	FALSE	FALSE
ENSMUSP00000127783	Ptbp1	TRUE	0.371406	0.0462673	0.0359375	FALSE	TRUE
ENSMUSP00000127791	Rps15a	TRUE	0.829243	0.200034	0.108572	FALSE	FALSE
ENSMUSP00000127808	Gm20425	TRUE	1.27228	0.0838576	0.0573744	TRUE	FALSE
ENSMUSP00000127859	Rpl9-ps6	TRUE	0.570571	0.0400147	0.0326893	FALSE	TRUE
ENSMUSP00000127903	Hdlbp	TRUE	0.767383	0.619605	0.243564	FALSE	FALSE
ENSMUSP00000128209	Acss3	TRUE	3.65503	0.000621433	0.00198448	TRUE	FALSE
ENSMUSP00000128249	Rdx	TRUE	0.861177	0.0215855	0.0215031	FALSE	TRUE
ENSMUSP00000128257	Eif2s2	TRUE	1.06233	0.79339	0.290052	FALSE	FALSE
ENSMUSP00000128290	Coq8a	TRUE	0.664351	0.00615375	0.00886583	FALSE	TRUE
ENSMUSP00000128351	Babam2	TRUE	0.943539	0.649066	0.252219	FALSE	FALSE
ENSMUSP00000128428	Sult2a8	TRUE	0.0645835	4.97334e-05	0.000449233	FALSE	TRUE
ENSMUSP00000128696	Cndp2	TRUE	1.22765	0.0247018	0.0233627	TRUE	FALSE
ENSMUSP00000128714	Eno3	TRUE	22.2036	0.390447	0.17654	FALSE	FALSE
ENSMUSP00000128770	Pkm	TRUE	1.4936	0.139303	0.0835374	TRUE	FALSE
ENSMUSP00000128891	Afdn	TRUE	0.781083	0.100508	0.0657452	FALSE	TRUE
ENSMUSP00000128915	Mrpl16	TRUE	0.762927	0.0979304	0.0644258	FALSE	TRUE
ENSMUSP00000128940	Aspscr1	TRUE	0.895855	0.273539	0.136417	FALSE	FALSE
ENSMUSP00000129023	2020-09-10	TRUE	1.11102	0.47564	0.20167	FALSE	FALSE
ENSMUSP00000129072	Rpl26	TRUE	0.684612	0.000253753	0.00114605	FALSE	TRUE
ENSMUSP00000129100	Oplah	TRUE	1.27279	0.0954897	0.0633908	TRUE	FALSE
ENSMUSP00000129120	Etnppl	TRUE	0.464138	0.00442477	0.00698854	FALSE	TRUE
ENSMUSP00000129175	Pacsin3	TRUE	0.699516	0.00620823	0.00889845	FALSE	TRUE
[truncated: 500 more rows]

## Sheet: Liver_Path_ObIncGenes
				Number of genes
[truncated: 230 more rows]

## Sheet: Liver_Path_ObDecGenes
				Number of genes
[truncated: 230 more rows]

[truncated: 4 more sheets: Muscle_Raw, Muscle_Analysis, Muscle_Path_ObIncGenes, Muscle_Path_ObDecGenes]
