# Supplementary material for: Trans-omic analysis reveals obesity-associated dysregulation of inter-organ metabolic cycles between the liver and skeletal muscle
Source: iScience. 2021 Feb 20;24(3):102217. doi: 10.1016/j.isci.2021.102217 (PMC7961104; doi:10.1016/j.isci.2021.102217)
Supplement: Table S4. Metabolomic analysis in the liver and skeletal muscle, related to figure 2 [file mmc5.xlsx]

## Sheet: Readme
Table S4: Metabolomic analysis in the liver and skeletal muscle
Sheet: Liver_Raw		Metabolome data in the liver of WT and ob/ob mice.
	Column A to C	ID and name of metabolites.
	Column D	Metabolites analyzed in this study (TRUE) and not analyzed (FALSE).
	Column E to N	Amounts of metabolites. The number indicates the sample number of mice.
Sheet: Liver_Analysis		The result of our metabolomic analysis for all analyzed molecules in the liver.
	Column A to C	Same as the column A to C of Liver_Raw sheet.
	Column D to F	Properties of differences of the amounts of metabolites between WT mice and ob/ob mice
	Column G	Metabolites larger in ob/ob mice than WT mice (TRUE), otherwise (FALSE)
	Column H	Metabolites larger in WT mice than ob/ob mice (TRUE), otherwise (FALSE)
Sheet: Muscle_Raw		Metabolome data in skeletal muscle of WT and ob/ob mice.
	Column A to C	ID and name of metabolites.
	Column D	Metabolites analyzed in this study (TRUE) and not analyzed (FALSE).
	Column E to N	Amounts of metabolites. The number indicates the sample number of mice.
Sheet: Muscle_Analysis		The result of our metabolomic analysis for all analyzed molecules in skeletal muscle.
	Column A to C	Same as the column A to C of Muscle_Raw sheet.
	Column D to F	Properties of differences of the amounts of metabolites between WT mice and ob/ob mice
	Column G	Metabolites larger in ob/ob mice than WT mice (TRUE), otherwise (FALSE)
	Column H	Metabolites larger in WT mice than ob/ob mice (TRUE), otherwise (FALSE)

## Sheet: Liver_Raw
KEGG ID	Name	Long form	Analysed molecule	WT mice No.1 (μmol/g protein)	WT mice No.2 (μmol/g protein)	WT mice No.3 (μmol/g protein)	WT mice No.4 (μmol/g protein)	WT mice No.5 (μmol/g protein)	ob/ob mice No.1 (μmol/g protein)	ob/ob mice No.2 (μmol/g protein)	ob/ob mice No.3 (μmol/g protein)	ob/ob mice No.4 (μmol/g protein)	ob/ob mice No.5 (μmol/g protein)
C00002	ATP		TRUE	2.38	2.37834	3.04901	2.74399	1.978	11.0458	12.4486	10.1331	11.9992	7.27726
C00003	NAD+		TRUE	6.38243	5.58621	8.01284	8.12435	6.08034	8.0611	10.8488	10.3134	9.19535	7.93666
C00006	NADP+		TRUE	2.46227	2.18532	4.07919	3.79626	2.4942	2.50082	3.14432	2.94813	2.46931	2.42836
C00008	ADP		TRUE	12.4966	12.0435	16.2956	15.106	9.76456	17.0329	20.6909	16.1664	17.3364	15.4514
C00015	UDP		TRUE	0.700297	0.494478	0.927737	0.798021	0.487043	1.12062	1.14274	1.32828	1.39193	1.12755
C00016	FAD		TRUE	0.634914	0.531523	0.771055	0.904552	0.470569	0.779923	0.861937	0.941155	0.662379	0.761205
C00019	SAM+	S-Adenosyl-L-methionine	TRUE	0.175045	0.223971	0.416466	0.36227	0.254402	0.405533	0.471568	0.535221	0.410436	0.452895
C00020	AMP		TRUE	13.5801	14.6742	22.2446	28.1706	17.446	10.0705	11.9826	13.079	10.5369	16.6364
C00021	SAH	S-Adenosyl-L-homocysteine	TRUE	0.58664	0.497676	0.566712	0.73916	0.413778	0.390312	0.336223	0.365252	0.271401	0.365174
C00024	Acetyl CoA	Acetyl-CoA	TRUE	0.280093	0.276836	0.420457	0.259079	0.299075	0.32706	0.39837	0.187249	0.150523	0.185485
C00025	Glu	L-Glutamate	TRUE	16.4399	14.7412	16.2573	26.2713	11.9094	12.6548	15.5968	12.6039	11.9355	8.16826
C00029	UDP-glucose		TRUE	1.81514	1.83375	3.97246	3.81808	2.08761	2.58615	3.06795	3.11871	2.79075	1.57874
C00035	GDP		TRUE	1.16176	1.24638	1.71074	2.00063	1.19749	1.63771	1.87435	1.86986	1.62327	1.66343
C00037	Gly	Glycine	TRUE	18.5268	19.2531	26.16	27.8155	15.9653	9.38852	17.9504	16.5983	12.9851	13.1234
C00041	Ala	L-Alanine	TRUE	12.4617	8.07043	18.8555	21.1946	9.64391	20.6242	22.1139	18.2184	12.4818	11.6532
C00042	Succinate		TRUE	5.457	4.27849	9.97442	10.2662	6.73623	9.33994	10.7937	11.0522	7.69004	9.58494
C00043	UDP-N-acetylglucosamine	UDP-N-acetyl-alpha-D-glucosamine	TRUE	2.5533	2.24138	4.37689	4.13323	2.38401	2.50972	4.08685	3.84667	3.40933	3.10935
C00044	GTP		TRUE	1.68911	1.30633	1.76912	1.88722	1.32828	4.26979	4.89592	4.74043	5.45128	2.67798
C00047	Lys	L-Lysine	TRUE	4.57104	3.6761	5.54157	7.63509	5.74215	4.16683	7.47161	6.39315	6.60366	7.40195
C00048	Glyoxylate		TRUE	1.17097	0.890281	1.34855	1.30847	1.21442	0.641743	1.75784	2.6844	1.94742	2.19096
C00049	Asp	L-Aspartate	TRUE	2.62104	2.87248	4.8926	6.08923	3.22411	3.82551	5.36295	4.25144	3.60894	2.08989
C00051	GSH	Glutathione	TRUE	0.331824	0.260111	0.904539	0.465384	0.24119	5.97381	0.348844	9.10783	7.80157	8.74586
C00054	PAP	Adenosine 3',5'-bisphosphate	TRUE	0.0914493	0.0937206	0.140463	0.156387	0.0874469	0.0729518	0.10217	0.0705333	0.0565076	0.0689185
C00055	CMP		TRUE	0.183771	0.190735	0.315032	0.25182	0.176813	0.202379	0.434839	0.311666	0.266124	0.289206
C00062	Arg	L-Arginine	TRUE	0.149425	0.0943987	0.106267	0.2149	0.118127	0.106459	0.251646	0.208188	0.280848	0.194555
C00064	Gln	L-Glutamine	TRUE	28.7511	34.6373	31.1456	36.6021	20.5754	32.0246	81.9342	82.3644	57.3148	54.2464
C00065	Ser	L-Serine	TRUE	2.21586	1.60701	2.62885	3.24126	2.08129	1.89457	3.68337	3.38651	2.99323	3.63871
C00073	Met	L-Methionine	TRUE	0.175579	0.148494	0.36448	0.301598	0.225667	0.275267	0.302	0.329012	0.29103	0.358349
C00074	PEP	Phosphoenolpyruvate	TRUE	0.0175634	0.0280486	0.0613279	0.0517753	0.036105	0.0997491	0.0588195	0.0741366	0.0819093	0.0474137
C00075	UTP		TRUE	0.380009	0.216103	0.512611	0.479721	0.341087	1.43691	1.63197	1.79145	2.10437	0.955106
C00077	Ornithine	L-Ornithine	TRUE	2.92774	2.59055	2.60823	3.8365	2.56623	1.48756	2.2823	1.79788	1.75078	1.99056
C00078	Trp	L-Tryptophan	TRUE	0.170736	0.137178	0.242689	0.21167	0.138366	0.305106	0.326256	0.372509	0.284819	0.283521
C00079	Phe	L-Phenylalanine	TRUE	0.724995	0.698508	0.97167	1.0001	0.671769	0.738601	1.38802	1.30428	1.17372	1.11194
C00082	Tyr	L-Tyrosine	TRUE	0.580678	0.455972	0.839148	0.79983	0.528595	0.580516	0.749587	0.753694	0.621576	0.678498
C00085	F6P	D-Fructose 6-phosphate	TRUE	0.270912	0.209729	0.353711	0.299708	0.115459	0.831749	1.1802	0.809123	1.24522	1.29509
C00086	Urea		TRUE	73.5902	68.4469	100.968	103.513	56.8565	108.954	144.361	128.918	108.092	92.1347
C00092	G6P	D-Glucose 6-phosphate	TRUE	1.28881	0.584309	1.54594	0.77875	0.557857	3.87244	4.833	3.75119	6.34542	5.85457
C00093	Glycerol-3P	sn-Glycerol 3-phosphate	TRUE	13.9295	11.5252	20.4901	21.204	12.3796	11.6626	17.3745	18.7697	13.7827	14.7578
C00099	beta-Ala	beta-Alanine	TRUE	0.89819	0.830175	0.935028	1.35405	0.702554	0.369569	0.579374	0.587567	0.387943	0.499815
C00105	UMP		TRUE	3.68842	4.39777	6.40554	6.90333	4.19548	2.10379	5.24053	3.76564	2.39339	4.75927
C00111	DHAP	Glycerone phosphate	TRUE	0.301425	0.250784	0.391596	0.538381	0.296012	0.130892	0.310875	0.280009	0.248393	0.235298
C00112	CDP		TRUE	0.0429057	0.0515297	0.065903	0.046878	0.0305144	0.161884	0.308935	0.21481	0.218775	0.127222
C00114	Choline		TRUE	1.64376	2.2996	2.78229	3.08738	1.66367	1.28282	1.16461	0.995584	0.684846	1.21339
C00122	Fumarate		TRUE	0.70531	0.852702	1.46584	1.33731	1.04792	0.926695	1.19669	0.901081	1.00911	0.627225
C00123	Leu	L-Leucine	TRUE	2.57426	2.75251	2.99106	3.59454	2.58937	2.52077	4.77352	5.19083	3.90953	5.57012
C00127	GSSG	Glutathione disulfide	TRUE	15.4546	14.604	22.349	19.738	12.5937	33.0949	36.103	31.105	26.4672	18.6144
C00130	IMP		TRUE	2.58003	2.35643	2.43113	2.9212	1.09678	1.96723	2.42562	4.47632	2.16213	2.21422
C00134	Isoamylamine	Putrescine	TRUE	0.0170411	0.0166649	0.0327666	0.0402679	0.0182304	0.0789353	0.117652	0.0908949	0.0826784	0.0605007
C00135	His	L-Histidine	TRUE	3.10956	2.94444	4.56653	5.58124	3.08153	4.03912	6.50806	5.94303	5.34595	5.12868
C00144	GMP		TRUE	1.52555	2.0055	2.49574	3.06448	1.96814	0.949298	2.04211	1.31611	0.826221	1.73289
C00147	Adenine		TRUE	0.106814	0.0956056	0.173743	0.141528	0.0930945	0.104961	0.225776	0.206278	0.190753	0.193344
C00148	Pro	L-Proline	TRUE	1.37762	1.16062	1.84891	2.14531	1.44341	0.762754	1.39972	1.38901	1.11904	1.19854
C00152	Asn	L-Asparagine	TRUE	0.609542	0.589261	0.911368	0.874359	0.571951	1.76015	3.28154	3.09235	2.50177	3.03247
C00153	Nicotinamide		TRUE	1.05096	1.81623	1.22352	2.81409	0.955457	1.80005	3.54768	2.22217	1.51655	2.10169
C00158	Citrate		TRUE	0.528896	0.459644	0.923421	0.782196	0.588344	1.93336	2.52474	1.44237	2.39971	1.13105
C00160	Glycolate		TRUE	1.71296	1.71258	2.23662	3.07638	1.48297	1.36623	2.57522	2.5142	1.83009	1.87045
C00167	UDP-glucuronate		TRUE	3.48102	3.67849	2.1582	2.91033	2.30673	5.82322	5.48147	3.74308	4.86478	2.80732
C00170	5-Methylthioadenosine	5'-Methylthioadenosine	TRUE	0.0790044	0.0771508	0.147797	0.157626	0.0796958	0.217413	0.246822	0.1774	0.18754	0.163386
C00178	Thymine		TRUE	7.2901	6.42222	9.17485	12.7108	6.66616	8.92509	10.7019	13.5908	7.20414	14.572
C00183	Val	L-Valine	TRUE	3.08469	3.39418	3.89606	5.21366	3.37874	6.85988	8.30412	8.8959	6.27835	9.1079
C00186	Lactate	(S)-Lactate	TRUE	24.022	16.4854	41.2698	37.1475	22.2507	39.1997	57.6181	50.5562	35.2805	32.586
C00188	Thr	L-Threonine	TRUE	1.71201	1.27987	2.11297	2.44088	1.49455	2.10449	4.07033	3.87692	2.95693	4.0213
C00191	Glucuronate	D-Glucuronate	TRUE	0.367301	0.276874	0.535585	0.466245	0.499952	0.227605	0.552747	0.520786	0.520064	0.586236
C00197	3PG	3-Phospho-D-glycerate	TRUE	0.203761	0.300739	0.41109	0.233213	0.173047	0.391191	0.850446	0.328551	0.377353	0.298409
C00199	Ru5P	D-Ribulose 5-phosphate	TRUE	1.63084	1.44563	1.7916	1.94957	1.22504	0.892509	1.59503	2.09809	1.43886	1.94212
C00212	Adenosine		TRUE	0.215988	0.167016	0.23013	0.390755	0.225423	0.507799	0.515049	0.452364	0.393298	0.511827
C00213	Sarcosine		TRUE	0.963341	0.902378	0.826605	1.26037	0.694644	0.353278	0.239486	0.265372	0.212695	0.297612
C00214	Thymidine		TRUE	0.346935	0.290903	0.452005	0.420884	0.268302	0.182892	0.493417	0.3303	0.339489	0.344399
C00245	Taurine		TRUE	90.9885	99.6693	140.346	194.703	93.3732	162.811	158.839	173.732	123.182	174.959
C00262	Hypoxanthine		TRUE	0.210004	0.224969	0.261114	0.415125	0.222903	0.105181	0.220038	0.227416	0.109714	0.182055
C00263	Homoserine	L-Homoserine	TRUE	0.0587767	0.0317354	0.084814	0.0595116	0.0527235		0.15662	0.0908785	0.113225	0.0874028
C00286	dGTP		TRUE	2.90563	2.26308	3.29387	3.0945	2.12343	8.64435	12.5656	8.63402	10.926	4.85832
C00294	Inosine		TRUE	0.369366	0.412497	0.363718	0.512708	0.26466	0.241522	0.589346	0.716992	0.243534	0.51882
C00299	Uridine		TRUE	0.425356	0.289877	0.736577	0.77748	0.349683	0.378957	0.626542	0.631717	0.364844	0.669284
C00300	Creatine		TRUE	2.67665	3.25755	5.01131	5.83076	2.519	5.9295	6.58554	4.69135	12.4991	2.90449
C00301	ADP-ribose		TRUE	0.237002	0.108739	0.262855	0.144573	0.166659	0.112683	0.522797	0.373224	0.417495	0.396489
C00307	CDP-choline		TRUE	0.498738	0.633185	0.746294	0.814616	0.443478	0.384254	0.471753	0.521935	0.435995	0.574559
C00315	Spermidine		TRUE	0.404078	0.362448	0.594431	0.760661	0.365977	0.652658	1.18681	0.84351	0.987629	0.553006
C00318	Carnitine	L-Carnitine	TRUE	2.43878	3.02873	4.28461	6.12338	2.99486	2.21389	2.37514	2.17395	1.90925	1.69
C00327	Citrulline	L-Citrulline	TRUE	0.312366	0.333882	0.33364	0.566551	0.300436	0.179684	0.234484	0.225202	0.216531	0.307224
C00329	Glucosamine	D-Glucosamine	TRUE	0.0396765	0.0416762	0.0267737	0.126622	0.0197536	0.152064	0.0669736	0.064705	0.0478512	0.0558955
C00334	GABA	4-Aminobutanoate	TRUE	0.14855	0.121495	0.196439	0.180266	0.0822876	0.125256	0.119362	0.0999339	0.104478	0.0831439
C00345	6-Phosphogluconate	6-Phospho-D-gluconate	TRUE	0.113213	0.0936846	0.159579	0.145892	0.10626	0.264473	0.23742	0.189642	0.227612	0.214699
C00346	Ethanolamine phosphate		TRUE	2.52147	2.97522	3.95631	4.16064	2.83024	2.1292	3.60021	3.29244	2.63431	2.53679
C00354	F1,6P	D-Fructose 1,6-bisphosphate	TRUE	0.206322	0.263472	0.310406	0.259251	0.178866	0.390411	0.923984	0.575318	0.430025	0.497933
C00366	Urate		TRUE	0.17072	0.0875058	0.146029		0.0665057	0.780346	0.617547	1.63739	0.971562	1.18499
C00378	Thiamine		TRUE	0.00997627	0.011932	0.0233499	0.0250949	0.00763416	0.0205648	0.0234313	0.0318124	0.0124868	0.0224926
C00383	Malonate		TRUE	0.131186	0.155399	0.259338	0.327703	0.189185	0.0833513	0.181789	0.155012	0.0892871	0.210753
C00387	Guanosine		TRUE	0.0207969	0.0249848	0.0190258	0.0283783	0.0174946	0.024053	0.0642606	0.0611849	0.0397988	0.0581851
C00388	Histamine		TRUE	0.00568607		0.00878875	0.0140129	0.00792877	0.00970835	0.00649128	0.00756757	0.00954866	0.00855527
C00407	Ile	L-Isoleucine	TRUE	1.26965	1.40506	1.61126	2.08182	1.43614	1.82378	3.62284	3.9222	2.44235	3.79194
C00408	Pipecolate	L-Pipecolate	TRUE	0.162326	0.173102	0.147221	0.169578	0.0748619	0.261705	0.296295	0.253993	0.214506	0.204927
C00417	cis-Aconitate		TRUE	0.0360944	0.0353242	0.0574436	0.0580559	0.0331874	0.0864967	0.068104	0.0630226		0.0390147
C00429	Dihydrouracil	5,6-Dihydrouracil	TRUE	114.597	118.118	177.6	249.079	119.897	121.771	119.148	143.215	89.7022	203.599
C00431	5-Aminovalerate	5-Aminopentanoate	TRUE	0.150157	0.125559	0.22376	0.204058	0.126899	0.499663	0.618773	0.579862	0.472747	0.454135
C00449	Saccharopine	N6-(L-1,3-Dicarboxypropyl)-L-lysine	TRUE	0.3983	0.20608	0.269329	0.526904	0.342803	0.167376	0.100599	0.0802005	0.102542	0.0898746
C00475	Cytidine		TRUE	0.0651883	0.0705366	0.0800731	0.0751877	0.0560757	0.0801812	0.131073	0.141263	0.112566	0.103814
C00489	Glutarate		TRUE	0.124744	0.0792842	0.129741	0.240265	0.126043	0.117109	0.160904	0.199912	0.0994531	0.198567
C00490	Itaconate		TRUE	0.0191548	0.0335818	0.0431779	0.0244007	0.0199359	0.0375775	0.0472622	0.0586268	0.0377474	0.0298655
C00519	Hypotaurine		TRUE	2.27331	1.45436	2.64431	2.80911	1.77283	1.40153	1.1174	0.900591	0.928218	1.19741
C00588	P-choline	Choline phosphate	TRUE	2.1452	3.85804	3.90415	4.92671	2.50843	4.21628	2.49261	1.82639	1.39112	2.48111
C00612	N1-Acetylspermidine		TRUE	0.00930658	0.0106498	0.0209514	0.0270235	0.0172702	0.0351519	0.0551561	0.0374032	0.0259175	0.0209191
C00624	N-Acetylglutamate	N-Acetyl-L-glutamate	TRUE	0.5534	0.596046	0.861769	1.12534	0.788216	0.780475	0.392013	0.345796	0.335316	0.547478
C00630	Isobutyryl CoA	2-Methylpropanoyl-CoA	TRUE	0.0518586	0.0327553	0.0737321	0.0593573	0.050246	0.0455207	0.0503905	0.0385541	0.0335175	0.0393933
C00631	2PG	2-Phospho-D-glycerate	TRUE	0.0279561	0.0367569	0.0318826	0.0274383	0.0202421	0.0576048	0.0829395	0.0423379	0.0504218	0.0455065
C00647	Pyridoxamine 5'-phosphate	Pyridoxamine phosphate	TRUE	0.240927	0.269596	0.369081	0.37444	0.261809	0.300021	0.335766	0.376543	0.255776	0.295829
C00670	Glycerophosphorylcholine	sn-Glycero-3-phosphocholine	TRUE	3.88919	4.63365	5.93374	6.46115	3.77303	5.6435	6.98733	4.63585	3.3589	3.21399
C00672	2-Deoxyribose 1-phosphate	2-Deoxy-D-ribose 1-phosphate	TRUE	0.0285217	0.03964	0.0730867		0.0384693	0.0308191	0.0567143	0.0509174	0.0518576
C00711	Malate		TRUE	1.37182	1.25597	2.81025	2.79032	2.3364	3.06688	3.69183	2.42053	2.62782	1.84083
C00715	Pterin		TRUE	0.0153796	0.0120327	0.0127418	0.0155567	0.0102953	0.0540152	0.0341813	0.0505596	0.0533962	0.0343402
C00719	Betaine		TRUE	5.40305	13.3052	7.65254	15.3929	6.02708	2.51661	2.62804	3.16634	2.31014	3.5266
C00750	Spermine		TRUE	0.0577472	0.0484685	0.0582177	0.0815133	0.0413368	0.0583728	0.0728287	0.0483025	0.060882
C00791	Creatinine		TRUE	0.0580951	0.0620093	0.104902	0.119239	0.0517662	0.0678319	0.0881304	0.0656481	0.0705403	0.0401872
C00864	Pantothenate		TRUE	0.0568561	0.0762195	0.0852777	0.0854297	0.0697126	0.0559151	0.0779504	0.0791484	0.0543844	0.0642126
C00879	Mucate	D-Galactarate	TRUE	0.0334684	0.0419599	0.0763023		0.0463626	0.0691758	0.258331	0.281541	0.323492	0.375778
C00898	Tartrate	(R,R)-Tartaric acid	TRUE	134.882	129.789	174.657	222.514	122.102	54.8956	117.977	117.74	88.9901	87.362
C00956	alpha-Aminoadipate	L-2-Aminoadipate	TRUE	1.25108	0.615096	0.646068	2.34988	0.951	0.430625	0.55024	0.520304	0.403756	0.511003
C01015	Hydroxyproline	cis-4-Hydroxy-L-proline	TRUE	0.158715	0.13723	0.22004	0.262795	0.132708	0.0811016	0.107629	0.0885354	0.0761558	0.0617103
C01026	N,N-Dimethylglycine		TRUE	0.521122	0.695797	0.782603	1.2007	0.517434	0.378329	0.276822	0.279065	0.264825	0.316425
C01035	gamma-Guanidinobutyrate	4-Guanidinobutanoate	TRUE	0.0138001	0.0163165	0.0308561	0.0189041	0.00647133	0.0240698	0.0299898	0.035463	0.041659	0.0303369
C01042	N-Acetylaspartate	N-Acetyl-L-aspartate	TRUE	0.0166901	0.0199339	0.0357159		0.0261615	0.0320235	0.0585096	0.0494199	0.036981
C01081	Thiamine monophosphate	Thiamin monophosphate	TRUE	0.0416371	0.0538514	0.055544	0.0598631	0.0255978	0.0325008	0.0636175	0.0507317	0.0328428	0.0333455
C01089	3-OH-butyrate	(R)-3-Hydroxybutanoate	TRUE	12.126	10.2569	14.9675	27.2053	18.31	9.68915	20.6741	31.8779	12.9157	30.058
C01152	3-Methylhistidine	N(pi)-Methyl-L-histidine	TRUE	0.178505	0.222964	0.231599	0.236269	0.142131	0.172836	0.234765	0.193824	0.163059	0.137597
C01159	2,3-DPG	2,3-Bisphospho-D-glycerate	TRUE	3.10863	3.02946	2.91343	3.50846	2.17437	1.39432	5.37442	2.83084	3.54003	1.28175
C01181	gamma-Butyrobetaine	4-Trimethylammoniobutanoate	TRUE	0.0849118	0.0535576	0.170313	0.186063	0.0845937	0.0578528	0.0539715	0.0486673	0.0372453	0.0387511
C01262	Anserine	beta-Alanyl-N(pi)-methyl-L-histidine	TRUE	0.0127562	0.0178781	0.0222141	0.0197423	0.013576		0.0112819	0.00922133	0.247804	0.0156233
C01585	Hexanoate	Hexanoic acid	TRUE	0.123987	0.111695	0.232223	0.306718	0.15323	0.0938817	0.433639	0.138593	0.141538	0.175264
C01601	Pelargonate	Nonanoic acid	TRUE	0.114007	0.0615433	0.121058	0.144242	0.0875782	0.059795	0.247444	0.10144	0.107362	0.162308
C01606	Phthalate		TRUE	0.00473671	0.00454688		0.00868581	0.00643169	0.00327663	0.0167931	0.0080818	0.00411225	0.0232585
C01620	Threonate		TRUE	5.36644	4.86998	8.37609	8.91021	5.7267	4.61402	13.6439	11.6435	8.35387	7.83629
C01879	5-Oxoproline	Pidolic acid	TRUE	0.628922	0.579791	0.878473	0.851262	0.576691	0.177257	1.25815	1.06833	0.924774	0.706286
C01959	Taurocyamine		TRUE	0.385193	0.390385	0.400415	0.681722	0.235303	0.470161	0.500389	0.352407	0.287773	0.262148
C02155	Gly-Leu	Glycyl-leucine	TRUE	0.0143159	0.013574	0.0208877	0.0240779	0.0121253	0.013434	0.0193652	0.0164187	0.0121123	0.0141505
C02291	Cystathionine	L-Cystathionine	TRUE	0.131021	0.0929725	0.12277	0.178951	0.113247	0.0641689	0.11295	0.125105	0.0983871	0.112432
C02356	2-Aminobutanoate	(S)-2-Aminobutanoate	TRUE	0.663767	0.761485	0.916426	1.70205	0.93182	0.188866	0.184738	0.204341	0.171425	0.178451
C02571	o-Acetylcarnitine	O-Acetylcarnitine	TRUE	1.56886	1.82184	2.34752	3.06981	1.50777	2.48268	3.02074	2.73883	2.06785	2.16932
C02630	2-Hydroxyglutarate		TRUE	0.0804331	0.0842729	0.103952	0.105015	0.0551781	0.0731086	0.162824	0.140338	0.100691	0.108971
C02642	3-Ureidopropionate		TRUE	0.166853	0.15461	0.299426	0.313709	0.165431	0.201487	0.200431	0.255725	0.114896	0.147709
C02679	Dodecanoate	Dodecanoic acid	TRUE	0.0945925	0.087107	0.17232	0.207226	0.116952		0.167756	0.14069	0.120054	0.170551
C02710	N-Acetylleucine	N-Acetyl-L-leucine	TRUE	0.0146939	0.0135994	0.0189297	0.0305446	0.021014	0.010751	0.0191868	0.022097	0.0158041	0.0225682
C02727	N-epsilon-Acetyllysine	N6-Acetyl-L-lysine	TRUE	0.0206899	0.0167551	0.0268393	0.0317248	0.0206446	0.0253106	0.0232319	0.0251737	0.0138879	0.0279805
C02918	1-Methylnicotinamide		TRUE	0.0200029	0.048234	0.0349598	0.0326922	0.0281455	0.0538152	0.0656474	0.0613973	0.0463957	0.0706972
C02989	Methionine sulfoxide	L-Methionine S-oxide	TRUE	0.0458381	0.0523861	0.100734	0.114366	0.0682012	0.0274696	0.0801991	0.0592597	0.0438281	0.0673717
C02997	N-Acetylhistidine	N-Acetyl-L-histidine	TRUE	0.0421404	0.0371146	0.0671427	0.0714191	0.0354126	0.0359125	0.038009	0.029541	0.0303669	0.0282151
C03139	Guanidinosuccinate	N-Amidino-L-aspartate	TRUE	0.0434348	0.0337311	0.0470325	0.0546042	0.0355145	0.0319577	0.0367938	0.0257715	0.0248665	0.0212558
C03172	S-Methylmethionine	S-Methyl-L-methionine	TRUE	0.025291	0.0357237	0.0214854	0.0220188	0.0164343		0.00853514	0.0108695	0.0111722	0.00906099
C03264	2-Hydroxy-4-methylpentanoate	D-2-Hydroxyisocaproate	TRUE	0.0225753	0.0265951	0.0563608	0.0529117	0.0297363	0.0174818	0.0324773	0.0215666	0.0189086	0.0271845
C03406	Argininosuccinate	N-(L-Arginino)succinate	TRUE	0.061826	0.0639798	0.079399	0.0875544	0.0518845	0.0291682	0.0398795	0.0271748	0.0241921	0.037124
C03626	ADMA	NG,NG-Dimethyl-L-arginine	TRUE	0.0120815	0.0184172	0.0140228	0.0256752	0.0129953	0.00964612	0.0113905	0.00836129	0.00376092	0.0101199
C03761	HMG	3-Hydroxy-3-methylglutarate	TRUE	0.0429627	0.0240575	0.0530188	0.0787072	0.0490587	0.033347	0.0595739	0.094415	0.0444884	0.0808987
C03793	N6,N6,N6-Trimethyllysine	N6,N6,N6-Trimethyl-L-lysine	TRUE	0.0564431	0.0596737	0.0678542	0.0995362	0.05764	0.0519961	0.0997946	0.0627278	0.093421	0.0538975
C03794	Adenylosuccinate	N6-(1,2-Dicarboxyethyl)-AMP	TRUE	0.156731	0.174591	0.344732	0.433214	0.370618	0.160577	0.198941	0.137803	0.172765	0.143174
C04501	N-Acetylglucosamine 1-phosphate	N-Acetyl-alpha-D-glucosamine 1-phosphate	TRUE	0.0488557	0.0432834	0.0993145	0.102143	0.0692082	0.0679082	0.0633775	0.0396584	0.050626	0.0469723
C04677	AICAR	1-(5'-Phosphoribosyl)-5-amino-4-imidazolecarboxamide	TRUE	0.0222746	0.0363999	0.0422146	0.0333829	0.0395809	0.0558081	0.0429492	0.0617092	0.0283437	0.0631116
C05122	Taurocholate		TRUE	1.09891	0.589257	1.17625	1.14413	0.333172	2.16996	1.60068	1.07953	2.06046	1.22952
C05123	Isethionate	2-Hydroxyethanesulfonate	TRUE	0.358722	0.388748	0.56111	0.495122	0.350053	1.67862	1.85748	1.85192	1.86616	1.47847
C05127	1-Methylhistamine	N-Methylhistamine	TRUE	0.0028245	0.00216701	0.00380985	0.00332481	0.00204354		0.00670169	0.00312124	0.00477698	0.00266335
C05145	3-Aminoisobutyrate	3-Aminoisobutyric acid	TRUE	0.121746	0.139166	0.171179	0.218676	0.106431	0.0611843	0.0605977	0.0690143	0.0511993	0.0856228
C05382	S7P	Sedoheptulose 7-phosphate	TRUE	0.702256	0.594654	0.921355	0.714138	0.406218	1.69482	1.98822	1.64507	1.73678	1.86472
C05562	4-Hydroxymethylimidazole	1H-Imidazole-4-methanol	TRUE	0.0231543	0.0269189	0.0295013	0.037003	0.0188056	0.0214265	0.0352926	0.0310454	0.0182342	0.0208865
C05984	2-Hydroxybutyrate	2-Hydroxybutanoic acid	TRUE	0.930787	0.714627	0.881115	1.53375	1.07839	0.275031	0.456478	0.413673	0.340163	0.32594
C06104	Adipate		TRUE	0.0543908	0.0328208	0.0921731	0.086982	0.0450402		0.035754	0.0486526	0.0250326	0.0520834
C06337	Terephthalate		TRUE	0.0174001	0.0157969	0.028798	0.0258636	0.0206136	0.0145441	0.0238393	0.0192746	0.0222956	0.0300986
C06772	Diethanolamine		TRUE	0.0986089	0.123124	0.339654	0.195981	0.124633	0.269734	1.15853	0.284026	0.296722	0.838532
C08261	Azelate	Azelaic acid	TRUE	0.0115194	0.0121994	0.0406964	0.0252012	0.0197665	0.0122176	0.0180684	0.0215936	0.0112478	0.0509173
C00369	Glycogen	Starch	TRUE	9.12924	6.32379	12.6827	3.06015	1.59961	304.456	323.393	73.2887	95.9801	114.663
C00004	NADH		FALSE						0.546929		0.306961	0.265114	0.409634
C00005	NADPH		FALSE	0.0246912	0.0450439			0.0341919	0.473592	0.0463	0.373935	0.274588	0.40685
C00010	CoA		FALSE						0.0889967		0.244946	0.20344	0.346278
C00022	Pyruvate		FALSE		0.258764	0.908015				0.465957		0.721414
C00026	2-Oxoglutarate		FALSE	0.0910436		0.158439						0.107514
C00063	CTP		FALSE	0.045081		0.0593283		0.0496971	0.260359	0.432211	0.371447	0.418943	0.155238
C00081	ITP		FALSE
C00083	Malonyl CoA	Malonyl-CoA	FALSE
C00091	Succinyl CoA	Succinyl-CoA	FALSE
C00096	GDP-mannose		FALSE	0.191184	0.186929	0.229515	0.254647	0.139563		0.244844	0.1946		0.172606
C00097	Cys	L-Cysteine	FALSE
C00103	G1P	D-Glucose 1-phosphate	FALSE	0.171002	0.134365	0.231469			0.404941	0.512551	0.385463	0.610756	0.633242
C00104	IDP		FALSE
C00106	Uracil		FALSE
C00108	Anthranilate		FALSE
C00109	2-Oxobutyrate	2-Oxobutanoate	FALSE
C00117	R5P	D-Ribose 5-phosphate	FALSE	0.0580659				0.0716007				0.0524699
C00119	PRPP	5-Phospho-alpha-D-ribose 1-diphosphate	FALSE					0.0470178	0.0520323				0.0615034
C00120	Biotin		FALSE
C00128	CMP-N-acetylneuraminate		FALSE
C00131	dATP		FALSE
C00140	N-Acetylglucosamine	N-Acetyl-D-glucosamine	FALSE	0.0811972	0.065925	0.108868			0.0794852	0.100714	0.084768	0.053367
C00141	2-Oxoisopentanoate	3-Methyl-2-oxobutanoic acid	FALSE
C00155	Homocysteine	L-Homocysteine	FALSE
C00156	p-Hydroxybenzoate	4-Hydroxybenzoate	FALSE
C00163	Propionate	Propanoate	FALSE
C00166	Phenylpyruvate		FALSE
C00169	Carbamoylphosphate	Carbamoyl phosphate	FALSE
C00179	Agmatine		FALSE
C00180	Benzoate		FALSE
C00206	dADP		FALSE
C00224	Adenosine 5'-phosphosulfate	Adenylyl sulfate	FALSE						0.105937		0.0423128	0.0461688	0.0474206
C00233	4-Methyl-2-oxopentanoate		FALSE
C00239	dCMP		FALSE
C00242	Guanine		FALSE
C00246	Butyrate	Butanoic acid	FALSE							0.174854
C00250	Pyridoxal		FALSE
C00253	Nicotinate		FALSE
C00255	Riboflavin		FALSE	0.021626				0.0162801
C00257	Gluconate	D-Gluconic acid	FALSE	0.348134		0.488229		0.365216	0.693142	0.588376	0.729023		0.698438
C00258	Glycerate	D-Glycerate	FALSE								0.90377
C00270	N-Acetylneuraminate		FALSE
C00292	Aniline		FALSE
C00295	Orotate		FALSE
C00296	Quinate		FALSE
C00308	Canavanine		FALSE
C00311	Isocitrate		FALSE
C00314	Pyridoxine		FALSE
C00322	2-Oxoadipate		FALSE
C00328	Kynurenine	L-Kynurenine	FALSE
C00330	2'-Deoxyguanosine	Deoxyguanosine	FALSE
C00337	Dihydroorotate	(S)-Dihydroorotate	FALSE
C00352	Glucosamine 6-phosphate	D-Glucosamine 6-phosphate	FALSE
C00355	DOPA	3,4-Dihydroxy-L-phenylalanine	FALSE
C00357	N-Acetylglucosamine 6-phosphate	N-Acetyl-D-glucosamine 6-phosphate	FALSE	0.0373981	0.0372115	0.0745178
C00360	dAMP		FALSE
C00363	dTDP		FALSE
C00364	dTMP		FALSE					0.0196578
C00365	dUMP		FALSE
C00371	trans-Zeatin	Zeatin	FALSE
C00380	Cytosine		FALSE
C00385	Xanthine		FALSE		0.370986	0.394142
C00386	Carnosine		FALSE	0.00765641	0.00849395	0.0105404	0.0114284	0.00639431		0.00527045		0.102711
C00398	Tryptamine		FALSE
C00423	trans-Cinnamate		FALSE
C00430	5-Aminolevulinate		FALSE
C00437	N-Acetylornithine		FALSE							0.0193332		0.0134588
C00438	Carbamoylaspartate	N-Carbamoyl-L-aspartate	FALSE
C00440	5-Methyltetrahydrofolate		FALSE
C00458	dCTP		FALSE
C00459	dTTP		FALSE
C00460	dUTP		FALSE
C00481	Pyrazole		FALSE
C00482	Sinapate		FALSE
C00483	Tyramine		FALSE
C00491	Cystine	L-Cystine	FALSE
C00493	Shikimate		FALSE
C00498	ADP-glucose		FALSE	0.0818769	0.0816249	0.0997686	0.144589	0.0772267		0.0983744		0.0765513	0.0907779
C00499	Allantoate		FALSE						0.0385376	0.0916042	0.0799123	0.0594674
C00504	Folate		FALSE
C00506	Cysteate	L-Cysteate	FALSE
C00534	Pyridoxamine		FALSE
C00547	Noradrenaline	L-Noradrenaline	FALSE
C00568	p-Aminobenzoate	4-Aminobenzoate	FALSE
C00571	Cyclohexylamine		FALSE
C00575	cAMP	3',5'-Cyclic AMP	FALSE
C00576	Betaine aldehyde		FALSE
C00581	Guanidinoacetate		FALSE	0.0678757	0.0658031	0.0780176	0.0777218	0.0359583	0.0667485	0.0687359		0.0390995
C00584	Prostaglandin E2		FALSE
C00587	m-Hydroxybenzoate	3-Hydroxybenzoate	FALSE
C00606	Cysteine sulfinate	3-Sulfino-L-alanine	FALSE
C00628	2,5-Dihydroxybenzoate		FALSE
C00632	3-Hydroxyanthranilate		FALSE
C00637	Indole-3-acetaldehyde		FALSE
C00639	Prostaglandin F2alpha		FALSE
C00642	p-Hydroxyphenylacetate	4-Hydroxyphenylacetate	FALSE
C00643	5-Hydroxytryptophan	5-Hydroxy-L-tryptophan	FALSE
C00655	XMP	Xanthosine 5'-phosphate	FALSE
C00661	G3P	Glyceraldehyde 3-phosphate	FALSE
C00669	gamma-Glu-cys	gamma-L-Glutamyl-L-cysteine	FALSE
C00689	Trehalose 6-phosphate	alpha,alpha'-Trehalose 6-phosphate	FALSE
C00695	Cholate	Cholic acid	FALSE
C00700	XTP		FALSE
C00705	dCDP		FALSE
C00729	Tropine		FALSE
C00745	Nicotine		FALSE
C00780	Serotonin		FALSE						0.0253392		0.029903	0.0259799
C00783	Tropinone		FALSE
C00785	Urocanate		FALSE					0.0241186
C00788	Epinephrine	L-Adrenaline	FALSE
C00803	Pentanoate		FALSE
C00805	o-Hydroxybenzoate	Salicylate	FALSE
C00811	p-Coumarate	4-Coumarate	FALSE
C00813	Barbiturate		FALSE
C00818	Saccharate	D-Glucarate	FALSE	0.0148106					0.0148228	0.034546	0.0253929	0.0207124	0.0268328
C00835	Sepiapterin		FALSE
C00842	TDP-glucose	dTDP-glucose	FALSE
C00847	4-Pyridoxate		FALSE
C00857	Deamido-NAD+	Deamino-NAD+	FALSE
C00860	Histidinol	L-Histidinol	FALSE
C00881	2'-Deoxycytidine	Deoxycytidine	FALSE					0.00472661		0.00950314
C00884	Homocarnosine		FALSE
C00913	3-Methyladenine		FALSE
C00931	Porphobilinogen		FALSE
C00942	cGMP	3',5'-Cyclic GMP	FALSE
C00943	cIMP	3',5'-Cyclic IMP	FALSE
C00954	Indole-3-acetate		FALSE
C00955	Indole-3-ethanol		FALSE
C00968	3',5'-Cyclic dAMP		FALSE
C00979	O-Acetylserine	O-Acetyl-L-serine	FALSE
C00986	1,3-Diaminopropane		FALSE
C00993	Ala-Ala	D-Alanyl-D-alanine	FALSE
C01004	Trigonelline	N-Methylnicotinate	FALSE
C01005	O-Phosphoserine	O-Phospho-L-serine	FALSE
C01008	Trimethylsulfonium		FALSE
C01013	3-Hydroxypropionate	3-Hydroxypropanoate	FALSE
C01020	6-Hydroxynicotinate		FALSE
C01029	N8-Acetylspermidine		FALSE
C01044	N-Formylaspartate	N-Formyl-L-aspartate	FALSE
C01046	N-Methylglutamate	N-Methyl-L-glutamate	FALSE	0.055696	0.0689301	0.045377	0.0332257	0.0422498		0.0301473	0.0112265	0.00874763
C01047	N-gamma-Ethylglutamine	N5-Ethyl-L-glutamine	FALSE
C01060	3,5-Diiodo-tyrosine	3,5-Diiodo-L-tyrosine	FALSE
C01073	N-Acetyl-beta-alanine		FALSE
C01096	Sorbitol 6-phosphate		FALSE
C01103	Orotidine 5'-monophosphate	Orotidine 5'-phosphate	FALSE
C01104	Trimethylamine N-oxide		FALSE	0.0158931		0.0482637		0.0186242		0.265054	0.194923	0.217511	0.066305
C01118	o-Succinylhomoserine	O-Succinyl-L-homoserine	FALSE	0.154055	0.134276	0.207446	0.319155	0.193386
C01180	4-Methylthio-2-oxobutyrate	4-Methylthio-2-oxobutanoic acid	FALSE
C01182	Ribulose 1,5-diphosphate	D-Ribulose 1,5-bisphosphate	FALSE
C01198	3-(2-Hydroxyphenyl)propionate	3-(2-Hydroxyphenyl)propanoate	FALSE
C01204	Phytate	Phytic acid	FALSE
C01234	1-Aminocyclopropane-1-carboxylate		FALSE
C01239	N-Acetylglucosylamine	N-Acetyl-beta-D-glucosaminylamine	FALSE
C01260	P1, P4-Di(adenosine-5') tetraphosphate	P1,P4-Bis(5'-adenosyl)tetraphosphate	FALSE
C01345	dITP		FALSE
C01346	dUDP		FALSE
C01367	3'-AMP		FALSE
C01404	Arginine ethyl ester	Arg-OEt	FALSE
C01419	Cys-Gly		FALSE
C01425	Glu-Glu	Glutamyl-glutamic acid	FALSE							0.0101264	0.0121461	0.00889204	0.0113865
C01494	trans-4-Hydroxy-3-methoxycinnamate	Ferulate	FALSE
C01546	2-Furoate		FALSE
C01551	Allantoin		FALSE
C01571	Decanoate	Decanoic acid	FALSE					0.0298528		0.0329962
C01586	Hippurate		FALSE
C01598	Melatonin		FALSE
C01670	N-alpha-Benzenolarginine ethylester	Bz-Arg-OEt	FALSE
C01672	Cadaverine		FALSE
C01678	Cysteamine		FALSE
C01736	Purine riboside	Nebularine	FALSE
C01740	Octylamine		FALSE
C01744	3-(4-Hydroxyphenyl)propionate	Phloretate	FALSE
C01762	Xanthosine		FALSE	0.0305102	0.0230192	0.0250567	0.0366819	0.0191027
C01771	Crotonate	2-Butenoate	FALSE
C01772	o-Coumarate	trans-2-Hydroxycinnamate	FALSE
C01784	Benzamidine		FALSE
C01817	Homocystine	L-Homocystine	FALSE
C01909	Desthiobiotin	Dethiobiotin	FALSE
C01921	Glycocholate		FALSE
C01930	Lysinamide	L-Lysinamide	FALSE
C01950	Picolinamide		FALSE
C01987	2-Aminophenol		FALSE
C01996	Acetylcholine		FALSE
C02009	Benzimidazole		FALSE
C02037	Gly-Gly	Glycylglycine	FALSE	0.0327948						0.0454666	0.0614427	0.0461386	0.0633182
C02115	Alpha-Methylserine	2-Methylserine	FALSE
C02129	4-Acetylbutyrate	5-Oxohexanoic acid	FALSE
C02137	Benzoylformate	alpha-Oxo-benzeneacetic acid	FALSE
C02226	Citraconate	2-Methylmaleate	FALSE
C02230	3-Methylguanine		FALSE
C02242	7-Methylguanine		FALSE
C02256	Castanospermine		FALSE
C02273	Digalacturonate		FALSE
C02294	Methylguanidine		FALSE
C02299	N-Methylaniline		FALSE
C02341	trans-Aconitate		FALSE
C02354	2',3'-cCMP	2',3'-Cyclic CMP	FALSE
C02376	5-Methylcytosine		FALSE
C02378	6-Aminohexanoate		FALSE					0.0103856
C02421	Isonicotinamide	Isonicotineamide	FALSE
C02455	alpha-Methylbenzylamine	1-Phenylethylamine	FALSE
C02465	3,3',5-Triiodothyronine	Triiodothyronine	FALSE
C02470	Xanthurenate	Xanthurenic acid	FALSE
C02486	beta-Leucine	(3R)-beta-Leucine	FALSE
C02494	1-Methyladenosine		FALSE			0.0056282	0.00461573	0.00376169	0.00910209	0.00991909	0.0109707	0.00810084	0.00722717
C02504	2-Isopropylmalate	alpha-Isopropylmalate	FALSE
C02512	beta-Cyanoalanine	3-Cyano-L-alanine	FALSE
C02515	3-Iodotyrosine	3-Iodo-L-tyrosine	FALSE
C02518	4-Aminosalicylate		FALSE
C02567	N1-Acetylspermine		FALSE
C02595	2-Thiopheneacetate	Thien-2-ylacetate	FALSE
C02614	Citramalate	(S)-2-Methylmalate	FALSE
C02627	2-Deoxystreptamine		FALSE
C02635	3-Chloroalanine	3-Chloro-L-alanine	FALSE
C02640	Isoamylamine	3-Methylbutanamine	FALSE
C02656	Pimelate		FALSE	0.02962		0.0250466
C02678	Dodecanedioate	Dodecanedioic acid	FALSE
C02693	Indole-3-acetamide	(Indol-3-yl)acetamide	FALSE
C02703	Serine O-sulfate	L-Serine O-sulfate	FALSE
C02704	Methyl sulfate	Monomethyl sulfate	FALSE	0.0291078	0.0382306	0.0365461	0.0691974	0.04514			0.0230937
C02712	N-Acetylmethionine		FALSE
C02713	N-Acetylmuramate		FALSE
C02714	N-Acetylputrescine		FALSE
C02721	N-Methylalanine	N-Methyl-L-alanine	FALSE	0.0320814	0.0306727	0.0455733		0.0291325		0.0285514
C02734	Phenyl phosphate	Phenolic phosphate	FALSE
C02735	Phenylethanolamine		FALSE
C02774	10-Hydroxydecanoate	10-Hydroxydecanoic acid	FALSE
C02787	Isobutylamine	2-Methylpropanamine	FALSE
C02794	3-Hydroxykynurenine		FALSE
C02835	Imidazole-4-acetate		FALSE
C02890	Tetrahydropalmatine		FALSE
C02953	7,8-Dihydrobiopterin		FALSE						0.052813		0.0319303	0.0276629
C03030	2,4-Dihydroxypyrimidine-5-carboxylate	Uracil 5-carboxylate	FALSE
C03114	5,6-Dimethylbenzimidazole	Dimethylbenzimidazole	FALSE
C03145	N-Formylmethionine		FALSE
C03173	(Methylthio)acetate	S-Methylthioglycolate	FALSE
C03283	2,4-Diaminobutyrate	L-2,4-Diaminobutanoate	FALSE
C03375	Bis(3-aminopropyl)amine	Norspermidine	FALSE
C03413	N1,N12-Diacetylspermine		FALSE
C03451	S-Lactoylglutathione	(R)-S-Lactoylglutathione	FALSE						0.0971521	0.0207195	0.0281791	0.0153143	0.0184784
C03510	Methionine sulfoximine	L-Methionine sulfoximine	FALSE
C03519	N-Acetylphenylalanine	N-Acetyl-L-phenylalanine	FALSE	0.00664912
C03557	2-Aminoethylphosphonate		FALSE
C03570	Mannosamine	D-Mannosamine	FALSE
C03592	5-Methyl-2'-deoxycytidine		FALSE
C03618	threo-beta-methylaspartate	L-threo-3-Methylaspartate	FALSE
C03678	4-Amino-3-hydroxybutyrate	4-Amino-3-hydroxybutanoate	FALSE
C03722	2,3-Pyridinedicarboxylate	Quinolinate	FALSE						0.0362492	0.0526497
C03752	Glucosaminate	2-Amino-2-deoxy-D-gluconate	FALSE
C03758	Dopamine		FALSE
C03782	1-Aminoethylphosphonate	D-(1-Aminoethyl)phosphonate	FALSE
C03795	N6-Methyl-2'-deoxyadenosine		FALSE
C03958	TRH	Thyrotropin-releasing hormone	FALSE
C03969	1-Amino-1-cyclopentanecarboxylate	1-Aminocyclopentanecarboxylate	FALSE
C04037	Galacturonate 1-phosphate	1-Phospho-alpha-D-galacturonate	FALSE
C04137	Octopine	D-Octopine	FALSE
C04259	N-alpha,N-alpha-Dimethylhistidine	N,N-Dimethylhistidine	FALSE
C04294	4-Methyl-5-thiazoleethanol	5-(2-Hydroxyethyl)-4-methylthiazole	FALSE
C04548	Synephrine		FALSE
C04874	7,8-Dihydroneopterin	2-Amino-4-hydroxy-6-(D-erythro-1,2,3-trihydroxypropyl)-7,8-dihydropteridine	FALSE
C05135	4-(beta-Acetylaminoethyl)imidazole		FALSE
C05198	5'-Deoxyadenosine		FALSE
C05332	Phenethylamine		FALSE
C05341	beta-Ala-Lys	beta-Alanyl-L-lysine	FALSE
C05512	2'-Deoxyinosine	Deoxyinosine	FALSE
C05568	beta-Imidazolelactate	Imidazole lactate	FALSE
C05582	Homovanillate		FALSE						0.064366		0.0996472
C05584	4-Hydroxy-3-methoxymandelate	3-Methoxy-4-hydroxymandelate	FALSE
C05587	3-Methoxytyramine		FALSE
C05598	Phenaceturate	Phenylacetylglycine	FALSE
C05607	3-Phenyllactate	Phenyllactate	FALSE
C05629	3-Phenylpropionate	Phenylpropanoate	FALSE
C05635	5-Hydroxyindoleacetate		FALSE
C05659	5-Methoxytryptamine		FALSE
C05660	5-Methoxyindoleacetate		FALSE
C05670	3-Aminopropionitrile	3-Aminopropiononitrile	FALSE
C05672	2-Amino-3-phosphonopropionate	2-Amino-3-phosphonopropanoate	FALSE
C05682	Phosphonoacetate		FALSE		0.026193	0.042971	0.0654265		0.0308703	0.0754751		0.049449
C05771	Isopropanolamine	1-Aminopropan-2-ol	FALSE
C05824	Cysteine S-sulfate	S-Sulfo-L-cysteine	FALSE
C05829	N-Carbamylglutamate	N-Carbamyl-L-glutamate	FALSE
C05852	2-Hydroxyphenylacetate		FALSE
C05942	Pyrrole-2-carboxylate		FALSE
C06057	3-Aminopropane-1,2-diol		FALSE
C06103	6-Hydroxyhexanoate	6-Hydroxyhexanoic acid	FALSE
C06213	N-omega-Methyltryptamine	N-Methyltryptamine	FALSE
C06231	Ectoine		FALSE
C06325	2-Quinolinecarboxylate	2-Quinolinecarboxylic acid	FALSE
C06369	2-Deoxyglucose 6-phosphate	2-Deoxy-D-glucose 6-phosphate	FALSE
C06393	2,3-Diaminopropionate	2,3-Diaminopropanoate	FALSE
C06423	Octanoate	Octanoic acid	FALSE							0.161388
C06470	Muramate	Muramic acid	FALSE
C06524	Nornicotine		FALSE
C06818	Amantadine		FALSE
C07044	Hydroxyurea		FALSE
C07091	3-Acetylacrylate	cis-Acetylacrylate	FALSE
C07151	Metformin		FALSE
C07166	Trientine		FALSE
C07588	o-Hydroxyhippurate	Salicyluric acid	FALSE
C08262	3-Methylbutanoate	3-Methylbutanoic acid	FALSE
C08265	Alliin		FALSE
C08269	Betonicine	(-)-Betonicine	FALSE
C08277	Sebacate	Sebacic acid	FALSE
C08279	Tiglate	Tiglic acid	FALSE
C08304	Gramine		FALSE
C08306	Hexylamine		FALSE
C08311	Muscimol		FALSE
C08434	6-Methylaminopurine		FALSE
C08737	Melamine		FALSE
C09209	Harman		FALSE
C09815	Benzamide		FALSE
C09816	Benzylsuccinate		FALSE
C10172	Proline betaine	Stachydrine	FALSE		0.00799487	0.00871111	0.00872673				0.00878214
C10600	Ibotenate	Ibotenic acid	FALSE
C10833	Syringate	Syringic acid	FALSE
C10865	Pseudopelletierine		FALSE
C10898	2-Guanidinobenzimidazole	2-Benzimidazolylguanidine	FALSE
C10901	2-Aminobenzimidazole		FALSE
C11003	2,4-Dimethylaniline	2,4-Xylidine	FALSE
C11016	Diphenylamine		FALSE
C11118	1-Methyl-2-pyrrolidinone	N-Methyl-2-pyrrolidinone	FALSE
C11145	Methanesulfonate	Methanesulfonic acid	FALSE		0.169215	0.292403	0.342398		0.135005
C11284	3-Indolebutyrate	Indolebutyric acid	FALSE
C11331	Leu-Leu-Tyr	Leu-leu-tyr	FALSE
C11527	4-Hydroxymandelate		FALSE
C15587	Purine		FALSE
C16741	5-Hydroxylysine	L-Hydroxylysine	FALSE			0.00727437
C17714	Heptanoate	Heptanoic acid	FALSE						0.0271935	0.112335		0.0294016	0.0301299
C17715	Undecanoate	Undecanoic acid	FALSE

## Sheet: Liver_Analysis
			Difference between WT mice and ob/ob mice
KEGG ID	Name	Long form	Fold change (ob/ob/WT)	P value	Q value	The increased DEM in ob/ob mice: larger in ob/ob mice than WT mice	The decreased DEM in ob/ob mice: larger in WT mice than ob/ob mice
C00002	ATP		4.22241	0.000700714	0.00595797	TRUE	FALSE
C00003	NAD+		1.35597	0.014586	0.02392	TRUE	FALSE
C00006	NADP+		0.898363	0.493659	0.238108	FALSE	FALSE
C00008	ADP		1.31918	0.0225663	0.03021	TRUE	FALSE
C00015	UDP		1.79339	0.0012142	0.00676852	TRUE	FALSE
C00016	FAD		1.2095	0.178649	0.110555	FALSE	FALSE
C00019	SAM+	S-Adenosyl-L-methionine	1.58897	0.0154212	0.0240855	TRUE	FALSE
C00020	AMP		0.648235	0.0650407	0.0546986	FALSE	TRUE
C00021	SAH	S-Adenosyl-L-homocysteine	0.616399	0.0129447	0.0223458	FALSE	TRUE
C00024	Acetyl CoA	Acetyl-CoA	0.81319	0.34208	0.180964	FALSE	FALSE
C00025	Glu	L-Glutamate	0.711983	0.119306	0.0851408	FALSE	TRUE
C00029	UDP-glucose		0.971557	0.895521	0.366168	FALSE	FALSE
C00035	GDP		1.18472	0.187261	0.113739	FALSE	FALSE
C00037	Gly	Glycine	0.650253	0.029461	0.03332	FALSE	TRUE
C00041	Ala	L-Alanine	1.21168	0.398741	0.204346	FALSE	FALSE
C00042	Succinate		1.32001	0.131385	0.0897758	TRUE	FALSE
C00043	UDP-N-acetylglucosamine	UDP-N-acetyl-alpha-D-glucosamine	1.08115	0.651287	0.294639	FALSE	FALSE
C00044	GTP		2.76131	0.00307136	0.0106038	TRUE	FALSE
C00047	Lys	L-Lysine	1.17931	0.307607	0.165395	FALSE	FALSE
C00048	Glyoxylate		1.5545	0.124259	0.0876457	TRUE	FALSE
C00049	Asp	L-Aspartate	0.971536	0.898712	0.366168	FALSE	FALSE
C00051	GSH	Glutathione	14.5153	0.020473	0.0285738	TRUE	FALSE
C00054	PAP	Adenosine 3',5'-bisphosphate	0.651629	0.0496707	0.045891	FALSE	TRUE
C00055	CMP		1.34524	0.13954	0.0927614	TRUE	FALSE
C00062	Arg	L-Arginine	1.52491	0.0904066	0.0697697	TRUE	FALSE
C00064	Gln	L-Glutamine	2.02941	0.0272527	0.0319233	TRUE	FALSE
C00065	Ser	L-Serine	1.32462	0.11419	0.083228	TRUE	FALSE
C00073	Met	L-Methionine	1.27952	0.170752	0.106675	FALSE	FALSE
C00074	PEP	Phosphoenolpyruvate	1.85827	0.024468	0.030866	TRUE	FALSE
C00075	UTP		4.10452	0.00239228	0.00923101	TRUE	FALSE
C00077	Ornithine	L-Ornithine	0.640714	0.00857069	0.0202847	FALSE	TRUE
C00078	Trp	L-Tryptophan	1.74566	0.00111732	0.00676852	TRUE	FALSE
C00079	Phe	L-Phenylalanine	1.40558	0.0430421	0.0427122	TRUE	FALSE
C00082	Tyr	L-Tyrosine	1.05607	0.682157	0.302349	FALSE	FALSE
C00085	F6P	D-Fructose 6-phosphate	4.29075	0.000627633	0.00595797	TRUE	FALSE
C00086	Urea		1.44397	0.0244307	0.030866	TRUE	FALSE
C00092	G6P	D-Glucose 6-phosphate	5.18468	0.000726611	0.00595797	TRUE	FALSE
C00093	Glycerol-3P	sn-Glycerol 3-phosphate	0.96	0.800284	0.338687	FALSE	FALSE
C00099	beta-Ala	beta-Alanine	0.513617	0.0104617	0.0202847	FALSE	TRUE
C00105	UMP		0.713647	0.139996	0.0927614	FALSE	TRUE
C00111	DHAP	Glycerone phosphate	0.677915	0.0985596	0.0743131	FALSE	TRUE
C00112	CDP		4.33946	0.00596811	0.0174475	TRUE	FALSE
C00114	Choline		0.465399	0.0104325	0.0202847	FALSE	TRUE
C00122	Fumarate		0.861661	0.40856	0.207755	FALSE	FALSE
C00123	Leu	L-Leucine	1.51463	0.0490165	0.045891	TRUE	FALSE
C00127	GSSG	Glutathione disulfide	1.71567	0.0124099	0.0220015	TRUE	FALSE
C00130	IMP		1.16336	0.525789	0.24993	FALSE	FALSE
C00134	Isoamylamine	Putrescine	3.44609	0.00111721	0.00676852	TRUE	FALSE
C00135	His	L-Histidine	1.39835	0.0520508	0.046805	TRUE	FALSE
C00144	GMP		0.620886	0.0436255	0.0427122	FALSE	TRUE
C00147	Adenine		1.50808	0.0459815	0.0443568	TRUE	FALSE
C00148	Pro	L-Proline	0.735853	0.0873639	0.0682242	FALSE	TRUE
C00152	Asn	L-Asparagine	3.8432	0.00123819	0.00676852	TRUE	FALSE
C00153	Nicotinamide		1.42338	0.212284	0.120476	FALSE	FALSE
C00158	Citrate		2.87319	0.0079471	0.0200503	TRUE	FALSE
C00160	Glycolate		0.99361	0.972424	0.381966	FALSE	FALSE
C00167	UDP-glucuronate		1.56314	0.0413815	0.0417618	TRUE	FALSE
C00170	5-Methylthioadenosine	5'-Methylthioadenosine	1.83375	0.00540628	0.0168875	TRUE	FALSE
C00178	Thymine		1.3012	0.198412	0.116208	FALSE	FALSE
C00183	Val	L-Valine	2.07969	0.000518199	0.00595797	TRUE	FALSE
C00186	Lactate	(S)-Lactate	1.52463	0.0576061	0.0500668	TRUE	FALSE
C00188	Thr	L-Threonine	1.88379	0.0100166	0.0202847	TRUE	FALSE
C00191	Glucuronate	D-Glucuronate	1.12185	0.533687	0.251859	FALSE	FALSE
C00197	3PG	3-Phospho-D-glycerate	1.6991	0.150407	0.0974784	TRUE	FALSE
C00199	Ru5P	D-Ribulose 5-phosphate	0.990543	0.952629	0.37699	FALSE	FALSE
C00212	Adenosine		1.93632	0.00151165	0.00713683	TRUE	FALSE
C00213	Sarcosine		0.294457	0.00158476	0.00713683	FALSE	TRUE
C00214	Thymidine		0.950236	0.778725	0.333871	FALSE	FALSE
C00245	Taurine		1.28178	0.16591	0.104646	FALSE	FALSE
C00262	Hypoxanthine		0.632932	0.0712026	0.0583838	FALSE	TRUE
C00263	Homoserine	L-Homoserine	1.94796	0.0321102	0.0345302	TRUE	FALSE
C00286	dGTP		3.33528	0.00717913	0.0196221	TRUE	FALSE
C00294	Inosine		1.20139	0.484486	0.235415	FALSE	FALSE
C00299	Uridine		1.03582	0.883054	0.364314	FALSE	FALSE
C00300	Creatine		1.69005	0.185434	0.113682	FALSE	FALSE
C00301	ADP-ribose		1.98155	0.0546117	0.0484105	TRUE	FALSE
C00307	CDP-choline		0.761562	0.106145	0.0782337	FALSE	TRUE
C00315	Spermidine		1.69787	0.0398926	0.0415373	TRUE	FALSE
C00318	Carnitine	L-Carnitine	0.549127	0.0605382	0.0515733	FALSE	TRUE
C00327	Citrulline	L-Citrulline	0.62978	0.0488626	0.045891	FALSE	TRUE
C00329	Glucosamine	D-Glucosamine	1.52254	0.354956	0.186273	FALSE	FALSE
C00334	GABA	4-Aminobutanoate	0.729968	0.130086	0.0897758	FALSE	TRUE
C00345	6-Phosphogluconate	6-Phospho-D-gluconate	1.83284	0.000372565	0.00595797	TRUE	FALSE
C00346	Ethanolamine phosphate		0.863114	0.315986	0.168519	FALSE	FALSE
C00354	F1,6P	D-Fructose 1,6-bisphosphate	2.31276	0.0265166	0.0316257	TRUE	FALSE
C00366	Urate		8.82288	0.00611751	0.0174475	TRUE	FALSE
C00378	Thiamine		1.42059	0.204747	0.118857	FALSE	FALSE
C00383	Malonate		0.67763	0.161629	0.102936	FALSE	FALSE
C00387	Guanosine		2.23601	0.0210683	0.0287922	TRUE	FALSE
C00388	Histamine		0.919829	0.716773	0.313456	FALSE	FALSE
C00407	Ile	L-Isoleucine	1.99939	0.0171385	0.0252462	TRUE	FALSE
C00408	Pipecolate	L-Pipecolate	1.69364	0.0035234	0.0115563	TRUE	FALSE
C00417	cis-Aconitate		1.45747	0.135442	0.0915939	TRUE	FALSE
C00429	Dihydrouracil	5,6-Dihydrouracil	0.869297	0.547111	0.25635	FALSE	FALSE
C00431	5-Aminovalerate	5-Aminopentanoate	3.16122	3.57922e-05	0.000782624	TRUE	FALSE
C00449	Saccharopine	N6-(L-1,3-Dicarboxypropyl)-L-lysine	0.310076	0.0100945	0.0202847	FALSE	TRUE
C00475	Cytidine		1.63918	0.0109877	0.0205933	TRUE	FALSE
C00489	Glutarate		1.10837	0.665441	0.297467	FALSE	FALSE
C00490	Itaconate		1.50501	0.0687138	0.0570562	TRUE	FALSE
C00519	Hypotaurine		0.506226	0.0105139	0.0202847	FALSE	TRUE
C00588	P-choline	Choline phosphate	0.715438	0.195664	0.116208	FALSE	FALSE
C00612	N1-Acetylspermidine		2.04865	0.036406	0.0385183	TRUE	FALSE
C00624	N-Acetylglutamate	N-Acetyl-L-glutamate	0.611776	0.0520869	0.046805	FALSE	TRUE
C00630	Isobutyryl CoA	2-Methylpropanoyl-CoA	0.773938	0.151573	0.0974784	FALSE	TRUE
C00631	2PG	2-Phospho-D-glycerate	1.93248	0.017319	0.0252462	TRUE	FALSE
C00647	Pyridoxamine 5'-phosphate	Pyridoxamine phosphate	1.03172	0.790873	0.336877	FALSE	FALSE
C00670	Glycerophosphorylcholine	sn-Glycero-3-phosphocholine	0.965526	0.85399	0.356812	FALSE	FALSE
C00672	2-Deoxyribose 1-phosphate	2-Deoxy-D-ribose 1-phosphate	1.05893	0.823915	0.346453	FALSE	FALSE
C00711	Malate		1.29183	0.216258	0.121248	FALSE	FALSE
C00715	Pterin		3.43139	0.00163197	0.00713683	TRUE	FALSE
C00719	Betaine		0.296097	0.0285145	0.0328153	FALSE	TRUE
C00750	Spermine		1.04594	0.764023	0.329722	FALSE	FALSE
C00791	Creatinine		0.839212	0.447196	0.218917	FALSE	FALSE
C00864	Pantothenate		0.887857	0.296971	0.160996	FALSE	FALSE
C00879	Mucate	D-Galactarate	5.28364	0.0141835	0.0238564	TRUE	FALSE
C00898	Tartrate	(R,R)-Tartaric acid	0.595661	0.0253137	0.0313304	FALSE	TRUE
C00956	alpha-Aminoadipate	L-2-Aminoadipate	0.415599	0.0997144	0.0743295	FALSE	TRUE
C01015	Hydroxyproline	cis-4-Hydroxy-L-proline	0.455444	0.0150401	0.0240631	FALSE	TRUE
C01026	N,N-Dimethylglycine		0.407641	0.0234554	0.0307722	FALSE	TRUE
C01035	gamma-Guanidinobutyrate	4-Guanidinobutanoate	1.87055	0.0178529	0.0254587	TRUE	FALSE
C01042	N-Acetylaspartate	N-Acetyl-L-aspartate	1.79626	0.0408847	0.0417618	TRUE	FALSE
C01081	Thiamine monophosphate	Thiamin monophosphate	0.900821	0.610016	0.279828	FALSE	FALSE
C01089	3-OH-butyrate	(R)-3-Hydroxybutanoate	1.2697	0.430865	0.212954	FALSE	FALSE
C01152	3-Methylhistidine	N(pi)-Methyl-L-histidine	0.891855	0.397245	0.204346	FALSE	FALSE
C01159	2,3-DPG	2,3-Bisphospho-D-glycerate	0.978759	0.939861	0.375929	FALSE	FALSE
C01181	gamma-Butyrobetaine	4-Trimethylammoniobutanoate	0.408132	0.0580066	0.0500668	FALSE	TRUE
C01262	Anserine	beta-Alanyl-N(pi)-methyl-L-histidine	4.11892	0.42923	0.212954	FALSE	FALSE
C01585	Hexanoate	Hexanoic acid	1.05934	0.881328	0.364314	FALSE	FALSE
C01601	Pelargonate	Nonanoic acid	1.28371	0.431769	0.212954	FALSE	FALSE
C01606	Phthalate		1.82032	0.27079	0.148026	FALSE	FALSE
C01620	Threonate		1.38624	0.197701	0.116208	FALSE	FALSE
C01879	5-Oxoproline	Pidolic acid	1.17628	0.557695	0.259456	FALSE	FALSE
C01959	Taurocyamine		0.894822	0.627767	0.285971	FALSE	FALSE
C02155	Gly-Leu	Glycyl-leucine	0.888209	0.499448	0.239142	FALSE	FALSE
C02291	Cystathionine	L-Cystathionine	0.802935	0.196344	0.116208	FALSE	FALSE
C02356	2-Aminobutanoate	(S)-2-Aminobutanoate	0.186476	0.0115823	0.0211047	FALSE	TRUE
C02571	o-Acetylcarnitine	O-Acetylcarnitine	1.20974	0.247846	0.136622	FALSE	FALSE
C02630	2-Hydroxyglutarate		1.36628	0.13032	0.0897758	TRUE	FALSE
C02642	3-Ureidopropionate		0.836568	0.43038	0.212954	FALSE	FALSE
C02679	Dodecanoate	Dodecanoic acid	1.10412	0.60973	0.279828	FALSE	FALSE
C02710	N-Acetylleucine	N-Acetyl-L-leucine	0.915222	0.666606	0.297467	FALSE	FALSE
C02727	N-epsilon-Acetyllysine	N6-Acetyl-L-lysine	0.990836	0.954008	0.37699	FALSE	FALSE
C02918	1-Methylnicotinamide		1.8164	0.00288143	0.0105008	TRUE	FALSE
C02989	Methionine sulfoxide	L-Methionine S-oxide	0.72899	0.244122	0.13571	FALSE	FALSE
C02997	N-Acetylhistidine	N-Acetyl-L-histidine	0.639912	0.0763048	0.0610413	FALSE	TRUE
C03139	Guanidinosuccinate	N-Amidino-L-aspartate	0.656248	0.0160141	0.0244298	FALSE	TRUE
C03172	S-Methylmethionine	S-Methyl-L-methionine	0.40964	0.0101532	0.0202847	FALSE	TRUE
C03264	2-Hydroxy-4-methylpentanoate	D-2-Hydroxyisocaproate	0.625037	0.11941	0.0851408	FALSE	TRUE
C03406	Argininosuccinate	N-(L-Arginino)succinate	0.457105	0.00220738	0.00904989	FALSE	TRUE
C03626	ADMA	NG,NG-Dimethyl-L-arginine	0.520226	0.0301198	0.0334878	FALSE	TRUE
C03761	HMG	3-Hydroxy-3-methylglutarate	1.26197	0.392239	0.204205	FALSE	FALSE
C03793	N6,N6,N6-Trimethyllysine	N6,N6,N6-Trimethyl-L-lysine	1.06065	0.757725	0.32917	FALSE	FALSE
C03794	Adenylosuccinate	N6-(1,2-Dicarboxyethyl)-AMP	0.549542	0.0721196	0.0584056	FALSE	TRUE
C04501	N-Acetylglucosamine 1-phosphate	N-Acetyl-alpha-D-glucosamine 1-phosphate	0.740185	0.213045	0.120476	FALSE	FALSE
C04677	AICAR	1-(5'-Phosphoribosyl)-5-amino-4-imidazolecarboxamide	1.44905	0.0793924	0.0627461	TRUE	FALSE
C05122	Taurocholate		1.87487	0.0264385	0.0316257	TRUE	FALSE
C05123	Isethionate	2-Hydroxyethanesulfonate	4.05462	3.66604e-06	0.000240482	TRUE	FALSE
C05127	1-Methylhistamine	N-Methylhistamine	1.5229	0.206807	0.119	FALSE	FALSE
C05145	3-Aminoisobutyrate	3-Aminoisobutyric acid	0.432673	0.0104818	0.0202847	FALSE	TRUE
C05382	S7P	Sedoheptulose 7-phosphate	2.67464	9.46811e-06	0.000310541	TRUE	FALSE
C05562	4-Hydroxymethylimidazole	1H-Imidazole-4-methanol	0.937231	0.715694	0.313456	FALSE	FALSE
C05984	2-Hydroxybutyrate	2-Hydroxybutanoic acid	0.352482	0.00749786	0.0196736	FALSE	TRUE
C06104	Adipate		0.648359	0.149437	0.0974784	FALSE	TRUE
C06337	Terephthalate		1.01457	0.931565	0.374896	FALSE	FALSE
C06772	Diethanolamine		3.22851	0.0969492	0.0739489	TRUE	FALSE
C08261	Azelate	Azelaic acid	1.04262	0.920519	0.372738	FALSE	FALSE
C00369	Glycogen	Starch	27.802	0.031499	0.0344375	TRUE	FALSE

## Sheet: Muscle_Raw
KEGG ID	Name	Long form	Analysed molecule	WT mice No.1 (μmol/g protein)	WT mice No.2 (μmol/g protein)	WT mice No.3 (μmol/g protein)	WT mice No.4 (μmol/g protein)	WT mice No.5 (μmol/g protein)	ob/ob mice No.1 (μmol/g protein)	ob/ob mice No.2 (μmol/g protein)	ob/ob mice No.3 (μmol/g protein)	ob/ob mice No.4 (μmol/g protein)	ob/ob mice No.5 (μmol/g protein)
C00002	ATP		TRUE	72.3661	53.4339	56.0454	64.4063	43.8549	63.8787	70.5734	34.8757	59.2073	33.6851
C00003	NAD+		TRUE	5.90158	5.33423	3.84928	4.28344	3.53164	3.29933	3.60805	3.91744	3.88358	3.78742
C00006	NADP+		TRUE	0.152647	0.100814	0.0904817	0.10122	0.0708302	0.121023	0.131892	0.120272	0.117101	0.134371
C00008	ADP		TRUE	11.0992	9.42721	9.38364	9.08165	8.64105	11.5018	11.0598	14.5942	9.64157	9.654
C00015	UDP		TRUE	0.0837375	0.0869343	0.095592	0.0848417	0.0792374	0.135016	0.135926	0.127368	0.0804295	0.0825101
C00019	SAM+	S-Adenosyl-L-methionine	TRUE	0.115957	0.115694	0.109681	0.0777738	0.0839586	0.119918	0.102771	0.13169	0.0898242	0.0943519
C00020	AMP		TRUE	0.821773	0.63755	0.748794	0.627004	0.802851	0.470343	0.438467	1.1709	0.424781	0.521572
C00025	Glu	L-Glutamate	TRUE	12.9257	14.1946	6.0455	6.15536	3.97507	7.51343	6.9491	18.4627	12.7784	16.2061
C00029	UDP-glucose		TRUE	0.135529	0.144685	0.101838	0.1152	0.100526	0.0677912	0.0997815	0.147273	0.106502	0.0794118
C00035	GDP		TRUE	0.178071	0.14065	0.152545	0.17295	0.160474	0.182187	0.16855	0.211279	0.147576	0.132385
C00037	Gly	Glycine	TRUE	37.6481	20.3302	15.764	16.3736	15.4982	25.9523	22.9665	25.7379	20.7833	20.7219
C00041	Ala	L-Alanine	TRUE	39.916	26.19	22.7179	22.8294	21.7309	18.748	20.2092	15.1226	12.7534	12.4275
C00042	Succinate		TRUE	10.0008	9.23935	8.03149	6.78842	7.56824	6.34985	6.88756	6.26945	2.94221	4.14722
C00043	UDP-N-acetylglucosamine	UDP-N-acetyl-alpha-D-glucosamine	TRUE	0.20071	0.228984	0.141435	0.182205	0.14985	0.199262	0.203908	0.248066	0.197105	0.18507
C00044	GTP		TRUE	4.12504	1.82782	2.43656	3.66524	2.07008	3.02573	3.40879	3.4244	3.82577	3.36821
C00047	Lys	L-Lysine	TRUE	15.9792	14.6014	7.73005	8.03269	6.9757	8.9827	9.66178	8.77385	8.42626	8.45493
C00049	Asp	L-Aspartate	TRUE	8.67837	8.62337	4.12796	4.30623	3.91843	3.70219	3.60041	3.60078	5.17065	3.39942
C00062	Arg	L-Arginine	TRUE	4.85488	5.00995	2.70214	2.724	2.39369	2.8864	3.09772	3.01292	2.73242	2.67657
C00063	CTP		TRUE	0.369993	0.188728	0.20946	0.285395	0.215719	0.261057	0.287455	0.282138	0.30099	0.273545
C00064	Gln	L-Glutamine	TRUE	31.9857	23.6683	17.5609	19.3927	18.7773	24.3389	26.9756	24.7123	23.2195	21.2114
C00065	Ser	L-Serine	TRUE	4.25638	3.49937	2.23148	2.50289	2.22969	3.23611	3.55616	3.1385	2.94761	2.51562
C00073	Met	L-Methionine	TRUE	1.41992	1.14214	0.888152	0.83508	0.739841	0.832692	0.931846	0.687687	0.705385	0.587495
C00074	PEP	Phosphoenolpyruvate	TRUE	0.166028	0.124756	0.173529	0.160435	0.127275	0.0905417	0.141098	0.0915475	0.107871	0.113767
C00075	UTP		TRUE	1.26979	0.746335	0.826311	0.980631	0.835704	0.981593	0.946183	0.839851	1.00396	0.891305
C00077	Ornithine	L-Ornithine	TRUE	0.333563	0.271993	0.180902	0.209012	0.18516	0.224675	0.20293	0.153194	0.121597	0.109117
C00078	Trp	L-Tryptophan	TRUE	0.373583	0.254406	0.25903	0.205477	0.223247	0.342459	0.331583	0.161345	0.147455	0.107261
C00079	Phe	L-Phenylalanine	TRUE	1.54891	1.21668	0.802794	0.835842	0.762134	1.22926	1.11912	1.11851	1.11081	1.10279
C00082	Tyr	L-Tyrosine	TRUE	1.53656	1.0506	0.902515	0.863125	0.752807	1.32461	1.25593	0.853819	0.845831	0.852122
C00085	F6P	D-Fructose 6-phosphate	TRUE	11.3685	8.61756	5.37954	5.74893	4.98343	5.04315	4.17147	1.3838	3.39783	5.28076
C00086	Urea		TRUE	172.904	105.729	81.9497	74.76	69.2387	89.54	88.5071	166.079	107.93	108.304
C00092	G6P	D-Glucose 6-phosphate	TRUE	43.9897	29.3535	22.2828	25.7202	21.1171	25.3269	21.5147	6.51166	15.5802	25.5053
C00093	Glycerol-3P	sn-Glycerol 3-phosphate	TRUE	18.4728	15.8723	13.1717	13.0678	13.2389	15.6786	13.4053	14.3622	10.2762	12.0838
C00099	beta-Ala	beta-Alanine	TRUE	1.47341	1.16136	0.77335	0.758876	0.635637	0.168532	0.172497	0.211103	0.166426	0.156749
C00103	G1P	D-Glucose 1-phosphate	TRUE	2.33216	1.69569	0.985469	1.11553	1.07066	1.75841	1.34427	0.443162	0.677078	1.18356
C00114	Choline		TRUE	1.3879	1.69644	0.409842	0.613687	0.415557	1.77368	1.13655	1.71699	1.38929	1.43873
C00122	Fumarate		TRUE	1.85361	1.44325	1.00119	1.48482	0.991975	0.955725	1.17041	1.06307	0.618139	0.633686
C00123	Leu	L-Leucine	TRUE	3.01204	3.50555	1.28785	1.65869	1.69786	1.42097	1.32408	2.53445	2.17805	3.29644
C00127	GSSG	Glutathione disulfide	TRUE	3.57624	2.53736	1.75688	1.89139	1.87855	2.35197	2.82529	2.74474	2.36642	2.06879
C00128	CMP-N-acetylneuraminate		TRUE	0.0972288	0.101466	0.0905464	0.063205	0.0680364	0.0933713	0.103301	0.0752368	0.0716923	0.0793545
C00130	IMP		TRUE	2.85721	1.64263	2.7851	3.14938	4.78402	6.44402	2.6247	15.9187	1.45277	12.9158
C00134	Isoamylamine	Putrescine	TRUE	0.102592	0.265442	0.104913	0.132355	0.0999342	0.0768633	0.0799972	0.12688	0.0904959	0.0655056
C00135	His	L-Histidine	TRUE	2.17553	1.65465	1.14194	1.31853	1.06931	1.45028	1.64384	1.39419	1.46634	1.38519
C00147	Adenine		TRUE	0.0945302	0.117113	0.0609188	0.0516724	0.0588751	0.077765	0.0635245	0.104084	0.0666575	0.0500957
C00148	Pro	L-Proline	TRUE	5.19777	4.83108	3.31141	3.55351	3.08793	3.47892	3.53344	4.03394	3.77856	3.72367
C00152	Asn	L-Asparagine	TRUE	1.85335	1.59734	1.11122	1.15646	1.05613	1.07282	1.21053	1.0605	1.11437	1.02606
C00153	Nicotinamide		TRUE	0.622796	0.819935	0.618864	0.594034	0.598896	1.18483	0.971653	1.40502	0.801265	0.467982
C00158	Citrate		TRUE	2.00404	1.4849	1.65631	2.1701	1.26552	2.11293	2.27732	2.08213	1.91928	1.56465
C00167	UDP-glucuronate		TRUE	0.0315646	0.0327947	0.0359553	0.031523	0.0219846		0.0299972	0.0254665	0.0184804	0.0223601
C00170	5-Methylthioadenosine	5'-Methylthioadenosine	TRUE	0.0651805		0.0794468	0.0558703	0.0464368	0.0877468	0.0837932	0.0615787		0.0442221
C00183	Val	L-Valine	TRUE	3.80486	4.10807	1.92903	2.09403	2.07095	2.49928	2.23053	2.86806	2.54791	3.30693
C00186	Lactate	(S)-Lactate	TRUE	116.917	92.7423	80.2364	73.9451	94.2666	109.731	84.5151	99.6515	52.9472	82.2783
C00188	Thr	L-Threonine	TRUE	4.35605	2.86778	2.32185	2.62871	2.10989	1.70421	2.31771	2.06124	2.25132	1.99844
C00197	3PG	3-Phospho-D-glycerate	TRUE	0.587627	0.354593	0.466924	0.611151	0.408634	0.43092	0.480081	0.344004	0.483124	0.441605
C00212	Adenosine		TRUE	0.104344	0.0898219	0.0783675	0.057556	0.077492	0.0659851	0.0610668	0.133833	0.0380315	0.0583405
C00213	Sarcosine		TRUE	0.158373	0.332077	0.174888	0.141209	0.255547	0.10803	0.0919524	0.225116	0.124098	0.102697
C00233	4-Methyl-2-oxopentanoate		TRUE	0.244459	0.290885	0.188913	0.247902	0.125391	0.233331	0.190698	0.252483	0.199508	0.302835
C00245	Taurine		TRUE	260.15	276.037	267.319	282.86	216.807	277.431	266.797	269.002	229.486	154.343
C00300	Creatine		TRUE	429.317	328.412	240.902	221.827	261.676	344.548	272.658	438.74	252.985	317.387
C00301	ADP-ribose		TRUE	0.0960117	0.213954	0.138184	0.113027	0.108393	0.0541873	0.0446782	0.092351	0.112059	0.0875869
C00307	CDP-choline		TRUE	0.121604	0.161263		0.0821835	0.122223		0.0991539	0.147571	0.148922	0.128155
C00311	Isocitrate		TRUE	0.225275	0.114595	0.142864	0.158908		0.152737	0.181347	0.333968	0.169014	0.231352
C00315	Spermidine		TRUE	0.144447	0.392103	0.215564	0.105152	0.142325	0.0823969	0.0692704	0.0779032	0.112585	0.106438
C00318	Carnitine	L-Carnitine	TRUE	5.9355	6.10723	2.4514	2.65426	1.98361	2.98993	3.09089	3.42431	3.38212	2.76782
C00327	Citrulline	L-Citrulline	TRUE	1.54999	1.15223	0.907348	0.862007	0.570699	0.811355	0.814804	0.764096	0.729072	0.620005
C00346	Ethanolamine phosphate		TRUE	0.874242	1.11941	0.635539	0.689262	0.492787	0.589159	0.598127	0.9312	0.691582	0.627187
C00354	F1,6P	D-Fructose 1,6-bisphosphate	TRUE	1.16478	0.662871	0.85169	1.00052	0.745785	0.694441	0.748173	0.64971	0.637533	0.77593
C00386	Carnosine		TRUE	60.1705	47.3388	36.9164	35.7266	30.762	9.73504	15.2408	13.6275	13.9542	12.2261
C00388	Histamine		TRUE	0.277277	0.31092	0.271574	0.198983	0.211815	0.243313	0.206369	0.302585	0.247745	0.170747
C00407	Ile	L-Isoleucine	TRUE	1.9602	2.08927	0.844743	1.0794	1.04935	0.860243	0.747828	1.49683	1.2799	1.81552
C00417	cis-Aconitate		TRUE	0.168195	0.119771	0.105196	0.116238	0.0816959	0.121917	0.153637	0.255676	0.129178	0.0915428
C00519	Hypotaurine		TRUE	1.25474	1.18703	1.04306	0.895329	0.647812	0.804556	0.83412	0.657561	0.568283	0.467343
C00588	P-choline	Choline phosphate	TRUE	0.85293	0.645077	0.423036	0.437769	0.312396	0.645041	0.629291	0.611241	0.572758	0.347161
C00631	2PG	2-Phospho-D-glycerate	TRUE	0.0974305	0.0933034		0.14698	0.0836741	0.107746	0.088302	0.0731986	0.0816787	0.0596622
C00670	Glycerophosphorylcholine	sn-Glycero-3-phosphocholine	TRUE	1.44029	1.40197	0.844652	0.917404	0.866151	0.919917	0.858671	0.937662	0.635006	0.666996
C00711	Malate		TRUE	5.2328	5.70454	4.72564	5.67025	4.01483	4.04169	5.21025	2.56572	1.88962	1.46662
C00719	Betaine		TRUE	0.615193	0.607059	0.405215	0.457527	0.279772	0.28932	0.324741	0.275695	0.210894	0.214683
C00791	Creatinine		TRUE	1.57587	1.42846	0.886297	0.886928	0.925549	1.93146	1.9534	1.4827	0.875528	0.934742
C00864	Pantothenate		TRUE	0.143487	0.13985	0.082928	0.0936627	0.069301	0.213264	0.267216	0.313365	0.179299	0.183801
C00898	Tartrate	(R,R)-Tartaric acid	TRUE	99.3001	74.4684	76.0006	108.553	74.6893	53.6987	40.3237	150.993	123.789	105.911
C01015	Hydroxyproline	cis-4-Hydroxy-L-proline	TRUE	2.32824	2.02401	1.70103	1.47609	1.22443	0.656713	0.603657	0.779712	0.695452	0.482718
C01042	N-Acetylaspartate	N-Acetyl-L-aspartate	TRUE	0.237125	0.356531	0.209687	0.195708	0.234935	0.31399	0.276608	0.256609	0.273109	0.208072
C01044	N-Formylaspartate	N-Formyl-L-aspartate	TRUE	0.142818	0.110029	0.119198	0.138138	0.0936643	0.0698018	0.0692528	0.254114	0.183651	0.155842
C01089	3-OH-butyrate	(R)-3-Hydroxybutanoate	TRUE	10.9919	6.05837	6.6444	11.105	8.83413	4.46912	3.50032	8.14715	3.9543	9.78401
C01103	Orotidine 5'-monophosphate	Orotidine 5'-phosphate	TRUE	1.01359	0.849881	0.31132	0.215816	0.335644	1.09097	0.786882	0.241524	0.222696	0.270115
C01152	3-Methylhistidine	N(pi)-Methyl-L-histidine	TRUE	0.487187	0.352695	0.212306	0.20412	0.196861	0.169288	0.17669	0.199207	0.160645	0.153344
C01159	2,3-DPG	2,3-Bisphospho-D-glycerate	TRUE	0.545754	0.235794	0.180023	0.256088	0.277207	0.386109	0.245841	0.505251	0.845265	0.648076
C01181	gamma-Butyrobetaine	4-Trimethylammoniobutanoate	TRUE	0.217244	0.184197	0.129436	0.13371	0.116668	0.0954222	0.105325	0.144057	0.110103	0.122531
C01262	Anserine	beta-Alanyl-N(pi)-methyl-L-histidine	TRUE	69.0869	50.9084	42.4445	42.4773	39.6105	21.9792	31.0925	30.5173	29.3698	22.4498
C01601	Pelargonate	Nonanoic acid	TRUE	0.112897	0.220373	0.182759	0.192619	0.136483	0.0995501	0.0674583	0.117322	0.172357	0.0974582
C01620	Threonate		TRUE	4.09104	2.42752	2.20869	2.32362	2.01191	2.47982	2.35757	2.84669	2.29223	2.14048
C01879	5-Oxoproline	Pidolic acid	TRUE	0.708545	0.554107	0.435825	0.441788	0.545278	0.743759	0.650646	0.568524	0.425202	0.45555
C02356	2-Aminobutanoate	(S)-2-Aminobutanoate	TRUE	0.30655	0.37608	0.195436	0.317659	0.263107	0.0658334	0.0700299	0.0861925	0.0674785	0.0709708
C02571	o-Acetylcarnitine	O-Acetylcarnitine	TRUE	2.44207	0.946005	1.10088	1.35382	0.903433	1.45684	1.2259	1.50706	1.08061	1.67176
C02630	2-Hydroxyglutarate		TRUE	0.310931	0.314104	0.268132	0.304556	0.161437	0.287016	0.286525	0.17195	0.218923	0.159133
C02679	Dodecanoate	Dodecanoic acid	TRUE	0.279309	0.406193	0.38153	0.434929	0.546345	0.18681	0.156742	0.210256	0.224378	0.123644
C03793	N6,N6,N6-Trimethyllysine	N6,N6,N6-Trimethyl-L-lysine	TRUE	0.512392	0.454381	0.222655	0.265951	0.250947	0.247043	0.238365	0.254466	0.264747	0.249752
C05123	Isethionate	2-Hydroxyethanesulfonate	TRUE	0.409201	0.222897	0.252448	0.224629	0.224371	0.478765	0.449074	0.783519	0.378165	0.362501
C05341	beta-Ala-Lys	beta-Alanyl-L-lysine	TRUE	0.077139	0.0692023	0.0516561	0.0505108	0.0404708	0.0222894	0.0365909	0.0275813	0.0340959	0.0248454
C06337	Terephthalate		TRUE	0.0714886	0.104511		0.0999331	0.0757554	0.0729807	0.0740753	0.0494461	0.0607443	0.0284901
C06772	Diethanolamine		TRUE	0.424608	0.488518	0.752245	0.746835	0.481263	0.332357	0.586362	0.737183	0.251164	0.527823
C08261	Azelate	Azelaic acid	TRUE	0.0652468	0.0487411	0.0701369	0.0340417	0.0575094	0.0947226	0.0774078	0.03537	0.0223511	0.0253171
C00369	Glycogen	Starch	TRUE	11.2224	15.4615	4.97289	8.1107	6.1426	4.55682	4.665	2.47513	5.04665	5.39171
C00004	NADH		FALSE		0.300819	0.298281	0.151364	0.141936	0.170197	0.189101	0.0735018
C00005	NADPH		FALSE							0.0638791
C00010	CoA		FALSE
C00016	FAD		FALSE	0.0561501		0.0692493					0.0647826		0.0491754
C00021	SAH	S-Adenosyl-L-homocysteine	FALSE	0.0230977
C00022	Pyruvate		FALSE					2.4078	2.24119				1.05063
C00024	Acetyl CoA	Acetyl-CoA	FALSE	0.0337253	0.0166336						0.0260683	0.0187295	0.0317832
C00026	2-Oxoglutarate		FALSE								0.375953		0.221678
C00048	Glyoxylate		FALSE	2.97199	2.74599	2.09632	2.29212	2.64218			5.06567	3.3746	2.96343
C00051	GSH	Glutathione	FALSE	0.745584	0.182648	0.406824	0.380326		0.283609	0.310973		0.12067
C00054	PAP	Adenosine 3',5'-bisphosphate	FALSE
C00055	CMP		FALSE	0.0281865	0.0294435						0.0219515		0.0233132
C00081	ITP		FALSE
C00083	Malonyl CoA	Malonyl-CoA	FALSE
C00091	Succinyl CoA	Succinyl-CoA	FALSE
C00096	GDP-mannose		FALSE	0.0554635	0.0621581			0.0328684		0.0523243	0.0527279	0.0493154	0.0385477
C00097	Cys	L-Cysteine	FALSE
C00104	IDP		FALSE
C00105	UMP		FALSE	0.0713702		0.0672769		0.0580414		0.0495486	0.0858997	0.0521456	0.0458393
C00106	Uracil		FALSE									0.184766
C00108	Anthranilate		FALSE
C00109	2-Oxobutyrate	2-Oxobutanoate	FALSE
C00111	DHAP	Glycerone phosphate	FALSE				0.185125	0.10751			0.114325	0.13603	0.146517
C00112	CDP		FALSE			0.0391932		0.0277453	0.0597529	0.0403654	0.0375993		0.0206269
C00117	R5P	D-Ribose 5-phosphate	FALSE
C00119	PRPP	5-Phospho-alpha-D-ribose 1-diphosphate	FALSE								0.0465506
C00120	Biotin		FALSE
C00131	dATP		FALSE
C00140	N-Acetylglucosamine	N-Acetyl-D-glucosamine	FALSE
C00141	2-Oxoisopentanoate	3-Methyl-2-oxobutanoic acid	FALSE						0.229852	0.195804			0.107492
C00144	GMP		FALSE	0.0430882	0.0554275	0.0487198	0.0665624	0.0737811			0.0831461	0.039314	0.0479249
C00155	Homocysteine	L-Homocysteine	FALSE
C00156	p-Hydroxybenzoate	4-Hydroxybenzoate	FALSE
C00160	Glycolate		FALSE	5.29953	6.03186		7.01865	3.60608			5.71078	5.64683	5.13755
C00163	Propionate	Propanoate	FALSE
C00166	Phenylpyruvate		FALSE
C00169	Carbamoylphosphate	Carbamoyl phosphate	FALSE
C00178	Thymine		FALSE
C00179	Agmatine		FALSE
C00180	Benzoate		FALSE
C00191	Glucuronate	D-Glucuronate	FALSE
C00199	Ru5P	D-Ribulose 5-phosphate	FALSE	0.0679475				0.0507884			0.0886964	0.0603861	0.0458112
C00206	dADP		FALSE
C00214	Thymidine		FALSE
C00224	Adenosine 5'-phosphosulfate	Adenylyl sulfate	FALSE
C00239	dCMP		FALSE
C00242	Guanine		FALSE
C00246	Butyrate	Butanoic acid	FALSE
C00250	Pyridoxal		FALSE
C00253	Nicotinate		FALSE
C00255	Riboflavin		FALSE
C00257	Gluconate	D-Gluconic acid	FALSE
C00258	Glycerate	D-Glycerate	FALSE
C00262	Hypoxanthine		FALSE	0.153175				0.0763381	0.107377	0.0841445	0.170745		0.0665621
C00263	Homoserine	L-Homoserine	FALSE		0.0646793								0.0416393
C00270	N-Acetylneuraminate		FALSE
C00286	dGTP		FALSE
C00292	Aniline		FALSE
C00294	Inosine		FALSE	0.223341					0.200733	0.189924	0.256292		0.138706
C00295	Orotate		FALSE
C00296	Quinate		FALSE
C00299	Uridine		FALSE
C00308	Canavanine		FALSE
C00314	Pyridoxine		FALSE
C00322	2-Oxoadipate		FALSE
C00328	Kynurenine	L-Kynurenine	FALSE
C00329	Glucosamine	D-Glucosamine	FALSE
C00330	2'-Deoxyguanosine	Deoxyguanosine	FALSE
C00334	GABA	4-Aminobutanoate	FALSE	0.0459819	0.0497131			0.0321945		0.0369753			0.0231503
C00337	Dihydroorotate	(S)-Dihydroorotate	FALSE
C00345	6-Phosphogluconate	6-Phospho-D-gluconate	FALSE
C00352	Glucosamine 6-phosphate	D-Glucosamine 6-phosphate	FALSE
C00355	DOPA	3,4-Dihydroxy-L-phenylalanine	FALSE
C00357	N-Acetylglucosamine 6-phosphate	N-Acetyl-D-glucosamine 6-phosphate	FALSE	0.0325799						0.0318323		0.0408222	0.0254285
C00360	dAMP		FALSE
C00363	dTDP		FALSE
C00364	dTMP		FALSE
C00365	dUMP		FALSE
C00366	Urate		FALSE
C00371	trans-Zeatin	Zeatin	FALSE
C00378	Thiamine		FALSE
C00380	Cytosine		FALSE
C00383	Malonate		FALSE	0.26589	0.247858			0.273103	0.195124	0.166732	0.308844
C00385	Xanthine		FALSE
C00387	Guanosine		FALSE
C00398	Tryptamine		FALSE
C00408	Pipecolate	L-Pipecolate	FALSE	0.120093	0.0701869			0.0334084	0.0926509	0.0767455	0.0968324	0.0794809	0.0585927
C00423	trans-Cinnamate		FALSE
C00429	Dihydrouracil	5,6-Dihydrouracil	FALSE
C00430	5-Aminolevulinate		FALSE
C00431	5-Aminovalerate	5-Aminopentanoate	FALSE
C00437	N-Acetylornithine		FALSE
C00438	Carbamoylaspartate	N-Carbamoyl-L-aspartate	FALSE
C00440	5-Methyltetrahydrofolate		FALSE
C00449	Saccharopine	N6-(L-1,3-Dicarboxypropyl)-L-lysine	FALSE
C00458	dCTP		FALSE
C00459	dTTP		FALSE
C00460	dUTP		FALSE
C00475	Cytidine		FALSE	0.0567065	0.0589308						0.0616794	0.0351172	0.0381719
C00481	Pyrazole		FALSE
C00482	Sinapate		FALSE
C00483	Tyramine		FALSE
C00489	Glutarate		FALSE
C00490	Itaconate		FALSE
C00491	Cystine	L-Cystine	FALSE
C00493	Shikimate		FALSE
C00498	ADP-glucose		FALSE
C00499	Allantoate		FALSE
C00504	Folate		FALSE
C00506	Cysteate	L-Cysteate	FALSE
C00534	Pyridoxamine		FALSE
C00547	Noradrenaline	L-Noradrenaline	FALSE
C00568	p-Aminobenzoate	4-Aminobenzoate	FALSE
C00571	Cyclohexylamine		FALSE
C00575	cAMP	3',5'-Cyclic AMP	FALSE
C00576	Betaine aldehyde		FALSE
C00581	Guanidinoacetate		FALSE	0.037212						0.0286228	0.0839867	0.036057	0.0381182
C00584	Prostaglandin E2		FALSE
C00587	m-Hydroxybenzoate	3-Hydroxybenzoate	FALSE
C00606	Cysteine sulfinate	3-Sulfino-L-alanine	FALSE
C00612	N1-Acetylspermidine		FALSE
C00624	N-Acetylglutamate	N-Acetyl-L-glutamate	FALSE
C00628	2,5-Dihydroxybenzoate		FALSE
C00630	Isobutyryl CoA	2-Methylpropanoyl-CoA	FALSE
C00632	3-Hydroxyanthranilate		FALSE
C00637	Indole-3-acetaldehyde		FALSE
C00639	Prostaglandin F2alpha		FALSE
C00642	p-Hydroxyphenylacetate	4-Hydroxyphenylacetate	FALSE
C00643	5-Hydroxytryptophan	5-Hydroxy-L-tryptophan	FALSE
C00647	Pyridoxamine 5'-phosphate	Pyridoxamine phosphate	FALSE	0.0822099	0.085151							0.0547162	0.0564691
C00655	XMP	Xanthosine 5'-phosphate	FALSE
C00661	G3P	Glyceraldehyde 3-phosphate	FALSE
C00669	gamma-Glu-cys	gamma-L-Glutamyl-L-cysteine	FALSE
C00672	2-Deoxyribose 1-phosphate	2-Deoxy-D-ribose 1-phosphate	FALSE
C00689	Trehalose 6-phosphate	alpha,alpha'-Trehalose 6-phosphate	FALSE
C00695	Cholate	Cholic acid	FALSE
C00700	XTP		FALSE
C00705	dCDP		FALSE
C00715	Pterin		FALSE
C00729	Tropine		FALSE
C00745	Nicotine		FALSE
C00750	Spermine		FALSE										0.0148078
C00780	Serotonin		FALSE
C00783	Tropinone		FALSE
C00785	Urocanate		FALSE			0.0491197		0.0320032			0.0434051		0.0256734
C00788	Epinephrine	L-Adrenaline	FALSE
C00803	Pentanoate		FALSE
C00805	o-Hydroxybenzoate	Salicylate	FALSE
C00811	p-Coumarate	4-Coumarate	FALSE
C00813	Barbiturate		FALSE
C00818	Saccharate	D-Glucarate	FALSE
C00835	Sepiapterin		FALSE
C00842	TDP-glucose	dTDP-glucose	FALSE
C00847	4-Pyridoxate		FALSE
C00857	Deamido-NAD+	Deamino-NAD+	FALSE
C00860	Histidinol	L-Histidinol	FALSE
C00879	Mucate	D-Galactarate	FALSE	0.0322102	0.187766	0.101696	0.0378485	0.0508132
C00881	2'-Deoxycytidine	Deoxycytidine	FALSE
C00884	Homocarnosine		FALSE
C00913	3-Methyladenine		FALSE
C00931	Porphobilinogen		FALSE
C00942	cGMP	3',5'-Cyclic GMP	FALSE
C00943	cIMP	3',5'-Cyclic IMP	FALSE
C00954	Indole-3-acetate		FALSE
C00955	Indole-3-ethanol		FALSE
C00956	alpha-Aminoadipate	L-2-Aminoadipate	FALSE	0.0943303	0.0618503								0.0523606
C00968	3',5'-Cyclic dAMP		FALSE
C00979	O-Acetylserine	O-Acetyl-L-serine	FALSE
C00986	1,3-Diaminopropane		FALSE
C00993	Ala-Ala	D-Alanyl-D-alanine	FALSE
C01004	Trigonelline	N-Methylnicotinate	FALSE
C01005	O-Phosphoserine	O-Phospho-L-serine	FALSE
C01008	Trimethylsulfonium		FALSE
C01013	3-Hydroxypropionate	3-Hydroxypropanoate	FALSE
C01020	6-Hydroxynicotinate		FALSE
C01026	N,N-Dimethylglycine		FALSE	0.113901	0.10625		0.114898	0.0563215
C01029	N8-Acetylspermidine		FALSE
C01035	gamma-Guanidinobutyrate	4-Guanidinobutanoate	FALSE
C01046	N-Methylglutamate	N-Methyl-L-glutamate	FALSE		0.214938						0.0761432		0.0588375
C01047	N-gamma-Ethylglutamine	N5-Ethyl-L-glutamine	FALSE
C01060	3,5-Diiodo-tyrosine	3,5-Diiodo-L-tyrosine	FALSE
C01073	N-Acetyl-beta-alanine		FALSE
C01081	Thiamine monophosphate	Thiamin monophosphate	FALSE
C01096	Sorbitol 6-phosphate		FALSE
C01104	Trimethylamine N-oxide		FALSE	0.034731		0.0338571	0.0253172	0.0169603			0.0672998	0.082394	0.0704764
C01118	o-Succinylhomoserine	O-Succinyl-L-homoserine	FALSE
C01180	4-Methylthio-2-oxobutyrate	4-Methylthio-2-oxobutanoic acid	FALSE
C01182	Ribulose 1,5-diphosphate	D-Ribulose 1,5-bisphosphate	FALSE
C01198	3-(2-Hydroxyphenyl)propionate	3-(2-Hydroxyphenyl)propanoate	FALSE
C01204	Phytate	Phytic acid	FALSE
C01234	1-Aminocyclopropane-1-carboxylate		FALSE
C01239	N-Acetylglucosylamine	N-Acetyl-beta-D-glucosaminylamine	FALSE
C01260	P1, P4-Di(adenosine-5') tetraphosphate	P1,P4-Bis(5'-adenosyl)tetraphosphate	FALSE
C01345	dITP		FALSE
C01346	dUDP		FALSE
C01367	3'-AMP		FALSE
C01404	Arginine ethyl ester	Arg-OEt	FALSE
C01419	Cys-Gly		FALSE
C01425	Glu-Glu	Glutamyl-glutamic acid	FALSE
C01494	trans-4-Hydroxy-3-methoxycinnamate	Ferulate	FALSE
C01546	2-Furoate		FALSE
C01551	Allantoin		FALSE
C01571	Decanoate	Decanoic acid	FALSE	0.055834	0.0637856			0.0536876	0.0472527		0.045288	0.0540507
C01585	Hexanoate	Hexanoic acid	FALSE	0.106893		0.137724						0.118234	0.0883025
C01586	Hippurate		FALSE
C01598	Melatonin		FALSE
C01606	Phthalate		FALSE						0.0258329	0.0211322	0.0149991
C01670	N-alpha-Benzenolarginine ethylester	Bz-Arg-OEt	FALSE
C01672	Cadaverine		FALSE
C01678	Cysteamine		FALSE
C01736	Purine riboside	Nebularine	FALSE
C01740	Octylamine		FALSE
C01744	3-(4-Hydroxyphenyl)propionate	Phloretate	FALSE
C01762	Xanthosine		FALSE
C01771	Crotonate	2-Butenoate	FALSE
C01772	o-Coumarate	trans-2-Hydroxycinnamate	FALSE
C01784	Benzamidine		FALSE
C01817	Homocystine	L-Homocystine	FALSE
C01909	Desthiobiotin	Dethiobiotin	FALSE
C01921	Glycocholate		FALSE
C01930	Lysinamide	L-Lysinamide	FALSE
C01950	Picolinamide		FALSE
C01959	Taurocyamine		FALSE	0.969152
C01987	2-Aminophenol		FALSE
C01996	Acetylcholine		FALSE
C02009	Benzimidazole		FALSE
C02037	Gly-Gly	Glycylglycine	FALSE	0.0917108	0.101203	0.0667729				0.0641778			0.0689317
C02115	Alpha-Methylserine	2-Methylserine	FALSE
C02129	4-Acetylbutyrate	5-Oxohexanoic acid	FALSE
C02137	Benzoylformate	alpha-Oxo-benzeneacetic acid	FALSE
C02155	Gly-Leu	Glycyl-leucine	FALSE
C02226	Citraconate	2-Methylmaleate	FALSE
C02230	3-Methylguanine		FALSE
C02242	7-Methylguanine		FALSE
C02256	Castanospermine		FALSE
C02273	Digalacturonate		FALSE
C02291	Cystathionine	L-Cystathionine	FALSE
C02294	Methylguanidine		FALSE
C02299	N-Methylaniline		FALSE
C02341	trans-Aconitate		FALSE
C02354	2',3'-cCMP	2',3'-Cyclic CMP	FALSE
C02376	5-Methylcytosine		FALSE
C02378	6-Aminohexanoate		FALSE	0.0546774
C02421	Isonicotinamide	Isonicotineamide	FALSE
C02455	alpha-Methylbenzylamine	1-Phenylethylamine	FALSE
C02465	3,3',5-Triiodothyronine	Triiodothyronine	FALSE
C02470	Xanthurenate	Xanthurenic acid	FALSE
C02486	beta-Leucine	(3R)-beta-Leucine	FALSE
C02494	1-Methyladenosine		FALSE
C02504	2-Isopropylmalate	alpha-Isopropylmalate	FALSE
C02512	beta-Cyanoalanine	3-Cyano-L-alanine	FALSE
C02515	3-Iodotyrosine	3-Iodo-L-tyrosine	FALSE
C02518	4-Aminosalicylate		FALSE
C02567	N1-Acetylspermine		FALSE
C02595	2-Thiopheneacetate	Thien-2-ylacetate	FALSE
C02614	Citramalate	(S)-2-Methylmalate	FALSE
C02627	2-Deoxystreptamine		FALSE
C02635	3-Chloroalanine	3-Chloro-L-alanine	FALSE
C02640	Isoamylamine	3-Methylbutanamine	FALSE
C02642	3-Ureidopropionate		FALSE
C02656	Pimelate		FALSE
C02678	Dodecanedioate	Dodecanedioic acid	FALSE
C02693	Indole-3-acetamide	(Indol-3-yl)acetamide	FALSE
C02703	Serine O-sulfate	L-Serine O-sulfate	FALSE
C02704	Methyl sulfate	Monomethyl sulfate	FALSE
C02710	N-Acetylleucine	N-Acetyl-L-leucine	FALSE
C02712	N-Acetylmethionine		FALSE
C02713	N-Acetylmuramate		FALSE
C02714	N-Acetylputrescine		FALSE
C02721	N-Methylalanine	N-Methyl-L-alanine	FALSE	0.0968618	0.264617	0.103389	0.0884807	0.126799			0.0557755		0.0375769
C02727	N-epsilon-Acetyllysine	N6-Acetyl-L-lysine	FALSE
C02734	Phenyl phosphate	Phenolic phosphate	FALSE
C02735	Phenylethanolamine		FALSE
C02774	10-Hydroxydecanoate	10-Hydroxydecanoic acid	FALSE
C02787	Isobutylamine	2-Methylpropanamine	FALSE
C02794	3-Hydroxykynurenine		FALSE
C02835	Imidazole-4-acetate		FALSE
C02890	Tetrahydropalmatine		FALSE
C02918	1-Methylnicotinamide		FALSE	0.0312056						0.0216376	0.0529051		0.026198
C02953	7,8-Dihydrobiopterin		FALSE
C02989	Methionine sulfoxide	L-Methionine S-oxide	FALSE	0.20403				0.0902588			0.232241	0.160331	0.206823
C02997	N-Acetylhistidine	N-Acetyl-L-histidine	FALSE
C03030	2,4-Dihydroxypyrimidine-5-carboxylate	Uracil 5-carboxylate	FALSE
C03114	5,6-Dimethylbenzimidazole	Dimethylbenzimidazole	FALSE
C03139	Guanidinosuccinate	N-Amidino-L-aspartate	FALSE
C03145	N-Formylmethionine		FALSE
C03172	S-Methylmethionine	S-Methyl-L-methionine	FALSE
C03173	(Methylthio)acetate	S-Methylthioglycolate	FALSE
C03264	2-Hydroxy-4-methylpentanoate	D-2-Hydroxyisocaproate	FALSE
C03283	2,4-Diaminobutyrate	L-2,4-Diaminobutanoate	FALSE
C03375	Bis(3-aminopropyl)amine	Norspermidine	FALSE
C03406	Argininosuccinate	N-(L-Arginino)succinate	FALSE	0.0972037
C03413	N1,N12-Diacetylspermine		FALSE
C03451	S-Lactoylglutathione	(R)-S-Lactoylglutathione	FALSE
C03510	Methionine sulfoximine	L-Methionine sulfoximine	FALSE
C03519	N-Acetylphenylalanine	N-Acetyl-L-phenylalanine	FALSE
C03557	2-Aminoethylphosphonate		FALSE
C03570	Mannosamine	D-Mannosamine	FALSE
C03592	5-Methyl-2'-deoxycytidine		FALSE
C03618	threo-beta-methylaspartate	L-threo-3-Methylaspartate	FALSE
C03626	ADMA	NG,NG-Dimethyl-L-arginine	FALSE
C03678	4-Amino-3-hydroxybutyrate	4-Amino-3-hydroxybutanoate	FALSE
C03722	2,3-Pyridinedicarboxylate	Quinolinate	FALSE
C03752	Glucosaminate	2-Amino-2-deoxy-D-gluconate	FALSE
C03758	Dopamine		FALSE
C03761	HMG	3-Hydroxy-3-methylglutarate	FALSE
C03782	1-Aminoethylphosphonate	D-(1-Aminoethyl)phosphonate	FALSE
C03794	Adenylosuccinate	N6-(1,2-Dicarboxyethyl)-AMP	FALSE	0.0691163		0.054358		0.0596578	0.039214	0.0347933	0.0557112		0.0371309
C03795	N6-Methyl-2'-deoxyadenosine		FALSE
C03958	TRH	Thyrotropin-releasing hormone	FALSE
C03969	1-Amino-1-cyclopentanecarboxylate	1-Aminocyclopentanecarboxylate	FALSE
C04037	Galacturonate 1-phosphate	1-Phospho-alpha-D-galacturonate	FALSE
C04137	Octopine	D-Octopine	FALSE
C04259	N-alpha,N-alpha-Dimethylhistidine	N,N-Dimethylhistidine	FALSE
C04294	4-Methyl-5-thiazoleethanol	5-(2-Hydroxyethyl)-4-methylthiazole	FALSE
C04501	N-Acetylglucosamine 1-phosphate	N-Acetyl-alpha-D-glucosamine 1-phosphate	FALSE	0.0375779						0.0404734		0.0265266	0.0216345
C04548	Synephrine		FALSE
C04677	AICAR	1-(5'-Phosphoribosyl)-5-amino-4-imidazolecarboxamide	FALSE
C04874	7,8-Dihydroneopterin	2-Amino-4-hydroxy-6-(D-erythro-1,2,3-trihydroxypropyl)-7,8-dihydropteridine	FALSE
C05122	Taurocholate		FALSE	0.0252968							0.0240034
C05127	1-Methylhistamine	N-Methylhistamine	FALSE
C05135	4-(beta-Acetylaminoethyl)imidazole		FALSE
C05145	3-Aminoisobutyrate	3-Aminoisobutyric acid	FALSE
C05198	5'-Deoxyadenosine		FALSE
C05332	Phenethylamine		FALSE
C05382	S7P	Sedoheptulose 7-phosphate	FALSE
C05512	2'-Deoxyinosine	Deoxyinosine	FALSE
C05562	4-Hydroxymethylimidazole	1H-Imidazole-4-methanol	FALSE	0.0758121				0.033289			0.0374225	0.0451864	0.0389818
C05568	beta-Imidazolelactate	Imidazole lactate	FALSE
C05582	Homovanillate		FALSE
C05584	4-Hydroxy-3-methoxymandelate	3-Methoxy-4-hydroxymandelate	FALSE
C05587	3-Methoxytyramine		FALSE
C05598	Phenaceturate	Phenylacetylglycine	FALSE	0.0636159							0.186175		0.0485268
C05607	3-Phenyllactate	Phenyllactate	FALSE
C05629	3-Phenylpropionate	Phenylpropanoate	FALSE
C05635	5-Hydroxyindoleacetate		FALSE
C05659	5-Methoxytryptamine		FALSE
C05660	5-Methoxyindoleacetate		FALSE
C05670	3-Aminopropionitrile	3-Aminopropiononitrile	FALSE
C05672	2-Amino-3-phosphonopropionate	2-Amino-3-phosphonopropanoate	FALSE
C05682	Phosphonoacetate		FALSE
C05771	Isopropanolamine	1-Aminopropan-2-ol	FALSE
C05824	Cysteine S-sulfate	S-Sulfo-L-cysteine	FALSE
C05829	N-Carbamylglutamate	N-Carbamyl-L-glutamate	FALSE
C05852	2-Hydroxyphenylacetate		FALSE
C05942	Pyrrole-2-carboxylate		FALSE
C05984	2-Hydroxybutyrate	2-Hydroxybutanoic acid	FALSE	0.696758	0.374817	0.294766	0.638996	0.506312
C06057	3-Aminopropane-1,2-diol		FALSE
C06103	6-Hydroxyhexanoate	6-Hydroxyhexanoic acid	FALSE
C06104	Adipate		FALSE
C06213	N-omega-Methyltryptamine	N-Methyltryptamine	FALSE
C06231	Ectoine		FALSE
C06325	2-Quinolinecarboxylate	2-Quinolinecarboxylic acid	FALSE
C06369	2-Deoxyglucose 6-phosphate	2-Deoxy-D-glucose 6-phosphate	FALSE
C06393	2,3-Diaminopropionate	2,3-Diaminopropanoate	FALSE
C06423	Octanoate	Octanoic acid	FALSE		0.0773981						0.0656337		0.0426582
C06470	Muramate	Muramic acid	FALSE
C06524	Nornicotine		FALSE
C06818	Amantadine		FALSE
C07044	Hydroxyurea		FALSE
C07091	3-Acetylacrylate	cis-Acetylacrylate	FALSE
C07151	Metformin		FALSE
C07166	Trientine		FALSE
C07588	o-Hydroxyhippurate	Salicyluric acid	FALSE
C08262	3-Methylbutanoate	3-Methylbutanoic acid	FALSE
C08265	Alliin		FALSE
C08269	Betonicine	(-)-Betonicine	FALSE
C08277	Sebacate	Sebacic acid	FALSE
C08279	Tiglate	Tiglic acid	FALSE
C08304	Gramine		FALSE
C08306	Hexylamine		FALSE
C08311	Muscimol		FALSE
C08434	6-Methylaminopurine		FALSE
C08737	Melamine		FALSE
C09209	Harman		FALSE
C09815	Benzamide		FALSE
C09816	Benzylsuccinate		FALSE
C10172	Proline betaine	Stachydrine	FALSE
C10600	Ibotenate	Ibotenic acid	FALSE
C10833	Syringate	Syringic acid	FALSE
C10865	Pseudopelletierine		FALSE
C10898	2-Guanidinobenzimidazole	2-Benzimidazolylguanidine	FALSE
C10901	2-Aminobenzimidazole		FALSE
C11003	2,4-Dimethylaniline	2,4-Xylidine	FALSE
C11016	Diphenylamine		FALSE
C11118	1-Methyl-2-pyrrolidinone	N-Methyl-2-pyrrolidinone	FALSE
C11145	Methanesulfonate	Methanesulfonic acid	FALSE						0.161179		0.240365	0.174878	0.220156
C11284	3-Indolebutyrate	Indolebutyric acid	FALSE
C11331	Leu-Leu-Tyr	Leu-leu-tyr	FALSE
C11527	4-Hydroxymandelate		FALSE
C15587	Purine		FALSE
C16741	5-Hydroxylysine	L-Hydroxylysine	FALSE
C17714	Heptanoate	Heptanoic acid	FALSE
C17715	Undecanoate	Undecanoic acid	FALSE

## Sheet: Muscle_Analysis
			Difference between WT mice and ob/ob mice
KEGG ID	Name	Long form	Fold change (ob/ob/WT)	P value	Q value	The increased DEM in ob/ob mice: larger in ob/ob mice than WT mice	The decreased DEM in ob/ob mice: larger in WT mice than ob/ob mice
C00002	ATP		0.903875	0.557798	0.31143	FALSE	FALSE
C00003	NAD+		0.807672	0.122002	0.136609	FALSE	FALSE
C00006	NADP+		1.2106	0.186554	0.174136	FALSE	FALSE
C00008	ADP		1.18514	0.13069	0.141357	FALSE	FALSE
C00015	UDP		1.30419	0.107262	0.136609	FALSE	FALSE
C00019	SAM+	S-Adenosyl-L-methionine	1.07055	0.550251	0.31143	FALSE	FALSE
C00020	AMP		0.831801	0.448953	0.290627	FALSE	FALSE
C00025	Glu	L-Glutamate	1.42991	0.260709	0.209937	FALSE	FALSE
C00029	UDP-glucose		0.837701	0.273632	0.209937	FALSE	FALSE
C00035	GDP		1.04634	0.643626	0.315839	FALSE	FALSE
C00037	Gly	Glycine	1.09987	0.65177	0.315839	FALSE	FALSE
C00041	Ala	L-Alanine	0.594228	0.0295822	0.102133	FALSE	FALSE
C00042	Succinate		0.638899	0.0146286	0.0673402	FALSE	TRUE
C00043	UDP-N-acetylglucosamine	UDP-N-acetyl-alpha-D-glucosamine	1.14419	0.222394	0.188037	FALSE	FALSE
C00044	GTP		1.20731	0.272907	0.209937	FALSE	FALSE
C00047	Lys	L-Lysine	0.830839	0.399824	0.276079	FALSE	FALSE
C00049	Asp	L-Aspartate	0.656681	0.143172	0.148291	FALSE	FALSE
C00062	Arg	L-Arginine	0.814606	0.318333	0.23423	FALSE	FALSE
C00063	CTP		1.10706	0.465036	0.291916	FALSE	FALSE
C00064	Gln	L-Glutamine	1.08145	0.545507	0.31143	FALSE	FALSE
C00065	Ser	L-Serine	1.0458	0.769614	0.350386	FALSE	FALSE
C00073	Met	L-Methionine	0.745275	0.112808	0.136609	FALSE	FALSE
C00074	PEP	Phosphoenolpyruvate	0.724479	0.0168097	0.0696424	FALSE	TRUE
C00075	UTP		1.00088	0.993585	0.403571	FALSE	FALSE
C00077	Ornithine	L-Ornithine	0.687356	0.0830108	0.136609	FALSE	FALSE
C00078	Trp	L-Tryptophan	0.828506	0.459908	0.291916	FALSE	FALSE
C00079	Phe	L-Phenylalanine	1.09952	0.540053	0.31143	FALSE	FALSE
C00082	Tyr	L-Tyrosine	1.00523	0.976439	0.403571	FALSE	FALSE
C00085	F6P	D-Fructose 6-phosphate	0.534019	0.0513933	0.11829	FALSE	FALSE
C00086	Urea		1.11055	0.651858	0.315839	FALSE	FALSE
C00092	G6P	D-Glucose 6-phosphate	0.662899	0.117778	0.136609	FALSE	FALSE
C00093	Glycerol-3P	sn-Glycerol 3-phosphate	0.891398	0.290527	0.218846	FALSE	FALSE
C00099	beta-Ala	beta-Alanine	0.182256	0.00716091	0.0494461	FALSE	TRUE
C00103	G1P	D-Glucose 1-phosphate	0.750951	0.332779	0.237707	FALSE	FALSE
C00114	Choline		1.64814	0.0956344	0.136609	FALSE	FALSE
C00122	Fumarate		0.655519	0.0498592	0.11829	FALSE	FALSE
C00123	Leu	L-Leucine	0.963448	0.889075	0.383692	FALSE	FALSE
C00127	GSSG	Glutathione disulfide	1.06158	0.712008	0.331444	FALSE	FALSE
C00128	CMP-N-acetylneuraminate		1.00588	0.961041	0.402181	FALSE	FALSE
C00130	IMP		2.58609	0.164917	0.166647	FALSE	FALSE
C00134	Isoamylamine	Putrescine	0.62354	0.173673	0.171316	FALSE	FALSE
C00135	His	L-Histidine	0.997268	0.985425	0.403571	FALSE	FALSE
C00147	Adenine		0.94523	0.793705	0.357426	FALSE	FALSE
C00148	Pro	L-Proline	0.928277	0.544706	0.31143	FALSE	FALSE
C00152	Asn	L-Asparagine	0.809547	0.177883	0.171389	FALSE	FALSE
C00153	Nicotinamide		1.48432	0.121832	0.136609	FALSE	FALSE
C00158	Citrate		1.16029	0.219938	0.188037	FALSE	FALSE
C00167	UDP-glucuronate		0.782593	0.0895452	0.136609	FALSE	FALSE
C00170	5-Methylthioadenosine	5'-Methylthioadenosine	1.12313	0.563777	0.31143	FALSE	FALSE
C00183	Val	L-Valine	0.960432	0.836048	0.364605	FALSE	FALSE
C00186	Lactate	(S)-Lactate	0.936729	0.646643	0.315839	FALSE	FALSE
C00188	Thr	L-Threonine	0.723377	0.117615	0.136609	FALSE	FALSE
C00197	3PG	3-Phospho-D-glycerate	0.897405	0.406672	0.276204	FALSE	FALSE
C00212	Adenosine		0.876528	0.598073	0.313648	FALSE	FALSE
C00213	Sarcosine		0.613781	0.0991666	0.136609	FALSE	FALSE
C00233	4-Methyl-2-oxopentanoate		1.07408	0.655615	0.315839	FALSE	FALSE
C00245	Taurine		0.918573	0.43905	0.289231	FALSE	FALSE
C00300	Creatine		1.09728	0.579714	0.311916	FALSE	FALSE
C00301	ADP-ribose		0.583753	0.0605446	0.125418	FALSE	FALSE
C00307	CDP-choline		1.07497	0.663802	0.316107	FALSE	FALSE
C00311	Isocitrate		1.3321	0.229598	0.190245	FALSE	FALSE
C00315	Spermidine		0.448777	0.0976562	0.136609	FALSE	FALSE
C00318	Carnitine	L-Carnitine	0.818266	0.486563	0.30087	FALSE	FALSE
C00327	Citrulline	L-Citrulline	0.741597	0.189141	0.174136	FALSE	FALSE
C00346	Ethanolamine phosphate		0.901873	0.571323	0.311446	FALSE	FALSE
C00354	F1,6P	D-Fructose 1,6-bisphosphate	0.792153	0.110594	0.136609	FALSE	FALSE
C00386	Carnosine		0.307156	0.00448264	0.0400792	FALSE	TRUE
C00388	Histamine		0.921446	0.531583	0.31143	FALSE	FALSE
C00407	Ile	L-Isoleucine	0.882864	0.626851	0.315839	FALSE	FALSE
C00417	cis-Aconitate		1.27213	0.346915	0.243605	FALSE	FALSE
C00519	Hypotaurine		0.662667	0.0348889	0.104854	FALSE	FALSE
C00588	P-choline	Choline phosphate	1.05027	0.815864	0.359588	FALSE	FALSE
C00631	2PG	2-Phospho-D-glycerate	0.779495	0.214602	0.188037	FALSE	FALSE
C00670	Glycerophosphorylcholine	sn-Glycero-3-phosphocholine	0.734535	0.100756	0.136609	FALSE	FALSE
C00711	Malate		0.598622	0.040494	0.104854	FALSE	FALSE
C00719	Betaine		0.556221	0.026365	0.0993003	FALSE	TRUE
C00791	Creatinine		1.25858	0.322257	0.23423	FALSE	FALSE
C00864	Pantothenate		2.1861	0.00483698	0.0400792	TRUE	FALSE
C00898	Tartrate	(R,R)-Tartaric acid	1.09631	0.722273	0.332487	FALSE	FALSE
C01015	Hydroxyproline	cis-4-Hydroxy-L-proline	0.367641	0.00374326	0.0400792	FALSE	TRUE
C01042	N-Acetylaspartate	N-Acetyl-L-aspartate	1.0765	0.589524	0.313128	FALSE	FALSE
C01044	N-Formylaspartate	N-Formyl-L-aspartate	1.21332	0.514151	0.31143	FALSE	FALSE
C01089	3-OH-butyrate	(R)-3-Hydroxybutanoate	0.684215	0.133066	0.141357	FALSE	FALSE
C01103	Orotidine 5'-monophosphate	Orotidine 5'-phosphate	0.958161	0.926405	0.391643	FALSE	FALSE
C01152	3-Methylhistidine	N(pi)-Methyl-L-histidine	0.591241	0.105164	0.136609	FALSE	FALSE
C01159	2,3-DPG	2,3-Bisphospho-D-glycerate	1.75972	0.106705	0.136609	FALSE	FALSE
C01181	gamma-Butyrobetaine	4-Trimethylammoniobutanoate	0.739117	0.102934	0.136609	FALSE	FALSE
C01262	Anserine	beta-Alanyl-N(pi)-methyl-L-histidine	0.553756	0.0122785	0.0635871	FALSE	TRUE
C01601	Pelargonate	Nonanoic acid	0.655693	0.0566241	0.12347	FALSE	FALSE
C01620	Threonate		0.927581	0.652531	0.315839	FALSE	FALSE
C01879	5-Oxoproline	Pidolic acid	1.05888	0.693914	0.326692	FALSE	FALSE
C02356	2-Aminobutanoate	(S)-2-Aminobutanoate	0.247119	0.00171902	0.0400792	FALSE	TRUE
C02571	o-Acetylcarnitine	O-Acetylcarnitine	1.02905	0.902096	0.385297	FALSE	FALSE
C02630	2-Hydroxyglutarate		0.826648	0.268592	0.209937	FALSE	FALSE
C02679	Dodecanoate	Dodecanoic acid	0.440281	0.0036449	0.0400792	FALSE	TRUE
C03793	N6,N6,N6-Trimethyllysine	N6,N6,N6-Trimethyl-L-lysine	0.735131	0.201435	0.181423	FALSE	FALSE
C05123	Isethionate	2-Hydroxyethanesulfonate	1.83872	0.040059	0.104854	FALSE	FALSE
C05341	beta-Ala-Lys	beta-Alanyl-L-lysine	0.503161	0.00945004	0.0559307	FALSE	TRUE
C06337	Terephthalate		0.649977	0.0365578	0.104854	FALSE	FALSE
C06772	Diethanolamine		0.841512	0.439815	0.289231	FALSE	FALSE
C08261	Azelate	Azelaic acid	0.925612	0.807665	0.359588	FALSE	FALSE
C00369	Glycogen	Starch	0.482144	0.0643849	0.127022	FALSE	FALSE
