# Supplementary material for: Trans-omic analysis reveals obesity-associated dysregulation of inter-organ metabolic cycles between the liver and skeletal muscle
Source: iScience. 2021 Feb 20;24(3):102217. doi: 10.1016/j.isci.2021.102217 (PMC7961104; doi:10.1016/j.isci.2021.102217)
Supplement: Table S5. Lipidomic analysis in the liver and skeletal muscle, related to figure 2 [file mmc6.xlsx]

## Sheet: Readme
Table S5: Lipidomic analysis in the liver and skeletal muscle
Sheet: Liver_Raw		Lipidome data in the liver of WT and ob/ob mice.
	Column A and B	Name of lipid species analyzed in this study.
	Column C to H	Amounts of all analyzed lipids. The number indicates the sample number of mice.
Sheet: Liver_Analysis		The result of our lipidomic analysis for all analyzed lipids in the liver.
	Column A and B	Same as the column A and B of Liver_Raw sheet.
	Column C to E	Properties of differences of the amounts of lipids between WT mice and ob/ob mice.
	Column F	Lipids larger in ob/ob mice than WT mice (TRUE), otherwise (FALSE)
	Column G	Lipids larger in WT mice than ob/ob mice (TRUE), otherwise (FALSE)
Sheet: Muscle_Raw		Lipidome data in skeletal muscle of WT and ob/ob mice.
	Column A and B	Name of lipid species analyzed in this study.
	Column C to H	Amounts of all analyzed lipid species. The number indicates the sample number of mice.
Sheet: Muscle_Analysis		The result of our lipidomic analysis for all analyzed lipids in skeletal muscle.
	Column A and B	Same as the column A and B of Muscle_Raw sheet.
	Column C to E	Properties of differences of the amounts of lipids between WT mice and ob/ob mice.
	Column F	Lipids larger in ob/ob mice than WT mice (TRUE), otherwise (FALSE)
	Column G	Lipids larger in WT mice than ob/ob mice (TRUE), otherwise (FALSE)

## Sheet: Liver_Raw
Name	Long form	WT mice No.1 (a. u.)	WT mice No.2 (a. u.)	WT mice No.3 (a. u.)	ob/ob mice No.1 (a. u.)	ob/ob mice No.2 (a. u.)	ob/ob mice No.3 (a. u.)
CE	Cholesteryl ester	1943.58	1737.96	2941.37	7586.28	10208.7	11307.2
TAG	Triacylglycerol	52766.3	12583.7	72426.5	251662	229200	255832
DAG	Diacylglycerol	781.478	310.755	1239.84	3909.42	3495.17	5031.72
FFA	Free fatty acid	1193.71	657.089	1582.71	1085.92	873.833	607.516
PC	Phosphatidylcholine	20534.8	12727.6	23750	12586.3	12273.6	11051.5
PE	Phosphatidylethanolamine	15099	9618.01	17681.8	8281.72	7143.89	6425.54
PI	Phosphatidylinositol	2518.45	1651.38	2964.52	1321.84	1379.44	1339.17
LPC	Lysophosphatidylcholine	286.455	187.399	327.127	233.103	196.593	168.375
LPE	Lysophosphatidylethanolamine	63.2777	43.4567	62.9236	72.8625	47.7845	31.236
SM	Sphingomyelin	39.8415	32.0889	47.2231	23.2228	25.5558	21.2253
CER	Ceramide	105.914	61.2295	113.747	108.744	79.9112	51.8721
DCER	Dihydro ceramide	15.7179	10.92	18.9742	11.6423	13.2615	7.70931
HCER	Hexosyl ceramide	32.3905	19.7528	37.1691	21.9225	24.9772	23.0621
LCER	Lactosyl ceramide	11.7059	7.354	16.6026	5.40539	4.20629	5.13115

## Sheet: Liver_Analysis
		Difference between WT mice and ob/ob mice
Name	Long form	Fold change (ob/ob/WT)	P value	Q value	The increased DEL in ob/ob mice: larger in ob/ob mice than WT mice	The decreased DEL in ob/ob mice: larger in WT mice than ob/ob mice
CE	Cholesteryl ester	4.39417	0.0137225	0.0640383	TRUE	FALSE
TAG	Triacylglycerol	5.34703	0.00248776	0.0348287	TRUE	FALSE
DAG	Diacylglycerol	5.33273	0.00639188	0.0447431	TRUE	FALSE
FFA	Free fatty acid	0.747711	0.40958	0.477843	FALSE	FALSE
PC	Phosphatidylcholine	0.629887	0.162169	0.283796	FALSE	FALSE
PE	Phosphatidylethanolamine	0.515372	0.0956839	0.23643	FALSE	FALSE
PI	Phosphatidylinositol	0.566337	0.115648	0.23643	FALSE	FALSE
LPC	Lysophosphatidylcholine	0.746673	0.240846	0.337184	FALSE	FALSE
LPE	Lysophosphatidylethanolamine	0.89523	0.695106	0.695106	FALSE	FALSE
SM	Sphingomyelin	0.587511	0.0549498	0.192324	FALSE	FALSE
CER	Ceramide	0.856303	0.592688	0.63828	FALSE	FALSE
DCER	Dihydro ceramide	0.71501	0.212376	0.330363	FALSE	FALSE
HCER	Hexosyl ceramide	0.783337	0.339758	0.432419	FALSE	FALSE
LCER	Lactosyl ceramide	0.413399	0.118215	0.23643	FALSE	FALSE

## Sheet: Muscle_Raw
Name	Long form	WT mice No.1 (a. u.)	WT mice No.2 (a. u.)	WT mice No.3 (a. u.)	ob/ob mice No.1 (a. u.)	ob/ob mice No.2 (a. u.)	ob/ob mice No.3 (a. u.)
CE	Cholesteryl ester	3.19723	3.85613	3.10491	1.44203	2.59603	1.43407
TAG	Triacylglycerol	519.074	350.25	622.951	1599.7	1803.58	887.154
DAG	Diacylglycerol	31.265	16.7227	37.1093	17.121	17.8996	10.6732
FFA	Free fatty acid	157.942	128.049	162.969	76.8283	97.7248	69.2565
PC	Phosphatidylcholine	664.963	443.002	701.621	252.962	221.803	178.369
PE	Phosphatidylethanolamine	417.441	313.234	461.545	204.533	169.858	131.378
PI	Phosphatidylinositol	23.0647	13.6886	25.8961	6.84507	6.18203	4.60613
LPC	Lysophosphatidylcholine	28.4287	16.1332	21.9706	7.88133	9.03269	8.15969
LPE	Lysophosphatidylethanolamine	11.0621	5.94229	9.85601	4.31247	3.60781	3.26031
SM	Sphingomyelin	41.1226	27.0075	44.0136	17.772	15.8444	12.3679
CER	Ceramide	6.36803	3.86405	6.59349	1.95584	1.69143	1.26865
DCER	Dihydro ceramide	1.73235	1.46507	1.73384	0.802747	0.783667	0.929933
HCER	Hexosyl ceramide	2.67643	1.32877	4.08895	1.93647	2.09527	1.52835
LCER	Lactosyl ceramide	0.761933	0.335707	0.75816	0.332907	0.324187	0.237093

## Sheet: Muscle_Analysis
		Difference between WT mice and ob/ob mice
Name	Long form	Fold change (ob/ob/WT)	P value	Q value	The increased DEL in ob/ob mice: larger in ob/ob mice than WT mice	The decreased DEL in ob/ob mice: larger in WT mice than ob/ob mice
CE	Cholesteryl ester	0.538686	0.0350178	0.0854914	FALSE	TRUE
TAG	Triacylglycerol	2.8751	0.0687317	0.0918042	TRUE	FALSE
DAG	Diacylglycerol	0.536962	0.151261	0.162897	FALSE	FALSE
FFA	Free fatty acid	0.543054	0.00901552	0.0631087	FALSE	TRUE
PC	Phosphatidylcholine	0.36093	0.0339509	0.0854914	FALSE	TRUE
PE	Phosphatidylethanolamine	0.424224	0.0201043	0.0854914	FALSE	TRUE
PI	Phosphatidylinositol	0.281459	0.0514196	0.0899843	FALSE	TRUE
LPC	Lysophosphatidylcholine	0.376865	0.0588393	0.0915279	FALSE	TRUE
LPE	Lysophosphatidylethanolamine	0.416248	0.0721318	0.0918042	FALSE	TRUE
SM	Sphingomyelin	0.410049	0.0427457	0.0854914	FALSE	TRUE
CER	Ceramide	0.29217	0.0394784	0.0854914	FALSE	TRUE
DCER	Dihydro ceramide	0.510285	0.00411938	0.0576713	FALSE	TRUE
HCER	Hexosyl ceramide	0.686926	0.400928	0.400928	FALSE	FALSE
LCER	Lactosyl ceramide	0.481834	0.146235	0.162897	FALSE	FALSE
