# Supplementary material for: Trans-omic analysis reveals obesity-associated dysregulation of inter-organ metabolic cycles between the liver and skeletal muscle
Source: iScience. 2021 Feb 20;24(3):102217. doi: 10.1016/j.isci.2021.102217 (PMC7961104; doi:10.1016/j.isci.2021.102217)
Supplement: Table S6. Transcription factor enrichment analysis in the liver and skeletal muscle, related to figure 2 [file mmc7.xlsx]

## Sheet: Readme
Table S6: Transcription factor enrichment analysis in the liver and skeletal muscle
Sheet: Liver_TFmotif_ObIncGenes		Transcription factor (TF) enrichment analysis of the increased differentially expressed genes (DEGs) in the liver
	Column A and B	TF motif ID, TF name corresponding to TF motif
	Column C to H	Number of genes and properties(p value and q value) in each TF motif
Sheet: Liver_TFmotif_ObDecGenes		Transcription factor enrichment analysis of the decreased DEGs in the liver
	Column A and B	TF motif ID, TF name corresponding to TF motif
	Column C to H	Number of genes and properties(p value and q value) in each TF motif
Sheet: Muscle_TFmotif_ObIncGenes		Transcription factor enrichment analysis of the increased DEGs in skeletal muscle
	Column A and B	TF motif ID, TF name corresponding to TF motif
	Column C to H	Number of genes and properties(p value and q value) in each TF motif
Sheet: Muscle_TFmotif_ObDecGenes		Transcription factor enrichment analysis of the decreased DEGs in skeletal muscle
	Column A and B	TF motif ID, TF name corresponding to TF motif
	Column C to H	Number of genes and properties(p value and q value) in each TF motif

## Sheet: Liver_TFmotif_ObIncGene
		Number of genes
TF motif ID	TF name corresponding to TF motif	In TF motif and higher expressions in ob/ob	In TF motif	Higher expressions in ob/ob	All	P value	Q value
V$AHR_Q6	Ahr	1890	6006	4253	13795	0.0796849	0.284519
V$AP1_Q6_02	Fos, Jun	195	604	4253	13795	0.226933	0.573394
V$ARID5A_03	Arid5a	201	673	4253	13795	0.723973	1
V$BBX_03	Bbx	195	605	4253	13795	0.235501	0.573394
V$BBX_04	Bbx	692	2208	4253	13795	0.293476	0.657048
V$BCL6_Q3_01	Bcl6	1154	3892	4253	13795	0.971556	1
V$BEN_01	Gtf2ird1	3616	11758	4253	13795	0.689733	1
V$BRCA_01	Brca1, Usf2	1796	6058	4253	13795	0.996358	1
V$CDC5_01	Cdc5l, Gm9049	101	345	4253	13795	0.754429	1
V$CDPCR1_01	Cux1	987	3430	4253	13795	0.998813	1
V$CEBPA_Q6	Cebpa	1048	3412	4253	13795	0.574381	0.994431
V$CHCH_01	Churc1	2772	8943	4253	13795	0.289648	0.657048
V$CIZ_01	Zfp384	48	145	4253	13795	0.303701	0.657048
V$CP2_Q6	Tfcp2	1060	3393	4253	13795	0.282234	0.657048
V$CPBP_Q6	Klf6	4206	13600	4253	13795	0.0225771	0.109941
V$CREB1_Q6	Creb1	919	3137	4253	13795	0.984027	1
V$CREBP1_01	Atf2	1398	4876	4253	13795	0.999979	1
V$CTCF_01	Ctcf	911	2874	4253	13795	0.133627	0.41573
V$DBP_Q6	Dbp	2197	7029	4253	13795	0.138636	0.419654
V$DEAF1_02	Deaf1	223	724	4253	13795	0.5215	0.947225
V$DELTAEF1_01	Zeb1	229	727	4253	13795	0.357808	0.726031
V$DMRT4_01	Dmrta1	402	1404	4253	13795	0.972606	1
V$DR4_Q2	Rarg, Nr1h3, Nr1i3, Rxrg, Rxra, Rarb, Nr1i2, Nr2f2, Rara, Rxrb, Nr1h2, Nr2f1	518	1561	4253	13795	0.0178655	0.109941
V$DRI1_01	Arid3a	2330	7852	4253	13795	0.999657	1
V$E2A_Q6_01	Tcf3	566	1689	4253	13795	0.00612061	0.062319
V$E2F_Q6_01	E2f4, E2f3, E2f7, E2f1, Tfdp1	1085	3735	4253	13795	0.997353	1
V$EGR1_Q6	Egr1	1171	3925	4253	13795	0.947294	1
V$EKLF_Q5_01	Klf1	153	432	4253	13795	0.0213694	0.109941
V$ERALPHA_Q6_01	Esr1	1223	3734	4253	13795	0.00158883	0.0282832
V$ETS_Q6	Spi1, Spib, Elk3, Gabpa, Elk1, Fli1, Etv4, Ets2, Elk4, Gabpb1, Etv6, Elf4, Ets1, Elf1, Elf2, Erg	564	1701	4253	13795	0.0145629	0.10194
V$EVI1_03	Mecom	24	70	4253	13795	0.305058	0.657048
V$FAC1_01	Bptf	2153	7174	4253	13795	0.985596	1
V$FOXO1_08	Foxo1	675	2370	4253	13795	0.997107	1
V$FOXP1_01	Foxp1	49	183	4253	13795	0.900292	1
V$FPM315_01	Zfp263	542	1676	4253	13795	0.0812911	0.284519
V$GATA_Q6	Gata6, Gata2, Gata3, Gata5, Gata4, Gata1	755	2491	4253	13795	0.740452	1
V$GKLF_Q4	Klf4	3272	10391	4253	13795	0.0017677	0.0282832
V$GLI_Q3	Glis2, Gli3, Gli1, Zic1, Glis1, Gli2, Glis3, Zic2, Zic3	1257	3914	4253	13795	0.0209839	0.109941
V$GMEB2_04	Gmeb2	23	102	4253	13795	0.975606	1
V$GZF1_01	Gzf1	0	2	4253	13795	1	1
V$HBP1_03	Hbp1	41	106	4253	13795	0.0513658	0.205463
V$HES1_Q6	Hes1	832	2744	4253	13795	0.747803	1
V$HIC1_08	Hic1	680	2042	4253	13795	0.00493051	0.0573597
V$HIF1A_Q5	Hif1a	240	855	4253	13795	0.968094	1
V$HMGIY_Q3	Hmga1, Hmga2, Hmga1b, Gm15262	1666	5565	4253	13795	0.970453	1
V$HNF1A_Q4	Hnf1a	295	995	4253	13795	0.808594	1
V$HNF3B_Q6	Foxa2	664	2276	4253	13795	0.971468	1
V$HNF4A_Q3	Hnf4a	420	1282	4253	13795	0.0622465	0.2404
V$HNF6_Q4	Onecut1	158	593	4253	13795	0.990014	1
V$HOMEZ_01	Homez	3320	11060	4253	13795	0.999983	1
V$HSF1_01	Hsf1	613	2067	4253	13795	0.899792	1
V$HSF1_02	Hsf1	89	318	4253	13795	0.880017	1
V$IK_Q5_01	Ikzf1	2394	7575	4253	13795	0.0155917	0.102722
V$ING4_01	Ing4	3503	11184	4253	13795	0.00501593	0.0573597
V$IRF1_Q5	Irf1	132	415	4253	13795	0.348556	0.722931
V$KAISO_01	Zbtb33	933	3011	4253	13795	0.424896	0.820488
V$LRH1_Q5_01	Nr5a2	917	2919	4253	13795	0.226992	0.573394
V$LUN1_01	Topors	5	21	4253	13795	0.823655	1
V$MAF_Q4	Nfe2l2, Mafk, Bach1, Gnptab, Nfe2l1, Bach2, Mafg, Maf, Nrf1, Nfe2, Mafb	1349	4235	4253	13795	0.0435473	0.180641
V$MAZR_01	Patz1	812	2638	4253	13795	0.532814	0.947225
V$MAZ_Q6_01	Maz	1796	5618	4253	13795	0.00866109	0.0646695
V$MECP2_02	Mecp2	1179	3838	4253	13795	0.577125	0.994431
V$MEF2A_Q6	Mef2a	113	339	4253	13795	0.170604	0.488091
V$MEF2C_Q4	Mef2c	2455	8255	4253	13795	0.999663	1
V$MEF2_03	Mef2a	225	781	4253	13795	0.903587	1
V$MEIS1_01	Meis1	83	233	4253	13795	0.0648166	0.241982
V$MLXIPL_01	Mlxipl	34	98	4253	13795	0.233327	0.573394
V$MRF2_01	Arid5b	172	543	4253	13795	0.347244	0.722931
V$MTF1_Q5	Mtf1	244	765	4253	13795	0.267922	0.638453
V$MZF1_Q5	Mzf1	2169	6772	4253	13795	0.00146093	0.0282832
V$NF1A_Q6_01	Nfia	1255	3799	4253	13795	0.000307809	0.00861866
V$NF1_Q6	Nfia, Nfic	1154	3670	4253	13795	0.178858	0.488586
V$NFAT1_Q4	Nfatc2, Ilf3	3537	11589	4253	13795	0.966042	1
V$NFAT5_Q5_02	Nfat5	8	25	4253	13795	0.524562	0.947225
V$NFY_Q3	Nfyb, Nfya, Nfyc, Nfya	390	1282	4253	13795	0.641198	1
V$NR3C1_03	Nr3c1	1792	5648	4253	13795	0.0299202	0.134043
V$P53_04	Trp53	1738	5462	4253	13795	0.0218002	0.109941
V$P53_Q3	Trp53	937	2854	4253	13795	0.0051214	0.0573597
V$PBX_Q3	Hoxc6, Pknox1, Hoxb1, Pdx1, Pbx2, Pbx3, Hoxb7, Pbx1, Hoxb8	1268	4104	4253	13795	0.463657	0.870848
V$PLZF_02	Zbtb16	1450	4944	4253	13795	0.998004	1
V$POU2F1_Q6	Pou2f1	448	1480	4253	13795	0.698861	1
V$POU6F1_02	Pou6f1	1355	4317	4253	13795	0.174318	0.488091
V$PPARA_02	Rxra, Ppara	1921	6018	4253	13795	0.00774361	0.0646695
V$PPARGRXRA_01	Pparg, Rxra	2592	8039	4253	13795	1.1409e-05	0.000638904
V$RBPJK_01	Rbpj	649	2164	4253	13795	0.827884	1
V$RELA_Q6	Rela	924	2871	4253	13795	0.0409923	0.176582
V$REST_01	Rest	543	1646	4253	13795	0.023573	0.110007
V$REST_Q5	Rest	778	2362	4253	13795	0.00812572	0.0646695
V$REVERBALPHA_Q6	Nr1d1	102	270	4253	13795	0.00830169	0.0646695
V$RFX1_01	Rfx1	1408	4652	4253	13795	0.85125	1
V$RFX_Q6	Rfx5, Rfx4, Rfx2, Rfx1, Rfxank, Rfxap, Rfx3	1125	3630	4253	13795	0.410574	0.806741
V$RNF96_01	Trim28	1506	5170	4253	13795	0.99963	1
V$ROAZ_01	Zfp423	2	2	4253	13795	0.0950335	0.322538
V$RORALPHA_Q4	Rora	68	199	4253	13795	0.170627	0.488091
V$RP58_01	Zbtb18	106	323	4253	13795	0.234169	0.573394
V$RREB1_01	Rreb1	2303	7150	4253	13795	0.000145439	0.00542973
V$RUSH1A_02	Hltf	706	2283	4253	13795	0.466526	0.870848
V$SMAD4_Q6_01	Smad4	1322	4258	4253	13795	0.363016	0.726031
V$SP100_04	Sp100	1934	6594	4253	13795	0.99988	1
V$SP1_Q6_01	Sp1, Sp4, Sp3	2139	6754	4253	13795	0.0190301	0.109941
V$SREBP1_Q6	Srebf1	1877	5663	4253	13795	5.14244e-07	5.75953e-05
V$SRF_Q5_02	Srf	69	197	4253	13795	0.114537	0.377298
V$STAT1_Q6	Stat1	511	1732	4253	13795	0.904601	1
V$TATA_01	Tbp	957	3148	4253	13795	0.730842	1
V$TEF1_Q6_04	Tead1	951	3001	4253	13795	0.129283	0.413706
V$XBP1_01	Xbp1	3501	11417	4253	13795	0.82776	1
V$YY1_Q6_03	Yy1	1318	4349	4253	13795	0.822347	1
V$ZBTB12_03	Zbtb12	5	21	4253	13795	0.823655	1
V$ZFP105_04	Zfp105	707	2349	4253	13795	0.807176	1
V$ZFP161_04	Zbtb14	2303	7616	4253	13795	0.954202	1
V$ZFX_01	Pcgf2, Zfx	638	2222	4253	13795	0.991695	1
V$ZNF143_03	Zfp143	2	9	4253	13795	0.818446	1

## Sheet: Liver_TFmotif_ObDecGene
		Number of genes
TF motif ID	TF name corresponding to TF motif	In TF motif and higher expressions in WT	In TF motif	Higher expressions in WT	All	P value	Q value
V$AHR_Q6	Ahr	1589	6006	3611	13795	0.261303	0.650354
V$AP1_Q6_02	Fos, Jun	148	604	3611	13795	0.842277	1
V$ARID5A_03	Arid5a	182	673	3611	13795	0.314004	0.731682
V$BBX_03	Bbx	150	605	3611	13795	0.798562	1
V$BBX_04	Bbx	559	2208	3611	13795	0.84817	1
V$BCL6_Q3_01	Bcl6	1015	3892	3611	13795	0.572434	1
V$BEN_01	Gtf2ird1	3144	11758	3611	13795	0.000143725	0.00160972
V$BRCA_01	Brca1, Usf2	1598	6058	3611	13795	0.323187	0.731682
V$CDC5_01	Cdc5l, Gm9049	104	345	3611	13795	0.0524067	0.308924
V$CDPCR1_01	Cux1	922	3430	3611	13795	0.144593	0.506074
V$CEBPA_Q6	Cebpa	884	3412	3611	13795	0.666702	1
V$CHCH_01	Churc1	2459	8943	3611	13795	8.28498e-07	1.54653e-05
V$CIZ_01	Zfp384	42	145	3611	13795	0.247903	0.637804
V$CP2_Q6	Tfcp2	852	3393	3611	13795	0.950713	1
V$CPBP_Q6	Klf6	3567	13600	3611	13795	0.140987	0.506074
V$CREB1_Q6	Creb1	849	3137	3611	13795	0.103329	0.417017
V$CREBP1_01	Atf2	1315	4876	3611	13795	0.0612425	0.342958
V$CTCF_01	Ctcf	729	2874	3611	13795	0.871985	1
V$DBP_Q6	Dbp	1755	7029	3611	13795	0.999532	1
V$DEAF1_02	Deaf1	210	724	3611	13795	0.0423464	0.263489
V$DELTAEF1_01	Zeb1	182	727	3611	13795	0.776453	1
V$DMRT4_01	Dmrta1	382	1404	3611	13795	0.18492	0.540801
V$DR4_Q2	Rarg, Nr1h3, Nr1i3, Rxrg, Rxra, Rarb, Nr1i2, Nr2f2, Rara, Rxrb, Nr1h2, Nr2f1	392	1561	3611	13795	0.852328	1
V$DRI1_01	Arid3a	2088	7852	3611	13795	0.104254	0.417017
V$E2A_Q6_01	Tcf3	428	1689	3611	13795	0.805841	1
V$E2F_Q6_01	E2f4, E2f3, E2f7, E2f1, Tfdp1	1085	3735	3611	13795	1.86713e-06	2.61398e-05
V$EGR1_Q6	Egr1	1182	3925	3611	13795	2.72609e-11	1.52661e-09
V$EKLF_Q5_01	Klf1	104	432	3611	13795	0.856948	1
V$ERALPHA_Q6_01	Esr1	911	3734	3611	13795	0.998303	1
V$ETS_Q6	Spi1, Spib, Elk3, Gabpa, Elk1, Fli1, Etv4, Ets2, Elk4, Gabpb1, Etv6, Elf4, Ets1, Elf1, Elf2, Erg	401	1701	3611	13795	0.996079	1
V$EVI1_03	Mecom	19	70	3611	13795	0.47224	0.881515
V$FAC1_01	Bptf	1923	7174	3611	13795	0.0417965	0.263489
V$FOXO1_08	Foxo1	687	2370	3611	13795	0.00037748	0.00352315
V$FOXP1_01	Foxp1	53	183	3611	13795	0.216684	0.577824
V$FPM315_01	Zfp263	464	1676	3611	13795	0.0713863	0.34941
V$GATA_Q6	Gata6, Gata2, Gata3, Gata5, Gata4, Gata1	671	2491	3611	13795	0.176333	0.540801
V$GKLF_Q4	Klf4	2729	10391	3611	13795	0.351254	0.731682
V$GLI_Q3	Glis2, Gli3, Gli1, Zic1, Glis1, Gli2, Glis3, Zic2, Zic3	992	3914	3611	13795	0.922314	1
V$GMEB2_04	Gmeb2	29	102	3611	13795	0.336688	0.731682
V$GZF1_01	Gzf1	2	2	3611	13795	0.0685051	0.34941
V$HBP1_03	Hbp1	30	106	3611	13795	0.343339	0.731682
V$HES1_Q6	Hes1	791	2744	3611	13795	0.000250928	0.00255491
V$HIC1_08	Hic1	488	2042	3611	13795	0.995091	1
V$HIF1A_Q5	Hif1a	248	855	3611	13795	0.0294131	0.205891
V$HMGIY_Q3	Hmga1, Hmga2, Hmga1b, Gm15262	1441	5565	3611	13795	0.738694	1
V$HNF1A_Q4	Hnf1a	273	995	3611	13795	0.183286	0.540801
V$HNF3B_Q6	Foxa2	619	2276	3611	13795	0.118002	0.450215
V$HNF4A_Q3	Hnf4a	339	1282	3611	13795	0.421114	0.834992
V$HNF6_Q4	Onecut1	183	593	3611	13795	0.00511177	0.0440399
V$HOMEZ_01	Homez	2947	11060	3611	13795	0.00602598	0.0482079
V$HSF1_01	Hsf1	521	2067	3611	13795	0.867903	1
V$HSF1_02	Hsf1	90	318	3611	13795	0.208598	0.569829
V$IK_Q5_01	Ikzf1	1933	7575	3611	13795	0.974932	1
V$ING4_01	Ing4	2878	11184	3611	13795	0.993096	1
V$IRF1_Q5	Irf1	110	415	3611	13795	0.457436	0.868353
V$KAISO_01	Zbtb33	773	3011	3611	13795	0.768367	1
V$LRH1_Q5_01	Nr5a2	724	2919	3611	13795	0.973225	1
V$LUN1_01	Topors	9	21	3611	13795	0.0724819	0.34941
V$MAF_Q4	Nfe2l2, Mafk, Bach1, Gnptab, Nfe2l1, Bach2, Mafg, Maf, Nrf1, Nfe2, Mafb	1094	4235	3611	13795	0.736176	1
V$MAZR_01	Patz1	737	2638	3611	13795	0.01208	0.0901974
V$MAZ_Q6_01	Maz	1590	5618	3611	13795	1.45352e-06	2.32564e-05
V$MECP2_02	Mecp2	1038	3838	3611	13795	0.0779934	0.34941
V$MEF2A_Q6	Mef2a	96	339	3611	13795	0.198019	0.554453
V$MEF2C_Q4	Mef2c	2191	8255	3611	13795	0.120593	0.450215
V$MEF2_03	Mef2a	191	781	3611	13795	0.87904	1
V$MEIS1_01	Meis1	60	233	3611	13795	0.58431	1
V$MLXIPL_01	Mlxipl	23	98	3611	13795	0.763678	1
V$MRF2_01	Arid5b	137	543	3611	13795	0.711012	1
V$MTF1_Q5	Mtf1	216	765	3611	13795	0.0990452	0.417017
V$MZF1_Q5	Mzf1	1737	6772	3611	13795	0.91933	1
V$NF1A_Q6_01	Nfia	934	3799	3611	13795	0.995993	1
V$NF1_Q6	Nfia, Nfic	931	3670	3611	13795	0.907148	1
V$NFAT1_Q4	Nfatc2, Ilf3	3051	11589	3611	13795	0.185421	0.540801
V$NFAT5_Q5_02	Nfat5	7	25	3611	13795	0.493264	0.905664
V$NFY_Q3	Nfyb, Nfya, Nfyc, Nfya	345	1282	3611	13795	0.274945	0.669432
V$NR3C1_03	Nr3c1	1391	5648	3611	13795	0.99974	1
V$P53_04	Trp53	1434	5462	3611	13795	0.440582	0.850779
V$P53_Q3	Trp53	711	2854	3611	13795	0.960213	1
V$PBX_Q3	Hoxc6, Pknox1, Hoxb1, Pdx1, Pbx2, Pbx3, Hoxb7, Pbx1, Hoxb8	1032	4104	3611	13795	0.965253	1
V$PLZF_02	Zbtb16	1287	4944	3611	13795	0.621002	1
V$POU2F1_Q6	Pou2f1	374	1480	3611	13795	0.807688	1
V$POU6F1_02	Pou6f1	1078	4317	3611	13795	0.986055	1
V$PPARA_02	Rxra, Ppara	1593	6018	3611	13795	0.250566	0.637804
V$PPARGRXRA_01	Pparg, Rxra	2045	8039	3611	13795	0.990529	1
V$RBPJK_01	Rbpj	574	2164	3611	13795	0.352775	0.731682
V$RELA_Q6	Rela	727	2871	3611	13795	0.883863	1
V$REST_01	Rest	405	1646	3611	13795	0.943004	1
V$REST_Q5	Rest	571	2362	3611	13795	0.99326	1
V$REVERBALPHA_Q6	Nr1d1	67	270	3611	13795	0.717906	1
V$RFX1_01	Rfx1	1226	4652	3611	13795	0.374521	0.762661
V$RFX_Q6	Rfx5, Rfx4, Rfx2, Rfx1, Rfxank, Rfxap, Rfx3	942	3630	3611	13795	0.648397	1
V$RNF96_01	Trim28	1564	5170	3611	13795	3.03785e-17	3.40239e-15
V$ROAZ_01	Zfp423	0	2	3611	13795	1	1
V$RORALPHA_Q4	Rora	52	199	3611	13795	0.533241	0.963274
V$RP58_01	Zbtb18	84	323	3611	13795	0.549648	0.977151
V$RREB1_01	Rreb1	1895	7150	3611	13795	0.187316	0.540801
V$RUSH1A_02	Hltf	589	2283	3611	13795	0.681603	1
V$SMAD4_Q6_01	Smad4	1081	4258	3611	13795	0.923682	1
V$SP100_04	Sp100	1868	6594	3611	13795	2.09667e-08	7.82755e-07
V$SP1_Q6_01	Sp1, Sp4, Sp3	1879	6754	3611	13795	9.19534e-06	0.000114431
V$SREBP1_Q6	Srebf1	1404	5663	3611	13795	0.999064	1
V$SRF_Q5_02	Srf	39	197	3611	13795	0.985576	1
V$STAT1_Q6	Stat1	461	1732	3611	13795	0.337399	0.731682
V$TATA_01	Tbp	797	3148	3611	13795	0.898236	1
V$TEF1_Q6_04	Tead1	766	3001	3611	13795	0.826603	1
V$XBP1_01	Xbp1	3008	11417	3611	13795	0.165391	0.540801
V$YY1_Q6_03	Yy1	1173	4349	3611	13795	0.077768	0.34941
V$ZBTB12_03	Zbtb12	7	21	3611	13795	0.299126	0.712811
V$ZFP105_04	Zfp105	619	2349	3611	13795	0.424951	0.834992
V$ZFP161_04	Zbtb14	2128	7616	3611	13795	8.63956e-08	2.41908e-06
V$ZFX_01	Pcgf2, Zfx	681	2222	3611	13795	1.3609e-07	3.04841e-06
V$ZNF143_03	Zfp143	4	9	3611	13795	0.188315	0.540801

## Sheet: Muscle_TFmotif_ObIncGene
		Number of genes
TF motif ID	TF name corresponding to TF motif	In TF motif and higher expressions in ob/ob	In TF motif	Higher expressions in ob/ob	All	P value	Q value
V$AHR_Q6	Ahr	1664	6275	3721	14301	0.118457	0.388277
V$AML3_Q6	Runx2	268	1082	3721	14301	0.84402	1
V$AP1_Q6_02	Fos, Jun	154	620	3721	14301	0.766857	1
V$ARID5A_03	Arid5a	189	669	3721	14301	0.097091	0.34211
V$BBX_03	Bbx	186	630	3721	14301	0.0235562	0.113087
V$BBX_04	Bbx	591	2266	3721	14301	0.480012	0.903419
V$BCL6_Q3_01	Bcl6	1134	4014	3721	14301	8.48158e-05	0.00142975
V$BEN_01	Gtf2ird1	3240	12330	3721	14301	0.0409869	0.179128
V$BLIMP1_Q4	Prdm1	296	1066	3721	14301	0.0946573	0.34211
V$BRCA_01	Brca1, Usf2	1561	6167	3721	14301	0.955253	1
V$CDC5_01	Cdc5l, Gm9049	112	353	3721	14301	0.00879831	0.0546421
V$CDPCR1_01	Cux1	886	3519	3721	14301	0.908898	1
V$CEBPA_Q6	Cebpa	961	3446	3721	14301	0.00229591	0.0169324
V$CHCH_01	Churc1	2571	9482	3721	14301	1.41715e-05	0.000418059
V$CIZ_01	Zfp384	38	143	3721	14301	0.471688	0.903419
V$COE1_Q6	Ebf1	257	973	3721	14301	0.398516	0.870831
V$CP2_Q6	Tfcp2	945	3551	3721	14301	0.182117	0.537245
V$CPBP_Q6	Klf6	3673	14122	3721	14301	0.633789	1
V$CREB1_Q6	Creb1	809	3264	3721	14301	0.968288	1
V$CREBP1_01	Atf2	1300	4957	3721	14301	0.348075	0.821893
V$CTCF_01	Ctcf	738	3030	3721	14301	0.991426	1
V$DBP_Q6	Dbp	1941	7217	3721	14301	0.00841656	0.0546421
V$DEAF1_02	Deaf1	201	766	3721	14301	0.457402	0.903419
V$DELTAEF1_01	Zeb1	185	725	3721	14301	0.63837	1
V$DR4_Q2	Rarg, Nr1h3, Nr1i3, Rxrg, Rxra, Rarb, Nr1i2, Nr2f2, Rara, Rxrb, Nr1h2, Nr2f1	406	1595	3721	14301	0.716677	1
V$DRI1_01	Arid3a	2157	7987	3721	14301	0.00130421	0.0106264
V$E2A_Q6_01	Tcf3	468	1805	3721	14301	0.547667	0.983026
V$E2F_Q6_01	E2f4, E2f3, E2f7, E2f1, Tfdp1	1003	3886	3721	14301	0.643302	1
V$EGR1_Q6	Egr1	1161	4184	3721	14301	0.00135082	0.0106264
V$ERALPHA_Q6_01	Esr1	979	3829	3721	14301	0.777683	1
V$ETS_Q6	Spi1, Spib, Elk3, Gabpa, Elk1, Fli1, Etv4, Ets2, Elk4, Gabpb1, Etv6, Elf4, Ets1, Elf1, Elf2, Erg	471	1716	3721	14301	0.0800165	0.304579
V$EVI1_03	Mecom	11	61	3721	14301	0.946738	1
V$FAC1_01	Bptf	1862	7352	3721	14301	0.975061	1
V$FOXO1_08	Foxo1	603	2379	3721	14301	0.800519	1
V$FOXP1_01	Foxp1	40	182	3721	14301	0.911069	1
V$FPM315_01	Zfp263	541	1806	3721	14301	3.14068e-05	0.000741201
V$FREAC3_01	Foxc1	1000	3946	3721	14301	0.87719	1
V$GATA_Q6	Gata6, Gata2, Gata3, Gata5, Gata4, Gata1	678	2486	3721	14301	0.0619418	0.252039
V$GKLF_Q4	Klf4	2865	10819	3721	14301	0.0137304	0.0771517
V$GLI_Q3	Glis2, Gli3, Gli1, Zic1, Glis1, Gli2, Glis3, Zic2, Zic3	1047	4093	3721	14301	0.781725	1
V$GMEB2_04	Gmeb2	30	102	3721	14301	0.248206	0.681122
V$GZF1_01	Gzf1	0	2	3721	14301	1	1
V$HBP1_03	Hbp1	28	103	3721	14301	0.430508	0.903419
V$HELIOSA_02	Ikzf2	1188	4108	3721	14301	3.42841e-07	2.02276e-05
V$HES1_Q6	Hes1	754	2906	3721	14301	0.548444	0.983026
V$HIC1_08	Hic1	504	2147	3721	14301	0.998491	1
V$HIF1A_Q5	Hif1a	206	887	3721	14301	0.978106	1
V$HMGIY_Q3	Hmga1, Hmga2, Hmga1b, Gm15262	1546	5626	3721	14301	0.000735178	0.00788645
V$HOMEZ_01	Homez	2980	11346	3721	14301	0.098574	0.34211
V$HSF1_01	Hsf1	554	2152	3721	14301	0.633164	1
V$HSF1_02	Hsf1	73	345	3721	14301	0.985485	1
V$IK_Q5_01	Ikzf1	2000	7882	3721	14301	0.975359	1
V$ING4_01	Ing4	2967	11659	3721	14301	0.999464	1
V$IRF1_Q5	Irf1	97	411	3721	14301	0.88391	1
V$KAISO_01	Zbtb33	831	3062	3721	14301	0.0585422	0.246713
V$LUN1_01	Topors	8	21	3721	14301	0.155103	0.469286
V$MAFA_Q4	Klrg1, Mafa	1259	4957	3721	14301	0.894883	1
V$MAF_Q4	Nfe2l2, Mafk, Bach1, Gnptab, Nfe2l1, Bach2, Mafg, Maf, Nrf1, Nfe2, Mafb	1039	4333	3721	14301	0.999894	1
V$MAZR_01	Patz1	777	2815	3721	14301	0.0176757	0.0906842
V$MAZ_Q6_01	Maz	1677	5983	3721	14301	1.93026e-06	7.59235e-05
V$MECP2_02	Mecp2	976	3975	3721	14301	0.993933	1
V$MEF2A_Q6	Mef2a	107	384	3721	14301	0.217666	0.611537
V$MEF2C_Q4	Mef2c	2228	8532	3721	14301	0.384918	0.856987
V$MEF2_03	Mef2a	274	882	3721	14301	0.000300621	0.00394148
V$MEIS1_01	Meis1	75	253	3721	14301	0.106013	0.357416
V$MLXIPL_01	Mlxipl	15	99	3721	14301	0.996789	1
V$MRF2_01	Arid5b	154	558	3721	14301	0.205927	0.592669
V$MRF4_Q3	Myf6	1528	5968	3721	14301	0.83615	1
V$MTF1_Q5	Mtf1	246	837	3721	14301	0.0129066	0.0761486
V$MYOD_Q6_02	Myod1	181	569	3721	14301	0.000945532	0.00929773
V$MYOGENIN_Q6_01	Myog	2397	9031	3721	14301	0.032333	0.146742
V$NF1A_Q6_01	Nfia	1029	3949	3721	14301	0.482334	0.903419
V$NF1_Q6	Nfia, Nfic	1044	3822	3721	14301	0.0175539	0.0906842
V$NFAT1_Q4	Nfatc2, Ilf3	3169	11955	3721	14301	0.0013341	0.0106264
V$NFAT5_Q5_02	Nfat5	9	32	3721	14301	0.459227	0.903419
V$NFY_Q3	Nfyb, Nfya, Nfyc, Nfya	352	1327	3721	14301	0.339981	0.821893
V$NR3C1_03	Nr3c1	1507	5858	3721	14301	0.753579	1
V$OSR1_03	Osr1	27	130	3721	14301	0.932194	1
V$P53_04	Trp53	1417	5722	3721	14301	0.997583	1
V$P53_Q3	Trp53	787	2994	3721	14301	0.36219	0.821893
V$PBX_Q3	Hoxc6, Pknox1, Hoxb1, Pdx1, Pbx2, Pbx3, Hoxb7, Pbx1, Hoxb8	1075	4206	3721	14301	0.796889	1
V$PLZF_02	Zbtb16	1372	5018	3721	14301	0.00433526	0.0300918
V$POU2F1_Q6	Pou2f1	400	1498	3721	14301	0.271512	0.711965
V$POU6F1_02	Pou6f1	1169	4432	3721	14301	0.263502	0.706665
V$PPARA_02	Rxra, Ppara	1605	6326	3721	14301	0.944314	1
V$PPARGRXRA_01	Pparg, Rxra	2138	8260	3721	14301	0.674064	1
V$RBPJK_01	Rbpj	593	2246	3721	14301	0.334636	0.821893
V$RELA_Q6	Rela	838	2932	3721	14301	0.000233688	0.0034469
V$REST_01	Rest	438	1714	3721	14301	0.689432	1
V$REST_Q5	Rest	595	2501	3721	14301	0.997751	1
V$REVERBALPHA_Q6	Nr1d1	71	270	3721	14301	0.48184	0.903419
V$RFX1_01	Rfx1	1236	4832	3721	14301	0.809491	1
V$RFX_Q6	Rfx5, Rfx4, Rfx2, Rfx1, Rfxank, Rfxap, Rfx3	938	3766	3721	14301	0.966967	1
V$RNF96_01	Trim28	1560	5491	3721	14301	1.61926e-07	1.91073e-05
V$ROAZ_01	Zfp423	1	2	3721	14301	0.452697	0.903419
V$RORALPHA_Q4	Rora	48	200	3721	14301	0.767517	1
V$RP58_01	Zbtb18	83	339	3721	14301	0.761148	1
V$RREB1_01	Rreb1	1994	7509	3721	14301	0.0647263	0.25459
V$RUSH1A_02	Hltf	611	2320	3721	14301	0.3606	0.821893
V$SIX1_01	Six1	1547	6162	3721	14301	0.985661	1
V$SMAD4_Q6_01	Smad4	1113	4450	3721	14301	0.969276	1
V$SOX10_Q3	Sox10	306	1209	3721	14301	0.731939	1
V$SP100_04	Sp100	1798	6921	3721	14301	0.549828	0.983026
V$SP1_Q6_01	Sp1, Sp4, Sp3	1964	7151	3721	14301	4.39059e-05	0.000863483
V$SREBP1_Q6	Srebf1	1577	6017	3721	14301	0.336416	0.821893
V$SRF_Q5_02	Srf	52	207	3721	14301	0.642711	1
V$STAT1_Q6	Stat1	432	1717	3721	14301	0.814196	1
V$TATA_01	Tbp	840	3208	3721	14301	0.412361	0.884702
V$TEF1_Q6_04	Tead1	817	3054	3721	14301	0.15451	0.469286
V$TRF1_01	Terf1	0	1	3721	14301	1	1
V$XBP1_01	Xbp1	3046	11851	3721	14301	0.972371	1
V$YY1_Q6_03	Yy1	1180	4498	3721	14301	0.353101	0.821893
V$ZBTB12_03	Zbtb12	1	21	3721	14301	0.998225	1
V$ZFP105_04	Zfp105	637	2362	3721	14301	0.13034	0.41568
V$ZFP161_04	Zbtb14	2188	8070	3721	14301	0.000365516	0.00431309
V$ZFX_01	Pcgf2, Zfx	599	2339	3721	14301	0.697703	1
V$ZIC1_05	Zic1	2809	10910	3721	14301	0.911714	1
V$ZNF143_03	Zfp143	6	10	3721	14301	0.0239591	0.113087

## Sheet: Muscle_TFmotif_ObDecGene
		Number of genes
TF motif ID	TF name corresponding to TF motif	In TF motif and higher expressions in WT	In TF motif	Higher expressions in WT	All	P value	Q value
V$AHR_Q6	Ahr	1748	6275	3869	14301	0.0293531	0.150594
V$AML3_Q6	Runx2	281	1082	3869	14301	0.807585	1
V$AP1_Q6_02	Fos, Jun	174	620	3869	14301	0.295489	0.72641
V$ARID5A_03	Arid5a	167	669	3869	14301	0.902544	1
V$BBX_03	Bbx	150	630	3869	14301	0.973774	1
V$BBX_04	Bbx	616	2266	3869	14301	0.448597	0.945259
V$BCL6_Q3_01	Bcl6	1006	4014	3869	14301	0.999645	1
V$BEN_01	Gtf2ird1	3416	12330	3869	14301	5.08363e-06	0.000199956
V$BLIMP1_Q4	Prdm1	266	1066	3869	14301	0.950451	1
V$BRCA_01	Brca1, Usf2	1723	6167	3869	14301	0.0199806	0.112272
V$CDC5_01	Cdc5l, Gm9049	89	353	3869	14301	0.80146	1
V$CDPCR1_01	Cux1	966	3519	3869	14301	0.277701	0.721117
V$CEBPA_Q6	Cebpa	869	3446	3869	14301	0.997598	1
V$CHCH_01	Churc1	2618	9482	3869	14301	0.0185986	0.112272
V$CIZ_01	Zfp384	38	143	3869	14301	0.583531	1
V$COE1_Q6	Ebf1	262	973	3869	14301	0.549696	1
V$CP2_Q6	Tfcp2	953	3551	3869	14301	0.638833	1
V$CPBP_Q6	Klf6	3841	14122	3869	14301	0.000196349	0.00463383
V$CREB1_Q6	Creb1	940	3264	3869	14301	0.00582805	0.0429819
V$CREBP1_01	Atf2	1334	4957	3869	14301	0.617358	1
V$CTCF_01	Ctcf	900	3030	3869	14301	0.000130959	0.00386329
V$DBP_Q6	Dbp	1896	7217	3869	14301	0.984049	1
V$DEAF1_02	Deaf1	228	766	3869	14301	0.046066	0.217431
V$DELTAEF1_01	Zeb1	204	725	3869	14301	0.262756	0.721117
V$DR4_Q2	Rarg, Nr1h3, Nr1i3, Rxrg, Rxra, Rarb, Nr1i2, Nr2f2, Rara, Rxrb, Nr1h2, Nr2f1	443	1595	3869	14301	0.254932	0.721117
V$DRI1_01	Arid3a	2050	7987	3869	14301	0.999987	1
V$E2A_Q6_01	Tcf3	492	1805	3869	14301	0.427377	0.916918
V$E2F_Q6_01	E2f4, E2f3, E2f7, E2f1, Tfdp1	1159	3886	3869	14301	3.2673e-06	0.00019277
V$EGR1_Q6	Egr1	1141	4184	3869	14301	0.361199	0.80418
V$ERALPHA_Q6_01	Esr1	1047	3829	3869	14301	0.325694	0.753566
V$ETS_Q6	Spi1, Spib, Elk3, Gabpa, Elk1, Fli1, Etv4, Ets2, Elk4, Gabpb1, Etv6, Elf4, Ets1, Elf1, Elf2, Erg	444	1716	3869	14301	0.885589	1
V$EVI1_03	Mecom	19	61	3869	14301	0.27725	0.721117
V$FAC1_01	Bptf	2016	7352	3869	14301	0.159257	0.569464
V$FOXO1_08	Foxo1	618	2379	3869	14301	0.906925	1
V$FOXP1_01	Foxp1	52	182	3869	14301	0.348135	0.789998
V$FPM315_01	Zfp263	457	1806	3869	14301	0.966123	1
V$FREAC3_01	Foxc1	1019	3946	3869	14301	0.980803	1
V$GATA_Q6	Gata6, Gata2, Gata3, Gata5, Gata4, Gata1	607	2486	3869	14301	0.999529	1
V$GKLF_Q4	Klf4	2929	10819	3869	14301	0.47407	0.981408
V$GLI_Q3	Glis2, Gli3, Gli1, Zic1, Glis1, Gli2, Glis3, Zic2, Zic3	1165	4093	3869	14301	0.00877176	0.0608864
V$GMEB2_04	Gmeb2	25	102	3869	14301	0.752756	1
V$GZF1_01	Gzf1	2	2	3869	14301	0.0731784	0.294736
V$HBP1_03	Hbp1	26	103	3869	14301	0.69638	1
V$HELIOSA_02	Ikzf2	1001	4108	3869	14301	0.999998	1
V$HES1_Q6	Hes1	858	2906	3869	14301	0.000457348	0.00674588
V$HIC1_08	Hic1	594	2147	3869	14301	0.252018	0.721117
V$HIF1A_Q5	Hif1a	277	887	3869	14301	0.00242596	0.0238553
V$HMGIY_Q3	Hmga1, Hmga2, Hmga1b, Gm15262	1403	5626	3869	14301	0.999998	1
V$HOMEZ_01	Homez	3038	11346	3869	14301	0.931583	1
V$HSF1_01	Hsf1	572	2152	3869	14301	0.712791	1
V$HSF1_02	Hsf1	96	345	3869	14301	0.392172	0.856968
V$IK_Q5_01	Ikzf1	2222	7882	3869	14301	0.000368361	0.00620952
V$ING4_01	Ing4	3187	11659	3869	14301	0.0583707	0.245991
V$IRF1_Q5	Irf1	106	411	3869	14301	0.737757	1
V$KAISO_01	Zbtb33	803	3062	3869	14301	0.882805	1
V$LUN1_01	Topors	4	21	3869	14301	0.860108	1
V$MAFA_Q4	Klrg1, Mafa	1378	4957	3869	14301	0.0749328	0.294736
V$MAF_Q4	Nfe2l2, Mafk, Bach1, Gnptab, Nfe2l1, Bach2, Mafg, Maf, Nrf1, Nfe2, Mafb	1215	4333	3869	14301	0.0419836	0.206419
V$MAZR_01	Patz1	760	2815	3869	14301	0.538197	1
V$MAZ_Q6_01	Maz	1593	5983	3869	14301	0.84077	1
V$MECP2_02	Mecp2	1154	3975	3869	14301	0.00054076	0.00708996
V$MEF2A_Q6	Mef2a	97	384	3869	14301	0.804571	1
V$MEF2C_Q4	Mef2c	2221	8532	3869	14301	0.999613	1
V$MEF2_03	Mef2a	198	882	3869	14301	0.999466	1
V$MEIS1_01	Meis1	65	253	3869	14301	0.710964	1
V$MLXIPL_01	Mlxipl	41	99	3869	14301	0.00134904	0.0144716
V$MRF2_01	Arid5b	119	558	3869	14301	0.999371	1
V$MRF4_Q3	Myf6	1657	5968	3869	14301	0.0548824	0.239856
V$MTF1_Q5	Mtf1	193	837	3869	14301	0.997108	1
V$MYOD_Q6_02	Myod1	149	569	3869	14301	0.698004	1
V$MYOGENIN_Q6_01	Myog	2435	9031	3869	14301	0.633891	1
V$NF1A_Q6_01	Nfia	1086	3949	3869	14301	0.235105	0.721117
V$NF1_Q6	Nfia, Nfic	1049	3822	3869	14301	0.268465	0.721117
V$NFAT1_Q4	Nfatc2, Ilf3	3176	11955	3869	14301	0.99851	1
V$NFAT5_Q5_02	Nfat5	3	32	3869	14301	0.996676	1
V$NFY_Q3	Nfyb, Nfya, Nfyc, Nfya	367	1327	3869	14301	0.31236	0.737169
V$NR3C1_03	Nr3c1	1558	5858	3869	14301	0.852228	1
V$OSR1_03	Osr1	44	130	3869	14301	0.0515685	0.234042
V$P53_04	Trp53	1638	5722	3869	14301	0.000299995	0.0058999
V$P53_Q3	Trp53	794	2994	3869	14301	0.777106	1
V$PBX_Q3	Hoxc6, Pknox1, Hoxb1, Pdx1, Pbx2, Pbx3, Hoxb7, Pbx1, Hoxb8	1154	4206	3869	14301	0.259303	0.721117
V$PLZF_02	Zbtb16	1268	5018	3869	14301	0.999817	1
V$POU2F1_Q6	Pou2f1	376	1498	3869	14301	0.967047	1
V$POU6F1_02	Pou6f1	1144	4432	3869	14301	0.98826	1
V$PPARA_02	Rxra, Ppara	1780	6326	3869	14301	0.00497191	0.0419061
V$PPARGRXRA_01	Pparg, Rxra	2258	8260	3869	14301	0.192121	0.62973
V$RBPJK_01	Rbpj	595	2246	3869	14301	0.751116	1
V$RELA_Q6	Rela	764	2932	3869	14301	0.91742	1
V$REST_01	Rest	458	1714	3869	14301	0.639361	1
V$REST_Q5	Rest	731	2501	3869	14301	0.00396033	0.0359476
V$REVERBALPHA_Q6	Nr1d1	69	270	3869	14301	0.733171	1
V$RFX1_01	Rfx1	1336	4832	3869	14301	0.130519	0.481288
V$RFX_Q6	Rfx5, Rfx4, Rfx2, Rfx1, Rfxank, Rfxap, Rfx3	1041	3766	3869	14301	0.177418	0.615744
V$RNF96_01	Trim28	1501	5491	3869	14301	0.281114	0.721117
V$ROAZ_01	Zfp423	0	2	3869	14301	1	1
V$RORALPHA_Q4	Rora	48	200	3869	14301	0.855663	1
V$RP58_01	Zbtb18	87	339	3869	14301	0.738813	1
V$RREB1_01	Rreb1	2045	7509	3869	14301	0.311948	0.737169
V$RUSH1A_02	Hltf	640	2320	3869	14301	0.272088	0.721117
V$SIX1_01	Six1	1630	6162	3869	14301	0.923436	1
V$SMAD4_Q6_01	Smad4	1182	4450	3869	14301	0.818788	1
V$SOX10_Q3	Sox10	315	1209	3869	14301	0.802406	1
V$SP100_04	Sp100	1926	6921	3869	14301	0.0227789	0.122178
V$SP1_Q6_01	Sp1, Sp4, Sp3	1994	7151	3869	14301	0.0133395	0.0874475
V$SREBP1_Q6	Srebf1	1643	6017	3869	14301	0.288014	0.723098
V$SRF_Q5_02	Srf	53	207	3869	14301	0.706627	1
V$STAT1_Q6	Stat1	509	1717	3869	14301	0.00570908	0.0429819
V$TATA_01	Tbp	771	3208	3869	14301	0.999995	1
V$TEF1_Q6_04	Tead1	807	3054	3869	14301	0.817508	1
V$TRF1_01	Terf1	0	1	3869	14301	1	1
V$XBP1_01	Xbp1	3312	11851	3869	14301	4.7544e-08	5.61019e-06
V$YY1_Q6_03	Yy1	1160	4498	3869	14301	0.990147	1
V$ZBTB12_03	Zbtb12	8	21	3869	14301	0.18344	0.618456
V$ZFP105_04	Zfp105	594	2362	3869	14301	0.989805	1
V$ZFP161_04	Zbtb14	2263	8070	3869	14301	0.00130039	0.0144716
V$ZFX_01	Pcgf2, Zfx	674	2339	3869	14301	0.0195414	0.112272
V$ZIC1_05	Zic1	2984	10910	3869	14301	0.0787147	0.299624
V$ZNF143_03	Zfp143	3	10	3869	14301	0.535121	1
