# Supplementary material for: Trans-omic analysis reveals obesity-associated dysregulation of inter-organ metabolic cycles between the liver and skeletal muscle
Source: iScience. 2021 Feb 20;24(3):102217. doi: 10.1016/j.isci.2021.102217 (PMC7961104; doi:10.1016/j.isci.2021.102217)
Supplement: Table S7. KEGG pathway enrichment analysis on genes encoding the differentially expressed proteins showing the differences at the transcript level in the liver of ob/ob mice, related to figure 3 [file mmc8.xlsx]

## Sheet: Readme
Table S7: KEGG pathway enrichment analysis on genes coding the differentially expressed proteins showing the differences at the transcript level in the liver of ob/ob mice
Sheet: Path_TransInc_ProtInc		KEGG pathway enrichment analysis of the increased molecules in ob/ob mice both at transcript and protein level in the liver of ob/ob mice
	Column A to D	KEGG ID, name, abbrebiation, and class of pathways.
	Column E to J	Number of genes and properties(p value and q value) in each pathway
Sheet: Path_TransDec_ProtDec		KEGG pathway enrichment analysis of the decreased molecules in ob/ob mice both at transcript and protein level in the liver of ob/ob mice
	Column A to D	KEGG ID, name, abbrebiation, and class of pathways.
	Column E to J	Number of genes and properties(p value and q value) in each pathway
Sheet: Path_TransDec_ProtInc		KEGG pathway enrichment analysis of the molecules with increased at protein level and decreased at transcript level in the liver of ob/ob mice
	Column A to D	KEGG ID, name, abbrebiation, and class of pathways.
	Column E to J	Number of genes and properties(p value and q value) in each pathway
Sheet: Path_TransInc_ProtDec		KEGG pathway enrichment analysis of the molecules with decreased at protein level and increased at transcript level in the liver of ob/ob mice
	Column A to D	KEGG ID, name, abbrebiation, and class of pathways.
	Column E to J	Number of genes and properties(p value and q value) in each pathway
*NOTE:	We used only genes whose both proteins and transcripts were measured for this KEGG pathway enrichment analysis.

## Sheet: Path_TransInc_ProtInc
				Number of genes
KEGG Pathway ID	Name	Abbreviation	Class	In pathway and higher expressions both at transcript and protein level in ob/ob mice	In pathway	Higher expressions both at transcript and protein level in ob/ob mice	All	P value	Q value
mmu00010	Glycolysis / Gluconeogenesis	Glycolysis	Metabolism;Carbohydrate metabolism	18	36	395	2296	5.32373e-06	0.000577624
mmu00020	Citrate cycle (TCA cycle)	TCA cycle	Metabolism;Carbohydrate metabolism	6	27	395	2296	0.314794	1
mmu00030	Pentose phosphate pathway	Pentose-P	Metabolism;Carbohydrate metabolism	6	16	395	2296	0.0428339	0.331963
mmu00040	Pentose and glucuronate interconversions	Pentose	Metabolism;Carbohydrate metabolism	7	24	395	2296	0.103135	0.520474
mmu00051	Fructose and mannose metabolism	Fructose	Metabolism;Carbohydrate metabolism	2	16	395	2296	0.790099	1
mmu00052	Galactose metabolism	Galactose	Metabolism;Carbohydrate metabolism	3	10	395	2296	0.239624	0.928542
mmu00053	Ascorbate and aldarate metabolism	Ascorbate	Metabolism;Carbohydrate metabolism	5	18	395	2296	0.184451	0.800519
mmu00061	Fatty acid biosynthesis	FA synth.	Metabolism;Lipid metabolism	3	6	395	2296	0.0673328	0.417464
mmu00062	Fatty acid elongation	FA elong.	Metabolism;Lipid metabolism	7	17	395	2296	0.0170103	0.202047
mmu00071	Fatty acid degradation	FA degra.	Metabolism;Lipid metabolism	10	33	395	2296	0.0446656	0.334222
mmu00072	Synthesis and degradation of ketone bodies	Ketone body	Metabolism;Lipid metabolism	4	5	395	2296	0.00373478	0.0506529
mmu00100	Steroid biosynthesis	Steroid synth.	Metabolism;Lipid metabolism	4	7	395	2296	0.0195529	0.202047
mmu00120	Primary bile acid biosynthesis	Primary bile acid synth.	Metabolism;Lipid metabolism	4	10	395	2296	0.0764901	0.425785
mmu00130	Ubiquinone and other terpenoid-quinone biosynthesis	Ubiquinone & other terpenoid-quinone synth.	Metabolism;Metabolism of cofactors and vitamins	1	6	395	2296	0.678285	1
mmu00140	Steroid hormone biosynthesis	Steroid hormone synth.	Metabolism;Lipid metabolism	6	33	395	2296	0.512652	1
mmu00190	Oxidative phosphorylation	OXPHOS	Metabolism;Energy metabolism	25	72	395	2296	0.000204341	0.00587534
mmu00220	Arginine biosynthesis	Arg synth.	Metabolism;Amino acid metabolism	1	14	395	2296	0.929441	1
mmu00230	Purine metabolism	Purine	Metabolism;Nucleotide metabolism	7	35	395	2296	0.396782	1
mmu00232	Caffeine metabolism	Caffeine	Metabolism;Biosynthesis of other secondary metabolites	0	4	395	2296	1	1
mmu00240	Pyrimidine metabolism	Pyrimidine	Metabolism;Nucleotide metabolism	3	14	395	2296	0.442583	1
mmu00250	Alanine, aspartate and glutamate metabolism	Ala, Asp & Glu	Metabolism;Amino acid metabolism	3	20	395	2296	0.694955	1
mmu00260	Glycine, serine and threonine metabolism	Gly, Ser & Thr	Metabolism;Amino acid metabolism	5	25	395	2296	0.435112	1
mmu00270	Cysteine and methionine metabolism	Cys & Met	Metabolism;Amino acid metabolism	7	26	395	2296	0.144978	0.669365
mmu00280	Valine, leucine and isoleucine degradation	BCAA degra.	Metabolism;Amino acid metabolism	14	42	395	2296	0.00787676	0.100545
mmu00290	Valine, leucine and isoleucine biosynthesis	BCAA synth.	Metabolism;Amino acid metabolism	0	1	395	2296	1	1
mmu00300	Lysine biosynthesis	Lys synth.	Metabolism;Amino acid metabolism	0	2	395	2296	1	1
mmu00310	Lysine degradation	Lys degra.	Metabolism;Amino acid metabolism	6	18	395	2296	0.0734681	0.425785
mmu00330	Arginine and proline metabolism	Arg & Pro	Metabolism;Amino acid metabolism	6	21	395	2296	0.137486	0.669365
mmu00340	Histidine metabolism	His	Metabolism;Amino acid metabolism	5	13	395	2296	0.0570732	0.384999
mmu00350	Tyrosine metabolism	Tyr	Metabolism;Amino acid metabolism	2	16	395	2296	0.790099	1
mmu00360	Phenylalanine metabolism	Phe	Metabolism;Amino acid metabolism	0	12	395	2296	1	1
mmu00380	Tryptophan metabolism	Trp	Metabolism;Amino acid metabolism	6	27	395	2296	0.314794	1
mmu00400	Phenylalanine, tyrosine and tryptophan biosynthesis	AAA synth.	Metabolism;Amino acid metabolism	0	4	395	2296	1	1
mmu00410	beta-Alanine metabolism	beta-Ala	Metabolism;Metabolism of other amino acids	5	19	395	2296	0.217302	0.857356
mmu00430	Taurine and hypotaurine metabolism	Taurine	Metabolism;Metabolism of other amino acids	0	3	395	2296	1	1
mmu00450	Selenocompound metabolism	Selenocompound	Metabolism;Metabolism of other amino acids	0	11	395	2296	1	1
mmu00460	Cyanoamino acid metabolism	Cyanoamino acid	Metabolism;Metabolism of other amino acids	0	2	395	2296	1	1
mmu00471	D-Glutamine and D-glutamate metabolism	D-Gln	Metabolism;Metabolism of other amino acids	0	3	395	2296	1	1
mmu00472	D-Arginine and D-ornithine metabolism	D-Arg	Metabolism;Metabolism of other amino acids		0	395	2296
mmu00480	Glutathione metabolism	Glutathione	Metabolism;Metabolism of other amino acids	17	34	395	2296	9.82661e-06	0.000710792
mmu00500	Starch and sucrose metabolism	Starch	Metabolism;Carbohydrate metabolism	8	21	395	2296	0.0182169	0.202047
mmu00510	N-Glycan biosynthesis	N-Glycan synth.	Metabolism;Glycan biosynthesis and metabolism	0	8	395	2296	1	1
mmu00511	Other glycan degradation	Other glycan degra.	Metabolism;Glycan biosynthesis and metabolism	0	1	395	2296	1	1
mmu00512	Mucin type O-Glycan biosynthesis	Mucin type O-Glycan synth.	Metabolism;Glycan biosynthesis and metabolism		0	395	2296
mmu00514	Other types of O-glycan biosynthesis	Other types of O-glycan synth.	Metabolism;Glycan biosynthesis and metabolism		0	395	2296
mmu00520	Amino sugar and nucleotide sugar metabolism	Amino sugar	Metabolism;Carbohydrate metabolism	5	19	395	2296	0.217302	0.857356
mmu00524	Butirosin and neomycin biosynthesis	Butirosin & neomycin synth.	Metabolism;Biosynthesis of other secondary metabolites	1	1	395	2296	0.172038	0.761884
mmu00531	Glycosaminoglycan degradation	Glycosaminoglycan degra.	Metabolism;Glycan biosynthesis and metabolism	0	3	395	2296	1	1
mmu00532	Glycosaminoglycan biosynthesis - chondroitin sulfate / dermatan sulfate	Glycosaminoglycan synth. - chondroitin sulfate / dermatan sulfate	Metabolism;Glycan biosynthesis and metabolism		0	395	2296
mmu00533	Glycosaminoglycan biosynthesis - keratan sulfate	Glycosaminoglycan synth. - keratan sulfate	Metabolism;Glycan biosynthesis and metabolism		0	395	2296
mmu00534	Glycosaminoglycan biosynthesis - heparan sulfate / heparin	Glycosaminoglycan synth. - heparan sulfate / heparin	Metabolism;Glycan biosynthesis and metabolism		0	395	2296
mmu00561	Glycerolipid metabolism	Glycerolipid	Metabolism;Lipid metabolism	5	15	395	2296	0.0994472	0.520474
mmu00562	Inositol phosphate metabolism	Inositol-P	Metabolism;Carbohydrate metabolism	0	5	395	2296	1	1
mmu00563	Glycosylphosphatidylinositol(GPI)-anchor biosynthesis	Glycosylphosphatidylinositol(GPI)-anchor synth.	Metabolism;Glycan biosynthesis and metabolism		0	395	2296
mmu00564	Glycerophospholipid metabolism	Glycerophospholipid	Metabolism;Lipid metabolism	3	13	395	2296	0.392645	1
mmu00565	Ether lipid metabolism	Ether lipid	Metabolism;Lipid metabolism	0	2	395	2296	1	1
mmu00590	Arachidonic acid metabolism	Arachidonate	Metabolism;Lipid metabolism	1	21	395	2296	0.981383	1
mmu00591	Linoleic acid metabolism	Linoleic acid	Metabolism;Lipid metabolism	0	12	395	2296	1	1
mmu00592	alpha-Linolenic acid metabolism	alpha-Linolenate	Metabolism;Lipid metabolism	2	4	395	2296	0.139327	0.669365
mmu00600	Sphingolipid metabolism	Sphingolipid	Metabolism;Lipid metabolism	0	3	395	2296	1	1
mmu00601	Glycosphingolipid biosynthesis - lacto and neolacto series	Glycosphingolipid synth. - lacto & neolacto series	Metabolism;Glycan biosynthesis and metabolism		0	395	2296
mmu00603	Glycosphingolipid biosynthesis - globo series	Glycosphingolipid synth. - globo series	Metabolism;Glycan biosynthesis and metabolism	0	1	395	2296	1	1
mmu00604	Glycosphingolipid biosynthesis - ganglio series	Glycosphingolipid synth. - ganglio series	Metabolism;Glycan biosynthesis and metabolism		0	395	2296
mmu00620	Pyruvate metabolism	Pyruvate	Metabolism;Carbohydrate metabolism	13	28	395	2296	0.000295096	0.00637598
mmu00630	Glyoxylate and dicarboxylate metabolism	Glyoxylate	Metabolism;Carbohydrate metabolism	6	26	395	2296	0.282286	1
mmu00640	Propanoate metabolism	Propanoate	Metabolism;Carbohydrate metabolism	11	25	395	2296	0.00151535	0.0274026
mmu00650	Butanoate metabolism	Butanoate	Metabolism;Carbohydrate metabolism	6	15	395	2296	0.031158	0.306262
mmu00670	One carbon pool by folate	One carbon pool by folate	Metabolism;Metabolism of cofactors and vitamins	1	10	395	2296	0.849225	1
mmu00730	Thiamine metabolism	Thiamine	Metabolism;Metabolism of cofactors and vitamins	0	1	395	2296	1	1
mmu00740	Riboflavin metabolism	Riboflavin	Metabolism;Metabolism of cofactors and vitamins	1	2	395	2296	0.314542	1
mmu00750	Vitamin B6 metabolism	Vitamin B6	Metabolism;Metabolism of cofactors and vitamins	1	4	395	2296	0.530317	1
mmu00760	Nicotinate and nicotinamide metabolism	Nicotinate	Metabolism;Metabolism of cofactors and vitamins	3	11	395	2296	0.290309	1
mmu00770	Pantothenate and CoA biosynthesis	Pantothenate & CoA synth.	Metabolism;Metabolism of cofactors and vitamins	1	6	395	2296	0.678285	1
mmu00780	Biotin metabolism	Biotin	Metabolism;Metabolism of cofactors and vitamins	0	1	395	2296	1	1
mmu00785	Lipoic acid metabolism	Lipoic acid	Metabolism;Metabolism of cofactors and vitamins		0	395	2296
mmu00790	Folate biosynthesis	Folate synth.	Metabolism;Metabolism of cofactors and vitamins	4	7	395	2296	0.0195529	0.202047
mmu00830	Retinol metabolism	Retinol	Metabolism;Metabolism of cofactors and vitamins	11	39	395	2296	0.0585483	0.384999
mmu00860	Porphyrin and chlorophyll metabolism	Porphyrin	Metabolism;Metabolism of cofactors and vitamins	3	23	395	2296	0.784131	1
mmu00900	Terpenoid backbone biosynthesis	Terpenoid backbone synth.	Metabolism;Metabolism of terpenoids and polyketides	4	8	395	2296	0.0338723	0.306262
mmu00910	Nitrogen metabolism	Nitrogen	Metabolism;Energy metabolism	0	8	395	2296	1	1
mmu00920	Sulfur metabolism	Sulfur	Metabolism;Energy metabolism	1	8	395	2296	0.779718	1
mmu00970	Aminoacyl-tRNA biosynthesis	Aminoacyl-tRNA synth.	Genetic Information Processing;Translation	2	21	395	2296	0.899285	1
mmu00980	Metabolism of xenobiotics by cytochrome P450	Metabolism of xenobiotics by cytochrome P450	Metabolism;Xenobiotics biodegradation and metabolism	16	38	395	2296	0.000243678	0.00587534
mmu00982	Drug metabolism - cytochrome P450	Drug - cytochrome P450	Metabolism;Xenobiotics biodegradation and metabolism	16	37	395	2296	0.000166989	0.00587534
mmu00983	Drug metabolism - other enzymes	Drug - other enzymes	Metabolism;Xenobiotics biodegradation and metabolism	7	30	395	2296	0.247697	0.942987
mmu01040	Biosynthesis of unsaturated fatty acids	Synth. of unsaturated FA	Metabolism;Lipid metabolism	9	19	395	2296	0.00220328	0.0341509
mmu01100	Metabolic pathways	Metabolics	Metabolism;Global and overview maps	129	464	395	2296	7.51214e-11	1.63013e-08
mmu01200	Carbon metabolism	Carbon	Metabolism;Global and overview maps	28	82	395	2296	0.00011833	0.00587534
mmu01210	2-Oxocarboxylic acid metabolism	2-Oxocarboxylic acid	Metabolism;Global and overview maps	2	15	395	2296	0.758455	1
mmu01212	Fatty acid metabolism	FA	Metabolism;Global and overview maps	13	34	395	2296	0.00269422	0.0389765
mmu01220	Degradation of aromatic compounds	Degra. of aromatic compounds	Metabolism;Global and overview maps	1	3	395	2296	0.432569	1
mmu01230	Biosynthesis of amino acids	Synth. of amino acids	Metabolism;Global and overview maps	14	50	395	2296	0.0373873	0.309497
mmu02010	ABC transporters	ABC transporters	Environmental Information Processing;Membrane transport	1	8	395	2296	0.779718	1
mmu03008	Ribosome biogenesis in eukaryotes	Ribosome biogenesis in eukaryotes	Genetic Information Processing;Translation	2	14	395	2296	0.722773	1
mmu03010	Ribosome	Ribosome	Genetic Information Processing;Translation	1	85	395	2296	1	1
mmu03013	RNA transport	RNA transport	Genetic Information Processing;Translation	1	53	395	2296	0.99996	1
mmu03015	mRNA surveillance pathway	mRNA surveillance	Genetic Information Processing;Translation	2	24	395	2296	0.936478	1
mmu03018	RNA degradation	RNA degra.	Genetic Information Processing;Folding, sorting and degradation	2	15	395	2296	0.758455	1
mmu03020	RNA polymerase	RNA polymerase	Genetic Information Processing;Transcription		0	395	2296
mmu03022	Basal transcription factors	Basal transcription factors	Genetic Information Processing;Transcription	0	2	395	2296	1	1
mmu03030	DNA replication	DNA replication	Genetic Information Processing;Replication and repair	0	1	395	2296	1	1
mmu03040	Spliceosome	Spliceosome	Genetic Information Processing;Transcription	0	56	395	2296	1	1
mmu03050	Proteasome	Proteasome	Genetic Information Processing;Folding, sorting and degradation	1	30	395	2296	0.996665	1
mmu03060	Protein export	Protein export	Genetic Information Processing;Folding, sorting and degradation	1	16	395	2296	0.951758	1
mmu03320	PPAR signaling pathway	PPAR signaling	Organismal Systems;Endocrine system	16	38	395	2296	0.000243678	0.00587534
mmu03410	Base excision repair	Base excision repair	Genetic Information Processing;Replication and repair	0	3	395	2296	1	1
mmu03420	Nucleotide excision repair	Nucleotide excision repair	Genetic Information Processing;Replication and repair	0	5	395	2296	1	1
mmu03430	Mismatch repair	Mismatch repair	Genetic Information Processing;Replication and repair	0	1	395	2296	1	1
mmu03440	Homologous recombination	Homologous recombination	Genetic Information Processing;Replication and repair	0	1	395	2296	1	1
mmu03450	Non-homologous end-joining	Non-homologous end-joining	Genetic Information Processing;Replication and repair	0	1	395	2296	1	1
mmu03460	Fanconi anemia pathway	Fanconi anemia	Genetic Information Processing;Replication and repair		0	395	2296
mmu04010	MAPK signaling pathway	MAPK signaling	Environmental Information Processing;Signal transduction	4	26	395	2296	0.678266	1
mmu04012	ErbB signaling pathway	ErbB signaling	Environmental Information Processing;Signal transduction	1	10	395	2296	0.849225	1
mmu04014	Ras signaling pathway	Ras signaling	Environmental Information Processing;Signal transduction	2	22	395	2296	0.913503	1
mmu04015	Rap1 signaling pathway	Rap1 signaling	Environmental Information Processing;Signal transduction	1	25	395	2296	0.991323	1
mmu04020	Calcium signaling pathway	Calcium signaling	Environmental Information Processing;Signal transduction	2	13	395	2296	0.682746	1
mmu04022	cGMP-PKG signaling pathway	cGMP-PKG signaling	Environmental Information Processing;Signal transduction	2	22	395	2296	0.913503	1
mmu04024	cAMP signaling pathway	cAMP signaling	Environmental Information Processing;Signal transduction	3	19	395	2296	0.659668	1
mmu04060	Cytokine-cytokine receptor interaction	Cytokine-cytokine receptor interaction	Environmental Information Processing;Signaling molecules and interaction	0	2	395	2296	1	1
mmu04062	Chemokine signaling pathway	Chemokine signaling	Organismal Systems;Immune system	2	17	395	2296	0.818035	1
mmu04064	NF-kappa B signaling pathway	NF-kappa B signaling	Environmental Information Processing;Signal transduction	0	6	395	2296	1	1
mmu04066	HIF-1 signaling pathway	HIF-1 signaling	Environmental Information Processing;Signal transduction	10	22	395	2296	0.0018451	0.0307989
mmu04068	FoxO signaling pathway	FoxO signaling	Environmental Information Processing;Signal transduction	1	13	395	2296	0.914679	1
mmu04070	Phosphatidylinositol signaling system	Phosphatidylinositol signaling system	Environmental Information Processing;Signal transduction	0	4	395	2296	1	1
mmu04071	Sphingolipid signaling pathway	Sphingolipid signaling	Environmental Information Processing;Signal transduction	3	17	395	2296	0.580581	1
mmu04072	Phospholipase D signaling pathway	Phospholipase D signaling	Environmental Information Processing;Signal transduction	1	12	395	2296	0.896838	1
mmu04080	Neuroactive ligand-receptor interaction	Neuroactive lig&-receptor interaction	Environmental Information Processing;Signaling molecules and interaction	0	2	395	2296	1	1
mmu04110	Cell cycle	Cell cycle	Cellular Processes;Cell growth and death	2	10	395	2296	0.534447	1
mmu04114	Oocyte meiosis	Oocyte meiosis	Cellular Processes;Cell growth and death	6	17	395	2296	0.0569195	0.384999
mmu04115	p53 signaling pathway	p53 signaling	Cellular Processes;Cell growth and death	0	4	395	2296	1	1
mmu04120	Ubiquitin mediated proteolysis	Ubiquitin mediated proteolysis	Genetic Information Processing;Folding, sorting and degradation	2	18	395	2296	0.842599	1
mmu04122	Sulfur relay system	Sulfur relay system	Genetic Information Processing;Folding, sorting and degradation	2	5	395	2296	0.206539	0.857356
mmu04130	SNARE interactions in vesicular transport	SNARE interactions in vesicular transport	Genetic Information Processing;Folding, sorting and degradation	2	7	395	2296	0.345332	1
mmu04140	Regulation of autophagy	Regulation of autophagy	Cellular Processes;Transport and catabolism	1	3	395	2296	0.432569	1
mmu04141	Protein processing in endoplasmic reticulum	Protein processing in endoplasmic reticulum	Genetic Information Processing;Folding, sorting and degradation	4	67	395	2296	0.998453	1
mmu04142	Lysosome	Lysosome	Cellular Processes;Transport and catabolism	2	28	395	2296	0.966251	1
mmu04144	Endocytosis	Endocytosis	Cellular Processes;Transport and catabolism	2	71	395	2296	0.99998	1
mmu04145	Phagosome	Phagosome	Cellular Processes;Transport and catabolism	6	40	395	2296	0.709617	1
mmu04146	Peroxisome	Peroxisome	Cellular Processes;Transport and catabolism	19	50	395	2296	0.000323207	0.00637598
mmu04150	mTOR signaling pathway	mTOR signaling	Environmental Information Processing;Signal transduction	1	5	395	2296	0.611261	1
mmu04151	PI3K-Akt signaling pathway	PI3K-Akt signaling	Environmental Information Processing;Signal transduction	4	40	395	2296	0.932542	1
mmu04152	AMPK signaling pathway	AMPK signaling	Environmental Information Processing;Signal transduction	7	24	395	2296	0.103135	0.520474
mmu04210	Apoptosis	Apoptosis	Cellular Processes;Cell growth and death	2	10	395	2296	0.534447	1
mmu04211	Longevity regulating pathway - mammal	Longevity regulating - mammal	Organismal Systems;Aging	1	6	395	2296	0.678285	1
mmu04213	Longevity regulating pathway - multiple species	Longevity regulating - multiple species	Organismal Systems;Aging	1	9	395	2296	0.817748	1
mmu04260	Cardiac muscle contraction	Cardiac muscle contraction	Organismal Systems;Circulatory system	4	23	395	2296	0.576902	1
mmu04261	Adrenergic signaling in cardiomyocytes	Adrenergic signaling in cardiomyocytes	Organismal Systems;Circulatory system	4	20	395	2296	0.459705	1
mmu04270	Vascular smooth muscle contraction	Vascular smooth muscle contraction	Organismal Systems;Circulatory system	3	18	395	2296	0.621529	1
mmu04310	Wnt signaling pathway	Wnt signaling	Environmental Information Processing;Signal transduction	2	9	395	2296	0.475483	1
mmu04320	Dorso-ventral axis formation	Dorso-ventral axis formation	Organismal Systems;Development	1	4	395	2296	0.530317	1
mmu04330	Notch signaling pathway	Notch signaling	Environmental Information Processing;Signal transduction	0	3	395	2296	1	1
mmu04340	Hedgehog signaling pathway	Hedgehog signaling	Environmental Information Processing;Signal transduction	1	2	395	2296	0.314542	1
mmu04350	TGF-beta signaling pathway	TGF-beta signaling	Environmental Information Processing;Signal transduction	4	8	395	2296	0.0338723	0.306262
mmu04360	Axon guidance	Axon guidance	Organismal Systems;Development	2	13	395	2296	0.682746	1
mmu04370	VEGF signaling pathway	VEGF signaling	Environmental Information Processing;Signal transduction	1	7	395	2296	0.733778	1
mmu04380	Osteoclast differentiation	Osteoclast differentiation	Organismal Systems;Development	1	6	395	2296	0.678285	1
mmu04390	Hippo signaling pathway	Hippo signaling	Environmental Information Processing;Signal transduction	3	17	395	2296	0.580581	1
mmu04510	Focal adhesion	Focal adhesion	Cellular Processes;Cellular community	4	40	395	2296	0.932542	1
mmu04512	ECM-receptor interaction	ECM-receptor interaction	Environmental Information Processing;Signaling molecules and interaction	1	11	395	2296	0.875278	1
mmu04514	Cell adhesion molecules (CAMs)	Cell adhesion molecules (CAMs)	Environmental Information Processing;Signaling molecules and interaction	0	6	395	2296	1	1
mmu04520	Adherens junction	Adherens junction	Cellular Processes;Cellular community	1	19	395	2296	0.972746	1
mmu04530	Tight junction	Tight junction	Cellular Processes;Cellular community	3	30	395	2296	0.911172	1
mmu04540	Gap junction	Gap junction	Cellular Processes;Cellular community	4	14	395	2296	0.209537	0.857356
mmu04550	Signaling pathways regulating pluripotency of stem cells	Signalings regulating pluripotency of stem cells	Cellular Processes;Cellular community	1	8	395	2296	0.779718	1
mmu04610	Complement and coagulation cascades	Complement & coagulation cascades	Organismal Systems;Immune system	1	18	395	2296	0.967029	1
mmu04611	Platelet activation	Platelet activation	Organismal Systems;Immune system	2	21	395	2296	0.899285	1
mmu04612	Antigen processing and presentation	Antigen processing & presentation	Organismal Systems;Immune system	1	18	395	2296	0.967029	1
mmu04614	Renin-angiotensin system	Renin-angiotensin system	Organismal Systems;Endocrine system	3	5	395	2296	0.0385088	0.309497
mmu04620	Toll-like receptor signaling pathway	Toll-like receptor signaling	Organismal Systems;Immune system	1	9	395	2296	0.817748	1
mmu04621	NOD-like receptor signaling pathway	NOD-like receptor signaling	Organismal Systems;Immune system	1	8	395	2296	0.779718	1
mmu04622	RIG-I-like receptor signaling pathway	RIG-I-like receptor signaling	Organismal Systems;Immune system	0	8	395	2296	1	1
mmu04623	Cytosolic DNA-sensing pathway	Cytosolic DNA-sensing	Organismal Systems;Immune system	0	3	395	2296	1	1
mmu04630	Jak-STAT signaling pathway	Jak-STAT signaling	Environmental Information Processing;Signal transduction	1	6	395	2296	0.678285	1
mmu04640	Hematopoietic cell lineage	Hematopoietic cell lineage	Organismal Systems;Immune system	2	3	395	2296	0.0784857	0.425785
mmu04650	Natural killer cell mediated cytotoxicity	Natural killer cell mediated cytotoxicity	Organismal Systems;Immune system	1	9	395	2296	0.817748	1
mmu04660	T cell receptor signaling pathway	T cell receptor signaling	Organismal Systems;Immune system	1	11	395	2296	0.875278	1
mmu04662	B cell receptor signaling pathway	B cell receptor signaling	Organismal Systems;Immune system	1	9	395	2296	0.817748	1
mmu04664	Fc epsilon RI signaling pathway	Fc epsilon RI signaling	Organismal Systems;Immune system	1	7	395	2296	0.733778	1
mmu04666	Fc gamma R-mediated phagocytosis	Fc gamma R-mediated phagocytosis	Organismal Systems;Immune system	3	20	395	2296	0.694955	1
mmu04668	TNF signaling pathway	TNF signaling	Environmental Information Processing;Signal transduction	1	7	395	2296	0.733778	1
mmu04670	Leukocyte transendothelial migration	Leukocyte transendothelial migration	Organismal Systems;Immune system	0	22	395	2296	1	1
mmu04672	Intestinal immune network for IgA production	Intestinal immune network for IgA production	Organismal Systems;Immune system	0	1	395	2296	1	1
mmu04710	Circadian rhythm	Circadian rhythm	Organismal Systems;Environmental adaptation	1	3	395	2296	0.432569	1
mmu04713	Circadian entrainment	Circadian entrainment	Organismal Systems;Environmental adaptation	2	5	395	2296	0.206539	0.857356
mmu04720	Long-term potentiation	Long-term potentiation	Organismal Systems;Nervous system	2	9	395	2296	0.475483	1
mmu04721	Synaptic vesicle cycle	Synaptic vesicle cycle	Organismal Systems;Nervous system	1	16	395	2296	0.951758	1
mmu04722	Neurotrophin signaling pathway	Neurotrophin signaling	Organismal Systems;Nervous system	1	16	395	2296	0.951758	1
mmu04723	Retrograde endocannabinoid signaling	Retrograde endocannabinoid signaling	Organismal Systems;Nervous system	2	7	395	2296	0.345332	1
mmu04724	Glutamatergic synapse	Glutamatergic synapse	Organismal Systems;Nervous system	2	7	395	2296	0.345332	1
mmu04725	Cholinergic synapse	Cholinergic synapse	Organismal Systems;Nervous system	2	7	395	2296	0.345332	1
mmu04726	Serotonergic synapse	Serotonergic synapse	Organismal Systems;Nervous system	3	20	395	2296	0.694955	1
mmu04727	GABAergic synapse	GABAergic synapse	Organismal Systems;Nervous system	1	10	395	2296	0.849225	1
mmu04728	Dopaminergic synapse	Dopaminergic synapse	Organismal Systems;Nervous system	3	14	395	2296	0.442583	1
mmu04730	Long-term depression	Long-term depression	Organismal Systems;Nervous system	3	8	395	2296	0.144745	0.669365
mmu04740	Olfactory transduction	Olfactory transduction	Organismal Systems;Sensory system	1	2	395	2296	0.314542	1
mmu04742	Taste transduction	Taste transduction	Organismal Systems;Sensory system	1	1	395	2296	0.172038	0.761884
mmu04744	Phototransduction	Phototransduction	Organismal Systems;Sensory system	0	1	395	2296	1	1
mmu04750	Inflammatory mediator regulation of TRP channels	Inflammatory mediator regulation of TRP channels	Organismal Systems;Sensory system	1	14	395	2296	0.929441	1
mmu04810	Regulation of actin cytoskeleton	Regulation of actin cytoskeleton	Cellular Processes;Cell motility	3	43	395	2296	0.986064	1
mmu04910	Insulin signaling pathway	Insulin signaling	Organismal Systems;Endocrine system	8	26	395	2296	0.0638893	0.407764
mmu04911	Insulin secretion	Insulin secretion	Organismal Systems;Endocrine system	2	7	395	2296	0.345332	1
mmu04912	GnRH signaling pathway	GnRH signaling	Organismal Systems;Endocrine system	2	11	395	2296	0.588701	1
mmu04913	Ovarian steroidogenesis	Ovarian steroidogenesis	Organismal Systems;Endocrine system	3	5	395	2296	0.0385088	0.309497
mmu04914	Progesterone-mediated oocyte maturation	Progesterone-mediated oocyte maturation	Organismal Systems;Endocrine system	2	9	395	2296	0.475483	1
mmu04915	Estrogen signaling pathway	Estrogen signaling	Organismal Systems;Endocrine system	2	16	395	2296	0.790099	1
mmu04916	Melanogenesis	Melanogenesis	Organismal Systems;Endocrine system	2	9	395	2296	0.475483	1
mmu04917	Prolactin signaling pathway	Prolactin signaling	Organismal Systems;Endocrine system	2	11	395	2296	0.588701	1
mmu04918	Thyroid hormone synthesis	Thyroid hormone synth.	Organismal Systems;Endocrine system	2	13	395	2296	0.682746	1
mmu04919	Thyroid hormone signaling pathway	Thyroid hormone signaling	Organismal Systems;Endocrine system	2	13	395	2296	0.682746	1
mmu04920	Adipocytokine signaling pathway	Adipocytokine signaling	Organismal Systems;Endocrine system	2	7	395	2296	0.345332	1
mmu04921	Oxytocin signaling pathway	Oxytocin signaling	Organismal Systems;Endocrine system	3	18	395	2296	0.621529	1
mmu04922	Glucagon signaling pathway	Glucagon signaling	Organismal Systems;Endocrine system	10	18	395	2296	0.000240556	0.00587534
mmu04923	Regulation of lipolysis in adipocytes	Regulation of lipolysis in adipocytes	Organismal Systems;Endocrine system	2	3	395	2296	0.0784857	0.425785
mmu04924	Renin secretion	Renin secretion	Organismal Systems;Endocrine system	1	5	395	2296	0.611261	1
mmu04925	Aldosterone synthesis and secretion	Aldosterone synth. & secretion	Organismal Systems;Endocrine system	1	3	395	2296	0.432569	1
mmu04960	Aldosterone-regulated sodium reabsorption	Aldosterone-regulated sodium reabsorption	Organismal Systems;Excretory system	1	5	395	2296	0.611261	1
mmu04961	Endocrine and other factor-regulated calcium reabsorption	Endocrine & other factor-regulated calcium reabsorption	Organismal Systems;Excretory system	2	13	395	2296	0.682746	1
mmu04962	Vasopressin-regulated water reabsorption	Vasopressin-regulated water reabsorption	Organismal Systems;Excretory system	3	14	395	2296	0.442583	1
mmu04964	Proximal tubule bicarbonate reclamation	Proximal tubule bicarbonate reclamation	Organismal Systems;Excretory system	1	12	395	2296	0.896838	1
mmu04966	Collecting duct acid secretion	Collecting duct acid secretion	Organismal Systems;Excretory system	0	6	395	2296	1	1
mmu04970	Salivary secretion	Salivary secretion	Organismal Systems;Digestive system	1	5	395	2296	0.611261	1
mmu04971	Gastric acid secretion	Gastric acid secretion	Organismal Systems;Digestive system	1	10	395	2296	0.849225	1
mmu04972	Pancreatic secretion	Pancreatic secretion	Organismal Systems;Digestive system	0	10	395	2296	1	1
mmu04973	Carbohydrate digestion and absorption	Carbohydrate digestion & absorption	Organismal Systems;Digestive system	0	4	395	2296	1	1
mmu04974	Protein digestion and absorption	Protein digestion & absorption	Organismal Systems;Digestive system	1	8	395	2296	0.779718	1
mmu04975	Fat digestion and absorption	Fat digestion & absorption	Organismal Systems;Digestive system	4	9	395	2296	0.052868	0.382412
mmu04976	Bile secretion	Bile secretion	Organismal Systems;Digestive system	2	17	395	2296	0.818035	1
mmu04977	Vitamin digestion and absorption	Vitamin digestion & absorption	Organismal Systems;Digestive system	1	3	395	2296	0.432569	1
mmu04978	Mineral absorption	Mineral absorption	Organismal Systems;Digestive system	4	10	395	2296	0.0764901	0.425785

## Sheet: Path_TransDec_ProtDec
				Number of genes
KEGG Pathway ID	Name	Abbreviation	Class	In pathway and lower expressions both at transcript and protein level in ob/ob mice	In pathway	Lower expressions both at transcript and protein level in ob/ob mice	All	P value	Q value
mmu00010	Glycolysis / Gluconeogenesis	Glycolysis	Metabolism;Carbohydrate metabolism	1	36	298	2296	0.993566	1
mmu00020	Citrate cycle (TCA cycle)	TCA cycle	Metabolism;Carbohydrate metabolism	4	27	298	2296	0.472323	1
mmu00030	Pentose phosphate pathway	Pentose-P	Metabolism;Carbohydrate metabolism	1	16	298	2296	0.892706	1
mmu00040	Pentose and glucuronate interconversions	Pentose	Metabolism;Carbohydrate metabolism	4	24	298	2296	0.379994	1
mmu00051	Fructose and mannose metabolism	Fructose	Metabolism;Carbohydrate metabolism	0	16	298	2296	1	1
mmu00052	Galactose metabolism	Galactose	Metabolism;Carbohydrate metabolism	0	10	298	2296	1	1
mmu00053	Ascorbate and aldarate metabolism	Ascorbate	Metabolism;Carbohydrate metabolism	4	18	298	2296	0.197181	1
mmu00061	Fatty acid biosynthesis	FA synth.	Metabolism;Lipid metabolism	1	6	298	2296	0.566172	1
mmu00062	Fatty acid elongation	FA elong.	Metabolism;Lipid metabolism	1	17	298	2296	0.906729	1
mmu00071	Fatty acid degradation	FA degra.	Metabolism;Lipid metabolism	4	33	298	2296	0.637611	1
mmu00072	Synthesis and degradation of ketone bodies	Ketone body	Metabolism;Lipid metabolism	0	5	298	2296	1	1
mmu00100	Steroid biosynthesis	Steroid synth.	Metabolism;Lipid metabolism	1	7	298	2296	0.622626	1
mmu00120	Primary bile acid biosynthesis	Primary bile acid synth.	Metabolism;Lipid metabolism	2	10	298	2296	0.379707	1
mmu00130	Ubiquinone and other terpenoid-quinone biosynthesis	Ubiquinone & other terpenoid-quinone synth.	Metabolism;Metabolism of cofactors and vitamins	2	6	298	2296	0.176967	0.960048
mmu00140	Steroid hormone biosynthesis	Steroid hormone synth.	Metabolism;Lipid metabolism	17	33	298	2296	9.03313e-08	1.96019e-05
mmu00190	Oxidative phosphorylation	OXPHOS	Metabolism;Energy metabolism	0	72	298	2296	1	1
mmu00220	Arginine biosynthesis	Arg synth.	Metabolism;Amino acid metabolism	7	14	298	2296	0.000880687	0.0212343
mmu00230	Purine metabolism	Purine	Metabolism;Nucleotide metabolism	7	35	298	2296	0.159129	0.933271
mmu00232	Caffeine metabolism	Caffeine	Metabolism;Biosynthesis of other secondary metabolites	1	4	298	2296	0.426775	1
mmu00240	Pyrimidine metabolism	Pyrimidine	Metabolism;Nucleotide metabolism	2	14	298	2296	0.559688	1
mmu00250	Alanine, aspartate and glutamate metabolism	Ala, Asp & Glu	Metabolism;Amino acid metabolism	5	20	298	2296	0.10676	0.747322
mmu00260	Glycine, serine and threonine metabolism	Gly, Ser & Thr	Metabolism;Amino acid metabolism	3	25	298	2296	0.648487	1
mmu00270	Cysteine and methionine metabolism	Cys & Met	Metabolism;Amino acid metabolism	6	26	298	2296	0.11048	0.749195
mmu00280	Valine, leucine and isoleucine degradation	BCAA degra.	Metabolism;Amino acid metabolism	4	42	298	2296	0.814687	1
mmu00290	Valine, leucine and isoleucine biosynthesis	BCAA synth.	Metabolism;Amino acid metabolism	1	1	298	2296	0.129791	0.804704
mmu00300	Lysine biosynthesis	Lys synth.	Metabolism;Amino acid metabolism	1	2	298	2296	0.242785	1
mmu00310	Lysine degradation	Lys degra.	Metabolism;Amino acid metabolism	1	18	298	2296	0.918925	1
mmu00330	Arginine and proline metabolism	Arg & Pro	Metabolism;Amino acid metabolism	3	21	298	2296	0.525645	1
mmu00340	Histidine metabolism	His	Metabolism;Amino acid metabolism	2	13	298	2296	0.518256	1
mmu00350	Tyrosine metabolism	Tyr	Metabolism;Amino acid metabolism	5	16	298	2296	0.0462163	0.401158
mmu00360	Phenylalanine metabolism	Phe	Metabolism;Amino acid metabolism	6	12	298	2296	0.00211931	0.0418082
mmu00380	Tryptophan metabolism	Trp	Metabolism;Amino acid metabolism	7	27	298	2296	0.051246	0.411866
mmu00400	Phenylalanine, tyrosine and tryptophan biosynthesis	AAA synth.	Metabolism;Amino acid metabolism	3	4	298	2296	0.00783267	0.121406
mmu00410	beta-Alanine metabolism	beta-Ala	Metabolism;Metabolism of other amino acids	0	19	298	2296	1	1
mmu00430	Taurine and hypotaurine metabolism	Taurine	Metabolism;Metabolism of other amino acids	1	3	298	2296	0.341151	1
mmu00450	Selenocompound metabolism	Selenocompound	Metabolism;Metabolism of other amino acids	5	11	298	2296	0.00845096	0.122257
mmu00460	Cyanoamino acid metabolism	Cyanoamino acid	Metabolism;Metabolism of other amino acids	0	2	298	2296	1	1
mmu00471	D-Glutamine and D-glutamate metabolism	D-Gln	Metabolism;Metabolism of other amino acids	1	3	298	2296	0.341151	1
mmu00472	D-Arginine and D-ornithine metabolism	D-Arg	Metabolism;Metabolism of other amino acids		0	298	2296
mmu00480	Glutathione metabolism	Glutathione	Metabolism;Metabolism of other amino acids	2	34	298	2296	0.947456	1
mmu00500	Starch and sucrose metabolism	Starch	Metabolism;Carbohydrate metabolism	4	21	298	2296	0.286362	1
mmu00510	N-Glycan biosynthesis	N-Glycan synth.	Metabolism;Glycan biosynthesis and metabolism	4	8	298	2296	0.0126964	0.162066
mmu00511	Other glycan degradation	Other glycan degra.	Metabolism;Glycan biosynthesis and metabolism	0	1	298	2296	1	1
mmu00512	Mucin type O-Glycan biosynthesis	Mucin type O-Glycan synth.	Metabolism;Glycan biosynthesis and metabolism		0	298	2296
mmu00514	Other types of O-glycan biosynthesis	Other types of O-glycan synth.	Metabolism;Glycan biosynthesis and metabolism		0	298	2296
mmu00520	Amino sugar and nucleotide sugar metabolism	Amino sugar	Metabolism;Carbohydrate metabolism	1	19	298	2296	0.929531	1
mmu00524	Butirosin and neomycin biosynthesis	Butirosin & neomycin synth.	Metabolism;Biosynthesis of other secondary metabolites	0	1	298	2296	1	1
mmu00531	Glycosaminoglycan degradation	Glycosaminoglycan degra.	Metabolism;Glycan biosynthesis and metabolism	0	3	298	2296	1	1
mmu00532	Glycosaminoglycan biosynthesis - chondroitin sulfate / dermatan sulfate	Glycosaminoglycan synth. - chondroitin sulfate / dermatan sulfate	Metabolism;Glycan biosynthesis and metabolism		0	298	2296
mmu00533	Glycosaminoglycan biosynthesis - keratan sulfate	Glycosaminoglycan synth. - keratan sulfate	Metabolism;Glycan biosynthesis and metabolism		0	298	2296
mmu00534	Glycosaminoglycan biosynthesis - heparan sulfate / heparin	Glycosaminoglycan synth. - heparan sulfate / heparin	Metabolism;Glycan biosynthesis and metabolism		0	298	2296
mmu00561	Glycerolipid metabolism	Glycerolipid	Metabolism;Lipid metabolism	0	15	298	2296	1	1
mmu00562	Inositol phosphate metabolism	Inositol-P	Metabolism;Carbohydrate metabolism	0	5	298	2296	1	1
mmu00563	Glycosylphosphatidylinositol(GPI)-anchor biosynthesis	Glycosylphosphatidylinositol(GPI)-anchor synth.	Metabolism;Glycan biosynthesis and metabolism		0	298	2296
mmu00564	Glycerophospholipid metabolism	Glycerophospholipid	Metabolism;Lipid metabolism	1	13	298	2296	0.836733	1
mmu00565	Ether lipid metabolism	Ether lipid	Metabolism;Lipid metabolism	0	2	298	2296	1	1
mmu00590	Arachidonic acid metabolism	Arachidonate	Metabolism;Lipid metabolism	12	21	298	2296	1.83217e-06	0.000122111
mmu00591	Linoleic acid metabolism	Linoleic acid	Metabolism;Lipid metabolism	8	12	298	2296	2.27753e-05	0.000823707
mmu00592	alpha-Linolenic acid metabolism	alpha-Linolenate	Metabolism;Lipid metabolism	0	4	298	2296	1	1
mmu00600	Sphingolipid metabolism	Sphingolipid	Metabolism;Lipid metabolism	0	3	298	2296	1	1
mmu00601	Glycosphingolipid biosynthesis - lacto and neolacto series	Glycosphingolipid synth. - lacto & neolacto series	Metabolism;Glycan biosynthesis and metabolism		0	298	2296
mmu00603	Glycosphingolipid biosynthesis - globo series	Glycosphingolipid synth. - globo series	Metabolism;Glycan biosynthesis and metabolism	0	1	298	2296	1	1
mmu00604	Glycosphingolipid biosynthesis - ganglio series	Glycosphingolipid synth. - ganglio series	Metabolism;Glycan biosynthesis and metabolism		0	298	2296
mmu00620	Pyruvate metabolism	Pyruvate	Metabolism;Carbohydrate metabolism	2	28	298	2296	0.895891	1
mmu00630	Glyoxylate and dicarboxylate metabolism	Glyoxylate	Metabolism;Carbohydrate metabolism	2	26	298	2296	0.870116	1
mmu00640	Propanoate metabolism	Propanoate	Metabolism;Carbohydrate metabolism	2	25	298	2296	0.85514	1
mmu00650	Butanoate metabolism	Butanoate	Metabolism;Carbohydrate metabolism	1	15	298	2296	0.876582	1
mmu00670	One carbon pool by folate	One carbon pool by folate	Metabolism;Metabolism of cofactors and vitamins	0	10	298	2296	1	1
mmu00730	Thiamine metabolism	Thiamine	Metabolism;Metabolism of cofactors and vitamins	0	1	298	2296	1	1
mmu00740	Riboflavin metabolism	Riboflavin	Metabolism;Metabolism of cofactors and vitamins	0	2	298	2296	1	1
mmu00750	Vitamin B6 metabolism	Vitamin B6	Metabolism;Metabolism of cofactors and vitamins	1	4	298	2296	0.426775	1
mmu00760	Nicotinate and nicotinamide metabolism	Nicotinate	Metabolism;Metabolism of cofactors and vitamins	2	11	298	2296	0.428038	1
mmu00770	Pantothenate and CoA biosynthesis	Pantothenate & CoA synth.	Metabolism;Metabolism of cofactors and vitamins	0	6	298	2296	1	1
mmu00780	Biotin metabolism	Biotin	Metabolism;Metabolism of cofactors and vitamins	0	1	298	2296	1	1
mmu00785	Lipoic acid metabolism	Lipoic acid	Metabolism;Metabolism of cofactors and vitamins		0	298	2296
mmu00790	Folate biosynthesis	Folate synth.	Metabolism;Metabolism of cofactors and vitamins	2	7	298	2296	0.227445	1
mmu00830	Retinol metabolism	Retinol	Metabolism;Metabolism of cofactors and vitamins	17	39	298	2296	1.88065e-06	0.000122111
mmu00860	Porphyrin and chlorophyll metabolism	Porphyrin	Metabolism;Metabolism of cofactors and vitamins	5	23	298	2296	0.1688	0.960048
mmu00900	Terpenoid backbone biosynthesis	Terpenoid backbone synth.	Metabolism;Metabolism of terpenoids and polyketides	0	8	298	2296	1	1
mmu00910	Nitrogen metabolism	Nitrogen	Metabolism;Energy metabolism	1	8	298	2296	0.671756	1
mmu00920	Sulfur metabolism	Sulfur	Metabolism;Energy metabolism	0	8	298	2296	1	1
mmu00970	Aminoacyl-tRNA biosynthesis	Aminoacyl-tRNA synth.	Genetic Information Processing;Translation	1	21	298	2296	0.946773	1
mmu00980	Metabolism of xenobiotics by cytochrome P450	Metabolism of xenobiotics by cytochrome P450	Metabolism;Xenobiotics biodegradation and metabolism	9	38	298	2296	0.0491462	0.410182
mmu00982	Drug metabolism - cytochrome P450	Drug - cytochrome P450	Metabolism;Xenobiotics biodegradation and metabolism	9	37	298	2296	0.0421151	0.380791
mmu00983	Drug metabolism - other enzymes	Drug - other enzymes	Metabolism;Xenobiotics biodegradation and metabolism	8	30	298	2296	0.0326557	0.322104
mmu01040	Biosynthesis of unsaturated fatty acids	Synth. of unsaturated FA	Metabolism;Lipid metabolism	1	19	298	2296	0.929531	1
mmu01100	Metabolic pathways	Metabolics	Metabolism;Global and overview maps	79	464	298	2296	0.00290888	0.0526022
mmu01200	Carbon metabolism	Carbon	Metabolism;Global and overview maps	8	82	298	2296	0.855098	1
mmu01210	2-Oxocarboxylic acid metabolism	2-Oxocarboxylic acid	Metabolism;Global and overview maps	4	15	298	2296	0.119194	0.783792
mmu01212	Fatty acid metabolism	FA	Metabolism;Global and overview maps	3	34	298	2296	0.837758	1
mmu01220	Degradation of aromatic compounds	Degra. of aromatic compounds	Metabolism;Global and overview maps	0	3	298	2296	1	1
mmu01230	Biosynthesis of amino acids	Synth. of amino acids	Metabolism;Global and overview maps	12	50	298	2296	0.0226026	0.245238
mmu02010	ABC transporters	ABC transporters	Environmental Information Processing;Membrane transport	1	8	298	2296	0.671756	1
mmu03008	Ribosome biogenesis in eukaryotes	Ribosome biogenesis in eukaryotes	Genetic Information Processing;Translation	3	14	298	2296	0.269669	1
mmu03010	Ribosome	Ribosome	Genetic Information Processing;Translation	2	85	298	2296	0.999917	1
mmu03013	RNA transport	RNA transport	Genetic Information Processing;Translation	7	53	298	2296	0.542839	1
mmu03015	mRNA surveillance pathway	mRNA surveillance	Genetic Information Processing;Translation	7	24	298	2296	0.0280604	0.289957
mmu03018	RNA degradation	RNA degra.	Genetic Information Processing;Folding, sorting and degradation	7	15	298	2296	0.00146985	0.0318957
mmu03020	RNA polymerase	RNA polymerase	Genetic Information Processing;Transcription		0	298	2296
mmu03022	Basal transcription factors	Basal transcription factors	Genetic Information Processing;Transcription	1	2	298	2296	0.242785	1
mmu03030	DNA replication	DNA replication	Genetic Information Processing;Replication and repair	0	1	298	2296	1	1
mmu03040	Spliceosome	Spliceosome	Genetic Information Processing;Transcription	21	56	298	2296	2.2509e-06	0.000122111
mmu03050	Proteasome	Proteasome	Genetic Information Processing;Folding, sorting and degradation	0	30	298	2296	1	1
mmu03060	Protein export	Protein export	Genetic Information Processing;Folding, sorting and degradation	4	16	298	2296	0.14352	0.865107
mmu03320	PPAR signaling pathway	PPAR signaling	Organismal Systems;Endocrine system	7	38	298	2296	0.215149	1
mmu03410	Base excision repair	Base excision repair	Genetic Information Processing;Replication and repair	1	3	298	2296	0.341151	1
mmu03420	Nucleotide excision repair	Nucleotide excision repair	Genetic Information Processing;Replication and repair	0	5	298	2296	1	1
mmu03430	Mismatch repair	Mismatch repair	Genetic Information Processing;Replication and repair	0	1	298	2296	1	1
mmu03440	Homologous recombination	Homologous recombination	Genetic Information Processing;Replication and repair	0	1	298	2296	1	1
mmu03450	Non-homologous end-joining	Non-homologous end-joining	Genetic Information Processing;Replication and repair	0	1	298	2296	1	1
mmu03460	Fanconi anemia pathway	Fanconi anemia	Genetic Information Processing;Replication and repair		0	298	2296
mmu04010	MAPK signaling pathway	MAPK signaling	Environmental Information Processing;Signal transduction	3	26	298	2296	0.675422	1
mmu04012	ErbB signaling pathway	ErbB signaling	Environmental Information Processing;Signal transduction	1	10	298	2296	0.751708	1
mmu04014	Ras signaling pathway	Ras signaling	Environmental Information Processing;Signal transduction	2	22	298	2296	0.800357	1
mmu04015	Rap1 signaling pathway	Rap1 signaling	Environmental Information Processing;Signal transduction	2	25	298	2296	0.85514	1
mmu04020	Calcium signaling pathway	Calcium signaling	Environmental Information Processing;Signal transduction	2	13	298	2296	0.518256	1
mmu04022	cGMP-PKG signaling pathway	cGMP-PKG signaling	Environmental Information Processing;Signal transduction	3	22	298	2296	0.558528	1
mmu04024	cAMP signaling pathway	cAMP signaling	Environmental Information Processing;Signal transduction	4	19	298	2296	0.226008	1
mmu04060	Cytokine-cytokine receptor interaction	Cytokine-cytokine receptor interaction	Environmental Information Processing;Signaling molecules and interaction	1	2	298	2296	0.242785	1
mmu04062	Chemokine signaling pathway	Chemokine signaling	Organismal Systems;Immune system	0	17	298	2296	1	1
mmu04064	NF-kappa B signaling pathway	NF-kappa B signaling	Environmental Information Processing;Signal transduction	0	6	298	2296	1	1
mmu04066	HIF-1 signaling pathway	HIF-1 signaling	Environmental Information Processing;Signal transduction	2	22	298	2296	0.800357	1
mmu04068	FoxO signaling pathway	FoxO signaling	Environmental Information Processing;Signal transduction	2	13	298	2296	0.518256	1
mmu04070	Phosphatidylinositol signaling system	Phosphatidylinositol signaling system	Environmental Information Processing;Signal transduction	0	4	298	2296	1	1
mmu04071	Sphingolipid signaling pathway	Sphingolipid signaling	Environmental Information Processing;Signal transduction	0	17	298	2296	1	1
mmu04072	Phospholipase D signaling pathway	Phospholipase D signaling	Environmental Information Processing;Signal transduction	1	12	298	2296	0.812235	1
mmu04080	Neuroactive ligand-receptor interaction	Neuroactive lig&-receptor interaction	Environmental Information Processing;Signaling molecules and interaction	1	2	298	2296	0.242785	1
mmu04110	Cell cycle	Cell cycle	Cellular Processes;Cell growth and death	2	10	298	2296	0.379707	1
mmu04114	Oocyte meiosis	Oocyte meiosis	Cellular Processes;Cell growth and death	2	17	298	2296	0.66833	1
mmu04115	p53 signaling pathway	p53 signaling	Cellular Processes;Cell growth and death	1	4	298	2296	0.426775	1
mmu04120	Ubiquitin mediated proteolysis	Ubiquitin mediated proteolysis	Genetic Information Processing;Folding, sorting and degradation	1	18	298	2296	0.918925	1
mmu04122	Sulfur relay system	Sulfur relay system	Genetic Information Processing;Folding, sorting and degradation	1	5	298	2296	0.501304	1
mmu04130	SNARE interactions in vesicular transport	SNARE interactions in vesicular transport	Genetic Information Processing;Folding, sorting and degradation	0	7	298	2296	1	1
mmu04140	Regulation of autophagy	Regulation of autophagy	Cellular Processes;Transport and catabolism	0	3	298	2296	1	1
mmu04141	Protein processing in endoplasmic reticulum	Protein processing in endoplasmic reticulum	Genetic Information Processing;Folding, sorting and degradation	23	67	298	2296	4.32602e-06	0.000187749
mmu04142	Lysosome	Lysosome	Cellular Processes;Transport and catabolism	2	28	298	2296	0.895891	1
mmu04144	Endocytosis	Endocytosis	Cellular Processes;Transport and catabolism	6	71	298	2296	0.91561	1
mmu04145	Phagosome	Phagosome	Cellular Processes;Transport and catabolism	5	40	298	2296	0.608203	1
mmu04146	Peroxisome	Peroxisome	Cellular Processes;Transport and catabolism	5	50	298	2296	0.797393	1
mmu04150	mTOR signaling pathway	mTOR signaling	Environmental Information Processing;Signal transduction	0	5	298	2296	1	1
mmu04151	PI3K-Akt signaling pathway	PI3K-Akt signaling	Environmental Information Processing;Signal transduction	9	40	298	2296	0.0654316	0.489609
mmu04152	AMPK signaling pathway	AMPK signaling	Environmental Information Processing;Signal transduction	3	24	298	2296	0.620008	1
mmu04210	Apoptosis	Apoptosis	Cellular Processes;Cell growth and death	1	10	298	2296	0.751708	1
mmu04211	Longevity regulating pathway - mammal	Longevity regulating - mammal	Organismal Systems;Aging	0	6	298	2296	1	1
mmu04213	Longevity regulating pathway - multiple species	Longevity regulating - multiple species	Organismal Systems;Aging	1	9	298	2296	0.714508	1
mmu04260	Cardiac muscle contraction	Cardiac muscle contraction	Organismal Systems;Circulatory system	2	23	298	2296	0.820391	1
mmu04261	Adrenergic signaling in cardiomyocytes	Adrenergic signaling in cardiomyocytes	Organismal Systems;Circulatory system	2	20	298	2296	0.754304	1
mmu04270	Vascular smooth muscle contraction	Vascular smooth muscle contraction	Organismal Systems;Circulatory system	3	18	298	2296	0.419783	1
mmu04310	Wnt signaling pathway	Wnt signaling	Environmental Information Processing;Signal transduction	0	9	298	2296	1	1
mmu04320	Dorso-ventral axis formation	Dorso-ventral axis formation	Organismal Systems;Development	1	4	298	2296	0.426775	1
mmu04330	Notch signaling pathway	Notch signaling	Environmental Information Processing;Signal transduction	1	3	298	2296	0.341151	1
mmu04340	Hedgehog signaling pathway	Hedgehog signaling	Environmental Information Processing;Signal transduction	0	2	298	2296	1	1
mmu04350	TGF-beta signaling pathway	TGF-beta signaling	Environmental Information Processing;Signal transduction	0	8	298	2296	1	1
mmu04360	Axon guidance	Axon guidance	Organismal Systems;Development	0	13	298	2296	1	1
mmu04370	VEGF signaling pathway	VEGF signaling	Environmental Information Processing;Signal transduction	0	7	298	2296	1	1
mmu04380	Osteoclast differentiation	Osteoclast differentiation	Organismal Systems;Development	0	6	298	2296	1	1
mmu04390	Hippo signaling pathway	Hippo signaling	Environmental Information Processing;Signal transduction	1	17	298	2296	0.906729	1
mmu04510	Focal adhesion	Focal adhesion	Cellular Processes;Cellular community	3	40	298	2296	0.908438	1
mmu04512	ECM-receptor interaction	ECM-receptor interaction	Environmental Information Processing;Signaling molecules and interaction	1	11	298	2296	0.784075	1
mmu04514	Cell adhesion molecules (CAMs)	Cell adhesion molecules (CAMs)	Environmental Information Processing;Signaling molecules and interaction	2	6	298	2296	0.176967	0.960048
mmu04520	Adherens junction	Adherens junction	Cellular Processes;Cellular community	2	19	298	2296	0.728019	1
mmu04530	Tight junction	Tight junction	Cellular Processes;Cellular community	3	30	298	2296	0.76789	1
mmu04540	Gap junction	Gap junction	Cellular Processes;Cellular community	2	14	298	2296	0.559688	1
mmu04550	Signaling pathways regulating pluripotency of stem cells	Signalings regulating pluripotency of stem cells	Cellular Processes;Cellular community	0	8	298	2296	1	1
mmu04610	Complement and coagulation cascades	Complement & coagulation cascades	Organismal Systems;Immune system	6	18	298	2296	0.021588	0.245238
mmu04611	Platelet activation	Platelet activation	Organismal Systems;Immune system	2	21	298	2296	0.778373	1
mmu04612	Antigen processing and presentation	Antigen processing & presentation	Organismal Systems;Immune system	9	18	298	2296	0.000154846	0.00480023
mmu04614	Renin-angiotensin system	Renin-angiotensin system	Organismal Systems;Endocrine system	0	5	298	2296	1	1
mmu04620	Toll-like receptor signaling pathway	Toll-like receptor signaling	Organismal Systems;Immune system	0	9	298	2296	1	1
mmu04621	NOD-like receptor signaling pathway	NOD-like receptor signaling	Organismal Systems;Immune system	4	8	298	2296	0.0126964	0.162066
mmu04622	RIG-I-like receptor signaling pathway	RIG-I-like receptor signaling	Organismal Systems;Immune system	0	8	298	2296	1	1
mmu04623	Cytosolic DNA-sensing pathway	Cytosolic DNA-sensing	Organismal Systems;Immune system	0	3	298	2296	1	1
mmu04630	Jak-STAT signaling pathway	Jak-STAT signaling	Environmental Information Processing;Signal transduction	1	6	298	2296	0.566172	1
mmu04640	Hematopoietic cell lineage	Hematopoietic cell lineage	Organismal Systems;Immune system	1	3	298	2296	0.341151	1
mmu04650	Natural killer cell mediated cytotoxicity	Natural killer cell mediated cytotoxicity	Organismal Systems;Immune system	1	9	298	2296	0.714508	1
mmu04660	T cell receptor signaling pathway	T cell receptor signaling	Organismal Systems;Immune system	0	11	298	2296	1	1
mmu04662	B cell receptor signaling pathway	B cell receptor signaling	Organismal Systems;Immune system	0	9	298	2296	1	1
mmu04664	Fc epsilon RI signaling pathway	Fc epsilon RI signaling	Organismal Systems;Immune system	0	7	298	2296	1	1
mmu04666	Fc gamma R-mediated phagocytosis	Fc gamma R-mediated phagocytosis	Organismal Systems;Immune system	2	20	298	2296	0.754304	1
mmu04668	TNF signaling pathway	TNF signaling	Environmental Information Processing;Signal transduction	2	7	298	2296	0.227445	1
mmu04670	Leukocyte transendothelial migration	Leukocyte transendothelial migration	Organismal Systems;Immune system	2	22	298	2296	0.800357	1
mmu04672	Intestinal immune network for IgA production	Intestinal immune network for IgA production	Organismal Systems;Immune system	1	1	298	2296	0.129791	0.804704
mmu04710	Circadian rhythm	Circadian rhythm	Organismal Systems;Environmental adaptation	0	3	298	2296	1	1
mmu04713	Circadian entrainment	Circadian entrainment	Organismal Systems;Environmental adaptation	0	5	298	2296	1	1
mmu04720	Long-term potentiation	Long-term potentiation	Organismal Systems;Nervous system	0	9	298	2296	1	1
mmu04721	Synaptic vesicle cycle	Synaptic vesicle cycle	Organismal Systems;Nervous system	1	16	298	2296	0.892706	1
mmu04722	Neurotrophin signaling pathway	Neurotrophin signaling	Organismal Systems;Nervous system	0	16	298	2296	1	1
mmu04723	Retrograde endocannabinoid signaling	Retrograde endocannabinoid signaling	Organismal Systems;Nervous system	0	7	298	2296	1	1
mmu04724	Glutamatergic synapse	Glutamatergic synapse	Organismal Systems;Nervous system	2	7	298	2296	0.227445	1
mmu04725	Cholinergic synapse	Cholinergic synapse	Organismal Systems;Nervous system	0	7	298	2296	1	1
mmu04726	Serotonergic synapse	Serotonergic synapse	Organismal Systems;Nervous system	6	20	298	2296	0.0360415	0.340044
mmu04727	GABAergic synapse	GABAergic synapse	Organismal Systems;Nervous system	2	10	298	2296	0.379707	1
mmu04728	Dopaminergic synapse	Dopaminergic synapse	Organismal Systems;Nervous system	0	14	298	2296	1	1
mmu04730	Long-term depression	Long-term depression	Organismal Systems;Nervous system	0	8	298	2296	1	1
mmu04740	Olfactory transduction	Olfactory transduction	Organismal Systems;Sensory system	0	2	298	2296	1	1
mmu04742	Taste transduction	Taste transduction	Organismal Systems;Sensory system	0	1	298	2296	1	1
mmu04744	Phototransduction	Phototransduction	Organismal Systems;Sensory system	0	1	298	2296	1	1
mmu04750	Inflammatory mediator regulation of TRP channels	Inflammatory mediator regulation of TRP channels	Organismal Systems;Sensory system	6	14	298	2296	0.00548502	0.0915577
mmu04810	Regulation of actin cytoskeleton	Regulation of actin cytoskeleton	Cellular Processes;Cell motility	6	43	298	2296	0.492537	1
mmu04910	Insulin signaling pathway	Insulin signaling	Organismal Systems;Endocrine system	1	26	298	2296	0.973638	1
mmu04911	Insulin secretion	Insulin secretion	Organismal Systems;Endocrine system	1	7	298	2296	0.622626	1
mmu04912	GnRH signaling pathway	GnRH signaling	Organismal Systems;Endocrine system	1	11	298	2296	0.784075	1
mmu04913	Ovarian steroidogenesis	Ovarian steroidogenesis	Organismal Systems;Endocrine system	1	5	298	2296	0.501304	1
mmu04914	Progesterone-mediated oocyte maturation	Progesterone-mediated oocyte maturation	Organismal Systems;Endocrine system	3	9	298	2296	0.100153	0.724443
mmu04915	Estrogen signaling pathway	Estrogen signaling	Organismal Systems;Endocrine system	8	16	298	2296	0.000368422	0.00999345
mmu04916	Melanogenesis	Melanogenesis	Organismal Systems;Endocrine system	0	9	298	2296	1	1
mmu04917	Prolactin signaling pathway	Prolactin signaling	Organismal Systems;Endocrine system	0	11	298	2296	1	1
mmu04918	Thyroid hormone synthesis	Thyroid hormone synth.	Organismal Systems;Endocrine system	5	13	298	2296	0.0188872	0.227696
mmu04919	Thyroid hormone signaling pathway	Thyroid hormone signaling	Organismal Systems;Endocrine system	2	13	298	2296	0.518256	1
mmu04920	Adipocytokine signaling pathway	Adipocytokine signaling	Organismal Systems;Endocrine system	2	7	298	2296	0.227445	1
mmu04921	Oxytocin signaling pathway	Oxytocin signaling	Organismal Systems;Endocrine system	2	18	298	2296	0.699398	1
mmu04922	Glucagon signaling pathway	Glucagon signaling	Organismal Systems;Endocrine system	1	18	298	2296	0.918925	1
mmu04923	Regulation of lipolysis in adipocytes	Regulation of lipolysis in adipocytes	Organismal Systems;Endocrine system	0	3	298	2296	1	1
mmu04924	Renin secretion	Renin secretion	Organismal Systems;Endocrine system	0	5	298	2296	1	1
mmu04925	Aldosterone synthesis and secretion	Aldosterone synth. & secretion	Organismal Systems;Endocrine system	0	3	298	2296	1	1
mmu04960	Aldosterone-regulated sodium reabsorption	Aldosterone-regulated sodium reabsorption	Organismal Systems;Excretory system	1	5	298	2296	0.501304	1
mmu04961	Endocrine and other factor-regulated calcium reabsorption	Endocrine & other factor-regulated calcium reabsorption	Organismal Systems;Excretory system	2	13	298	2296	0.518256	1
mmu04962	Vasopressin-regulated water reabsorption	Vasopressin-regulated water reabsorption	Organismal Systems;Excretory system	0	14	298	2296	1	1
mmu04964	Proximal tubule bicarbonate reclamation	Proximal tubule bicarbonate reclamation	Organismal Systems;Excretory system	4	12	298	2296	0.0589149	0.456591
mmu04966	Collecting duct acid secretion	Collecting duct acid secretion	Organismal Systems;Excretory system	0	6	298	2296	1	1
mmu04970	Salivary secretion	Salivary secretion	Organismal Systems;Digestive system	1	5	298	2296	0.501304	1
mmu04971	Gastric acid secretion	Gastric acid secretion	Organismal Systems;Digestive system	1	10	298	2296	0.751708	1
mmu04972	Pancreatic secretion	Pancreatic secretion	Organismal Systems;Digestive system	2	10	298	2296	0.379707	1
mmu04973	Carbohydrate digestion and absorption	Carbohydrate digestion & absorption	Organismal Systems;Digestive system	1	4	298	2296	0.426775	1
mmu04974	Protein digestion and absorption	Protein digestion & absorption	Organismal Systems;Digestive system	2	8	298	2296	0.27872	1
mmu04975	Fat digestion and absorption	Fat digestion & absorption	Organismal Systems;Digestive system	0	9	298	2296	1	1
mmu04976	Bile secretion	Bile secretion	Organismal Systems;Digestive system	2	17	298	2296	0.66833	1
mmu04977	Vitamin digestion and absorption	Vitamin digestion & absorption	Organismal Systems;Digestive system	0	3	298	2296	1	1
mmu04978	Mineral absorption	Mineral absorption	Organismal Systems;Digestive system	2	10	298	2296	0.379707	1

## Sheet: Path_TransDec_ProtInc
				Number of genes
KEGG Pathway ID	Name	Abbreviation	Class	In pathway and higher expressions at protein level and lower expressions at transcript level in ob/ob mice	In pathway	Higher expressions at protein level and lower expressions at transcript level in ob/ob mice	All	P value	Q value
mmu00010	Glycolysis / Gluconeogenesis	Glycolysis	Metabolism;Carbohydrate metabolism	1	36	85	2296	0.745565	1
mmu00020	Citrate cycle (TCA cycle)	TCA cycle	Metabolism;Carbohydrate metabolism	0	27	85	2296	1	1
mmu00030	Pentose phosphate pathway	Pentose-P	Metabolism;Carbohydrate metabolism	2	16	85	2296	0.116264	1
mmu00040	Pentose and glucuronate interconversions	Pentose	Metabolism;Carbohydrate metabolism	1	24	85	2296	0.597484	1
mmu00051	Fructose and mannose metabolism	Fructose	Metabolism;Carbohydrate metabolism	1	16	85	2296	0.454251	1
mmu00052	Galactose metabolism	Galactose	Metabolism;Carbohydrate metabolism	1	10	85	2296	0.314764	1
mmu00053	Ascorbate and aldarate metabolism	Ascorbate	Metabolism;Carbohydrate metabolism	0	18	85	2296	1	1
mmu00061	Fatty acid biosynthesis	FA synth.	Metabolism;Lipid metabolism	0	6	85	2296	1	1
mmu00062	Fatty acid elongation	FA elong.	Metabolism;Lipid metabolism	1	17	85	2296	0.474597	1
mmu00071	Fatty acid degradation	FA degra.	Metabolism;Lipid metabolism	1	33	85	2296	0.714583	1
mmu00072	Synthesis and degradation of ketone bodies	Ketone body	Metabolism;Lipid metabolism	1	5	85	2296	0.172036	1
mmu00100	Steroid biosynthesis	Steroid synth.	Metabolism;Lipid metabolism	0	7	85	2296	1	1
mmu00120	Primary bile acid biosynthesis	Primary bile acid synth.	Metabolism;Lipid metabolism	0	10	85	2296	1	1
mmu00130	Ubiquinone and other terpenoid-quinone biosynthesis	Ubiquinone & other terpenoid-quinone synth.	Metabolism;Metabolism of cofactors and vitamins	0	6	85	2296	1	1
mmu00140	Steroid hormone biosynthesis	Steroid hormone synth.	Metabolism;Lipid metabolism	0	33	85	2296	1	1
mmu00190	Oxidative phosphorylation	OXPHOS	Metabolism;Energy metabolism	2	72	85	2296	0.755662	1
mmu00220	Arginine biosynthesis	Arg synth.	Metabolism;Amino acid metabolism	0	14	85	2296	1	1
mmu00230	Purine metabolism	Purine	Metabolism;Nucleotide metabolism	4	35	85	2296	0.0382192	1
mmu00232	Caffeine metabolism	Caffeine	Metabolism;Biosynthesis of other secondary metabolites	1	4	85	2296	0.140148	1
mmu00240	Pyrimidine metabolism	Pyrimidine	Metabolism;Nucleotide metabolism	2	14	85	2296	0.0924149	1
mmu00250	Alanine, aspartate and glutamate metabolism	Ala, Asp & Glu	Metabolism;Amino acid metabolism	0	20	85	2296	1	1
mmu00260	Glycine, serine and threonine metabolism	Gly, Ser & Thr	Metabolism;Amino acid metabolism	1	25	85	2296	0.612543	1
mmu00270	Cysteine and methionine metabolism	Cys & Met	Metabolism;Amino acid metabolism	1	26	85	2296	0.627045	1
mmu00280	Valine, leucine and isoleucine degradation	BCAA degra.	Metabolism;Amino acid metabolism	2	42	85	2296	0.46541	1
mmu00290	Valine, leucine and isoleucine biosynthesis	BCAA synth.	Metabolism;Amino acid metabolism	0	1	85	2296	1	1
mmu00300	Lysine biosynthesis	Lys synth.	Metabolism;Amino acid metabolism	0	2	85	2296	1	1
mmu00310	Lysine degradation	Lys degra.	Metabolism;Amino acid metabolism	3	18	85	2296	0.0267277	1
mmu00330	Arginine and proline metabolism	Arg & Pro	Metabolism;Amino acid metabolism	0	21	85	2296	1	1
mmu00340	Histidine metabolism	His	Metabolism;Amino acid metabolism	1	13	85	2296	0.388425	1
mmu00350	Tyrosine metabolism	Tyr	Metabolism;Amino acid metabolism	1	16	85	2296	0.454251	1
mmu00360	Phenylalanine metabolism	Phe	Metabolism;Amino acid metabolism	0	12	85	2296	1	1
mmu00380	Tryptophan metabolism	Trp	Metabolism;Amino acid metabolism	3	27	85	2296	0.0755879	1
mmu00400	Phenylalanine, tyrosine and tryptophan biosynthesis	AAA synth.	Metabolism;Amino acid metabolism	0	4	85	2296	1	1
mmu00410	beta-Alanine metabolism	beta-Ala	Metabolism;Metabolism of other amino acids	2	19	85	2296	0.154471	1
mmu00430	Taurine and hypotaurine metabolism	Taurine	Metabolism;Metabolism of other amino acids	0	3	85	2296	1	1
mmu00450	Selenocompound metabolism	Selenocompound	Metabolism;Metabolism of other amino acids	2	11	85	2296	0.0599731	1
mmu00460	Cyanoamino acid metabolism	Cyanoamino acid	Metabolism;Metabolism of other amino acids	0	2	85	2296	1	1
mmu00471	D-Glutamine and D-glutamate metabolism	D-Gln	Metabolism;Metabolism of other amino acids	0	3	85	2296	1	1
mmu00472	D-Arginine and D-ornithine metabolism	D-Arg	Metabolism;Metabolism of other amino acids		0	85	2296
mmu00480	Glutathione metabolism	Glutathione	Metabolism;Metabolism of other amino acids	0	34	85	2296	1	1
mmu00500	Starch and sucrose metabolism	Starch	Metabolism;Carbohydrate metabolism	2	21	85	2296	0.181117	1
mmu00510	N-Glycan biosynthesis	N-Glycan synth.	Metabolism;Glycan biosynthesis and metabolism	0	8	85	2296	1	1
mmu00511	Other glycan degradation	Other glycan degra.	Metabolism;Glycan biosynthesis and metabolism	0	1	85	2296	1	1
mmu00512	Mucin type O-Glycan biosynthesis	Mucin type O-Glycan synth.	Metabolism;Glycan biosynthesis and metabolism		0	85	2296
mmu00514	Other types of O-glycan biosynthesis	Other types of O-glycan synth.	Metabolism;Glycan biosynthesis and metabolism		0	85	2296
mmu00520	Amino sugar and nucleotide sugar metabolism	Amino sugar	Metabolism;Carbohydrate metabolism	1	19	85	2296	0.513066	1
mmu00524	Butirosin and neomycin biosynthesis	Butirosin & neomycin synth.	Metabolism;Biosynthesis of other secondary metabolites	0	1	85	2296	1	1
mmu00531	Glycosaminoglycan degradation	Glycosaminoglycan degra.	Metabolism;Glycan biosynthesis and metabolism	0	3	85	2296	1	1
mmu00532	Glycosaminoglycan biosynthesis - chondroitin sulfate / dermatan sulfate	Glycosaminoglycan synth. - chondroitin sulfate / dermatan sulfate	Metabolism;Glycan biosynthesis and metabolism		0	85	2296
mmu00533	Glycosaminoglycan biosynthesis - keratan sulfate	Glycosaminoglycan synth. - keratan sulfate	Metabolism;Glycan biosynthesis and metabolism		0	85	2296
mmu00534	Glycosaminoglycan biosynthesis - heparan sulfate / heparin	Glycosaminoglycan synth. - heparan sulfate / heparin	Metabolism;Glycan biosynthesis and metabolism		0	85	2296
mmu00561	Glycerolipid metabolism	Glycerolipid	Metabolism;Lipid metabolism	0	15	85	2296	1	1
mmu00562	Inositol phosphate metabolism	Inositol-P	Metabolism;Carbohydrate metabolism	0	5	85	2296	1	1
mmu00563	Glycosylphosphatidylinositol(GPI)-anchor biosynthesis	Glycosylphosphatidylinositol(GPI)-anchor synth.	Metabolism;Glycan biosynthesis and metabolism		0	85	2296
mmu00564	Glycerophospholipid metabolism	Glycerophospholipid	Metabolism;Lipid metabolism	0	13	85	2296	1	1
mmu00565	Ether lipid metabolism	Ether lipid	Metabolism;Lipid metabolism	0	2	85	2296	1	1
mmu00590	Arachidonic acid metabolism	Arachidonate	Metabolism;Lipid metabolism	0	21	85	2296	1	1
mmu00591	Linoleic acid metabolism	Linoleic acid	Metabolism;Lipid metabolism	0	12	85	2296	1	1
mmu00592	alpha-Linolenic acid metabolism	alpha-Linolenate	Metabolism;Lipid metabolism	0	4	85	2296	1	1
mmu00600	Sphingolipid metabolism	Sphingolipid	Metabolism;Lipid metabolism	0	3	85	2296	1	1
mmu00601	Glycosphingolipid biosynthesis - lacto and neolacto series	Glycosphingolipid synth. - lacto & neolacto series	Metabolism;Glycan biosynthesis and metabolism		0	85	2296
mmu00603	Glycosphingolipid biosynthesis - globo series	Glycosphingolipid synth. - globo series	Metabolism;Glycan biosynthesis and metabolism	0	1	85	2296	1	1
mmu00604	Glycosphingolipid biosynthesis - ganglio series	Glycosphingolipid synth. - ganglio series	Metabolism;Glycan biosynthesis and metabolism		0	85	2296
mmu00620	Pyruvate metabolism	Pyruvate	Metabolism;Carbohydrate metabolism	0	28	85	2296	1	1
mmu00630	Glyoxylate and dicarboxylate metabolism	Glyoxylate	Metabolism;Carbohydrate metabolism	1	26	85	2296	0.627045	1
mmu00640	Propanoate metabolism	Propanoate	Metabolism;Carbohydrate metabolism	1	25	85	2296	0.612543	1
mmu00650	Butanoate metabolism	Butanoate	Metabolism;Carbohydrate metabolism	2	15	85	2296	0.104149	1
mmu00670	One carbon pool by folate	One carbon pool by folate	Metabolism;Metabolism of cofactors and vitamins	2	10	85	2296	0.0502536	1
mmu00730	Thiamine metabolism	Thiamine	Metabolism;Metabolism of cofactors and vitamins	0	1	85	2296	1	1
mmu00740	Riboflavin metabolism	Riboflavin	Metabolism;Metabolism of cofactors and vitamins	0	2	85	2296	1	1
mmu00750	Vitamin B6 metabolism	Vitamin B6	Metabolism;Metabolism of cofactors and vitamins	0	4	85	2296	1	1
mmu00760	Nicotinate and nicotinamide metabolism	Nicotinate	Metabolism;Metabolism of cofactors and vitamins	0	11	85	2296	1	1
mmu00770	Pantothenate and CoA biosynthesis	Pantothenate & CoA synth.	Metabolism;Metabolism of cofactors and vitamins	1	6	85	2296	0.202755	1
mmu00780	Biotin metabolism	Biotin	Metabolism;Metabolism of cofactors and vitamins	0	1	85	2296	1	1
mmu00785	Lipoic acid metabolism	Lipoic acid	Metabolism;Metabolism of cofactors and vitamins		0	85	2296
mmu00790	Folate biosynthesis	Folate synth.	Metabolism;Metabolism of cofactors and vitamins	0	7	85	2296	1	1
mmu00830	Retinol metabolism	Retinol	Metabolism;Metabolism of cofactors and vitamins	0	39	85	2296	1	1
mmu00860	Porphyrin and chlorophyll metabolism	Porphyrin	Metabolism;Metabolism of cofactors and vitamins	1	23	85	2296	0.581847	1
mmu00900	Terpenoid backbone biosynthesis	Terpenoid backbone synth.	Metabolism;Metabolism of terpenoids and polyketides	1	8	85	2296	0.260853	1
mmu00910	Nitrogen metabolism	Nitrogen	Metabolism;Energy metabolism	0	8	85	2296	1	1
mmu00920	Sulfur metabolism	Sulfur	Metabolism;Energy metabolism	1	8	85	2296	0.260853	1
mmu00970	Aminoacyl-tRNA biosynthesis	Aminoacyl-tRNA synth.	Genetic Information Processing;Translation	5	21	85	2296	0.000787505	0.0854442
mmu00980	Metabolism of xenobiotics by cytochrome P450	Metabolism of xenobiotics by cytochrome P450	Metabolism;Xenobiotics biodegradation and metabolism	0	38	85	2296	1	1
mmu00982	Drug metabolism - cytochrome P450	Drug - cytochrome P450	Metabolism;Xenobiotics biodegradation and metabolism	0	37	85	2296	1	1
mmu00983	Drug metabolism - other enzymes	Drug - other enzymes	Metabolism;Xenobiotics biodegradation and metabolism	1	30	85	2296	0.679879	1
mmu01040	Biosynthesis of unsaturated fatty acids	Synth. of unsaturated FA	Metabolism;Lipid metabolism	1	19	85	2296	0.513066	1
mmu01100	Metabolic pathways	Metabolics	Metabolism;Global and overview maps	19	464	85	2296	0.349875	1
mmu01200	Carbon metabolism	Carbon	Metabolism;Global and overview maps	4	82	85	2296	0.360867	1
mmu01210	2-Oxocarboxylic acid metabolism	2-Oxocarboxylic acid	Metabolism;Global and overview maps	0	15	85	2296	1	1
mmu01212	Fatty acid metabolism	FA	Metabolism;Global and overview maps	1	34	85	2296	0.725304	1
mmu01220	Degradation of aromatic compounds	Degra. of aromatic compounds	Metabolism;Global and overview maps	0	3	85	2296	1	1
mmu01230	Biosynthesis of amino acids	Synth. of amino acids	Metabolism;Global and overview maps	2	50	85	2296	0.559506	1
mmu02010	ABC transporters	ABC transporters	Environmental Information Processing;Membrane transport	0	8	85	2296	1	1
mmu03008	Ribosome biogenesis in eukaryotes	Ribosome biogenesis in eukaryotes	Genetic Information Processing;Translation	0	14	85	2296	1	1
mmu03010	Ribosome	Ribosome	Genetic Information Processing;Translation	0	85	85	2296	1	1
mmu03013	RNA transport	RNA transport	Genetic Information Processing;Translation	1	53	85	2296	0.867714	1
mmu03015	mRNA surveillance pathway	mRNA surveillance	Genetic Information Processing;Translation	0	24	85	2296	1	1
mmu03018	RNA degradation	RNA degra.	Genetic Information Processing;Folding, sorting and degradation	0	15	85	2296	1	1
mmu03020	RNA polymerase	RNA polymerase	Genetic Information Processing;Transcription		0	85	2296
mmu03022	Basal transcription factors	Basal transcription factors	Genetic Information Processing;Transcription	1	2	85	2296	0.0726868	1
mmu03030	DNA replication	DNA replication	Genetic Information Processing;Replication and repair	0	1	85	2296	1	1
mmu03040	Spliceosome	Spliceosome	Genetic Information Processing;Transcription	0	56	85	2296	1	1
mmu03050	Proteasome	Proteasome	Genetic Information Processing;Folding, sorting and degradation	9	30	85	2296	6.46943e-07	0.000140387
mmu03060	Protein export	Protein export	Genetic Information Processing;Folding, sorting and degradation	0	16	85	2296	1	1
mmu03320	PPAR signaling pathway	PPAR signaling	Organismal Systems;Endocrine system	2	38	85	2296	0.41423	1
mmu03410	Base excision repair	Base excision repair	Genetic Information Processing;Replication and repair	0	3	85	2296	1	1
mmu03420	Nucleotide excision repair	Nucleotide excision repair	Genetic Information Processing;Replication and repair	1	5	85	2296	0.172036	1
mmu03430	Mismatch repair	Mismatch repair	Genetic Information Processing;Replication and repair	0	1	85	2296	1	1
mmu03440	Homologous recombination	Homologous recombination	Genetic Information Processing;Replication and repair	0	1	85	2296	1	1
mmu03450	Non-homologous end-joining	Non-homologous end-joining	Genetic Information Processing;Replication and repair	0	1	85	2296	1	1
mmu03460	Fanconi anemia pathway	Fanconi anemia	Genetic Information Processing;Replication and repair		0	85	2296
mmu04010	MAPK signaling pathway	MAPK signaling	Environmental Information Processing;Signal transduction	0	26	85	2296	1	1
mmu04012	ErbB signaling pathway	ErbB signaling	Environmental Information Processing;Signal transduction	0	10	85	2296	1	1
mmu04014	Ras signaling pathway	Ras signaling	Environmental Information Processing;Signal transduction	0	22	85	2296	1	1
mmu04015	Rap1 signaling pathway	Rap1 signaling	Environmental Information Processing;Signal transduction	0	25	85	2296	1	1
mmu04020	Calcium signaling pathway	Calcium signaling	Environmental Information Processing;Signal transduction	1	13	85	2296	0.388425	1
mmu04022	cGMP-PKG signaling pathway	cGMP-PKG signaling	Environmental Information Processing;Signal transduction	2	22	85	2296	0.194692	1
mmu04024	cAMP signaling pathway	cAMP signaling	Environmental Information Processing;Signal transduction	0	19	85	2296	1	1
mmu04060	Cytokine-cytokine receptor interaction	Cytokine-cytokine receptor interaction	Environmental Information Processing;Signaling molecules and interaction	0	2	85	2296	1	1
mmu04062	Chemokine signaling pathway	Chemokine signaling	Organismal Systems;Immune system	0	17	85	2296	1	1
mmu04064	NF-kappa B signaling pathway	NF-kappa B signaling	Environmental Information Processing;Signal transduction	0	6	85	2296	1	1
mmu04066	HIF-1 signaling pathway	HIF-1 signaling	Environmental Information Processing;Signal transduction	0	22	85	2296	1	1
mmu04068	FoxO signaling pathway	FoxO signaling	Environmental Information Processing;Signal transduction	1	13	85	2296	0.388425	1
mmu04070	Phosphatidylinositol signaling system	Phosphatidylinositol signaling system	Environmental Information Processing;Signal transduction	0	4	85	2296	1	1
mmu04071	Sphingolipid signaling pathway	Sphingolipid signaling	Environmental Information Processing;Signal transduction	0	17	85	2296	1	1
mmu04072	Phospholipase D signaling pathway	Phospholipase D signaling	Environmental Information Processing;Signal transduction	0	12	85	2296	1	1
mmu04080	Neuroactive ligand-receptor interaction	Neuroactive lig&-receptor interaction	Environmental Information Processing;Signaling molecules and interaction	0	2	85	2296	1	1
mmu04110	Cell cycle	Cell cycle	Cellular Processes;Cell growth and death	0	10	85	2296	1	1
mmu04114	Oocyte meiosis	Oocyte meiosis	Cellular Processes;Cell growth and death	0	17	85	2296	1	1
mmu04115	p53 signaling pathway	p53 signaling	Cellular Processes;Cell growth and death	0	4	85	2296	1	1
mmu04120	Ubiquitin mediated proteolysis	Ubiquitin mediated proteolysis	Genetic Information Processing;Folding, sorting and degradation	2	18	85	2296	0.141465	1
mmu04122	Sulfur relay system	Sulfur relay system	Genetic Information Processing;Folding, sorting and degradation	0	5	85	2296	1	1
mmu04130	SNARE interactions in vesicular transport	SNARE interactions in vesicular transport	Genetic Information Processing;Folding, sorting and degradation	0	7	85	2296	1	1
mmu04140	Regulation of autophagy	Regulation of autophagy	Cellular Processes;Transport and catabolism	0	3	85	2296	1	1
mmu04141	Protein processing in endoplasmic reticulum	Protein processing in endoplasmic reticulum	Genetic Information Processing;Folding, sorting and degradation	2	67	85	2296	0.718929	1
mmu04142	Lysosome	Lysosome	Cellular Processes;Transport and catabolism	0	28	85	2296	1	1
mmu04144	Endocytosis	Endocytosis	Cellular Processes;Transport and catabolism	2	71	85	2296	0.748658	1
mmu04145	Phagosome	Phagosome	Cellular Processes;Transport and catabolism	0	40	85	2296	1	1
mmu04146	Peroxisome	Peroxisome	Cellular Processes;Transport and catabolism	4	50	85	2296	0.111234	1
mmu04150	mTOR signaling pathway	mTOR signaling	Environmental Information Processing;Signal transduction	0	5	85	2296	1	1
mmu04151	PI3K-Akt signaling pathway	PI3K-Akt signaling	Environmental Information Processing;Signal transduction	2	40	85	2296	0.440131	1
mmu04152	AMPK signaling pathway	AMPK signaling	Environmental Information Processing;Signal transduction	2	24	85	2296	0.222194	1
mmu04210	Apoptosis	Apoptosis	Cellular Processes;Cell growth and death	0	10	85	2296	1	1
mmu04211	Longevity regulating pathway - mammal	Longevity regulating - mammal	Organismal Systems;Aging	1	6	85	2296	0.202755	1
mmu04213	Longevity regulating pathway - multiple species	Longevity regulating - multiple species	Organismal Systems;Aging	1	9	85	2296	0.288313	1
mmu04260	Cardiac muscle contraction	Cardiac muscle contraction	Organismal Systems;Circulatory system	0	23	85	2296	1	1
mmu04261	Adrenergic signaling in cardiomyocytes	Adrenergic signaling in cardiomyocytes	Organismal Systems;Circulatory system	0	20	85	2296	1	1
mmu04270	Vascular smooth muscle contraction	Vascular smooth muscle contraction	Organismal Systems;Circulatory system	1	18	85	2296	0.494193	1
mmu04310	Wnt signaling pathway	Wnt signaling	Environmental Information Processing;Signal transduction	0	9	85	2296	1	1
mmu04320	Dorso-ventral axis formation	Dorso-ventral axis formation	Organismal Systems;Development	0	4	85	2296	1	1
mmu04330	Notch signaling pathway	Notch signaling	Environmental Information Processing;Signal transduction	0	3	85	2296	1	1
mmu04340	Hedgehog signaling pathway	Hedgehog signaling	Environmental Information Processing;Signal transduction	0	2	85	2296	1	1
mmu04350	TGF-beta signaling pathway	TGF-beta signaling	Environmental Information Processing;Signal transduction	0	8	85	2296	1	1
mmu04360	Axon guidance	Axon guidance	Organismal Systems;Development	0	13	85	2296	1	1
mmu04370	VEGF signaling pathway	VEGF signaling	Environmental Information Processing;Signal transduction	0	7	85	2296	1	1
mmu04380	Osteoclast differentiation	Osteoclast differentiation	Organismal Systems;Development	0	6	85	2296	1	1
mmu04390	Hippo signaling pathway	Hippo signaling	Environmental Information Processing;Signal transduction	0	17	85	2296	1	1
mmu04510	Focal adhesion	Focal adhesion	Cellular Processes;Cellular community	4	40	85	2296	0.0580781	1
mmu04512	ECM-receptor interaction	ECM-receptor interaction	Environmental Information Processing;Signaling molecules and interaction	1	11	85	2296	0.340243	1
mmu04514	Cell adhesion molecules (CAMs)	Cell adhesion molecules (CAMs)	Environmental Information Processing;Signaling molecules and interaction	0	6	85	2296	1	1
mmu04520	Adherens junction	Adherens junction	Cellular Processes;Cellular community	1	19	85	2296	0.513066	1
mmu04530	Tight junction	Tight junction	Cellular Processes;Cellular community	1	30	85	2296	0.679879	1
mmu04540	Gap junction	Gap junction	Cellular Processes;Cellular community	0	14	85	2296	1	1
mmu04550	Signaling pathways regulating pluripotency of stem cells	Signalings regulating pluripotency of stem cells	Cellular Processes;Cellular community	0	8	85	2296	1	1
mmu04610	Complement and coagulation cascades	Complement & coagulation cascades	Organismal Systems;Immune system	0	18	85	2296	1	1
mmu04611	Platelet activation	Platelet activation	Organismal Systems;Immune system	1	21	85	2296	0.54875	1
mmu04612	Antigen processing and presentation	Antigen processing & presentation	Organismal Systems;Immune system	0	18	85	2296	1	1
mmu04614	Renin-angiotensin system	Renin-angiotensin system	Organismal Systems;Endocrine system	0	5	85	2296	1	1
mmu04620	Toll-like receptor signaling pathway	Toll-like receptor signaling	Organismal Systems;Immune system	0	9	85	2296	1	1
mmu04621	NOD-like receptor signaling pathway	NOD-like receptor signaling	Organismal Systems;Immune system	0	8	85	2296	1	1
mmu04622	RIG-I-like receptor signaling pathway	RIG-I-like receptor signaling	Organismal Systems;Immune system	0	8	85	2296	1	1
mmu04623	Cytosolic DNA-sensing pathway	Cytosolic DNA-sensing	Organismal Systems;Immune system	0	3	85	2296	1	1
mmu04630	Jak-STAT signaling pathway	Jak-STAT signaling	Environmental Information Processing;Signal transduction	0	6	85	2296	1	1
mmu04640	Hematopoietic cell lineage	Hematopoietic cell lineage	Organismal Systems;Immune system	0	3	85	2296	1	1
mmu04650	Natural killer cell mediated cytotoxicity	Natural killer cell mediated cytotoxicity	Organismal Systems;Immune system	0	9	85	2296	1	1
mmu04660	T cell receptor signaling pathway	T cell receptor signaling	Organismal Systems;Immune system	0	11	85	2296	1	1
mmu04662	B cell receptor signaling pathway	B cell receptor signaling	Organismal Systems;Immune system	0	9	85	2296	1	1
mmu04664	Fc epsilon RI signaling pathway	Fc epsilon RI signaling	Organismal Systems;Immune system	0	7	85	2296	1	1
mmu04666	Fc gamma R-mediated phagocytosis	Fc gamma R-mediated phagocytosis	Organismal Systems;Immune system	0	20	85	2296	1	1
mmu04668	TNF signaling pathway	TNF signaling	Environmental Information Processing;Signal transduction	0	7	85	2296	1	1
mmu04670	Leukocyte transendothelial migration	Leukocyte transendothelial migration	Organismal Systems;Immune system	1	22	85	2296	0.565609	1
mmu04672	Intestinal immune network for IgA production	Intestinal immune network for IgA production	Organismal Systems;Immune system	0	1	85	2296	1	1
mmu04710	Circadian rhythm	Circadian rhythm	Organismal Systems;Environmental adaptation	0	3	85	2296	1	1
mmu04713	Circadian entrainment	Circadian entrainment	Organismal Systems;Environmental adaptation	0	5	85	2296	1	1
mmu04720	Long-term potentiation	Long-term potentiation	Organismal Systems;Nervous system	0	9	85	2296	1	1
mmu04721	Synaptic vesicle cycle	Synaptic vesicle cycle	Organismal Systems;Nervous system	0	16	85	2296	1	1
mmu04722	Neurotrophin signaling pathway	Neurotrophin signaling	Organismal Systems;Nervous system	0	16	85	2296	1	1
mmu04723	Retrograde endocannabinoid signaling	Retrograde endocannabinoid signaling	Organismal Systems;Nervous system	0	7	85	2296	1	1
mmu04724	Glutamatergic synapse	Glutamatergic synapse	Organismal Systems;Nervous system	0	7	85	2296	1	1
mmu04725	Cholinergic synapse	Cholinergic synapse	Organismal Systems;Nervous system	0	7	85	2296	1	1
mmu04726	Serotonergic synapse	Serotonergic synapse	Organismal Systems;Nervous system	0	20	85	2296	1	1
mmu04727	GABAergic synapse	GABAergic synapse	Organismal Systems;Nervous system	0	10	85	2296	1	1
mmu04728	Dopaminergic synapse	Dopaminergic synapse	Organismal Systems;Nervous system	0	14	85	2296	1	1
mmu04730	Long-term depression	Long-term depression	Organismal Systems;Nervous system	0	8	85	2296	1	1
mmu04740	Olfactory transduction	Olfactory transduction	Organismal Systems;Sensory system	0	2	85	2296	1	1
mmu04742	Taste transduction	Taste transduction	Organismal Systems;Sensory system	0	1	85	2296	1	1
mmu04744	Phototransduction	Phototransduction	Organismal Systems;Sensory system	0	1	85	2296	1	1
mmu04750	Inflammatory mediator regulation of TRP channels	Inflammatory mediator regulation of TRP channels	Organismal Systems;Sensory system	0	14	85	2296	1	1
mmu04810	Regulation of actin cytoskeleton	Regulation of actin cytoskeleton	Cellular Processes;Cell motility	4	43	85	2296	0.0722015	1
mmu04910	Insulin signaling pathway	Insulin signaling	Organismal Systems;Endocrine system	2	26	85	2296	0.249994	1
mmu04911	Insulin secretion	Insulin secretion	Organismal Systems;Endocrine system	0	7	85	2296	1	1
mmu04912	GnRH signaling pathway	GnRH signaling	Organismal Systems;Endocrine system	0	11	85	2296	1	1
mmu04913	Ovarian steroidogenesis	Ovarian steroidogenesis	Organismal Systems;Endocrine system	0	5	85	2296	1	1
mmu04914	Progesterone-mediated oocyte maturation	Progesterone-mediated oocyte maturation	Organismal Systems;Endocrine system	0	9	85	2296	1	1
mmu04915	Estrogen signaling pathway	Estrogen signaling	Organismal Systems;Endocrine system	0	16	85	2296	1	1
mmu04916	Melanogenesis	Melanogenesis	Organismal Systems;Endocrine system	0	9	85	2296	1	1
mmu04917	Prolactin signaling pathway	Prolactin signaling	Organismal Systems;Endocrine system	0	11	85	2296	1	1
mmu04918	Thyroid hormone synthesis	Thyroid hormone synth.	Organismal Systems;Endocrine system	0	13	85	2296	1	1
mmu04919	Thyroid hormone signaling pathway	Thyroid hormone signaling	Organismal Systems;Endocrine system	0	13	85	2296	1	1
mmu04920	Adipocytokine signaling pathway	Adipocytokine signaling	Organismal Systems;Endocrine system	0	7	85	2296	1	1
mmu04921	Oxytocin signaling pathway	Oxytocin signaling	Organismal Systems;Endocrine system	1	18	85	2296	0.494193	1
mmu04922	Glucagon signaling pathway	Glucagon signaling	Organismal Systems;Endocrine system	2	18	85	2296	0.141465	1
mmu04923	Regulation of lipolysis in adipocytes	Regulation of lipolysis in adipocytes	Organismal Systems;Endocrine system	0	3	85	2296	1	1
mmu04924	Renin secretion	Renin secretion	Organismal Systems;Endocrine system	0	5	85	2296	1	1
mmu04925	Aldosterone synthesis and secretion	Aldosterone synth. & secretion	Organismal Systems;Endocrine system	0	3	85	2296	1	1
mmu04960	Aldosterone-regulated sodium reabsorption	Aldosterone-regulated sodium reabsorption	Organismal Systems;Excretory system	0	5	85	2296	1	1
mmu04961	Endocrine and other factor-regulated calcium reabsorption	Endocrine & other factor-regulated calcium reabsorption	Organismal Systems;Excretory system	0	13	85	2296	1	1
mmu04962	Vasopressin-regulated water reabsorption	Vasopressin-regulated water reabsorption	Organismal Systems;Excretory system	0	14	85	2296	1	1
mmu04964	Proximal tubule bicarbonate reclamation	Proximal tubule bicarbonate reclamation	Organismal Systems;Excretory system	0	12	85	2296	1	1
mmu04966	Collecting duct acid secretion	Collecting duct acid secretion	Organismal Systems;Excretory system	0	6	85	2296	1	1
mmu04970	Salivary secretion	Salivary secretion	Organismal Systems;Digestive system	0	5	85	2296	1	1
mmu04971	Gastric acid secretion	Gastric acid secretion	Organismal Systems;Digestive system	1	10	85	2296	0.314764	1
mmu04972	Pancreatic secretion	Pancreatic secretion	Organismal Systems;Digestive system	0	10	85	2296	1	1
mmu04973	Carbohydrate digestion and absorption	Carbohydrate digestion & absorption	Organismal Systems;Digestive system	0	4	85	2296	1	1
mmu04974	Protein digestion and absorption	Protein digestion & absorption	Organismal Systems;Digestive system	0	8	85	2296	1	1
mmu04975	Fat digestion and absorption	Fat digestion & absorption	Organismal Systems;Digestive system	0	9	85	2296	1	1
mmu04976	Bile secretion	Bile secretion	Organismal Systems;Digestive system	0	17	85	2296	1	1
mmu04977	Vitamin digestion and absorption	Vitamin digestion & absorption	Organismal Systems;Digestive system	0	3	85	2296	1	1
mmu04978	Mineral absorption	Mineral absorption	Organismal Systems;Digestive system	0	10	85	2296	1	1

## Sheet: Path_TransInc_ProtDec
				Number of genes
KEGG Pathway ID	Name	Abbreviation	Class	In pathway and lower expressions at protein level and higher expressions at transcript level in ob/ob mice	In pathway	Lower expressions at protein level and higher expressions at transcript level in ob/ob mice	All	P value	Q value
mmu00010	Glycolysis / Gluconeogenesis	Glycolysis	Metabolism;Carbohydrate metabolism	0	36	145	2296	1	1
mmu00020	Citrate cycle (TCA cycle)	TCA cycle	Metabolism;Carbohydrate metabolism	0	27	145	2296	1	1
mmu00030	Pentose phosphate pathway	Pentose-P	Metabolism;Carbohydrate metabolism	0	16	145	2296	1	1
mmu00040	Pentose and glucuronate interconversions	Pentose	Metabolism;Carbohydrate metabolism	1	24	145	2296	0.792747	1
mmu00051	Fructose and mannose metabolism	Fructose	Metabolism;Carbohydrate metabolism	1	16	145	2296	0.64912	1
mmu00052	Galactose metabolism	Galactose	Metabolism;Carbohydrate metabolism	0	10	145	2296	1	1
mmu00053	Ascorbate and aldarate metabolism	Ascorbate	Metabolism;Carbohydrate metabolism	1	18	145	2296	0.692339	1
mmu00061	Fatty acid biosynthesis	FA synth.	Metabolism;Lipid metabolism	0	6	145	2296	1	1
mmu00062	Fatty acid elongation	FA elong.	Metabolism;Lipid metabolism	3	17	145	2296	0.0874895	0.730201
mmu00071	Fatty acid degradation	FA degra.	Metabolism;Lipid metabolism	1	33	145	2296	0.885643	1
mmu00072	Synthesis and degradation of ketone bodies	Ketone body	Metabolism;Lipid metabolism	0	5	145	2296	1	1
mmu00100	Steroid biosynthesis	Steroid synth.	Metabolism;Lipid metabolism	2	7	145	2296	0.067452	0.636395
mmu00120	Primary bile acid biosynthesis	Primary bile acid synth.	Metabolism;Lipid metabolism	0	10	145	2296	1	1
mmu00130	Ubiquinone and other terpenoid-quinone biosynthesis	Ubiquinone & other terpenoid-quinone synth.	Metabolism;Metabolism of cofactors and vitamins	0	6	145	2296	1	1
mmu00140	Steroid hormone biosynthesis	Steroid hormone synth.	Metabolism;Lipid metabolism	3	33	145	2296	0.346762	1
mmu00190	Oxidative phosphorylation	OXPHOS	Metabolism;Energy metabolism	3	72	145	2296	0.844962	1
mmu00220	Arginine biosynthesis	Arg synth.	Metabolism;Amino acid metabolism	2	14	145	2296	0.219965	1
mmu00230	Purine metabolism	Purine	Metabolism;Nucleotide metabolism	0	35	145	2296	1	1
mmu00232	Caffeine metabolism	Caffeine	Metabolism;Biosynthesis of other secondary metabolites	0	4	145	2296	1	1
mmu00240	Pyrimidine metabolism	Pyrimidine	Metabolism;Nucleotide metabolism	2	14	145	2296	0.219965	1
mmu00250	Alanine, aspartate and glutamate metabolism	Ala, Asp & Glu	Metabolism;Amino acid metabolism	2	20	145	2296	0.36337	1
mmu00260	Glycine, serine and threonine metabolism	Gly, Ser & Thr	Metabolism;Amino acid metabolism	0	25	145	2296	1	1
mmu00270	Cysteine and methionine metabolism	Cys & Met	Metabolism;Amino acid metabolism	0	26	145	2296	1	1
mmu00280	Valine, leucine and isoleucine degradation	BCAA degra.	Metabolism;Amino acid metabolism	2	42	145	2296	0.75538	1
mmu00290	Valine, leucine and isoleucine biosynthesis	BCAA synth.	Metabolism;Amino acid metabolism	0	1	145	2296	1	1
mmu00300	Lysine biosynthesis	Lys synth.	Metabolism;Amino acid metabolism	0	2	145	2296	1	1
mmu00310	Lysine degradation	Lys degra.	Metabolism;Amino acid metabolism	0	18	145	2296	1	1
mmu00330	Arginine and proline metabolism	Arg & Pro	Metabolism;Amino acid metabolism	0	21	145	2296	1	1
mmu00340	Histidine metabolism	His	Metabolism;Amino acid metabolism	0	13	145	2296	1	1
mmu00350	Tyrosine metabolism	Tyr	Metabolism;Amino acid metabolism	0	16	145	2296	1	1
mmu00360	Phenylalanine metabolism	Phe	Metabolism;Amino acid metabolism	2	12	145	2296	0.172828	0.989405
mmu00380	Tryptophan metabolism	Trp	Metabolism;Amino acid metabolism	0	27	145	2296	1	1
mmu00400	Phenylalanine, tyrosine and tryptophan biosynthesis	AAA synth.	Metabolism;Amino acid metabolism	0	4	145	2296	1	1
mmu00410	beta-Alanine metabolism	beta-Ala	Metabolism;Metabolism of other amino acids	2	19	145	2296	0.339839	1
mmu00430	Taurine and hypotaurine metabolism	Taurine	Metabolism;Metabolism of other amino acids	1	3	145	2296	0.177819	0.989405
mmu00450	Selenocompound metabolism	Selenocompound	Metabolism;Metabolism of other amino acids	0	11	145	2296	1	1
mmu00460	Cyanoamino acid metabolism	Cyanoamino acid	Metabolism;Metabolism of other amino acids	0	2	145	2296	1	1
mmu00471	D-Glutamine and D-glutamate metabolism	D-Gln	Metabolism;Metabolism of other amino acids	2	3	145	2296	0.0113937	0.224766
mmu00472	D-Arginine and D-ornithine metabolism	D-Arg	Metabolism;Metabolism of other amino acids		0	145	2296
mmu00480	Glutathione metabolism	Glutathione	Metabolism;Metabolism of other amino acids	2	34	145	2296	0.643841	1
mmu00500	Starch and sucrose metabolism	Starch	Metabolism;Carbohydrate metabolism	1	21	145	2296	0.747452	1
mmu00510	N-Glycan biosynthesis	N-Glycan synth.	Metabolism;Glycan biosynthesis and metabolism	0	8	145	2296	1	1
mmu00511	Other glycan degradation	Other glycan degra.	Metabolism;Glycan biosynthesis and metabolism	0	1	145	2296	1	1
mmu00512	Mucin type O-Glycan biosynthesis	Mucin type O-Glycan synth.	Metabolism;Glycan biosynthesis and metabolism		0	145	2296
mmu00514	Other types of O-glycan biosynthesis	Other types of O-glycan synth.	Metabolism;Glycan biosynthesis and metabolism		0	145	2296
mmu00520	Amino sugar and nucleotide sugar metabolism	Amino sugar	Metabolism;Carbohydrate metabolism	1	19	145	2296	0.711922	1
mmu00524	Butirosin and neomycin biosynthesis	Butirosin & neomycin synth.	Metabolism;Biosynthesis of other secondary metabolites	0	1	145	2296	1	1
mmu00531	Glycosaminoglycan degradation	Glycosaminoglycan degra.	Metabolism;Glycan biosynthesis and metabolism	1	3	145	2296	0.177819	0.989405
mmu00532	Glycosaminoglycan biosynthesis - chondroitin sulfate / dermatan sulfate	Glycosaminoglycan synth. - chondroitin sulfate / dermatan sulfate	Metabolism;Glycan biosynthesis and metabolism		0	145	2296
mmu00533	Glycosaminoglycan biosynthesis - keratan sulfate	Glycosaminoglycan synth. - keratan sulfate	Metabolism;Glycan biosynthesis and metabolism		0	145	2296
mmu00534	Glycosaminoglycan biosynthesis - heparan sulfate / heparin	Glycosaminoglycan synth. - heparan sulfate / heparin	Metabolism;Glycan biosynthesis and metabolism		0	145	2296
mmu00561	Glycerolipid metabolism	Glycerolipid	Metabolism;Lipid metabolism	0	15	145	2296	1	1
mmu00562	Inositol phosphate metabolism	Inositol-P	Metabolism;Carbohydrate metabolism	1	5	145	2296	0.278536	1
mmu00563	Glycosylphosphatidylinositol(GPI)-anchor biosynthesis	Glycosylphosphatidylinositol(GPI)-anchor synth.	Metabolism;Glycan biosynthesis and metabolism		0	145	2296
mmu00564	Glycerophospholipid metabolism	Glycerophospholipid	Metabolism;Lipid metabolism	0	13	145	2296	1	1
mmu00565	Ether lipid metabolism	Ether lipid	Metabolism;Lipid metabolism	0	2	145	2296	1	1
mmu00590	Arachidonic acid metabolism	Arachidonate	Metabolism;Lipid metabolism	4	21	145	2296	0.0393542	0.474436
mmu00591	Linoleic acid metabolism	Linoleic acid	Metabolism;Lipid metabolism	1	12	145	2296	0.543776	1
mmu00592	alpha-Linolenic acid metabolism	alpha-Linolenate	Metabolism;Lipid metabolism	0	4	145	2296	1	1
mmu00600	Sphingolipid metabolism	Sphingolipid	Metabolism;Lipid metabolism	1	3	145	2296	0.177819	0.989405
mmu00601	Glycosphingolipid biosynthesis - lacto and neolacto series	Glycosphingolipid synth. - lacto & neolacto series	Metabolism;Glycan biosynthesis and metabolism		0	145	2296
mmu00603	Glycosphingolipid biosynthesis - globo series	Glycosphingolipid synth. - globo series	Metabolism;Glycan biosynthesis and metabolism	0	1	145	2296	1	1
mmu00604	Glycosphingolipid biosynthesis - ganglio series	Glycosphingolipid synth. - ganglio series	Metabolism;Glycan biosynthesis and metabolism		0	145	2296
mmu00620	Pyruvate metabolism	Pyruvate	Metabolism;Carbohydrate metabolism	0	28	145	2296	1	1
mmu00630	Glyoxylate and dicarboxylate metabolism	Glyoxylate	Metabolism;Carbohydrate metabolism	0	26	145	2296	1	1
mmu00640	Propanoate metabolism	Propanoate	Metabolism;Carbohydrate metabolism	0	25	145	2296	1	1
mmu00650	Butanoate metabolism	Butanoate	Metabolism;Carbohydrate metabolism	0	15	145	2296	1	1
mmu00670	One carbon pool by folate	One carbon pool by folate	Metabolism;Metabolism of cofactors and vitamins	0	10	145	2296	1	1
mmu00730	Thiamine metabolism	Thiamine	Metabolism;Metabolism of cofactors and vitamins	1	1	145	2296	0.0631533	0.622921
mmu00740	Riboflavin metabolism	Riboflavin	Metabolism;Metabolism of cofactors and vitamins	0	2	145	2296	1	1
mmu00750	Vitamin B6 metabolism	Vitamin B6	Metabolism;Metabolism of cofactors and vitamins	0	4	145	2296	1	1
mmu00760	Nicotinate and nicotinamide metabolism	Nicotinate	Metabolism;Metabolism of cofactors and vitamins	0	11	145	2296	1	1
mmu00770	Pantothenate and CoA biosynthesis	Pantothenate & CoA synth.	Metabolism;Metabolism of cofactors and vitamins	2	6	145	2296	0.050224	0.545203
mmu00780	Biotin metabolism	Biotin	Metabolism;Metabolism of cofactors and vitamins	0	1	145	2296	1	1
mmu00785	Lipoic acid metabolism	Lipoic acid	Metabolism;Metabolism of cofactors and vitamins		0	145	2296
mmu00790	Folate biosynthesis	Folate synth.	Metabolism;Metabolism of cofactors and vitamins	0	7	145	2296	1	1
mmu00830	Retinol metabolism	Retinol	Metabolism;Metabolism of cofactors and vitamins	2	39	145	2296	0.717562	1
mmu00860	Porphyrin and chlorophyll metabolism	Porphyrin	Metabolism;Metabolism of cofactors and vitamins	3	23	145	2296	0.173966	0.989405
mmu00900	Terpenoid backbone biosynthesis	Terpenoid backbone synth.	Metabolism;Metabolism of terpenoids and polyketides	0	8	145	2296	1	1
mmu00910	Nitrogen metabolism	Nitrogen	Metabolism;Energy metabolism	4	8	145	2296	0.000875539	0.047498
mmu00920	Sulfur metabolism	Sulfur	Metabolism;Energy metabolism	0	8	145	2296	1	1
mmu00970	Aminoacyl-tRNA biosynthesis	Aminoacyl-tRNA synth.	Genetic Information Processing;Translation	1	21	145	2296	0.747452	1
mmu00980	Metabolism of xenobiotics by cytochrome P450	Metabolism of xenobiotics by cytochrome P450	Metabolism;Xenobiotics biodegradation and metabolism	1	38	145	2296	0.917901	1
mmu00982	Drug metabolism - cytochrome P450	Drug - cytochrome P450	Metabolism;Xenobiotics biodegradation and metabolism	1	37	145	2296	0.91227	1
mmu00983	Drug metabolism - other enzymes	Drug - other enzymes	Metabolism;Xenobiotics biodegradation and metabolism	4	30	145	2296	0.116778	0.866499
mmu01040	Biosynthesis of unsaturated fatty acids	Synth. of unsaturated FA	Metabolism;Lipid metabolism	0	19	145	2296	1	1
mmu01100	Metabolic pathways	Metabolics	Metabolism;Global and overview maps	22	464	145	2296	0.956016	1
mmu01200	Carbon metabolism	Carbon	Metabolism;Global and overview maps	2	82	145	2296	0.971005	1
mmu01210	2-Oxocarboxylic acid metabolism	2-Oxocarboxylic acid	Metabolism;Global and overview maps	0	15	145	2296	1	1
mmu01212	Fatty acid metabolism	FA	Metabolism;Global and overview maps	3	34	145	2296	0.364496	1
mmu01220	Degradation of aromatic compounds	Degra. of aromatic compounds	Metabolism;Global and overview maps	0	3	145	2296	1	1
mmu01230	Biosynthesis of amino acids	Synth. of amino acids	Metabolism;Global and overview maps	0	50	145	2296	1	1
mmu02010	ABC transporters	ABC transporters	Environmental Information Processing;Membrane transport	0	8	145	2296	1	1
mmu03008	Ribosome biogenesis in eukaryotes	Ribosome biogenesis in eukaryotes	Genetic Information Processing;Translation	1	14	145	2296	0.599876	1
mmu03010	Ribosome	Ribosome	Genetic Information Processing;Translation	11	85	145	2296	0.016065	0.290508
mmu03013	RNA transport	RNA transport	Genetic Information Processing;Translation	4	53	145	2296	0.433258	1
mmu03015	mRNA surveillance pathway	mRNA surveillance	Genetic Information Processing;Translation	3	24	145	2296	0.19019	1
mmu03018	RNA degradation	RNA degra.	Genetic Information Processing;Folding, sorting and degradation	1	15	145	2296	0.6253	1
mmu03020	RNA polymerase	RNA polymerase	Genetic Information Processing;Transcription		0	145	2296
mmu03022	Basal transcription factors	Basal transcription factors	Genetic Information Processing;Transcription	0	2	145	2296	1	1
mmu03030	DNA replication	DNA replication	Genetic Information Processing;Replication and repair	0	1	145	2296	1	1
mmu03040	Spliceosome	Spliceosome	Genetic Information Processing;Transcription	8	56	145	2296	0.022265	0.3221
mmu03050	Proteasome	Proteasome	Genetic Information Processing;Folding, sorting and degradation	0	30	145	2296	1	1
mmu03060	Protein export	Protein export	Genetic Information Processing;Folding, sorting and degradation	2	16	145	2296	0.268013	1
mmu03320	PPAR signaling pathway	PPAR signaling	Organismal Systems;Endocrine system	0	38	145	2296	1	1
mmu03410	Base excision repair	Base excision repair	Genetic Information Processing;Replication and repair	1	3	145	2296	0.177819	0.989405
mmu03420	Nucleotide excision repair	Nucleotide excision repair	Genetic Information Processing;Replication and repair	0	5	145	2296	1	1
mmu03430	Mismatch repair	Mismatch repair	Genetic Information Processing;Replication and repair	0	1	145	2296	1	1
mmu03440	Homologous recombination	Homologous recombination	Genetic Information Processing;Replication and repair	0	1	145	2296	1	1
mmu03450	Non-homologous end-joining	Non-homologous end-joining	Genetic Information Processing;Replication and repair	0	1	145	2296	1	1
mmu03460	Fanconi anemia pathway	Fanconi anemia	Genetic Information Processing;Replication and repair		0	145	2296
mmu04010	MAPK signaling pathway	MAPK signaling	Environmental Information Processing;Signal transduction	1	26	145	2296	0.818362	1
mmu04012	ErbB signaling pathway	ErbB signaling	Environmental Information Processing;Signal transduction	0	10	145	2296	1	1
mmu04014	Ras signaling pathway	Ras signaling	Environmental Information Processing;Signal transduction	2	22	145	2296	0.409425	1
mmu04015	Rap1 signaling pathway	Rap1 signaling	Environmental Information Processing;Signal transduction	2	25	145	2296	0.4753	1
mmu04020	Calcium signaling pathway	Calcium signaling	Environmental Information Processing;Signal transduction	1	13	145	2296	0.57274	1
mmu04022	cGMP-PKG signaling pathway	cGMP-PKG signaling	Environmental Information Processing;Signal transduction	2	22	145	2296	0.409425	1
mmu04024	cAMP signaling pathway	cAMP signaling	Environmental Information Processing;Signal transduction	2	19	145	2296	0.339839	1
mmu04060	Cytokine-cytokine receptor interaction	Cytokine-cytokine receptor interaction	Environmental Information Processing;Signaling molecules and interaction	0	2	145	2296	1	1
mmu04062	Chemokine signaling pathway	Chemokine signaling	Organismal Systems;Immune system	0	17	145	2296	1	1
mmu04064	NF-kappa B signaling pathway	NF-kappa B signaling	Environmental Information Processing;Signal transduction	0	6	145	2296	1	1
mmu04066	HIF-1 signaling pathway	HIF-1 signaling	Environmental Information Processing;Signal transduction	0	22	145	2296	1	1
mmu04068	FoxO signaling pathway	FoxO signaling	Environmental Information Processing;Signal transduction	0	13	145	2296	1	1
mmu04070	Phosphatidylinositol signaling system	Phosphatidylinositol signaling system	Environmental Information Processing;Signal transduction	2	4	145	2296	0.0218452	0.3221
mmu04071	Sphingolipid signaling pathway	Sphingolipid signaling	Environmental Information Processing;Signal transduction	2	17	145	2296	0.292083	1
mmu04072	Phospholipase D signaling pathway	Phospholipase D signaling	Environmental Information Processing;Signal transduction	1	12	145	2296	0.543776	1
mmu04080	Neuroactive ligand-receptor interaction	Neuroactive lig&-receptor interaction	Environmental Information Processing;Signaling molecules and interaction	0	2	145	2296	1	1
mmu04110	Cell cycle	Cell cycle	Cellular Processes;Cell growth and death	0	10	145	2296	1	1
mmu04114	Oocyte meiosis	Oocyte meiosis	Cellular Processes;Cell growth and death	1	17	145	2296	0.671434	1
mmu04115	p53 signaling pathway	p53 signaling	Cellular Processes;Cell growth and death	0	4	145	2296	1	1
mmu04120	Ubiquitin mediated proteolysis	Ubiquitin mediated proteolysis	Genetic Information Processing;Folding, sorting and degradation	1	18	145	2296	0.692339	1
mmu04122	Sulfur relay system	Sulfur relay system	Genetic Information Processing;Folding, sorting and degradation	1	5	145	2296	0.278536	1
mmu04130	SNARE interactions in vesicular transport	SNARE interactions in vesicular transport	Genetic Information Processing;Folding, sorting and degradation	0	7	145	2296	1	1
mmu04140	Regulation of autophagy	Regulation of autophagy	Cellular Processes;Transport and catabolism	0	3	145	2296	1	1
mmu04141	Protein processing in endoplasmic reticulum	Protein processing in endoplasmic reticulum	Genetic Information Processing;Folding, sorting and degradation	4	67	145	2296	0.621027	1
mmu04142	Lysosome	Lysosome	Cellular Processes;Transport and catabolism	9	28	145	2296	3.0667e-05	0.00665473
mmu04144	Endocytosis	Endocytosis	Cellular Processes;Transport and catabolism	12	71	145	2296	0.00127519	0.0553434
mmu04145	Phagosome	Phagosome	Cellular Processes;Transport and catabolism	8	40	145	2296	0.00284279	0.0881264
mmu04146	Peroxisome	Peroxisome	Cellular Processes;Transport and catabolism	1	50	145	2296	0.963054	1
mmu04150	mTOR signaling pathway	mTOR signaling	Environmental Information Processing;Signal transduction	0	5	145	2296	1	1
mmu04151	PI3K-Akt signaling pathway	PI3K-Akt signaling	Environmental Information Processing;Signal transduction	3	40	145	2296	0.468314	1
mmu04152	AMPK signaling pathway	AMPK signaling	Environmental Information Processing;Signal transduction	0	24	145	2296	1	1
mmu04210	Apoptosis	Apoptosis	Cellular Processes;Cell growth and death	0	10	145	2296	1	1
mmu04211	Longevity regulating pathway - mammal	Longevity regulating - mammal	Organismal Systems;Aging	0	6	145	2296	1	1
mmu04213	Longevity regulating pathway - multiple species	Longevity regulating - multiple species	Organismal Systems;Aging	1	9	145	2296	0.444663	1
mmu04260	Cardiac muscle contraction	Cardiac muscle contraction	Organismal Systems;Circulatory system	1	23	145	2296	0.778625	1
mmu04261	Adrenergic signaling in cardiomyocytes	Adrenergic signaling in cardiomyocytes	Organismal Systems;Circulatory system	2	20	145	2296	0.36337	1
mmu04270	Vascular smooth muscle contraction	Vascular smooth muscle contraction	Organismal Systems;Circulatory system	1	18	145	2296	0.692339	1
mmu04310	Wnt signaling pathway	Wnt signaling	Environmental Information Processing;Signal transduction	0	9	145	2296	1	1
mmu04320	Dorso-ventral axis formation	Dorso-ventral axis formation	Organismal Systems;Development	0	4	145	2296	1	1
mmu04330	Notch signaling pathway	Notch signaling	Environmental Information Processing;Signal transduction	0	3	145	2296	1	1
mmu04340	Hedgehog signaling pathway	Hedgehog signaling	Environmental Information Processing;Signal transduction	0	2	145	2296	1	1
mmu04350	TGF-beta signaling pathway	TGF-beta signaling	Environmental Information Processing;Signal transduction	0	8	145	2296	1	1
mmu04360	Axon guidance	Axon guidance	Organismal Systems;Development	0	13	145	2296	1	1
mmu04370	VEGF signaling pathway	VEGF signaling	Environmental Information Processing;Signal transduction	0	7	145	2296	1	1
mmu04380	Osteoclast differentiation	Osteoclast differentiation	Organismal Systems;Development	0	6	145	2296	1	1
mmu04390	Hippo signaling pathway	Hippo signaling	Environmental Information Processing;Signal transduction	1	17	145	2296	0.671434	1
mmu04510	Focal adhesion	Focal adhesion	Cellular Processes;Cellular community	5	40	145	2296	0.1039	0.805229
mmu04512	ECM-receptor interaction	ECM-receptor interaction	Environmental Information Processing;Signaling molecules and interaction	3	11	145	2296	0.0279726	0.379378
mmu04514	Cell adhesion molecules (CAMs)	Cell adhesion molecules (CAMs)	Environmental Information Processing;Signaling molecules and interaction	0	6	145	2296	1	1
mmu04520	Adherens junction	Adherens junction	Cellular Processes;Cellular community	1	19	145	2296	0.711922	1
mmu04530	Tight junction	Tight junction	Cellular Processes;Cellular community	2	30	145	2296	0.574644	1
mmu04540	Gap junction	Gap junction	Cellular Processes;Cellular community	0	14	145	2296	1	1
mmu04550	Signaling pathways regulating pluripotency of stem cells	Signalings regulating pluripotency of stem cells	Cellular Processes;Cellular community	0	8	145	2296	1	1
mmu04610	Complement and coagulation cascades	Complement & coagulation cascades	Organismal Systems;Immune system	1	18	145	2296	0.692339	1
mmu04611	Platelet activation	Platelet activation	Organismal Systems;Immune system	1	21	145	2296	0.747452	1
mmu04612	Antigen processing and presentation	Antigen processing & presentation	Organismal Systems;Immune system	3	18	145	2296	0.100327	0.805229
mmu04614	Renin-angiotensin system	Renin-angiotensin system	Organismal Systems;Endocrine system	0	5	145	2296	1	1
mmu04620	Toll-like receptor signaling pathway	Toll-like receptor signaling	Organismal Systems;Immune system	0	9	145	2296	1	1
mmu04621	NOD-like receptor signaling pathway	NOD-like receptor signaling	Organismal Systems;Immune system	0	8	145	2296	1	1
mmu04622	RIG-I-like receptor signaling pathway	RIG-I-like receptor signaling	Organismal Systems;Immune system	0	8	145	2296	1	1
mmu04623	Cytosolic DNA-sensing pathway	Cytosolic DNA-sensing	Organismal Systems;Immune system	0	3	145	2296	1	1
mmu04630	Jak-STAT signaling pathway	Jak-STAT signaling	Environmental Information Processing;Signal transduction	0	6	145	2296	1	1
mmu04640	Hematopoietic cell lineage	Hematopoietic cell lineage	Organismal Systems;Immune system	0	3	145	2296	1	1
mmu04650	Natural killer cell mediated cytotoxicity	Natural killer cell mediated cytotoxicity	Organismal Systems;Immune system	0	9	145	2296	1	1
mmu04660	T cell receptor signaling pathway	T cell receptor signaling	Organismal Systems;Immune system	0	11	145	2296	1	1
mmu04662	B cell receptor signaling pathway	B cell receptor signaling	Organismal Systems;Immune system	0	9	145	2296	1	1
mmu04664	Fc epsilon RI signaling pathway	Fc epsilon RI signaling	Organismal Systems;Immune system	0	7	145	2296	1	1
mmu04666	Fc gamma R-mediated phagocytosis	Fc gamma R-mediated phagocytosis	Organismal Systems;Immune system	5	20	145	2296	0.0067084	0.151223
mmu04668	TNF signaling pathway	TNF signaling	Environmental Information Processing;Signal transduction	0	7	145	2296	1	1
mmu04670	Leukocyte transendothelial migration	Leukocyte transendothelial migration	Organismal Systems;Immune system	1	22	145	2296	0.763548	1
mmu04672	Intestinal immune network for IgA production	Intestinal immune network for IgA production	Organismal Systems;Immune system	0	1	145	2296	1	1
mmu04710	Circadian rhythm	Circadian rhythm	Organismal Systems;Environmental adaptation	0	3	145	2296	1	1
mmu04713	Circadian entrainment	Circadian entrainment	Organismal Systems;Environmental adaptation	1	5	145	2296	0.278536	1
mmu04720	Long-term potentiation	Long-term potentiation	Organismal Systems;Nervous system	1	9	145	2296	0.444663	1
mmu04721	Synaptic vesicle cycle	Synaptic vesicle cycle	Organismal Systems;Nervous system	3	16	145	2296	0.0754095	0.681828
mmu04722	Neurotrophin signaling pathway	Neurotrophin signaling	Organismal Systems;Nervous system	1	16	145	2296	0.64912	1
mmu04723	Retrograde endocannabinoid signaling	Retrograde endocannabinoid signaling	Organismal Systems;Nervous system	0	7	145	2296	1	1
mmu04724	Glutamatergic synapse	Glutamatergic synapse	Organismal Systems;Nervous system	0	7	145	2296	1	1
mmu04725	Cholinergic synapse	Cholinergic synapse	Organismal Systems;Nervous system	0	7	145	2296	1	1
mmu04726	Serotonergic synapse	Serotonergic synapse	Organismal Systems;Nervous system	1	20	145	2296	0.730267	1
mmu04727	GABAergic synapse	GABAergic synapse	Organismal Systems;Nervous system	0	10	145	2296	1	1
mmu04728	Dopaminergic synapse	Dopaminergic synapse	Organismal Systems;Nervous system	1	14	145	2296	0.599876	1
mmu04730	Long-term depression	Long-term depression	Organismal Systems;Nervous system	0	8	145	2296	1	1
mmu04740	Olfactory transduction	Olfactory transduction	Organismal Systems;Sensory system	1	2	145	2296	0.122344	0.866499
mmu04742	Taste transduction	Taste transduction	Organismal Systems;Sensory system	0	1	145	2296	1	1
mmu04744	Phototransduction	Phototransduction	Organismal Systems;Sensory system	1	1	145	2296	0.0631533	0.622921
mmu04750	Inflammatory mediator regulation of TRP channels	Inflammatory mediator regulation of TRP channels	Organismal Systems;Sensory system	2	14	145	2296	0.219965	1
mmu04810	Regulation of actin cytoskeleton	Regulation of actin cytoskeleton	Cellular Processes;Cell motility	6	43	145	2296	0.0502491	0.545203
mmu04910	Insulin signaling pathway	Insulin signaling	Organismal Systems;Endocrine system	3	26	145	2296	0.223691	1
mmu04911	Insulin secretion	Insulin secretion	Organismal Systems;Endocrine system	1	7	145	2296	0.366989	1
mmu04912	GnRH signaling pathway	GnRH signaling	Organismal Systems;Endocrine system	1	11	145	2296	0.512864	1
mmu04913	Ovarian steroidogenesis	Ovarian steroidogenesis	Organismal Systems;Endocrine system	0	5	145	2296	1	1
mmu04914	Progesterone-mediated oocyte maturation	Progesterone-mediated oocyte maturation	Organismal Systems;Endocrine system	0	9	145	2296	1	1
mmu04915	Estrogen signaling pathway	Estrogen signaling	Organismal Systems;Endocrine system	2	16	145	2296	0.268013	1
mmu04916	Melanogenesis	Melanogenesis	Organismal Systems;Endocrine system	1	9	145	2296	0.444663	1
mmu04917	Prolactin signaling pathway	Prolactin signaling	Organismal Systems;Endocrine system	0	11	145	2296	1	1
mmu04918	Thyroid hormone synthesis	Thyroid hormone synth.	Organismal Systems;Endocrine system	4	13	145	2296	0.0069688	0.151223
mmu04919	Thyroid hormone signaling pathway	Thyroid hormone signaling	Organismal Systems;Endocrine system	2	13	145	2296	0.196215	1
mmu04920	Adipocytokine signaling pathway	Adipocytokine signaling	Organismal Systems;Endocrine system	0	7	145	2296	1	1
mmu04921	Oxytocin signaling pathway	Oxytocin signaling	Organismal Systems;Endocrine system	2	18	145	2296	0.316053	1
mmu04922	Glucagon signaling pathway	Glucagon signaling	Organismal Systems;Endocrine system	1	18	145	2296	0.692339	1
mmu04923	Regulation of lipolysis in adipocytes	Regulation of lipolysis in adipocytes	Organismal Systems;Endocrine system	0	3	145	2296	1	1
mmu04924	Renin secretion	Renin secretion	Organismal Systems;Endocrine system	3	5	145	2296	0.00224632	0.0812418
mmu04925	Aldosterone synthesis and secretion	Aldosterone synth. & secretion	Organismal Systems;Endocrine system	1	3	145	2296	0.177819	0.989405
mmu04960	Aldosterone-regulated sodium reabsorption	Aldosterone-regulated sodium reabsorption	Organismal Systems;Excretory system	1	5	145	2296	0.278536	1
mmu04961	Endocrine and other factor-regulated calcium reabsorption	Endocrine & other factor-regulated calcium reabsorption	Organismal Systems;Excretory system	2	13	145	2296	0.196215	1
mmu04962	Vasopressin-regulated water reabsorption	Vasopressin-regulated water reabsorption	Organismal Systems;Excretory system	1	14	145	2296	0.599876	1
mmu04964	Proximal tubule bicarbonate reclamation	Proximal tubule bicarbonate reclamation	Organismal Systems;Excretory system	5	12	145	2296	0.000517636	0.047498
mmu04966	Collecting duct acid secretion	Collecting duct acid secretion	Organismal Systems;Excretory system	3	6	145	2296	0.00428519	0.116236
mmu04970	Salivary secretion	Salivary secretion	Organismal Systems;Digestive system	2	5	145	2296	0.034911	0.445629
mmu04971	Gastric acid secretion	Gastric acid secretion	Organismal Systems;Digestive system	3	10	145	2296	0.0213126	0.3221
mmu04972	Pancreatic secretion	Pancreatic secretion	Organismal Systems;Digestive system	2	10	145	2296	0.127779	0.866499
mmu04973	Carbohydrate digestion and absorption	Carbohydrate digestion & absorption	Organismal Systems;Digestive system	1	4	145	2296	0.229811	1
mmu04974	Protein digestion and absorption	Protein digestion & absorption	Organismal Systems;Digestive system	4	8	145	2296	0.000875539	0.047498
mmu04975	Fat digestion and absorption	Fat digestion & absorption	Organismal Systems;Digestive system	0	9	145	2296	1	1
mmu04976	Bile secretion	Bile secretion	Organismal Systems;Digestive system	3	17	145	2296	0.0874895	0.730201
mmu04977	Vitamin digestion and absorption	Vitamin digestion & absorption	Organismal Systems;Digestive system	0	3	145	2296	1	1
mmu04978	Mineral absorption	Mineral absorption	Organismal Systems;Digestive system	2	10	145	2296	0.127779	0.866499
