# Supplementary material for: Trans-omic analysis reveals obesity-associated dysregulation of inter-organ metabolic cycles between the liver and skeletal muscle
Source: iScience. 2021 Feb 20;24(3):102217. doi: 10.1016/j.isci.2021.102217 (PMC7961104; doi:10.1016/j.isci.2021.102217)
Supplement: Table S8. Metabolomic analysis in the blood, related to figure 5 [file mmc9.xlsx]

## Sheet: Readme
Table S8: Metabolomic analysis in the blood
Sheet: Blood_Raw		Metabolome data in the blood of WT and ob/ob mice.
	Column A to C	ID and name of metabolites.
	Column D	Metabolites analyzed in this study (TRUE) and not analyzed (FALSE).
	Column E to N	Amounts of metabolites. The number indicates the sample number of mice.
Sheet: Blood_Analysis		The result of our metabolomic analysis for all analyzed metabolites in the blood.
	Column A to C	Same as the column A to C of Blood_Raw sheet.
	Column D to F	Properties of differences of the amounts of metabolites between WT mice and ob/ob mice
	Column G	Metabolites larger in ob/ob mice than WT mice (TRUE), otherwise (FALSE)
	Column H	Metabolites larger in WT mice than ob/ob mice (TRUE), otherwise (FALSE)

## Sheet: Blood_Raw
KEGG ID	Name	Long form	Analysed molecule	WT mice No.1 (μM)	WT mice No.2 (μM)	WT mice No.3 (μM)	WT mice No.4 (μM)	WT mice No.5 (μM)	ob/ob mice No.1 (μM)	ob/ob mice No.2 (μM)	ob/ob mice No.3 (μM)	ob/ob mice No.4 (μM)	ob/ob mice No.5 (μM)
C00008	ADP		TRUE	3.04917	6.62818	3.36348	1.24865	8.79186	5.54721	2.71857	11.4104	13.9099	4.13679
C00020	AMP		TRUE	11.7531	16.7843	8.20457	6.54514	19.1904	9.21459	2.23865	13.9569	19.8456	12.9281
C00022	Pyruvate		TRUE	303.003	359.865	187.328	374.583	218.561	138.188	261.947	186.718	215.434	190.54
C00025	Glu	L-Glutamate	TRUE	49.8204	62.7184	42.0727	53.5426	51.6544	54.2431	41.5643	72.221	68.7673	75.7957
C00026	2-Oxoglutarate		TRUE	100.656	84.6048	72.1319	129.957	76.5832	68.3103	113.667	99.4448	155.974	55.7595
C00037	Gly	Glycine	TRUE	269.709	306.813	216.078	539.375	293.227	92.8623	105.818	129.03	152.323	124.821
C00041	Ala	L-Alanine	TRUE	306.428	315.829	289.131	871.851	303.342	131.799	183.95	187.509	193.472	165.169
C00042	Succinate		TRUE	35.8881	36.1365	30.4167	37.3244	26.9055	32.5227	46.0766	40.1016	37.5355	31.2887
C00047	Lys	L-Lysine	TRUE	309.901	420.693	510.7	881.12	400.158	247.036	263.724	299.147	292.08	285.273
C00049	Asp	L-Aspartate	TRUE	20.6857	30.3255	18.7467	24.5093	22.5393	18.0628	13.0216	22.3202	23.8664	30.7288
C00055	CMP		TRUE	0.795951	0.760641	0.544042	0.525965		0.797424		0.708869	1.17829	0.836762
C00062	Arg	L-Arginine	TRUE	62.6903	89.1043	91.7583	112.207	74.0889	34.42	39.23	44.7764	37.5939	71.6155
C00064	Gln	L-Glutamine	TRUE	875.52	868.691	921.408	1452.34	852.641	851.579	923.128	998.596	1056.92	1227.55
C00065	Ser	L-Serine	TRUE	116.756	138.158	113.013	340.953	131.292	80.3642	82.604	113.58	105.574	103.847
C00073	Met	L-Methionine	TRUE	38.3028	44.5754	30.2236	51.3066	36.3804	19.1585	20.9573	20.6171	22.4554	24.0925
C00077	Ornithine	L-Ornithine	TRUE	71.184	52.8394	53.1746	110.139	46.6482	59.7662	58.3502	65.8004	60.6634	46.823
C00078	Trp	L-Tryptophan	TRUE	59.3089	69.2855	64.7917	104.982	47.8533	76.2836	109.665	119.494	114.393	89.2305
C00079	Phe	L-Phenylalanine	TRUE	70.2211	70.2434	78.8882	145.521	71.1547	85.1246	82.7009	78.9522	80.0572	65.7072
C00082	Tyr	L-Tyrosine	TRUE	53.8423	49.126	54.9024	155.257	65.4851	72.9993	67.3305	73.5939	64.7428	60.0613
C00086	Urea		TRUE	8231.46	6935.09	8950.44	6304.06	8035.72	6395.65	5361.8	6824.72	6331.26	5169.56
C00092	G6P	D-Glucose 6-phosphate	TRUE	4.70063	10.027	4.12323	5.64273	7.07441	9.88536	5.18298	12.2065	10.9728	8.65324
C00093	Glycerol-3P	sn-Glycerol 3-phosphate	TRUE	17.5438	22.8205	19.9627	22.0245	20.2714	19.1572	15.2693	27.5188	30.9547	25.6412
C00099	beta-Ala	beta-Alanine	TRUE	2.87605	3.76786	3.08163	3.08282	1.68082	1.73049	1.11367	2.42335	1.82655	1.46947
C00114	Choline		TRUE	22.3222	28.0032	18.9276	30.5596	18.5432	21.8014	16.1961	23.3094	24.1203	19.6604
C00122	Fumarate		TRUE	8.86015	8.98929	10.7874	14.8956	7.81375	8.21953	11.8685	10.7795	12.886	8.22832
C00123	Leu	L-Leucine	TRUE	200.773	222.507	440.096	343.375	273.409	320.5	223.364	224.586	171.221	180.974
C00127	GSSG	Glutathione disulfide	TRUE	4.31316	6.65177	4.64065	4.78194	6.10126	10.5662	10.1538	16.2104	12.0799	10.9123
C00134	Isoamylamine	Putrescine	TRUE	2.39475	2.61549	1.77277	1.86452	2.06874	2.17669	3.23076	2.88619	3.86755	2.58449
C00135	His	L-Histidine	TRUE	64.0445	66.0099	58.3154	245.757	66.2376	71.1578	64.9666	69.3248	69.2561	63.1957
C00141	2-Oxoisopentanoate	3-Methyl-2-oxobutanoic acid	TRUE	24.5036	21.0881	24.0811	23.2124	21.4651	23.1549	28.6195	24.7522	27.7889	15.9258
C00144	GMP		TRUE	2.35144	2.20884	2.31575	1.32838	2.43828	2.1317	1.37086	3.14625	3.50771	1.92385
C00148	Pro	L-Proline	TRUE	61.6715	79.1649	61.445	147.102	65.1627	41.7987	36.2231	47.4514	47.8687	44.6597
C00152	Asn	L-Asparagine	TRUE	43.1746	48.0203	40.7017	129.378	41.1396	20.8585	26.6913	25.6399	27.6059	30.8331
C00153	Nicotinamide		TRUE	2.29667	2.44124	1.57092	0.858662	1.68592	3.40897	1.87981	2.58324	1.6571	2.35329
C00158	Citrate		TRUE	351.17	304.717	361.111	378.858	299.285	385.204	363.775	347.88	369.501	320.348
C00160	Glycolate		TRUE	65.0548	65.3174	61.9471	102.773	92.803	63.1814	54.2585	57.9407	84.0999	70.0718
C00183	Val	L-Valine	TRUE	282.533	330.454	523.636	414.674	357.902	440.652	354.461	347.386	290.181	205.556
C00186	Lactate	(S)-Lactate	TRUE	3020.05	4422.63	2413.44	3955.2	2205.96	2811.51	2979.15	2849.18	3670.74	3054.9
C00188	Thr	L-Threonine	TRUE	148.334	180.38	170.675	247.455	187.19	91.8428	93.4416	94.459	106.472	97.6653
C00191	Glucuronate	D-Glucuronate	TRUE	10.3746	8.67447	10.8828	7.92378	7.72874	14.1932	14.7218	11.5664	15.4989	11.8091
C00197	3PG	3-Phospho-D-glycerate	TRUE	11.9351	11.8731	5.16474	6.73487	8.11936	12.4016	7.86567	13.0029	10.9979	11.3723
C00199	Ru5P	D-Ribulose 5-phosphate	TRUE	14.4666	16.8339	17.2983	14.2569	14.3533	19.4907	10.639	21.9606	17.7772	25.4581
C00233	4-Methyl-2-oxopentanoate		TRUE	59.5184	53.4112	70.1579	69.5186	50.2874	74.4079	82.1029	65.4878	62.6367	53.9838
C00245	Taurine		TRUE	671.696	643.923	636.186	574.717	519.808	809.668	611.512	748.934	681.716	720.139
C00299	Uridine		TRUE	12.2595	13.5174	15.653	12.6072	12.1737	17.8268	17.7468	17.6416	16.7669	13.1482
C00300	Creatine		TRUE	259.948	300.036	268.6	342.077	239.563	308.549	220.895	368.168	373.722	354.052
C00311	Isocitrate		TRUE	41.5458	35.63	35.7442	36.3472	29.9171	44.7662	37.7926	40.8606	42.2142	30.4243
C00315	Spermidine		TRUE	2.27936	3.79884	1.46821	1.59197	1.58947	1.9859	1.6591	3.58407	2.91328	1.63663
C00318	Carnitine	L-Carnitine	TRUE	18.4843	24.7546	17.7477	23.6107	18.4928	14.7777	12.985	21.088	19.4966	21.5497
C00327	Citrulline	L-Citrulline	TRUE	57.431	58.6242	59.0439	73.1587	47.8213	51.2347	37.7757	48.8826	40.9312	50.7191
C00328	Kynurenine	L-Kynurenine	TRUE	0.645692	0.626341	0.9636	0.712421	0.568453	0.468352	0.448825	0.801688	0.751111	0.716108
C00334	GABA	4-Aminobutanoate	TRUE	0.57075	0.558434	0.404846	0.700743	0.5953	1.23218	0.590615	1.01951	1.02234	1.06835
C00346	Ethanolamine phosphate		TRUE	22.7175	30.3977	25.6975	23.9871	22.9141	27.838	26.6242	34.7133	30.6492	36.4479
C00366	Urate		TRUE	37.4705	33.4488	34.8896	55.7547	27.4894	48.4635	45.1197	53.5362	53.4417	34.4216
C00378	Thiamine		TRUE	0.374074	0.266292	0.1726	0.297537	0.177726	0.265091	0.294691	0.284943	0.118923	0.114067
C00383	Malonate		TRUE	24.6398	21.687	20.9158	16.0147	20.2103	19.3603	27.4838	20.5932	30.4402	38.4232
C00386	Carnosine		TRUE	1.36119	1.74931	1.64041	1.74926	1.41777	1.11637	0.689054	1.35102	1.20112	1.52257
C00388	Histamine		TRUE	1.81724	3.99702	1.48416	1.49205	1.27896	4.31604	3.72113	8.32989	6.70154	6.28414
C00407	Ile	L-Isoleucine	TRUE	99.6581	97.3687	130.794	93.0066	85.4098	171.579	129.44	108.227	93.5473	103.726
C00408	Pipecolate	L-Pipecolate	TRUE	4.78724	3.23465	2.73642	2.42346	3.32503	3.84176	3.48309	3.79908	3.71775	3.78869
C00417	cis-Aconitate		TRUE	23.3308	20.3368	21.1043	23.9986	18.9422	23.8121	22.4479	21.452	22.6191	18.8278
C00475	Cytidine		TRUE	2.82664	2.79807	3.05954	2.38523	1.6454	2.17737	2.30002	2.33275	2.78787	1.92306
C00489	Glutarate		TRUE	7.65693	8.88693	12.2963	9.99799	8.57978	8.84336	13.0897	7.5997	11.8374	12.5588
C00491	Cystine	L-Cystine	TRUE	5.75366	9.20715	20.8467	7.88004	14.4962	7.96481	10.0879	7.09443	6.76857	11.3088
C00519	Hypotaurine		TRUE	6.10325	11.9266	5.53361	16.5764	8.8849	10.6931	8.18765	15.6094	11.7823	8.88878
C00588	P-choline	Choline phosphate	TRUE	4.05217	5.2674	3.80849	3.92676	3.35608	8.43822	3.45886	6.98335	5.5013	5.26443
C00612	N1-Acetylspermidine		TRUE	0.30636	0.503723	0.67964	0.409715	0.401122	0.501702	0.877236	0.855045	0.604579	0.664045
C00624	N-Acetylglutamate	N-Acetyl-L-glutamate	TRUE	2.97397	2.24828	8.76644	2.4315	2.75193	3.98007	2.64255	2.23861	2.30192	0.970576
C00670	Glycerophosphorylcholine	sn-Glycero-3-phosphocholine	TRUE	28.7028	25.3179	15.9628	14.2463	16.096	12.056	10.7367	13.2306	16.1673	16.8327
C00711	Malate		TRUE	72.8656	72.1354	69.3648	104.66	66.656	74.7373	101.823	102.465	116.557	73.5032
C00719	Betaine		TRUE	48.7058	65.2159	39.9352	87.607	46.6238	39.6922	29.8177	40.2295	31.9619	30.2805
C00785	Urocanate		TRUE	2.31324	1.50485	1.38508	1.62669	1.36984	1.96697	0.768872	3.9948	1.46231	0.829988
C00791	Creatinine		TRUE	9.58793	7.93658	7.04467	7.02959	7.60281	4.14381	3.57976	4.49477	4.98765	5.43011
C00864	Pantothenate		TRUE	4.24313	4.01814	3.31277	4.43071	3.60006	5.31763	4.76163	4.17964	3.45028	5.87362
C00879	Mucate	D-Galactarate	TRUE	8.14753	5.57598	10.2413	6.50711	5.158	4.82612	8.20092	5.92285	4.84041	6.23311
C00881	2'-Deoxycytidine	Deoxycytidine	TRUE	1.40879	1.52942	1.48512	1.32472	1.43501	1.10536	0.89054	1.88131	1.5972	0.640931
C00956	alpha-Aminoadipate	L-2-Aminoadipate	TRUE	5.41786	6.04231	18.5036	6.94515	6.04549	1.85772	2.91822	2.23352	4.52903	5.55668
C01015	Hydroxyproline	cis-4-Hydroxy-L-proline	TRUE	10.9422	15.704	10.0908	7.61629	9.62694	3.27426	3.2854	3.90853	5.3241	5.91156
C01026	N,N-Dimethylglycine		TRUE	10.2491	9.2048	8.53986	13.4465	7.38559	7.03484	7.91086	7.97519	9.66255	8.53687
C01042	N-Acetylaspartate	N-Acetyl-L-aspartate	TRUE	15.2131	13.0054	13.4098	10.588	13.5437	11.0171	5.82968	15.86	13.0852	16.887
C01089	3-OH-butyrate	(R)-3-Hydroxybutanoate	TRUE	2062.1	1557.19	2214.54	968.861	1685.89	2098.02	1547.87	1239.33	1616.95	2276.9
C01104	Trimethylamine N-oxide		TRUE	1.69934	0.972039	1.25767	0.924595	1.29622	1.03142	1.55309	1.032	0.836513	1.48195
C01152	3-Methylhistidine	N(pi)-Methyl-L-histidine	TRUE	15.0103	12.4725	14.021	9.19425	13.7521	3.78762	4.54267	4.76001	5.41412	8.57838
C01159	2,3-DPG	2,3-Bisphospho-D-glycerate	TRUE	11.7803	24.9771	7.08967	7.48908	21.4541	59.1215	33.6439	60.1079	48.5017	69.5934
C01181	gamma-Butyrobetaine	4-Trimethylammoniobutanoate	TRUE	1.20771	1.39276	1.16065	1.63787	1.122	0.52992	0.507311	0.680174	0.557368	0.78043
C01262	Anserine	beta-Alanyl-N(pi)-methyl-L-histidine	TRUE	1.23596	1.34567	1.44283	1.46322	0.959531	1.26093	0.578119	1.21763	0.911212	1.27006
C01571	Decanoate	Decanoic acid	TRUE		1.97389	1.38354	2.14892	1.92032	1.93734		1.73233	1.73037	2.46486
C01601	Pelargonate	Nonanoic acid	TRUE	3.32005	3.06042	2.64859	5.52113	4.14875	2.32387	3.44188	2.63987	3.48959	3.54846
C01620	Threonate		TRUE	40.8575	34.4409	60.7873	37.3371	33.2859	37.3273	38.477	45.5583	49.8078	65.1287
C01879	5-Oxoproline	Pidolic acid	TRUE	23.045	18.8939	13.8209	18.6494	12.8822	12.33	14.3813	19.0668	12.2322	11.624
C02356	2-Aminobutanoate	(S)-2-Aminobutanoate	TRUE	19.7959	17.209	34.2172	18.2073	17.26	14.2613	5.59236	7.5514	6.53214	4.72218
C02571	o-Acetylcarnitine	O-Acetylcarnitine	TRUE	62.1194	71.6245	51.8132	55.8114	57.2435	39.16	30.3195	38.1023	45.3146	48.4921
C02630	2-Hydroxyglutarate		TRUE	11.869	14.4337	10.0141	9.4389	10.6613	14.3948	16.0687	14.334	16.6066	16.8342
C02642	3-Ureidopropionate		TRUE	14.5687	12.7059	17.7892	11.3758			11.1797	8.04331	12.5936	10.0814
C02710	N-Acetylleucine	N-Acetyl-L-leucine	TRUE		1.59957	3.70161	2.94948	1.64758	3.54595	2.38603	2.08902		1.49519
C02918	1-Methylnicotinamide		TRUE	0.348255	0.354528	0.296117	0.331731	0.31551	1.40627	0.704169	0.520601	0.718905	0.551185
C02989	Methionine sulfoxide	L-Methionine S-oxide	TRUE	2.44663	2.84034	2.61749	3.39152	2.75261	1.31538	1.95543	1.6919	2.15052	2.58324
C03519	N-Acetylphenylalanine	N-Acetyl-L-phenylalanine	TRUE	1.12747	0.85466	1.06589	2.07514	0.835753	1.75825	1.60416	1.36946	0.978098	0.906179
C03626	ADMA	NG,NG-Dimethyl-L-arginine	TRUE	0.765575	0.769649	0.753966	0.861058	0.570496	0.443247	0.544856	0.858334	0.610767	0.748236
C03761	HMG	3-Hydroxy-3-methylglutarate	TRUE	3.93233	3.67008	4.8511	2.63969	2.66676	4.11023	5.01856	2.61512	2.98939	4.09715
C03793	N6,N6,N6-Trimethyllysine	N6,N6,N6-Trimethyl-L-lysine	TRUE	1.51388	1.45039	1.51388	1.15503	1.09485	0.764579	0.749958	1.05379	1.13511	1.35812
C04501	N-Acetylglucosamine 1-phosphate	N-Acetyl-alpha-D-glucosamine 1-phosphate	TRUE	1.61649	1.99442	1.15512	1.64164	1.19534	2.12287	2.07863	3.00844	2.63749	2.74755
C05123	Isethionate	2-Hydroxyethanesulfonate	TRUE	15.6534	12.1509	19.6034	13.1659	12.8877	22.161	22.7271	23.4298	25.0808	27.5993
C05598	Phenaceturate	Phenylacetylglycine	TRUE	2.15156	1.80075	1.81899	1.16894	1.92435	2.33764	3.14288	1.53063	2.25084	0.630143
C05824	Cysteine S-sulfate	S-Sulfo-L-cysteine	TRUE	3.66159	2.81464	5.82262	31.6209	4.28986	4.25682	5.30488	4.41328	5.58132	6.83839
C05984	2-Hydroxybutyrate	2-Hydroxybutanoic acid	TRUE	146.408	95.1592	256.509	112.581	80.3746	83.1678	43.2278	38.6803	30.6334	21.472
C06772	Diethanolamine		TRUE	5.92629	41.4848	6.06621	14.0505	8.68742	25.8596	7.53786	7.39071	21.1252	13.5212
C08261	Azelate	Azelaic acid	TRUE	3.49493	1.75032	1.17048	1.24922	2.73699	1.82377	1.96027	1.49088	2.52103	1.20787
C00002	ATP		FALSE		2.89955			4.26623	5.50433	3.39099	14.7123	15.3037	5.47116
C00003	NAD+		FALSE
C00004	NADH		FALSE
C00005	NADPH		FALSE
C00006	NADP+		FALSE
C00010	CoA		FALSE
C00015	UDP		FALSE	0.987216	0.567635				1.12335		0.667039	1.39242
C00016	FAD		FALSE
C00019	SAM+	S-Adenosyl-L-methionine	FALSE			0.280651				0.324225
C00021	SAH	S-Adenosyl-L-homocysteine	FALSE
C00024	Acetyl CoA	Acetyl-CoA	FALSE
C00029	UDP-glucose		FALSE		0.971788			1.31274	1.53007	0.830171	1.65067	1.95366	1.90413
C00035	GDP		FALSE		1.28895			1.9647	1.44744		1.9093	2.2882
C00043	UDP-N-acetylglucosamine	UDP-N-acetyl-alpha-D-glucosamine	FALSE		1.96065				3.03109	2.19003	3.00895	3.10438	2.66916
C00044	GTP		FALSE
C00048	Glyoxylate		FALSE				24.4746			33.3926
C00051	GSH	Glutathione	FALSE
C00054	PAP	Adenosine 3',5'-bisphosphate	FALSE
C00063	CTP		FALSE
C00074	PEP	Phosphoenolpyruvate	FALSE
C00075	UTP		FALSE						0.751116		1.29242	1.02434
C00081	ITP		FALSE
C00083	Malonyl CoA	Malonyl-CoA	FALSE
C00085	F6P	D-Fructose 6-phosphate	FALSE
C00091	Succinyl CoA	Succinyl-CoA	FALSE
C00096	GDP-mannose		FALSE
C00097	Cys	L-Cysteine	FALSE
C00103	G1P	D-Glucose 1-phosphate	FALSE
C00104	IDP		FALSE
C00105	UMP		FALSE					4.26444			4.05533		3.27738
C00106	Uracil		FALSE
C00108	Anthranilate		FALSE
C00109	2-Oxobutyrate	2-Oxobutanoate	FALSE
C00111	DHAP	Glycerone phosphate	FALSE	5.05121		6.44908			6.47704	6.17902	7.86045	8.85317
C00112	CDP		FALSE
C00117	R5P	D-Ribose 5-phosphate	FALSE
C00119	PRPP	5-Phospho-alpha-D-ribose 1-diphosphate	FALSE
C00120	Biotin		FALSE
C00128	CMP-N-acetylneuraminate		FALSE
C00130	IMP		FALSE	2.21102	5.41388	2.39619	3.44527	4.11411	2.49704		4.57879	4.22017
C00131	dATP		FALSE
C00140	N-Acetylglucosamine	N-Acetyl-D-glucosamine	FALSE
C00147	Adenine		FALSE
C00155	Homocysteine	L-Homocysteine	FALSE
C00156	p-Hydroxybenzoate	4-Hydroxybenzoate	FALSE
C00163	Propionate	Propanoate	FALSE
C00166	Phenylpyruvate		FALSE							4.53397
C00167	UDP-glucuronate		FALSE
C00169	Carbamoylphosphate	Carbamoyl phosphate	FALSE
C00170	5-Methylthioadenosine	5'-Methylthioadenosine	FALSE
C00178	Thymine		FALSE
C00179	Agmatine		FALSE
C00180	Benzoate		FALSE
C00206	dADP		FALSE
C00212	Adenosine		FALSE
C00213	Sarcosine		FALSE	1.30025	1.13093		1.01181	1.53189				1.4811	1.12372
C00214	Thymidine		FALSE
C00224	Adenosine 5'-phosphosulfate	Adenylyl sulfate	FALSE
C00239	dCMP		FALSE
C00242	Guanine		FALSE
C00246	Butyrate	Butanoic acid	FALSE
C00250	Pyridoxal		FALSE			0.657185	0.47019	0.511788		0.66037	0.720312	0.853193	0.682793
C00253	Nicotinate		FALSE
C00255	Riboflavin		FALSE
C00257	Gluconate	D-Gluconic acid	FALSE
C00258	Glycerate	D-Glycerate	FALSE
C00262	Hypoxanthine		FALSE
C00263	Homoserine	L-Homoserine	FALSE
C00270	N-Acetylneuraminate		FALSE
C00286	dGTP		FALSE
C00292	Aniline		FALSE
C00294	Inosine		FALSE
C00295	Orotate		FALSE
C00296	Quinate		FALSE
C00301	ADP-ribose		FALSE	2.05803		2.12014			2.49267	1.80999	3.42886	2.59568	2.39996
C00307	CDP-choline		FALSE
C00308	Canavanine		FALSE
C00314	Pyridoxine		FALSE
C00322	2-Oxoadipate		FALSE			35.9169	12.2339
C00329	Glucosamine	D-Glucosamine	FALSE					0.518866	1.9871		1.46974	1.19877	0.447182
C00330	2'-Deoxyguanosine	Deoxyguanosine	FALSE
C00337	Dihydroorotate	(S)-Dihydroorotate	FALSE
C00345	6-Phosphogluconate	6-Phospho-D-gluconate	FALSE						7.92674	4.98803	8.15217	5.196	4.24749
C00352	Glucosamine 6-phosphate	D-Glucosamine 6-phosphate	FALSE
C00354	F1,6P	D-Fructose 1,6-bisphosphate	FALSE	2.07292							1.76963
C00355	DOPA	3,4-Dihydroxy-L-phenylalanine	FALSE
C00357	N-Acetylglucosamine 6-phosphate	N-Acetyl-D-glucosamine 6-phosphate	FALSE
C00360	dAMP		FALSE
C00363	dTDP		FALSE
C00364	dTMP		FALSE
C00365	dUMP		FALSE
C00371	trans-Zeatin	Zeatin	FALSE
C00380	Cytosine		FALSE
C00385	Xanthine		FALSE
C00387	Guanosine		FALSE
C00398	Tryptamine		FALSE
C00423	trans-Cinnamate		FALSE
C00429	Dihydrouracil	5,6-Dihydrouracil	FALSE
C00430	5-Aminolevulinate		FALSE
C00431	5-Aminovalerate	5-Aminopentanoate	FALSE
C00437	N-Acetylornithine		FALSE
C00438	Carbamoylaspartate	N-Carbamoyl-L-aspartate	FALSE
C00440	5-Methyltetrahydrofolate		FALSE
C00449	Saccharopine	N6-(L-1,3-Dicarboxypropyl)-L-lysine	FALSE
C00455	Nicotinamide D-ribonucleotide		FALSE
C00458	dCTP		FALSE
C00459	dTTP		FALSE
C00460	dUTP		FALSE
C00481	Pyrazole		FALSE
C00482	Sinapate		FALSE
C00483	Tyramine		FALSE
C00490	Itaconate		FALSE
C00493	Shikimate		FALSE
C00498	ADP-glucose		FALSE
C00499	Allantoate		FALSE
C00504	Folate		FALSE
C00506	Cysteate	L-Cysteate	FALSE
C00534	Pyridoxamine		FALSE
C00547	Noradrenaline	L-Noradrenaline	FALSE
C00568	p-Aminobenzoate	4-Aminobenzoate	FALSE
C00571	Cyclohexylamine		FALSE
C00575	cAMP	3',5'-Cyclic AMP	FALSE
C00576	Betaine aldehyde		FALSE
C00581	Guanidinoacetate		FALSE	0.693952	0.988838	1.02001	2.19523	0.904399			0.943399		0.658324
C00584	Prostaglandin E2		FALSE
C00587	m-Hydroxybenzoate	3-Hydroxybenzoate	FALSE
C00606	Cysteine sulfinate	3-Sulfino-L-alanine	FALSE
C00628	2,5-Dihydroxybenzoate		FALSE
C00630	Isobutyryl CoA	2-Methylpropanoyl-CoA	FALSE
C00631	2PG	2-Phospho-D-glycerate	FALSE
C00632	3-Hydroxyanthranilate		FALSE
C00637	Indole-3-acetaldehyde		FALSE
C00639	Prostaglandin F2alpha		FALSE
C00642	p-Hydroxyphenylacetate	4-Hydroxyphenylacetate	FALSE
C00643	5-Hydroxytryptophan	5-Hydroxy-L-tryptophan	FALSE
C00647	Pyridoxamine 5'-phosphate	Pyridoxamine phosphate	FALSE
C00655	XMP	Xanthosine 5'-phosphate	FALSE
C00661	G3P	Glyceraldehyde 3-phosphate	FALSE
C00669	gamma-Glu-cys	gamma-L-Glutamyl-L-cysteine	FALSE
C00672	2-Deoxyribose 1-phosphate	2-Deoxy-D-ribose 1-phosphate	FALSE
C00689	Trehalose 6-phosphate	alpha,alpha'-Trehalose 6-phosphate	FALSE
C00695	Cholate	Cholic acid	FALSE
C00700	XTP		FALSE
C00705	dCDP		FALSE
C00715	Pterin		FALSE
C00729	Tropine		FALSE
C00745	Nicotine		FALSE
C00750	Spermine		FALSE		0.276253				0.658401		0.46194	0.835891
C00780	Serotonin		FALSE		1.35448			3.23964	1.11326		9.7384	7.22756	1.45144
C00783	Tropinone		FALSE
C00788	Epinephrine	L-Adrenaline	FALSE
C00803	Pentanoate		FALSE
C00805	o-Hydroxybenzoate	Salicylate	FALSE
C00811	p-Coumarate	4-Coumarate	FALSE
C00813	Barbiturate		FALSE
C00818	Saccharate	D-Glucarate	FALSE						4.68735	3.65373	2.56648	2.80947	4.23952
C00835	Sepiapterin		FALSE
C00842	TDP-glucose	dTDP-glucose	FALSE
C00847	4-Pyridoxate		FALSE
C00857	Deamido-NAD+	Deamino-NAD+	FALSE
C00860	Histidinol	L-Histidinol	FALSE
C00884	Homocarnosine		FALSE
C00898	Tartrate	(R,R)-Tartaric acid	FALSE
C00913	3-Methyladenine		FALSE
C00931	Porphobilinogen		FALSE
C00942	cGMP	3',5'-Cyclic GMP	FALSE
C00943	cIMP	3',5'-Cyclic IMP	FALSE
C00954	Indole-3-acetate		FALSE
C00955	Indole-3-ethanol		FALSE
C00968	3',5'-Cyclic dAMP		FALSE
C00979	O-Acetylserine	O-Acetyl-L-serine	FALSE
C00986	1,3-Diaminopropane		FALSE
C00993	Ala-Ala	D-Alanyl-D-alanine	FALSE
C01004	Trigonelline	N-Methylnicotinate	FALSE
C01005	O-Phosphoserine	O-Phospho-L-serine	FALSE
C01008	Trimethylsulfonium		FALSE
C01013	3-Hydroxypropionate	3-Hydroxypropanoate	FALSE
C01020	6-Hydroxynicotinate		FALSE
C01029	N8-Acetylspermidine		FALSE
C01035	gamma-Guanidinobutyrate	4-Guanidinobutanoate	FALSE
C01044	N-Formylaspartate	N-Formyl-L-aspartate	FALSE
C01046	N-Methylglutamate	N-Methyl-L-glutamate	FALSE
C01047	N-gamma-Ethylglutamine	N5-Ethyl-L-glutamine	FALSE
C01060	3,5-Diiodo-tyrosine	3,5-Diiodo-L-tyrosine	FALSE
C01073	N-Acetyl-beta-alanine		FALSE
C01081	Thiamine monophosphate	Thiamin monophosphate	FALSE
C01096	Sorbitol 6-phosphate		FALSE
C01103	Orotidine 5'-monophosphate	Orotidine 5'-phosphate	FALSE
C01118	o-Succinylhomoserine	O-Succinyl-L-homoserine	FALSE
C01180	4-Methylthio-2-oxobutyrate	4-Methylthio-2-oxobutanoic acid	FALSE
C01182	Ribulose 1,5-diphosphate	D-Ribulose 1,5-bisphosphate	FALSE
C01198	3-(2-Hydroxyphenyl)propionate	3-(2-Hydroxyphenyl)propanoate	FALSE
C01234	1-Aminocyclopropane-1-carboxylate		FALSE
C01239	N-Acetylglucosylamine	N-Acetyl-beta-D-glucosaminylamine	FALSE
C01260	P1, P4-Di(adenosine-5') tetraphosphate	P1,P4-Bis(5'-adenosyl)tetraphosphate	FALSE
C01345	dITP		FALSE
C01346	dUDP		FALSE
C01367	3'-AMP		FALSE
C01404	Arginine ethyl ester	Arg-OEt	FALSE
C01419	Cys-Gly		FALSE
C01425	Glu-Glu	Glutamyl-glutamic acid	FALSE
C01494	trans-4-Hydroxy-3-methoxycinnamate	Ferulate	FALSE
C01546	2-Furoate		FALSE
C01551	Allantoin		FALSE
C01585	Hexanoate	Hexanoic acid	FALSE
C01586	Hippurate		FALSE
C01598	Melatonin		FALSE
C01606	Phthalate		FALSE		0.577231								0.55871
C01670	N-alpha-Benzenolarginine ethylester	Bz-Arg-OEt	FALSE
C01672	Cadaverine		FALSE
C01678	Cysteamine		FALSE
C01736	Purine riboside	Nebularine	FALSE
C01740	Octylamine		FALSE
C01744	3-(4-Hydroxyphenyl)propionate	Phloretate	FALSE
C01762	Xanthosine		FALSE
C01771	Crotonate	2-Butenoate	FALSE
C01772	o-Coumarate	trans-2-Hydroxycinnamate	FALSE
C01784	Benzamidine		FALSE
C01817	Homocystine	L-Homocystine	FALSE
C01909	Desthiobiotin	Dethiobiotin	FALSE
C01921	Glycocholate		FALSE
C01930	Lysinamide	L-Lysinamide	FALSE
C01950	Picolinamide		FALSE
C01959	Taurocyamine		FALSE
C01987	2-Aminophenol		FALSE
C01996	Acetylcholine		FALSE
C02009	Benzimidazole		FALSE
C02037	Gly-Gly	Glycylglycine	FALSE
C02115	Alpha-Methylserine	2-Methylserine	FALSE
C02129	4-Acetylbutyrate	5-Oxohexanoic acid	FALSE
C02137	Benzoylformate	alpha-Oxo-benzeneacetic acid	FALSE
C02155	Gly-Leu	Glycyl-leucine	FALSE
C02226	Citraconate	2-Methylmaleate	FALSE
C02230	3-Methylguanine		FALSE
C02242	7-Methylguanine		FALSE
C02256	Castanospermine		FALSE
C02273	Digalacturonate		FALSE
C02291	Cystathionine	L-Cystathionine	FALSE
C02294	Methylguanidine		FALSE
C02299	N-Methylaniline		FALSE
C02341	trans-Aconitate		FALSE
C02354	2',3'-cCMP	2',3'-Cyclic CMP	FALSE
C02376	5-Methylcytosine		FALSE
C02378	6-Aminohexanoate		FALSE
C02421	Isonicotinamide	Isonicotineamide	FALSE
C02455	alpha-Methylbenzylamine	1-Phenylethylamine	FALSE
C02465	3,3',5-Triiodothyronine	Triiodothyronine	FALSE
C02470	Xanthurenate	Xanthurenic acid	FALSE
C02486	beta-Leucine	(3R)-beta-Leucine	FALSE
C02494	1-Methyladenosine		FALSE
C02504	2-Isopropylmalate	alpha-Isopropylmalate	FALSE
C02512	beta-Cyanoalanine	3-Cyano-L-alanine	FALSE
C02515	3-Iodotyrosine	3-Iodo-L-tyrosine	FALSE
C02518	4-Aminosalicylate		FALSE
C02567	N1-Acetylspermine		FALSE
C02595	2-Thiopheneacetate	Thien-2-ylacetate	FALSE
C02614	Citramalate	(S)-2-Methylmalate	FALSE
C02627	2-Deoxystreptamine		FALSE
C02635	3-Chloroalanine	3-Chloro-L-alanine	FALSE
C02640	Isoamylamine	3-Methylbutanamine	FALSE
C02656	Pimelate		FALSE		1.57931	1.88872		1.19092	0.782571
C02678	Dodecanedioate	Dodecanedioic acid	FALSE						0.73486	0.69287
C02679	Dodecanoate	Dodecanoic acid	FALSE
C02693	Indole-3-acetamide	(Indol-3-yl)acetamide	FALSE
C02703	Serine O-sulfate	L-Serine O-sulfate	FALSE
C02704	Methyl sulfate	Monomethyl sulfate	FALSE
C02712	N-Acetylmethionine		FALSE
C02713	N-Acetylmuramate		FALSE
C02714	N-Acetylputrescine		FALSE
C02721	N-Methylalanine	N-Methyl-L-alanine	FALSE
C02727	N-epsilon-Acetyllysine	N6-Acetyl-L-lysine	FALSE
C02734	Phenyl phosphate	Phenolic phosphate	FALSE
C02735	Phenylethanolamine		FALSE
C02774	10-Hydroxydecanoate	10-Hydroxydecanoic acid	FALSE
C02787	Isobutylamine	2-Methylpropanamine	FALSE
C02794	3-Hydroxykynurenine		FALSE
C02835	Imidazole-4-acetate		FALSE
C02890	Tetrahydropalmatine		FALSE
C02953	7,8-Dihydrobiopterin		FALSE
C02997	N-Acetylhistidine	N-Acetyl-L-histidine	FALSE
C03030	2,4-Dihydroxypyrimidine-5-carboxylate	Uracil 5-carboxylate	FALSE
C03114	5,6-Dimethylbenzimidazole	Dimethylbenzimidazole	FALSE
C03139	Guanidinosuccinate	N-Amidino-L-aspartate	FALSE
C03145	N-Formylmethionine		FALSE
C03172	S-Methylmethionine	S-Methyl-L-methionine	FALSE
C03173	(Methylthio)acetate	S-Methylthioglycolate	FALSE
C03264	2-Hydroxy-4-methylpentanoate	D-2-Hydroxyisocaproate	FALSE
C03283	2,4-Diaminobutyrate	L-2,4-Diaminobutanoate	FALSE
C03375	Bis(3-aminopropyl)amine	Norspermidine	FALSE
C03406	Argininosuccinate	N-(L-Arginino)succinate	FALSE
C03413	N1,N12-Diacetylspermine		FALSE
C03451	S-Lactoylglutathione	(R)-S-Lactoylglutathione	FALSE
C03510	Methionine sulfoximine	L-Methionine sulfoximine	FALSE
C03557	2-Aminoethylphosphonate		FALSE
C03570	Mannosamine	D-Mannosamine	FALSE
C03592	5-Methyl-2'-deoxycytidine		FALSE
C03618	threo-beta-methylaspartate	L-threo-3-Methylaspartate	FALSE
C03678	4-Amino-3-hydroxybutyrate	4-Amino-3-hydroxybutanoate	FALSE
C03722	2,3-Pyridinedicarboxylate	Quinolinate	FALSE	1.81035								2.69214	1.44411
C03752	Glucosaminate	2-Amino-2-deoxy-D-gluconate	FALSE
C03758	Dopamine		FALSE
C03782	1-Aminoethylphosphonate	D-(1-Aminoethyl)phosphonate	FALSE
C03794	Adenylosuccinate	N6-(1,2-Dicarboxyethyl)-AMP	FALSE
C03795	N6-Methyl-2'-deoxyadenosine		FALSE
C03958	TRH	Thyrotropin-releasing hormone	FALSE
C03969	1-Amino-1-cyclopentanecarboxylate	1-Aminocyclopentanecarboxylate	FALSE
C04037	Galacturonate 1-phosphate	1-Phospho-alpha-D-galacturonate	FALSE
C04137	Octopine	D-Octopine	FALSE
C04259	N-alpha,N-alpha-Dimethylhistidine	N,N-Dimethylhistidine	FALSE
C04294	4-Methyl-5-thiazoleethanol	5-(2-Hydroxyethyl)-4-methylthiazole	FALSE
C04548	Synephrine		FALSE
C04677	AICAR	1-(5'-Phosphoribosyl)-5-amino-4-imidazolecarboxamide	FALSE
C04874	7,8-Dihydroneopterin	2-Amino-4-hydroxy-6-(D-erythro-1,2,3-trihydroxypropyl)-7,8-dihydropteridine	FALSE
C05122	Taurocholate		FALSE				31.532	1.6037	1.6679	3.29046	3.2917	3.08582
C05127	1-Methylhistamine	N-Methylhistamine	FALSE	0.275168	0.329256	0.345297	0.253112				0.494275	0.427479	0.260078
C05135	4-(beta-Acetylaminoethyl)imidazole		FALSE
C05145	3-Aminoisobutyrate	3-Aminoisobutyric acid	FALSE
C05198	5'-Deoxyadenosine		FALSE
C05332	Phenethylamine		FALSE
C05341	beta-Ala-Lys	beta-Alanyl-L-lysine	FALSE
C05382	S7P	Sedoheptulose 7-phosphate	FALSE
C05512	2'-Deoxyinosine	Deoxyinosine	FALSE
C05562	4-Hydroxymethylimidazole	1H-Imidazole-4-methanol	FALSE
C05568	beta-Imidazolelactate	Imidazole lactate	FALSE
C05582	Homovanillate		FALSE
C05584	4-Hydroxy-3-methoxymandelate	3-Methoxy-4-hydroxymandelate	FALSE
C05587	3-Methoxytyramine		FALSE
C05607	3-Phenyllactate	Phenyllactate	FALSE
C05629	3-Phenylpropionate	Phenylpropanoate	FALSE
C05635	5-Hydroxyindoleacetate		FALSE
C05659	5-Methoxytryptamine		FALSE
C05660	5-Methoxyindoleacetate		FALSE
C05670	3-Aminopropionitrile	3-Aminopropiononitrile	FALSE
C05672	2-Amino-3-phosphonopropionate	2-Amino-3-phosphonopropanoate	FALSE
C05682	Phosphonoacetate		FALSE
C05771	Isopropanolamine	1-Aminopropan-2-ol	FALSE
C05829	N-Carbamylglutamate	N-Carbamyl-L-glutamate	FALSE
C05852	2-Hydroxyphenylacetate		FALSE
C05942	Pyrrole-2-carboxylate		FALSE
C06057	3-Aminopropane-1,2-diol		FALSE
C06103	6-Hydroxyhexanoate	6-Hydroxyhexanoic acid	FALSE
C06104	Adipate		FALSE	18.3107						11.766
C06213	N-omega-Methyltryptamine	N-Methyltryptamine	FALSE
C06231	Ectoine		FALSE
C06325	2-Quinolinecarboxylate	2-Quinolinecarboxylic acid	FALSE
C06337	Terephthalate		FALSE
C06369	2-Deoxyglucose 6-phosphate	2-Deoxy-D-glucose 6-phosphate	FALSE
C06393	2,3-Diaminopropionate	2,3-Diaminopropanoate	FALSE
C06423	Octanoate	Octanoic acid	FALSE
C06470	Muramate	Muramic acid	FALSE
C06524	Nornicotine		FALSE
C06818	Amantadine		FALSE
C07044	Hydroxyurea		FALSE
C07151	Metformin		FALSE
C07166	Trientine		FALSE
C07588	o-Hydroxyhippurate	Salicyluric acid	FALSE
C08262	3-Methylbutanoate	3-Methylbutanoic acid	FALSE
C08265	Alliin		FALSE
C08269	Betonicine	(-)-Betonicine	FALSE
C08277	Sebacate	Sebacic acid	FALSE						0.565466	0.54459
C08279	Tiglate	Tiglic acid	FALSE
C08304	Gramine		FALSE
C08306	Hexylamine		FALSE
C08311	Muscimol		FALSE
C08434	6-Methylaminopurine		FALSE
C08737	Melamine		FALSE
C09209	Harman		FALSE
C09815	Benzamide		FALSE
C09816	Benzylsuccinate		FALSE
C10172	Proline betaine	Stachydrine	FALSE
C10600	Ibotenate	Ibotenic acid	FALSE
C10833	Syringate	Syringic acid	FALSE
C10865	Pseudopelletierine		FALSE
C10898	2-Guanidinobenzimidazole	2-Benzimidazolylguanidine	FALSE
C10901	2-Aminobenzimidazole		FALSE
C11003	2,4-Dimethylaniline	2,4-Xylidine	FALSE
C11118	1-Methyl-2-pyrrolidinone	N-Methyl-2-pyrrolidinone	FALSE
C11145	Methanesulfonate	Methanesulfonic acid	FALSE
C11284	3-Indolebutyrate	Indolebutyric acid	FALSE
C11331	Leu-Leu-Tyr	Leu-leu-tyr	FALSE
C11527	4-Hydroxymandelate		FALSE
C15587	Purine		FALSE
C16741	5-Hydroxylysine	L-Hydroxylysine	FALSE
C17714	Heptanoate	Heptanoic acid	FALSE
C17715	Undecanoate	Undecanoic acid	FALSE

## Sheet: Blood_Analysis
			Difference between WT mice and ob/ob mice
KEGG ID	Name	Long form	Fold change	P value	Q value	The increased DEM in ob/ob mice: larger in ob/ob mice than WT mice	The decreased DEM in ob/ob mice: larger in WT mice than ob/ob mice
C00008	ADP		1.63434	0.292057	0.111031	FALSE	FALSE
C00020	AMP		0.931277	0.826294	0.200021	FALSE	FALSE
C00022	Pyruvate		0.687869	0.0766822	0.0541944	FALSE	TRUE
C00025	Glu	L-Glutamate	1.20316	0.193013	0.0884139	TRUE	FALSE
C00026	2-Oxoglutarate		1.06299	0.785266	0.19667	FALSE	FALSE
C00037	Gly	Glycine	0.372172	0.0204043	0.0251717	FALSE	TRUE
C00041	Ala	L-Alanine	0.413068	0.0973818	0.0598104	FALSE	TRUE
C00042	Succinate		1.12512	0.250479	0.103814	FALSE	FALSE
C00047	Lys	L-Lysine	0.549939	0.0841817	0.0562787	FALSE	TRUE
C00049	Asp	L-Aspartate	0.924605	0.636297	0.175953	FALSE	FALSE
C00055	CMP		1.34065	0.129581	0.0728478	TRUE	FALSE
C00062	Arg	L-Arginine	0.529572	0.00609091	0.0102985	FALSE	TRUE
C00064	Gln	L-Glutamine	1.01754	0.8989	0.209765	FALSE	FALSE
C00065	Ser	L-Serine	0.578417	0.179342	0.0878268	FALSE	TRUE
C00073	Met	L-Methionine	0.534297	0.00548525	0.0102985	FALSE	TRUE
C00077	Ornithine	L-Ornithine	0.872504	0.512356	0.152694	FALSE	FALSE
C00078	Trp	L-Tryptophan	1.47035	0.033479	0.0343209	TRUE	FALSE
C00079	Phe	L-Phenylalanine	0.900267	0.591557	0.170148	FALSE	FALSE
C00082	Tyr	L-Tyrosine	0.894655	0.712789	0.187569	FALSE	FALSE
C00086	Urea		0.782255	0.0219742	0.0251717	FALSE	TRUE
C00092	G6P	D-Glucose 6-phosphate	1.48571	0.0920687	0.0594369	TRUE	FALSE
C00093	Glycerol-3P	sn-Glycerol 3-phosphate	1.15512	0.338244	0.121258	FALSE	FALSE
C00099	beta-Ala	beta-Alanine	0.59103	0.0223876	0.0251717	FALSE	TRUE
C00114	Choline		0.887896	0.37814	0.123074	FALSE	FALSE
C00122	Fumarate		1.01238	0.937586	0.216748	FALSE	FALSE
C00123	Leu	L-Leucine	0.75711	0.203679	0.0916032	FALSE	TRUE
C00127	GSSG	Glutathione disulfide	2.26219	0.00205286	0.00846321	TRUE	FALSE
C00134	Isoamylamine	Putrescine	1.37601	0.0482316	0.0390708	TRUE	FALSE
C00135	His	L-Histidine	0.67531	0.423264	0.134228	FALSE	FALSE
C00141	2-Oxoisopentanoate	3-Methyl-2-oxobutanoic acid	1.05152	0.640195	0.175953	FALSE	FALSE
C00144	GMP		1.13509	0.542565	0.157892	FALSE	FALSE
C00148	Pro	L-Proline	0.52588	0.0738071	0.0536967	FALSE	TRUE
C00152	Asn	L-Asparagine	0.43526	0.1191	0.0685124	FALSE	TRUE
C00153	Nicotinamide		1.34213	0.18463	0.0878268	TRUE	FALSE
C00158	Citrate		1.05402	0.372189	0.122752	FALSE	FALSE
C00160	Glycolate		0.84959	0.280037	0.109952	FALSE	FALSE
C00183	Val	L-Valine	0.858075	0.36781	0.122752	FALSE	FALSE
C00186	Lactate	(S)-Lactate	0.959307	0.787128	0.19667	FALSE	FALSE
C00188	Thr	L-Threonine	0.518055	0.00501187	0.0102985	FALSE	TRUE
C00191	Glucuronate	D-Glucuronate	1.48712	0.00268272	0.00895192	TRUE	FALSE
C00197	3PG	3-Phospho-D-glycerate	1.26954	0.190919	0.0884139	TRUE	FALSE
C00199	Ru5P	D-Ribulose 5-phosphate	1.23464	0.221114	0.0967016	TRUE	FALSE
C00233	4-Methyl-2-oxopentanoate		1.11795	0.292631	0.111031	FALSE	FALSE
C00245	Taurine		1.17255	0.0412728	0.0364615	TRUE	FALSE
C00299	Uridine		1.25554	0.017038	0.0221817	TRUE	FALSE
C00300	Creatine		1.15257	0.242732	0.103521	FALSE	FALSE
C00311	Isocitrate		1.09417	0.307617	0.11357	FALSE	FALSE
C00315	Spermidine		1.09798	0.727634	0.188154	FALSE	FALSE
C00318	Carnitine	L-Carnitine	0.872024	0.279891	0.109952	FALSE	FALSE
C00327	Citrulline	L-Citrulline	0.775277	0.0296346	0.0318713	FALSE	TRUE
C00328	Kynurenine	L-Kynurenine	0.906037	0.532829	0.156905	FALSE	FALSE
C00334	GABA	4-Aminobutanoate	1.74306	0.0128891	0.0177125	TRUE	FALSE
C00346	Ethanolamine phosphate		1.24308	0.035002	0.0343209	TRUE	FALSE
C00366	Urate		1.24295	0.16349	0.084807	TRUE	FALSE
C00378	Thiamine		0.836588	0.471355	0.143031	FALSE	FALSE
C00383	Malonate		1.31733	0.137027	0.0753221	TRUE	FALSE
C00386	Carnosine		0.742634	0.0430926	0.0367563	FALSE	TRUE
C00388	Histamine		2.91503	0.00624505	0.0102985	TRUE	FALSE
C00407	Ile	L-Isoleucine	1.19809	0.251815	0.103814	FALSE	FALSE
C00408	Pipecolate	L-Pipecolate	1.12865	0.357631	0.122752	FALSE	FALSE
C00417	cis-Aconitate		1.01343	0.824215	0.200021	FALSE	FALSE
C00475	Cytidine		0.906109	0.434668	0.134399	FALSE	FALSE
C00489	Glutarate		1.13731	0.363664	0.122752	FALSE	FALSE
C00491	Cystine	L-Cystine	0.742897	0.344439	0.121714	FALSE	FALSE
C00519	Hypotaurine		1.12517	0.628505	0.175953	FALSE	FALSE
C00588	P-choline	Choline phosphate	1.45247	0.0937115	0.0594369	TRUE	FALSE
C00612	N1-Acetylspermidine		1.5225	0.0374623	0.0343209	TRUE	FALSE
C00624	N-Acetylglutamate	N-Acetyl-L-glutamate	0.632885	0.336556	0.121258	FALSE	FALSE
C00670	Glycerophosphorylcholine	sn-Glycero-3-phosphocholine	0.687991	0.0991364	0.0598104	FALSE	TRUE
C00711	Malate		1.21625	0.167996	0.084807	TRUE	FALSE
C00719	Betaine		0.596977	0.0516515	0.0399264	FALSE	TRUE
C00785	Urocanate		1.1004	0.800381	0.197981	FALSE	FALSE
C00791	Creatinine		0.577429	0.000624235	0.00412331	FALSE	TRUE
C00864	Pantothenate		1.20291	0.144106	0.0774913	TRUE	FALSE
C00879	Mucate	D-Galactarate	0.842646	0.349881	0.121896	FALSE	FALSE
C00881	2'-Deoxycytidine	Deoxycytidine	0.851356	0.404106	0.129817	FALSE	FALSE
C00956	alpha-Aminoadipate	L-2-Aminoadipate	0.397984	0.106594	0.0627784	FALSE	TRUE
C01015	Hydroxyproline	cis-4-Hydroxy-L-proline	0.40207	0.00588024	0.0102985	FALSE	TRUE
C01026	N,N-Dimethylglycine		0.842184	0.222834	0.0967016	FALSE	TRUE
C01042	N-Acetylaspartate	N-Acetyl-L-aspartate	0.953147	0.781227	0.19667	FALSE	FALSE
C01089	3-OH-butyrate	(R)-3-Hydroxybutanoate	1.03422	0.845723	0.201151	FALSE	FALSE
C01104	Trimethylamine N-oxide		0.965058	0.832887	0.200021	FALSE	FALSE
C01152	3-Methylhistidine	N(pi)-Methyl-L-histidine	0.420214	0.000508302	0.00412331	FALSE	TRUE
C01159	2,3-DPG	2,3-Bisphospho-D-glycerate	3.7226	0.00108366	0.00536105	TRUE	FALSE
C01181	gamma-Butyrobetaine	4-Trimethylammoniobutanoate	0.468519	0.000624312	0.00412331	FALSE	TRUE
C01262	Anserine	beta-Alanyl-N(pi)-methyl-L-histidine	0.812436	0.181152	0.0878268	FALSE	TRUE
C01571	Decanoate	Decanoic acid	1.05901	0.663155	0.177876	FALSE	FALSE
C01601	Pelargonate	Nonanoic acid	0.825911	0.296251	0.111031	FALSE	FALSE
C01620	Threonate		1.14315	0.429429	0.134399	FALSE	FALSE
C01879	5-Oxoproline	Pidolic acid	0.797722	0.167245	0.084807	FALSE	TRUE
C02356	2-Aminobutanoate	(S)-2-Aminobutanoate	0.362354	0.00991714	0.0153318	FALSE	TRUE
C02571	o-Acetylcarnitine	O-Acetylcarnitine	0.674416	0.00305159	0.00895192	FALSE	TRUE
C02630	2-Hydroxyglutarate		1.38679	0.00452611	0.0102985	TRUE	FALSE
C02642	3-Ureidopropionate		0.742352	0.0806408	0.055409	FALSE	TRUE
C02710	N-Acetylleucine	N-Acetyl-L-leucine	0.961402	0.891655	0.209765	FALSE	FALSE
C02918	1-Methylnicotinamide		2.36986	0.0489651	0.0390708	TRUE	FALSE
C02989	Methionine sulfoxide	L-Methionine S-oxide	0.69021	0.0127014	0.0177125	FALSE	TRUE
C03519	N-Acetylphenylalanine	N-Acetyl-L-phenylalanine	1.11029	0.655981	0.177876	FALSE	FALSE
C03626	ADMA	NG,NG-Dimethyl-L-arginine	0.861505	0.278062	0.109952	FALSE	FALSE
C03761	HMG	3-Hydroxy-3-methylglutarate	1.06028	0.730225	0.188154	FALSE	FALSE
C03793	N6,N6,N6-Trimethyllysine	N6,N6,N6-Trimethyl-L-lysine	0.752307	0.0550753	0.0412829	FALSE	TRUE
C04501	N-Acetylglucosamine 1-phosphate	N-Acetyl-alpha-D-glucosamine 1-phosphate	1.65658	0.0032571	0.00895192	TRUE	FALSE
C05123	Isethionate	2-Hydroxyethanesulfonate	1.6471	0.000666773	0.00412331	TRUE	FALSE
C05598	Phenaceturate	Phenylacetylglycine	1.11592	0.668765	0.177876	FALSE	FALSE
C05824	Cysteine S-sulfate	S-Sulfo-L-cysteine	0.547499	0.474152	0.143031	FALSE	FALSE
C05984	2-Hydroxybutyrate	2-Hydroxybutanoic acid	0.314286	0.0368716	0.0343209	FALSE	TRUE
C06772	Diethanolamine		0.989758	0.984391	0.225461	FALSE	FALSE
C08261	Azelate	Azelaic acid	0.865591	0.598602	0.170195	FALSE	FALSE
